# Supplementary material for: Hidden interactions in the intertidal rocky shore: variation in pedal mucus microbiota among marine grazers that feed on epilithic biofilm communities
Source: PeerJ. 2022 Sep 23;10:e13642. doi: 10.7717/peerj.13642 (PMC9512015; doi:10.7717/peerj.13642)
Supplement: Supplemental Information 50 [file peerj-10-13642-s050.gz › peerj-10-13642-s050]

@M02352:288:000000000-CKWC8:1:1101:14818:1977 1:N:0:ACTGAGCG+GTAAGGAG
TACGAGGGGTGCAAGCGTTAATCGGAATTACTGGGCGTAAAGCGTTCGTAGGCGGTTTGTTAAGCAAGATGTGAAAGCCCAGGGCTCAACCTTGGAACTGCATTTTGAACTGGCAAACTAGAGTACTGTAGAGGGTGGTGGAATTTCCAGTGTAGCGGTGAAATGCGTAGAGATTGGAAGGAACATCAGTGGCGAAGGCGGCCACCTGGACAGATACTGACGCTGAGGAACGAAAGCGTGGGGAGCGAACAGGATTAGATACCCTGGTAGTCCACGCCGTAA
+
GEFF@CGGDCCFD<FGGFC@9CEGG77FF<EEF?FGGGG:<FGGEEBFEGG@FGGGGGGGFA<ED98=,C,A<<<A,=AF?F77B?B=<?AFF?A,?FE9E9EAEE9+,DF,=<,,,AD<<,BC,=@,C,=9<<7FC7FB773EF=3@,=FCF,>A:@F@7,DDDFCEE>>,,DE@FEFC@CFF:FG9AGG6CC>EEEB8CC=>FGGC*6<EC?FDFGDGEEDEECC567<D585;CEG8*8)-1>C3*7@?B(9D>4<?9<<9=;3?9?AF4:?09?395/
@M02352:288:000000000-CKWC8:1:1101:22667:2095 1:N:0:ACTGAGCG+GTAAGGAG
TACAGAGGGTGCAAGCGTTAATCGGAATTACTGGGCGTAAAGCGCGCGTAGGTGGTTTGTTAAGTCGGATGTGAAAGCCCAGGGCTCAACCTTGGAATTGCACCCGATACTGGCAGGCTAGAGTACGATAGAGGAGTGTGGAATTTCCTGTGTAGCGGTGAAATGCGTAGATATAGGAAGGAACATCAGTGGCGAAGGCGACACTCTGGATTGATACTGACACTGAGGTGCGAAAGCGTGGGGCGCAAACAGGATTAGATACCCTGGTAGTCCACGCCGTAA
+
GGGGGGGGGGGGGGGGGGGGGGGGGFGGGGGGGGGCFGEGGGGGGGGGGGGGGGGFGGGGGGGGGGGGGGGGGGGGGGFFGGGGGGGGGGGGGGGGFGGGGGFC=FFGGGGFGGFGGGGGGFGGFGGGGGGGGGGGGFGGGFFGGGCAFGGGF,@CFGCEGGGGGGGGGGGGGFGGGGGGGGGGGGGGGGGGEGGGGGGGGGGEFFFGFGGDFFCFCFGGFFGGFGGGGGGGGGGFGGGGGGF(47<<*>@<:4CFBFFF+00C4@FF4@<2BGFB;BFFDD
@M02352:288:000000000-CKWC8:1:1101:10897:2126 1:N:0:ACTGAGCG+GTAAGGAG
TACGGAGGGTGCAAGCGTTAATCGGAATTACTGGGCGTAAAGCGCACGTAGGTGGTTTGTTAAGTTGGATGTGAAAGCCCAGGGCTCAACCTTGGAACTGCATTCAAAACTGGCGAACTAGAGTATGGTAGAGGTGAGTGGAATTTCCTGTGTAGCGGTGAAATGCGTAGAGATGGGAAGGAACATCAGTGGCGAAGGCGACTCACTGGACCAATACTGACACTGAGGTGCGAAAGCGTGGGTAGCAAACAGGATTAGATACCCTGGTAGTCCACGCCGTAA
+
GGGFGEGGGGGGGGGGGFGGGGGGGGGGGGGGGGGGGGGGGGGGGGGGFGGGFFGGGGGGGGGGGGGGGGGGGGGGGGGGGGGGGGGGGGGGGGGGGGGGGGGGGGGGGGGGGGGGGGGGGGGFGGGGGGGGGGGGGGGGGGGGGGGGGGGGGGGGGGGGGGGGGGGGGGGGGGGGGGGGGGGGGGGGGGGGGGGGGGGGGGGGGGGGGGGGGGGEFFGGGGGGGGGGGGGGGGGFGGGGGGFFFFGGGGFFFFGGFFFFGGFGFFGFAFFAFFFFFFFFGD
@M02352:288:000000000-CKWC8:1:1101:22474:2254 1:N:0:ACTGAGCG+GTAAGGAG
TACGGAGGGTCCGAGCGTTAATCGGAATTACTGGGCGTAAAGCGCACGCAGGCGGTTTGTTAAGCTAGATGTGAAAGCCCTGGGCTCAACCTGGGAATTGCATTTAGAACTGGCAGGCTAGAGTTTTGGAGAGGGGAGTGGAATTCCAGGTGTAGCGGTGAAATGCGTAGATATCTGGAGGAACATCAGTGGCGAAGGCGACTCCCTGGTCAGTAACTGACGCTCATGTGCGAAAGTGTGGGTAGCGAACAGGATTAGATACCCTGGTAGTCCACACCGTAA
+
GGGGGEGGGGGGGGGGGGGGDFGGGGDGGGGGGGGCFGGGGGGG7CGGGGGGDGGCFCGGGGGGGGGGGGGGGGGGGGGGGGGGGGGGGGGGGFGGGGGGGGGGGFFFGGGGGGFGGGGFGGGFF98<<FGGGGGGEGGGGGGGGGG9FGGGGGGGGGGGGGGGGGGGGGEFGGGFGGGFGGGGCFG?BFGGGGGGGGGGGGGGEGGGGFG?F@FFGGGGGGGGADGGG+CGGGGFGGGGDEFB?FGDEGFFFFGGFFFFFGGGFFGFFFFFFGFFF?FFGG
@M02352:288:000000000-CKWC8:1:1101:9503:2360 1:N:0:ACTGAGCG+GTAAGGAG
TACAGAGGGTGCAAGCGTTAATCGGAATTACTGGGCGTAAAGCGCGCGTAGGTGGTTTGTTAAGTCGGATGTGAAAGCCCAGGGCTCAACCTTGGAATTGCACCCGATACTGGCAGGCTAGAGTACGATAGAGGAGTGTGGAATTTCCTGTGTAGCGGTGAAATGCGTAGATATAGGAAGGAACATCAGTGGCGAAGGCGACACTCTGGATTGATACTGACACTGAGGTGCGAAAGCGTGGGGAGCAAACAGGATTAGATACCCTGGTAGTCCACGCCGTAA
+
GDEDEFEFGEGGFFGFDFCFFFEFGDFGGGGFGGGGEFCCCFGGGGCFFEFGCCFGGFGGGGGGGGGGGDGFGEEGGGDGGGGGC=<AEEFFGEGFGGEFEFGGGGEGCGFGGGGGGGGGGDGGGDFGFGGFGGFEGGGGGG?FGGGGGGGGGGGGDCFEGGGFFDG:EEGGFGGGFGGDGFECC9CEGGGGGGGGGGGGDGGGFGCEFGGGGGGFGGFFCC<F?FFC?C:<CEDB4C9E>EE?;:D<CGFF?097<FFFGFCFFFG?2F<99:7?;?E9*9
@M02352:288:000000000-CKWC8:1:1101:20208:2369 1:N:0:ACTGAGCG+GTAAGGAG
TACGGAGGGGGTTAGCGTTGTTCGGAATTACTGGGCGTAAAGCGCACGTAGGCGGATCAGAAAGTATAGGGTGAAATCCCAGGGCTCAACCCTGGAACTGCCTTGTAAACTCCTGGTCTTGAGTTCGAGAGAGGTGAGTGGAATTCCGAGTGTAGAGGTGAAATTCGTAGATATTCGGAGGAACACCAGTGGCGAAGGCGGCTCACTGGCTCGATACTGACGCTGAGGTGCGAAAGTGTGGGGAGCAAACAGGATTAGATACCCTGGTAGTCCACACCGTAA
+
GGGGGEGGGGGGGGGGGGGGGGGGGGGGGGGGGGGGGEGGGGGGGGGGGGGGGGGGGGGGGGGGGGGGGGGGGGGGGGGGGGGGGGGGGGGGGGGGGGGGGGGGGGGGGGGGGGGGGGGGGGGGGGGGGGGGGGGGGGGGGGGGGGGGGGGGGGGGGGGGGGGGGGGGGGGGGGGGGGGGGGGGGGGGGGGGGGGGGGGGGGGGGGGGGGGGGGGGGGGGGGDGGGGGF:FDECGFGGGGGGFFFFGC+1<FFFGGFFFFGGGGFFGFFFFFFGFFBFFFGG
@M02352:288:000000000-CKWC8:1:1101:21038:2408 1:N:0:ACTGAGCG+GCAAGGAG
TACGGAGGGGGTTAGCGTTGTTCGGAATTACTGGGCGTAAAGCGTACGTAGGCGGATTGGAAAGTTGGGGGTGAAATCCCAGGGCTCAACCCTGGAACTGCCTCCAAAACTATCAGTCTAGAGTTCGAGAGAGGTGAGTGGAATTCCAAGTGTAGAGGTGAAATTCGTAGATATTTGGAGGAACACCAGTGGCGAAGGAGGCTAACTGGCTCGATACTGACGCTGAGGTACGAAAGTGTGGGGAGCAAACAGGATTAGATACCCTGGTAGCCACCACCGTAA
+
GGGGGGGG>FGC:FFFGFGGG<FFGGCFGG,CFGGCFGGGGG<FG@FEGGGGGGGG+CFG<FGGG<@F@EGB:FGGG?8,==FEGGGFGGGFCF@FFGFBG,FCCCEGCA:>F@CF@BFD;8FF,,:>,6>FFF::,3@FCG:>,7,@,<3C71?CFFFCGG9>+4C2:8772+1>?9CFCG,+8C<CFGE8;8C5E8*;8;E88@?F?8FGDE*;=C0++**1//C8++*/:CC7:F?FEE>62)9C7557(4C*4/)1<EG667C:9F0<**04::B2CD
@M02352:288:000000000-CKWC8:1:1101:24365:2432 1:N:0:ACAGAGCG+GTAAGGAG
TACGGAGGGTGCAAGCGTTATCCGGAATCATTGGGTTTAAAGGGTCCGCAGGCGGTCGATTAAGTCAGAGGTGAAATCCCATAGCTCAACTATGGAACTGCCTTTGATACTGGTTGACTTGAGTCATATGGAAGTAGATAGAATGTGTAGTGTAGCGGTGAAATGCATAGATATTACACAGAATACCGATTGCGAAGGCAGTCTACTACGTATGTACTGACGCTCATGGACGAAAGCGTGGGGGGCGAACAGGATTAGATACCCTGGTAGTCCACGCCGTAA
+
GGGGGDGGGGGGGGGGGGGGGGGGGFGGGGGGGGGGGGGGGGGGGGGGGGGGGGGGGGGGGGGGGGGGGGGGGGGGGGGGGG?FGGGGGGG8FGGGGFGGGGGGGGGGGGGGGGGGGGGGGGGGGGGGGGGGFGGGFGGGGGGGGGGGGGGGGGGGGGGGGGGGGGGGGGGFEGGGGGGGGGGGGGGGGGGGGGGGGGGGGGGFFGGFGGCCFFGGGGGGGGGGECFGEFGGGGDBGGDGGG>BFFGGGGEFFFGGFFFF73CG?FGFAFADFGF?FBDFGD
@M02352:288:000000000-CKWC8:1:1101:21470:2500 1:N:0:ACTGAGCG+GTAAGGAG
TACAGAGGGTGCAAGCGTTAATCGGAATTACTGGGCGTAAAGCGCGCGTAGGTGGTTTGTTAAGTCGGATGTGAAAGCCCAGGGCTCAACCTTGGAATTGCACCCGATACTGGCAGGCTAGAGTACGATAGAGGAGTGTGGAATTTCCTGTGTAGCGGTGAAATGCGTAGATATAGGAAGGAACATCAGTGGCGAAGGCGACACTCTGGATTGATACTGACACTGAGGTGCGAAAGCGTGGGGAGCAAACAGGATTAGATACCCTGGTAGTCCACGCCGTAA
+
GFFFFGFGGBFGGGGGGFGGDFGFGEEGGGGGGFGGGCEEDFGGGGFGFGGGEGGGGGGGFGGGGGGGEEGGGGFFGGGGGGGDGFF<FFGGGGGGGGDGGGG8FECFGGGGFFGGGGGFFGGGGFGE<FGGGG@<5DFFGGFGGFFGGFFGFDGCCE>FFGGFGFGEGGGGGFGDCEFFGGFEGGFGFGGGDEGCCEFGDGCCFGGGGGGCFGCEFFFG?@68C78@FFFDECDEFE9EGGF?FFGGG<F;?:47)9<=:?@DF:DFFFAAFF??B0>;DD
@M02352:288:000000000-CKWC8:1:1101:16053:2504 1:N:0:ACTGAGCG+GTAAGGAG
TACGGAGGGTGCAAGCGTTACTCGGAATCACTGGGCGTAAAGAGCGTGTAGGCGGGTTTGTAAGTTTGAAGTGAAATCCAATGGCTCAACCATTGAACTGCTTTGAAAACTGCTTACCTAGAATATGGGAGAGGTAGATGGAATTTCTGGTGTAGGGGTAAAATCCGTAGAGATCAGAAGGAATACCGATTGCGAAGGCGATCTACTGGAACATTATTGACGCTGAGACGCGAAAGCGTGGGGAGCAAACAGGATTAGATACCCTGGTAGTCCACGCCCTGA
+
GGGGGFGGGGGGGGGGGGGEGGGGGEGGGGGGGGGGGEGGGGGGGGFGGGGGGGGGGGFGGGGGGGGGGCFFGGGGGGGGGGGGGGGGGFGFGGGGGGGGGGGGGGGGGGGGGGGGGGGGGGGGGGGGGGGGGGGGGGGGGGGGGGGGGGGGGGGGGGGGGGGGGGGGGGGGGGGGGGGGGGGGGGGGGGGGGGGGGGGGGGGGGGGGGGGGGGGGGGGGGGGGGGGGGGGGGGGFGGGGGGFFFFGGGGFFFFGGFFFFGGGGFFGFFFFFFGFFFBFF57
@M02352:288:000000000-CKWC8:1:1101:8315:2508 1:N:0:ACTGAGCG+GTAAGGAG
TACGAGGGGTGCAAGCGTTAATCGGAATTACTGGGCGTAAAGCGTGCGTAGGTGGTTTGTTAAGCAAGATGTGAAAGCCCCGGGCTCAACCTGGGAACTGCATTTTGAACTGGCAAACTAGAGTATTGTAGAGGGTAGTGGAATTTCCAGTGTAGCGGTGAAATGCGTAGAGATTGGAAGGAACATCAGTGGCGAAGGCGGCTACCTGGACAAATACTGACACTGAGGCACGAAAGCGTGGGGAGCAAACAGGATTAGATACCCTGGTAGTCCACGCCGTAA
+
GGGG<CFGEGGGGGGGGGGGEGGGGGGGGGGGGGGGGGEGFGGGFE@F??FGFGGGGGGGGGGGGGGGGGGGGGGGGGGGGGGGGDGGGGGGGGGGGGGGGGGFFFGGGGFGGGGGGGGGGGGGFFGGGGGGFGDEFGGGGGGGGCFFEGGGGFGGGGGGGGGGGGGGGEEGGGGGGGGC@FGGGGGGGGGGGGGGGGGGGGGGGGGGGGGFGGCEFGCEE@CGFGGGGGGGGGGFGCDEGG>?FFGGGGFF?3>FDFAFFGGDFFCFBFFDFGFFFFFFGD
@M02352:288:000000000-CKWC8:1:1101:10451:2552 1:N:0:ACTGAGCG+GTAAGGAG
TACGGAGGGGGTTAGCGTTGTTCGGAATTACTGGGCGTAAAGCGTACGTAGGCGGATTGGAAAGTTGGGGGTGAAATCCCAGGGCTCAACCCTGGAACTGCCTCCAAAACTATCAGTCTAGAGTTCGAGAGAGGTGAGTGGAATTCCAAGTGTAGAGGTGAAATTCGTAGATATTTGGAGGAACACCAGTGGCGAAGGCGGCTCACTGGCTCGATACTGACGCTGAGGTACGAAAGTGTGGGGAGCAAACAGGATTAGATACCCTGGTAGTCCACGCCGTAA
+
GFGFG;FGGE:@@FGGGGGDGGGGG:@FGGDFGDFFGEDC=FGGGEGGGGGGGGGCEBFE,5CFFEGGGGGGGGGGGGGGGFFEDCFFFGGGGGGFCGGGGGGCGGGGGCFFGGGAFFCFGCFFGGGGGGGFEGCF?FGGGGCFGCF,@<FGGGGGGGGGGG?EFGGGGGGFCFGGGGGGGGGGFGGGGGFGE8CEGGGGGGGGGGGGGC*<ECFFGGGGGEECG3CGGGCDEGC7:CF?EEF03>FGFF>?<4CC)?A6:FFG?>F9>FABFG*4>4>>DC
@M02352:288:000000000-CKWC8:1:1101:10753:2561 1:N:0:ACTGAGCG+GTAAGGAG
TACGGAGGGGGTTAGCGTTGTTCGGAATTACTGGGCGTAAAGCGCACGTAGGCGGATCAGAAAGTATAGGGTGAAATCCCAGGGCTCAACCCTGGAACTGCCTTGTAAACTCCTGGTCTTGAGTTCGAGAGAGGTGAGTGGAATTCCGAGTGTAGAGGTGAAATTCGTAGATATTCGGAGGAACACCAGTGGCGAAGGCGGCTCACTGGCTCGATACTGACGCTGAGGTGCGAAAGTGTGGGGAGCAAACAGGATTAGATACCCTGGTAGTCCACACCGTAA
+
GGGGGFGGGGGGGGGGGGGGGGGGGGGGGGGGGGGGGGGGGGGG+CFGGGGGGGGGG:FG,,EFG,,,,CFGGGGGGGGGGGGGGGGGGGGGGGGGGGGGGGGG,:E,CGG<CG8FGGGGGGGGGGGGGGGFGGGGGGGGGGGGGGGGGGGGGGGGGGGGGGGGGGGGGGDGGGGGGGGGGGGGGGGGGGGGGGGGGGGGGGGGGGGGGGGGGGGGGGGGGGGGGDGGG5CGGGGFGGGGGGFFFFFGGGFFBFGGFFFFGGGGFFGFFFFFFGFFF?F8CD
@M02352:288:000000000-CKWC8:1:1101:14564:2577 1:N:0:ACTGAGCG+GTAAGGAG
TACGAGGGGTGCAAGCGTTAATCGGAATTACTGGGCGTAAAGCGTTCGTAGGCGGTTTGTTAAGCAAGATGTGAAAGCCCAGGGCTCAACCTTGGAACTGCATTTTGAACTGGCAAACTAGAGTACTGTAGAGGGTGGTGGAATTTCCAGTGTAGCGGTGAAATGCGTAGAGATTGGAAGGAACATCAGTGGCGAAGGCGGCTACCTGGACAAATACTGACACTGAGGCACGAAAGCGTGGGGAGCAAACAGGATTAGATACCCTGGTAGTCCACGCCGTAA
+
GGGG<CFGGEGGGGGGGGGFGGGGGGGGGGGGGGGGGGGGGGGGGGGGGGGGGGGCFGEGGGGGGGGGGFGGGGGGGGGGGGGGGGGGGGGGGGGGGGGGGGGGGCAFGGGGFGFGFGGCGG<FC<FGGGGGGGDFBGGGGGGGGGGGGGGGGGGGGGGGGGGGFGGGGGGEGGFFGFCEC:FGGGFGGGGGGGGGGGGGGGGGFGGGGGGGGGGFFGGGGGGGGGFGG*9CEGGFGGGGGGFBFFGGGGFFFBFGBFFFGG8>6.7FFFFFFGF?BFFFDD
@M02352:288:000000000-CKWC8:1:1101:21835:2697 1:N:0:ACTGAGCG+GTAAGGAG
TACAGAGGGTGCAAGCGTTAATCGGAATTACTGGGCGTAAAGCGCGCGTAGGTGGTTTGTTAAGTCGGATGTGAAAGCCCAGGGCTCAACCTTGGAATTGCACCCGATACTGGCAGGCTAGAGTACGATAGAGGAGTGTGGAATTTCCTGTGTAGCGGTGAAATGCGTAGATATAGGAAGGAACATCAGTGGCGAAGGCGACACTCTGGATTGATACTGACACTGAGGTGCGAAAGCGTGGGGAGCAAACAGGATTAGATACCCTGGTAGTCCACGCCGTAA
+
GGGGGGGGGGGGGGGGGGGEGGGFGDGGGGGGGGGFECFGGGGGFGGG=FFGFFGFGGGGGGGGGGGGGGGGGGGGGGGGGGGG>FGFFGGGGGGGGGGGGGGGGGGGGGGGGGGGGEGGGGGGGGGDGGGGGGFG<FFGEFFGGGGGGGGGGGGGGGGGGGGGGFG7:EGFGGGGGGGGGGFCCFFFFGGGEEGGGGG>1:=EFGFFGGGCEFGFFGGGGGGFEFFGFGGGGGGF<EGGGGFF;DGGGCFFF?CC8FB49CGFFFG?BFF>FGF?>BB1DD
@M02352:288:000000000-CKWC8:1:1101:16428:2721 1:N:0:ACTGAGCG+GTAAGGAG
TACGGAGGGTCCGAGCGTTATCCGGAATCATTGGGTTTAAAGGGTCCGCAGGCGGTCGATTAAGTCAGAGGTGAAATCCCATAGCTCAACTATGGAACTGCCTTTGATACTGGTTGACTTGAGTCATATGGAAGTAGATAGAATGTGTAGTGTAGCGGTGAAATGCATAGATATTACACAGAATACCGATTGCGAAGGCAGTCTACTACGTATGTACTGACGCTCATGGACGAAAGCGTGGGGAGCGAACAGGATTAGATACCCTGGTAGTCCACGCCGTAA
+
GCFGGEGGGFGGGDGGGGGGGGGGGCEGGGGGGGGFG>F?FFGGGGGGGGGGGGGGGGGGGGGGGGGFGGGGFGGGGFGGGGGGGGGGGGGFGGGGGGGGGGGGGGGGGGGGGGGGGFGGGGFGGFGGGGF@>FFDGGGGGGFGGGGGGFGFGFCFGGGGGGGGGGGGGGGGGGGGFGGGGGFGGGGGGGGGGGGGGGGGGGFGFFGFCCGGCCFC7BCCGGGGDDEGGGFGGGGEGGDEGGF?BDGDEGE@??CD<@AFGCFGFFG?DFFFFGFFF6:>DC
@M02352:288:000000000-CKWC8:1:1101:23402:2744 1:N:0:ACTGAGCG+GTAAGGAG
TACGAGGGGTGCAAGCGTTAATCGGAATTACTGGGCGTAAAGCGTGCGTAGGTGGTTTGTTAAGCAAGATGTGAAAGCCCCGGGCTCAACCTGGGAACTGCATTTTGAACTGGCAAACTAGAGTATTGTAGAGGGTAGTGGAATTTCCAGTGTAGCGGTGAAATGCGTAGAGATTGGAAGGAACATCAGTGGCGAAGGCGGCTACCTGGACAAATACTGACACTGAGGCACGAAAGCGTGGGGAGCAAACAGGATTAGATACCCTGGTAGTCCACGCCGTAA
+
GGGF@,@F7@6FGGGGGGG7FFFGGGGGFGGGGGGGGGGGDFGGGGGGFGEGCFGGGG@EFGGGGGFF,EFGGGGGGFG<FGGGGGGGGGGFG,FAFFFGGGF?FGE7FGGG=<F@FEGGGGGGG9FEFFGDFFGFGEDCFGGGGGCFFGGGGGGG7FGGGGGGGGGDGGGEGG,C,,62BFGGGGC9FGGGGGGGGDGGGEG>FGGGGGGG5;:CGGGGG+6CGGGGGGGGGG*5C7/;CEEFFF/7CD>FF?GGBFFFGGFF=)CFDFFDF:624,8><C
@M02352:288:000000000-CKWC8:1:1101:18644:2792 1:N:0:ACTGAGCG+GTAAGGAG
TACAGAGGGTGCAAGCGTTAATCGGAATTACTGGGCGTAAAGCGCGCGTTGGTGGTTTGTTAAGTCGGATGTGAAAGCCCAGGGCTCAACCTTGGAATTGCACCCGATACTGGCAGGCTAGAGTACGATAGAGGAGTGTGGAATTTCCTGTGTAGCGGTGAAATGCGTAGATATAGGAAGGAACATCAGTGGCGAAGGCGACACTCTGGATTGATACTGACACTGAGGTGCGAAAGCGTGGGGAGCAAACAGGATTAGATACCCTGGTAGTCCACGCCGTAA
+
GGGGFFFGGGGGGGGFGGGGDFGGGGGGGGGGGGGGGGGGGGGGGGGGFGGGFGGGGGGGGGGGGGGGGGGGGGGGGGGGGGGGGGGGGGGGGGGGGGGGGGGGGGGGGGGGGGGGGGGGGGGGGGGGGGGGGGFGGGGGGGGGGGGGGGGGGGGGGGGGGGGGGGGGGGEFFGGGGGGGGGGGGGGGGGGGGGGGGGGGGGGG6FGGGGGGGGGFFFGGFCFGGGGGGDGGGGGFGGGGGGF?>FGG6CFFBFGGFFFFCFGGFFGFFFFBBFFFF?FFGG
@M02352:288:000000000-CKWC8:1:1101:22147:2799 1:N:0:ACTGAGCG+GTAAGGAG
TACGAGGGGTGCAAGCGTTAATCGGAATTACTGGGCGTAAAGCGTTCGTAGGCGGTTTGTTAAGCAAGATGTGAAAGCCCAGGGCTCAACCTTGGAACTGCATTTTGAACTGGCAAACTAGAGTACTGTAGAGGGTGGTGGAATTTCCAGTGTAGCGGTGAAATGCGTAGAGATTGGAAGGAACATCAGTGGCGAAGGCGGCCACCTGGACAGATACTGACGCTGAGGAACGAAAGCGTGGGGAGCGAACAGGATTAGATACCCTGGTAGTCCACGCCGTAA
+
GGGGFGGGGGGGGGGGGGGGGGGGGGGGGGGGGGGGGGGGGGGGGGGGGGGGGGGFGGEGGGGGGGGGGGGGGGGGGGGGGGGGGGGFGGGGGGGGGGGGGGGGGGGGGGGGGGGGGGGGGGGGGGGGGGGGGGGGGGGGGGGGGGGGGGGGGGGGGGGGGGGGGGGGGGGGGGGGGGGGGGGGGGGGGGGGGDGGGGGGGGGGGGGGGGGGGGGGGGGGGGGGGGGGGGGGGGGFGGGGGGFFFFD<CDFFFFGGFFFFGGGGFFCFFFFFFGFFBFFFGG
@M02352:288:000000000-CKWC8:1:1101:22274:2830 1:N:0:ACTGAGCG+GTACGGAG
TACGGAGGGTGCAAGCGTTATCCGGAATCACTGGGCGTAAAGCGCGCGTAGGCGGGTTTGCAAGTTTGGAGTGAAATCCAATGGCTCAACCCCTGAACTGCTTTGAAAACTGCTTGGCTAGAATACAGGAGAGGTAGATGGAATTTCTAGTGTAGGGGTGAAATGCGTAGAGATTAGAAGGAATACCGATTGCGAAGGCGACCTACTGGACCATTATTGACGCTGAGACGCGAAAGCGTGGGGAGCAAACAGGATTAGATACCCTGGTAGTCCACGCAGTAA
+
GGGF-CFFG,CGGGGGGGGG<<FFGE+F,CFFFGGCFFFGGG,C+@+@FGG7FGG7>:7F,FGGF,EF+>=<BGEG,,B5,,BAF8FGGGG+++:,:BDFGG,@D9FFFFGGGG9,*7F,FC,@,,,7D<FFGGGG98FAFFCCFBFC,@FGGGG>FGG*FFGG+?FEGDE,CF+?F9FGGGG:FEFC***2<EGGGCCG**:?0<9CGE*A*+2A9C7<FC*=/9=+<*9<EGG:FECECEEBF)9FGGFFB?FGFFFFFDCCF>36<=><FGF(3(0(::
@M02352:288:000000000-CKWC8:1:1101:19139:2848 1:N:0:ACTGAGCG+GTAAGGAG
TACGGAGGGTCCGAGCGTTAATCGGAATTACTGGGCGTAAAGCGCGCGTAGGTGGATTGGTCAGTCAGATGTGAAAGCCCAGGGCTCAACCTTGGAACTGCATCTGATACTGCTAGTCTAGAATACAGTAGAGGGTAGTGGAATTTCCTGTGTAGCGGTGAAATGCGTAGATATAGGAAGGAACACCAGTGGCGAAGGCGACTACCTGGACTGATATTGACACTGAGGTGCGAAAGCGTGGGGAGCAAACAGGATTAGATACCCTGGTAGTCCACGCCGTAA
+
GGGGGGGGGGGGGGGGGGGG<EFFGGEGFGGGGGGGGGGGGGGGGGGGGGGG<FGDEGEGFDFGFGFGGGGGGGGGGGGGGGGGGGGGGGGGFGGGGGGGGGGGFGGFGGGGGGFGGGGGGGDGGGGGFGGGGGECAFCFGGCFGFGFGGGGGGGGGGGGGGGGGGGGGGGGGGCCFFGGGGGGGGGGGGGGGDDGGGGGGGGEFGGGGGGFG8EGGGGFG9EGGGGGG=FGGGGFGGGGGGFFFFGGGGFFFFGGFFFFGGGG?FFFFFFFFGFFFFFFGG
@M02352:288:000000000-CKWC8:1:1101:21231:2852 1:N:0:ACTGAGCG+GTAAGGAG
TACGGAGGGTCCGAGCGTTAATCGGAATTACTGGGCGTAAAGCGCGCGTAGGTGGATTGGTCAGTCAGATGTGAAAGCCCAGGGCTCAACCTTGGAACTGCATCTGATACTGCTAGTCTAGAATACAGTAGAGGGTAGTGGAATTTCCTGTGTAGCGGTGAAATGCGTAGATATAGGAAGGAACACCAGTGGCGAAGGCGACTACCTGGACTGATATTGACACTGAGGTGCGAAAGCGTGGGGAGCAAACAGGATTAGATACCCTGGTAGTCCACACCGTAA
+
GGGGGGGGGGEGCEGEGGGGGGGGGEGGGGGGGGGGGGGGGGGGGGGG@FGGFGGFGGGGGGFGGFCFFGGGGGFGGGGGGGGGGGGGGGGGGGGGGGGGGGFFF<@=FGGGGFDFBFGFCFFGGFGFGGGFGG@FFGGGGGGGGGGGDFC@FGGGGGGGGFFFGGGC5EGGFF,@FCCFG7CGFBCGGGGGGGGGGGGGGGGGGFGGGFGC:FGGGGGGG?EEFFGGGGGGDGGFGEDEEG)125FF?F>FB0*:764=?7CDFFGF<B<A=*=(,45<39
@M02352:288:000000000-CKWC8:1:1101:6281:2863 1:N:0:ACTGAGCG+GTAAGGAG
TACGGAGGGTGCGAGCGTTATTCGGAATTACTGGGCGTAAAGCGCACGCAGGCGGTTTGTTAAGCTAGATGTGAAATCCCCGAGCTCAACTTCGTATGGCCGTTTAGAATTGGCAGACTAGAGGCTTGGAGAGGGGAGGGGAATTGTGGGGGTAGCGGTGAAATCATTAGAAATCTGCAGGAACATCAGTGCCCAAGGCGCGTCCCTGGCTACAGATGGACGTTCATGTCGGAAAGGTGGGGTTCCGAACAGGATTAGTACCCTGGGTAGTCCCCCCTGTAA
+
GGFFE@FC+BBFGDGFEFEG,,CEFD7FGG,EA@F@:FF=CFDF7+@F+FGCFEGC=FGGGFFC,,CB,,CA,EGG9,,,+++8@FFGGECG,+83,,:3>+@F,@@F,,,@,3,8<,>,,,,,*,8>*,<<F******4:C*4,,3,=***48*,=***4?+++++++++++0:+<+<+*;C;F7+<+<C++*3;E*1:*2C*?E9E5C*9*<+++++2+:**20++++*)2A)7*+*2CE7(()*1:5)8((9*)1)*+3<*)0*)))).**.(((.5CC
@M02352:288:000000000-CKWC8:1:1101:8790:2881 1:N:0:ACTGAGCG+GTAAGGAG
TACGAGGGGTGCAAGCGTTAATCGGAATTACTGGGCGTAAAGCGTGCGTAGGTGGTTTGTTAAGCAAGATGTGAAAGCCCGGGGCTCAACCTGGGAACTGCATTTTGAACTGGCAAACTAGAGTATTGTAGAGGGGAGTGGAATTTCCAGTGTAGCGGTGAAATGCGTAGAGATTGGAAGGAACATCAGTGGCGAAGGCGGCCACCTGGACAGATATTGACGCTGAGGTACGAAAGCGTGGGGAGCAAACAGGATTAGATACCCTGGTAGTCAACGCCGTAA
+
GGGG96CF7FGEEGGGGGGD@EFFGGGGGGGGGGGGGGGGGGGG,BBFEGGGCFF4=<,CEGCF9C<ED=FGGGGGGGGG+@FFGGGFFFB<<=B<EGFFGFGFDFGGGGGGGG8<FGGFF<D3,8=B,=CFFG7+8CFFFFGGF,F9DC;,@;FCFCF*CF?FEFCGCGCF?;EFGFGGGGGGGD:CC,?CEGGCECCGGG=EFFFGD*7012:++0<??>5E5)/*++:CCFGFCE>EGG:<15FFFF)7217C3?9FCFGGF5>9:7<D*:=022>95C
@M02352:288:000000000-CKWC8:1:1101:21792:2892 1:N:0:ACTGAGCG+GTAAGGAG
TACGGAGGGTGCAAGCGTTAATCGGAATTACTGGGCGTAAAGCGCACGTAGGTGGTTTGTTAAGTTGGATGTGAAAGCCCAGGGCTCAACCTTGGAACTGCATTCAAAACTGGCGAACTAGAGTATGGTAGAGGTGAGTGGAATTTCCTGTGTAGCGGTGAAATGCGTAGAGATGGGAAGGAACATCAGTGGCGAAGGCGACTCACTGGACCAATACTGACACTGAGGTGCGAAAGCGTGGGTAGCAAACAGGATTAGATACCCTGGTAGTCCACGCCGTAA
+
GGGGGFFGGGGGGGGGGFGGGGGFGFGGGGGGGGGGGGGGGGGGGGGGFFFGFGGGGGGGGGGGGGGGGGGGGGGGGGGGGGGGGGGGGGGGGGGGGGGGGGGGGGGGGGGGGGGEGGGGGGGGGGGGGGGGGGGGGGGGGGGGGGGGGGGGGGGGGGGGGGGGGGGGGGGGGGGGGGGGGGGGGGGGGGGGGDGGGGGGGGGGGGGGGGGGGGGGFGGGGGGGGGGGGGGGGGGFGGGGGGFFFFGGGGFFFFGGFFFFGGGGFFGFBFABFGFFBFFFGD
@M02352:288:000000000-CKWC8:1:1101:15171:2927 1:N:0:ACTGAGCG+GTAAGGAG
TACGGTGGGTGCAAGCGTTACTCGGAATCACTGGGCGTAAAGAGCGTGTAGGCGGGTTTGTAAGTTTGAAGTGAAATCCAATGGCTCAACCATTGAACTGCTTTGAAAACTGCTTACCTAGAATATGGGAGAGGTAGATGGAATTTCTGGTGTAGGGGTAAAATCCGTAGAGATCAGAAGGAATACCGATTGCGAAGGCGATCTACTGGAACATTATTGACGCTGAGACGCGAAAGCGTGGGGAGCAAACAGGATTAGATACCCTGGTAGTCCACGCCCTAA
+
GGGGGGGGGGGGGGGGGGGGGGGGGGGGGGGGGGGGGGGGGGGGGGFGGGGGGGGGGGGGGGGGGGGGGDFGGGGGGGGGGGGGGGGGGGGEGGGGGGGGGGGGGGGGGGGGGGGGGGGGGGGGGGGGGGGGGGGGGGGGGGGGGGGGGGGGGGGGGGGDGGGGGGGGGGGGGGGGGGGGGGFGGGGGGGGGGGGGGGGGGGGFGG+<FGFGGGGGGGGGGGGGGGGGGGGGGGGEGGGGGGFB>FGGGGFFFFFFBFFFGGGGFFGFDFFFFGFFFFFFGG
@M02352:288:000000000-CKWC8:1:1101:19675:2995 1:N:0:ACTGAGCG+GTAAGGAG
TACGGAGGGTGCAAGCGTTAATCGGAATTACTGGGCGTAAAGCGCACGTAGGTGGTTTGTTAAGTTGGATGTGAAAGCCCAGGGCTCAACCTTGGAACTGCATTCAAAACTGGCGAACTAGAGTATGGTAGAGGTGAGTGGAATTTCCTGTGTAGCGGTGAAATGCGTAGAGATGGGAAGGAACATCAGTGGCGAAGGCGACTCACTGGACCAATACTGACACTGAGGTGCGAAAGCGTGGGTAGCAAACAGGATTAGATACCCTGGTAGTCCACGCCGTAA
+
GGGGGFGGGFCGFFGGGFGGFGGEGGEGGGGGGGGGGGGGGGGGGGGGFGGGFGGFCFGGGFGGGGGGGGGGGGGGGGGGGGGGGGGGGGGGGGGGGGGGGGGGGGGGGGGGGGGGGGGGGGFGGGGGGGGGGGFGGGGGGFCCFFGGGGGGGGGGGGGGGGGGGGGGGGGGGGGGGGGGGGGGGFGGGGGFGGGGGGGGGEGGGGGGGGGGFGGFCCFGCFGGFGGFFGGDGGGF:EDEGGFFFFGGGGFFFFGG<?A=?ECF@FDFAFBFFGFFFBFFGD
@M02352:288:000000000-CKWC8:1:1101:9327:3003 1:N:0:ACTGAGCG+GTAAGGAG
TACGAGGGGTGCAAGCGTTAATCGGAATTACTGGGCGTAAAGCGTGCGTAGGCGGTTTGTTAAGCAAGATGTGAAAGCCCCGGGCTCAACCTGGGAACTGCATTTTGAACTGGCAAACTAGAGTATTGTAGAGGGTAGTGGAATTTCCAGTGTAGCGGTGAAATGCGTAGAGATTGGAAGGAACATCAGTGGCGAAGGCGGCTACCTGGACAAATACTGACACTGAGGCACGAAAGCGTGGGGAGCAAAAAGGATTGGATACCCTGGTAGTCCACGCCGTAA
+
GFFF-@FEGEEEFDFFEBFGC<CCF:FGFGGGFGFGE@C@CFEFFGGGCCFF,=FG:FF<ACGGFEEG?FF??FFEFCFEGGGEG7FAFGG,BDFDGGGFGGGF9C3=C<FF<8BDGGCGF3FG99CFC<FEFE+@>FGF@B,BD=3F9;3>@D,;FCGGGG9>FC<C/C*;>E,:CGCGBC2<,,7+,?F?EGG*BECE**:8CCCF5**<;8FGGG93+<629*<@**1*:C3)2:<EGG0(,5<56*8;3(2:,))9+2<*97>).*--1*9(2(77DC
@M02352:288:000000000-CKWC8:1:1101:7642:3017 1:N:0:ACTGAGCG+GTAAGGAG
TACGGAGGGTCCGAGCGTTATCCGGAATCATTGGGTTTAAAGGGTCCGCAGGCGGTCGATTAAGTCAGAGGTGAAATCCCATAGCTCAACTATGGAACTGCCTTTGATACTGGTTGACTTGAGTCATATGGAAGTAGATAGAATGTGTAGTGTAGCGGTGAAATGCATAGATATTACACAGAATACCGATTGCGAAGGCAGTCTACTACGTATGTACTGACGCTCATGGACGAAAGCGTGGGGAGCGAACAGGATTAGATACCCTGGTAGTCCACGCCGTAA
+
GGGGGGGGGGGGGGGGGGGGGGGGGGGGGGGGGGGGGGGGGGGGGGGGGGGGGGGGGGGGGEGGGGGGGGGGGGGGGGGGGGGGGGGGGGGGGGGGGGGGGGGGGGGGGGGGGGGGGGGGGGGGGGGGGGGGFGGGGGFGGGGGGGGGGGGGGGGGGGGGGGGGGGGGGGGGGGGGGGGGGGGFGFFEGGGGGGGGGGGGGGGGGGGGGGGGGGGGGGGGGGGGGGGGGGGGGGGFGGGGGGFFFFGG5DEFFFGGFFFFCCGGFFCFAFA>?GFF;BFBGD
@M02352:288:000000000-CKWC8:1:1101:7966:3029 1:N:0:ACTGAGCG+GTAAGGAG
TACGGAGGGTGCAAGCGTTAATCGGAATTACTGGGCGTAAAGCGCACGTAGGTGGTTTGTTAAGTTGGATGTGAAAGCCCAGGGCTCAACCTTGGAACTGCATTCAAAACTGGCGAACTAGAGTATGGTAGAGGTGAGTGGAATTTCCTGTGTAGCGGTGAAATGCGTAGATATAGGAAGGAACATCAGTGGCGAAGGCGACACTCTGGATTGATACTGACACTGAGGTGCGAAAGCGTGGGGAGCAAACAGGATTAGATACCCTGGTAGTCCACGCCGTAA
+
GGGGGGDFGGGGGGGGGGGEFGGGGGGGGGGGGGGGGGGGFGGGGGGGFGFGGGGGGGGGGGGGFGFCGGGGGGGGGGGGGGGGGGGGGGGGGGGGGGGGGGGGGGGGGGGGGGGGGGGGGGGGGGGGGGGGGGGGGGGGGGGGGGGGGGGGGGGGGGGCFGFGGGGEGGDGGGGGGGGGDF@FFGFGGGGGGGGDGGGGGGGGGGGGGGGGGGGGGGGGGFGFGDFGG5FGGGGFGCGGGEFF>FGGC45<?BGGFFFF?+CGF>GFFFBF?GF:;FFBDC
@M02352:288:000000000-CKWC8:1:1101:7984:3031 1:N:0:ACTGAGCG+GTAAGGAG
TACGGAGGGTGCAAGCGTTAATCGGAATTACTGGGCGTAAAGCGCACGTAGGTGGTTTGTTAAGTTGGATGTGAAAGCCCAGGGCTCAACCTTTGAACTGCATTCAAAACTGGCGAACTAGAGGATGGTAGAGGTGAGTGGAATTTCCTGTTTAGCGGTGAAATGCGTAGATATAGGAAGGAACATCAGTGGCGAAGGCGACACTCTGGATTGATACTGACACTGAGGTGCGAAAGCGTGGGGAGCAAACAGGATTAGATACCCTGTTATTCCACGCCGTAA
+
GGGGDEGG@GGGGGGGGGGGFEFGGGEGGGCGGGGD:FEGGGFG77CGGGGG,CFCCEGGFGGGGE,?=FGGFFGG<,B=D4DEGGGGGGGGG95@?FF<F?FG,BEGA=<F,=F=:3B=><,,8B>F@FGGG,3:<3@FDFCC7,=D@AB,;:BCFC<:GGDFF971***2,2>@F;CFGG@F,C:<:FG8CCECC8CEGDCG,?+<?GGGD69C++++<CFGEDF@75CD5C7)*/7CEE52,7CG6>4?00CD<?)9+<FGFF6*-*64=FF:>0)-9C
@M02352:288:000000000-CKWC8:1:1101:19383:3047 1:N:0:ACTGAGCG+GTAAGGAG
TACGGAGGGTGCGAGCGTTAATCGGAATTACTGGGCGTAAAGCGCATGCAGGTGGTTCATTAAGTCAGATGTGAAAGCCCGGGGCTCAACCTCGGAACTGCATTTGAAACTGGTGAACTAGAGTGCTGTAGAGGGGGGTAGAATTTCAGGTGTAGCGGTGAAATGCGTAGAGATCTGAAGGAATACCAGTGGCGAAGGCGGCCCCCTGGACAGACACTGACACTCAGATGCGAAAGCGTGGGGAGCAAACAGGATTAGATACCCTGGTAGTCCACGCCGTAA
+
FGGGGGGGGGGGGGGGGGGEGGGGGGGGGGGGGGGGGGGGGGGEGGGGGGFGCFGFGGGGGGGFGGGGGGGGGGGGGGGGGGGGGGGGGFGGGGGGFFFGGGGGGGGGGGGGGGGGGGGGGFGGGGGFGGGGGGGGGFGGGGFGGGGGGGGGGGFFGGGGGGGGGGGGGGEEGGGFFGGGGGGGGGGGGCFGGGGGGGGGGGGGGCEGGFGGC?FFGGGGGGFGGGGGGFGGGGGFGGGGGGF<>EFFFGFFFFG=)=AFGGFFFFGFFFA<=CFBF?>BGD
@M02352:288:000000000-CKWC8:1:1101:7972:3048 1:N:0:ACTGAGCG+GTAAGGAG
TACGGAGGGTGCAAGCGTTAATCGGAATTACTGGGCGTAAAGCGCACGTAGGTGGTTTGTTAAGTTGGATGTGAAAGCCCAGGGCTCAACCTTGGAACTGCATTCAAAACTGGCGAACTAGAGTATGGTAGAGGTGAGTGGAATTTCCTGTGTAGCGGTGAAATGCGTAGATATAGGAAGGAACATCAGTGGCGAAGGCGACACTCTGGATTGATACTGACACTGAGGTGCGAAAGCGTGGGGAGCAAACAGGATTAGATACCCTGGTAGTCAACGCCGTAA
+
GGGGGGGGGGGGGGGGGGGGFGGGGGGGGGGGGGGGDFGGGGGGGGGGGFFGFCGBFGGGGFFGGGFGGGGGGGGG?FGGFDFGGGGGGGGGGCCFGGGFGGGGGGGGGFGGGGGEGFGFGGGGGFGGGGGGGC>FCFGGGGFGGGFGG9=,EEGGGGGGGGFGGGGGGEC@FFFGGGGGGGGGGGGFGGGGGGGEEEGGGGEG,BFFGGGFCFGF7CEFCF68ACG=F=6DCCDEG=>>CEF?BEGGGGFF?:FG<F<=CFGFFFFF4?>:*0*41434DD
@M02352:288:000000000-CKWC8:1:1101:23246:3060 1:N:0:ACTGAGCG+GTAAGGAG
TACGAGGGGTGCAAGCGTTAATCGGAATTACTGGGCGTAAAGCGTGCGTAGGTGGTTTGTTAAGCAAGATGTGAAAGCCCCGGGCTCAACCTGGGAACTGCATTTTGAACTGGCAAACTAGAGTATTGTAGAGGGTAGTGGAATTTCCAGTGTAGCGGTGAAATGCGTAGAGATTGGAAGGAACATCAGTGGCGAAGGCGGCTACCTGGACAAATACTGACACTGAGGCACGAAAGCGTGGGGAGCAAACAGGATTAGATACCCTGGTAGTCCACGCCGTAA
+
GGGGFGGGGGGGGGGGGFEGGGGGGGGGGGGGGGGGGBFGGGGGCFGGFGGGGGGGGGGGGGGGGGGGGGGGGGGGGGGGGGGGGGGGGGGGGGGGGFFGGGGGGGGGGGGGGGGGGGGGGGGFGGGGGGGGGGGGGGGGGGGGGGGGGGGGGGGGGGGGGFFGGGGGGGGGGGFEEFGGGGGGGGGFGGGGGGGGGGGGGGGGGGGGGGGGFGGGGGGFGGGGGGCFGGGGGGGFGGGGGGEFFFGGFFFF?6FGFF9@FFGGFFGF:73A=GFFFFFFGG
@M02352:288:000000000-CKWC8:1:1101:9902:3063 1:N:0:ACTGAGCG+GTAAGGAG
TACGGAGGGTGCAAGCGTTAATCGGAATTACTGGGCGTAAAGCGCGCGTAGGTGGTTTGTTAAGTCGGATGTGAAAGCCCAGGGCTCAACCTTGGAACTGCATCTGATACTGCTAGTCTAGAATATAGTAGAGGGTAGTGGAATTTCCTGTGTAGCGGTGAAATGCGTAGATATAGGAAGGAACACCAGTGGCGAAGGCGGCTACCTGGACAGATATTGACACTGAGGTGCGAAAGCGTGGGGAGCAAACAGGATTAGATACCCTGGTAGTCCACGCCGTAA
+
GGG,;FFEDGFGGGGGGGG76,EDGCBFFGGGGGG8+@FGGG,CFG@F6CFCCFF49CFEFGGGGG7:FEGGGGGGGGGFF,A@EGGGGGGGG<FGGGGGGGG,FFF,@FGF,C88:FF,DF,CE,:33CFGGG7=F7FGGGFGGAC,,,@FFGGGGGGGGGGGGGGGGEEDFG,,?9CEGGGGGGGFGGGGGGGGGGGG588/*;CEGCF+;;ACGGFGG+CFGGGGGGGGGGGFGGGGGGFFF:CFGGFFFBGGFFFFGGG<@FGFFFFBBGFF>(8>GD
@M02352:288:000000000-CKWC8:1:1101:7121:3074 1:N:0:ACTGAGCG+GTAAGGAG
TACGGAGGGTGCAAGCGTTAATCGGAATTACTGGGCGTAAAGCGCACGCAGGTGGTTTGTTAAGTTGGATGTGAAAGCCCAGGGCTCAACCTTGGAACTGCATTCAAAACTGGCGAACTAGAGTATGGTAGAGGTGAGTGGAATTTCCTGTGTAGCGGTGAAATGCGTAGAGATGGGAAGGAACATCAGTGGCGAAGGCGACTCACTGGACCAATACTGACACTGAGGCTCGAAAGCGTGGGGAGCAAACAGGATTAGATACCCTGGTAGTCCACGCCGTAA
+
GGGGEGGG7BFGGFGGGGGB<CFGGGFFGGAFGGGGGGGGGGGG76>F+FFG=FGFG<=BFFGGGF?FFFFGGGGGGGGD?<FGGGGGGGGGF9FGGEEGGGGAADGGGGGGG8FCFGG<FGGGCCCG=DFGGG>FGFGGGGG=F,F9FFGFGGGGGGGG:FGGGGGGGGGCGG7,:,?;:FGGG:FGGGGGGEGGGGGGCG5E@FGGG6D68@CGGGGGG:?FGGGGG*CDDFDEGCDGGGE1>ECFC5>FF<GGFFFFFGGGFFGFDFFFFGFFF0<>DD
@M02352:288:000000000-CKWC8:1:1101:9907:3082 1:N:0:ACTGAGCG+GTAAGGAG
TACAGAGGGTGCAAGCGTTAATCGGAATTACTGGGCGTAAAGCGCGCGTAGGTGGTTTGTTAAGTCGGATGTGAAAGCCCAGGGCTCAACCTTGGAACTGCATCTGATACTGCTAGTCTAGAATACAGTAGAGGGTAGTGGAATTTCCTGTGTAGCGGTGAAATGCGTAGATATAGGAAGGAACACCAGTGGCGAAGGCGACTACCTGGACTGATATTGACACTGAGGTGCGAAAGCGTGGGGAGCAAACAGGATTAGATACCCTGGTAGTCCACGCCGTAA
+
GFFGGDFGEFGGGFGGGGGG@FFGGD:FGGGGGGGGGGGD@FGGGGGGFGGECFGFFGGGGGGGGGGGGEGGGGGGGGGGGGGGGGGGGGGGGGGGGGGGGGGGGGGGGGGGGGFGGGGGEFFFFEGGGGGGGGGCFGGGGGEGGGGGFGGGGGFGFGGGGGGGGGEGGGDGGGGGGGGGGGFGGGCF<FGGGGGGGGGGGGGEGGGGGGGGGGGGGGGGGGGGGGGGGDFGGGCDGGGEGGFFFFGGGCFFFFGGBFFFGGFGFFGFFFFFFGFFFFEBGD
@M02352:288:000000000-CKWC8:1:1101:11880:3116 1:N:0:ACTGAGCG+GTAAGGAG
TACGGAGGGTCCGAGCGTTATCCGGAATCATTGGGTTTAAAGGGTCCGCAGGCGGTCGATTAAGTCAGAGGTGAAATCCCATAGCTCAACTATGGAACTGCCTTTGATACTGGTTGACTTGAGTCATATGGAAGTAGATAGAATGTGTAGTGTAGCGGTGAAATGCATAGATATTACACAGAATACCGATTGCGAAGGCGATCTACTGGAACATTATTGACGCTGAGACGCGAAAGCGTGGGGAGCAAACAGGATTAGATACCCTGGTAGTCCACGCCCTAA
+
GGGGGGGGGGGGGGFGGGGGGGGFGGGGEGGGGGGFDEFGGGGGGFGGGGGGGGGGGGGGGGGGGFGGGGGGGGGGGGGGGGGGGGGGGGGEGGGGGGGGGGGGFGGGGGGGGGGGFFGGGGGFFGFGGFGGGGGGGGGGGGGGGGGGGGGGGGGGGGGGGGGGGGGGGGGGGGGFDFGGGGGGGGGGGGGGGGGGGGGGEEGGGGGGGGFGFFGGGGGGGGGGGGGF?EGGGGGFGGGGGG>?BFGGGGFFFFGGFFFFGGGGFFGFFFFFFGFFBF8>FF
@M02352:288:000000000-CKWC8:1:1101:22102:3123 1:N:0:ACTGAGCG+GTAAGGAG
TACGGAGGGTGCAAGCGTTAATCGGAATTACTGGGCGTAAAGCGCGCGTAGGTGGTTTGTTAAGTTGGATGTGAAAGCCCAGGGCTCAACCTTGGAACTGCATTCAAAACTGGCGAACTAGAGTATGGTAGAGGAGAGTGGAATTCCCTGTGTAGCGGTGAAATGCGTAGAGATGGGAAGGAACATCAGTGGCGAAGGCGACTCACTGGACCAATACTGACACTGAGGTGCGAAAGCGTGGGTAGCAAACAGGATTAGATACCCTGGTAGTCCACGCAGTAA
+
GGGG@FGG7BFGGGGGGGG@,6CFGGCFGG,FGGGGGGGGGGGG+++@@EGG5EFBFEFBFGGGG<<FEGGGGGGGGDG7A<BFGGGGGGGFD9EFGFGGGGGA,,EGFGGG8,FFFEGEFGGG,3,@7ECGGG7FFGGGGFEFF,@,EFGGGGGGGGGGCFGGGGGGGGD,2C,6C8CCGGDGF,?CFGGGGGGGGEFG8EGG<CFGC?<7*:<A@FC9ECGGGGGG+/>DEGCBGGGGGGDFFFGGCCFFB<FGFFBFGGGGFFGFFFFF6:=<B(7-?C
@M02352:288:000000000-CKWC8:1:1101:12556:3153 1:N:0:ACTGAGCG+GTAAGTAG
TACGGAGGGTCCGAGCGTTATCCGGAATTATTGGGTTTAAAGGGTCCGCAAGCGGTCGATTAAGTCAGAGGTGAAATCCCATAGCTCAACTATGGAACTGCCTTTGATACTGGTTGACTTGAGTCATATGGAATTAGATAGAATGTGGAGTGTAGCGGTGAAATGCATAGATATTACACAGAATACCGATTGCGAAGGCAGTCTACTACGTATGTACTGACGCTCATGGACGAAAGCGTGGGGAGCGAACAGGATTGGATACCCTGGTAGCCCACGCGGTAA
+
GGGGGGGG>F,FGGGGGGGGDGGGGG:F,EFGGGGGGGGGGGGGG8FG+@+CFGGBF+4C?FFGGGGG?FGG<FGGG<B,,,,BFFGGGGB<E@,:<F<5E,EF<,E<,,<C8?5+35C,8,8,8EF<BFCF9,,7@,,:>F,:=38,733,83@@FC35DF,,7,32<;,,5,,,,66,:D>F<F78*F:*,*=5C12*1*++,?14A=C++*4+5++12**3/100++*/:CC59:9EGE>(,5)9*))8,(>*())*+3<9*8*/)*).79)(((),9>
@M02352:288:000000000-CKWC8:1:1101:12567:3167 1:N:0:ACTGAGCG+GTAAGGAG
TACAGAGGGTGCAAGCGTTAATCGGAATTACTGGGCGTAAAGCGCGCGTAGGCGGTTTGTTAAGCAAGATGTGAAAGCCCAGGGCTCAACCTTGGAACTGCATTTTGAACTGGCAAACTAGAGTACTGTAGAGGGTGGTGGAATTTCCAGTGTAGCGGTGAAATGCGTAGAGATTGGAAGGAACATCAGTGGCGAAGGCGGCCACCTGGACAGATACTGACGCTGAGGAACGAAAGCGTGGGGAGCGAACAGGATTAGATACCCTGGTAGTCCACGCCGTAA
+
GGGGGGGGGGGGGGGGGGGGCEGGGGGGGGGGGGGGGGGGGGGG>FGGGGGGGGG@CGGGGGGGGGGGGGGGGGGGGGGGGGGGGGGGGGGGGGGGGGGGGFGGGGGGGGGGGGGGGGGF<<BFEFGGGFGGGGD:@FFGGGFGGGGGCGGGGFGGGGGGGGFFD;@EGGEFFCFGGCFGGGGFGGGGGGGGGEGGGDCEGGECGGGGFGF6FGGFGGGGGEGGECFFGCFDGGGBGGGGGGE<2BDD5)78<?GG??AFGGGGFF<?)/.<FF?:0:>-CC
@M02352:288:000000000-CKWC8:1:1101:16156:3229 1:N:0:ACTGAGCG+GTAAGGAG
TACGAGGGGTGCAAGCGTTAATCGGAATTACTGGGCGTAAAGCGTGCGTAGGTGGTTTGTTAAGCAAGATGTGAAAGCCCCGGGCTCAACCTGGGAACTGCATTTTGAACTGGCAAACTAGAGTATTGTAGAGGGTAGTGGAATTTCCAGTGTAGCGGTGAAATGCGTAGAGATTGGAAGGAACATCAGTGGCGAAGGCGGCTACCTGGACAAATACTGACACTGAGGCACGAAAGCGTGGGGAGCAAACAGGATTAGATACCCTGGTAGTCCACGCCGTAA
+
GGGGFGGGGGGGGFGGGFFG@EFFGDGGGGGGGGGGGGGEGGGG=F:FBFGGFGGGGGGGGGGGGGGGGGGGGGGGGGGGGGGGGEGGGFGGGGGGGGGGGGGCFGFGGGGGGGGGGGGFGGGFGDFGGGGGGGGGGGGGGGGGGGGFGFGGGGGGGGGGGGGGGGGGGEEGGGGGGGGGGGGGGGGGGGGGGGGGGGGGGGGGGGGGGGGGGGGGGGGGGGGGGGGGGGGGGEGFGGGGGGFFFFFF?GFF?BGGFFFFGGGCFFGFFFFF=FFFBFFFGG
@M02352:288:000000000-CKWC8:1:1101:23021:3257 1:N:0:ACTGAGCG+GTCAGGAG
TACGGAGGGGGCTAGCGTTGTTCGGAATTACTGGGCGTAAAGCGCACGTAGGCGGATTAGAAAGTATAGTGTGAAATCCCAGGGCTCAACCCTGGAACTGCCTTGTAAACTCCTGGTCTTGAGTTCGAGAGAGGTAAGTGGAATTCCGAGTGTAGAGGTGAAATTCGTAGATATTCGGAGGAACACCAGTGGCGAAGGCGGCTTACTGGCTCGATACTGACGCTGAGGTGCGAAAGCGTGGGGAGCAAACAGGATTATATACCCTGGTAGTCCACACCGTAA
+
GGGGGGGGG7F+8FFFGGGD@FGGGGCFGGEFGGGGGFGGGGGGG7FGGFGGGGG@F+,C,EFGGCG9,8CFCAGGGGGGC,BFGFGGGGGDGDFGG@FGG>FG@>FDEGG8>DDFCGF,<F,@=<>3<BFGGGG,@9EF9EFGGBF@*>FFFFG,@FGGGGGGGG@GFF79;F92,:>ECEG7,FFFC><EEGEEGGGC*58*+<CCFF*6:58@8CF7C5EG=DGF<FFGCG3)*:CEEDB<B)*CCGFFBFFF?*4@:EDDFF3FD?<A=>F0::B?37
@M02352:288:000000000-CKWC8:1:1101:18051:3258 1:N:0:ACTGAGCG+GTAAGGAG
TACGAGGGGTGCAAGCGTTAATCGGAATTACTGGGCGTAAAGCGTTCGTAGGCGGTTTGTTAAGCAAGATGTGAAAGCCCAGGGCTCAACCTTGGAACTGCATTTTGAACTGGCAAACTAGAGTACTGTAGAGGGTGGTGGAATTTCCAGTGTAGCGGTGAAATGCGTAGAGATTGGAAGGAACATCAGTGGCGAAGGCGGCCACCTGGACAGATACTGACGCTGAGGAACGAAAGCGTGGGGAGCAAACAGGATTAGATACCCTGGTAGTCCACACCGTAA
+
GGGGFGGGGGGGGGGGGGGGCEFGGGGGGGGGGGGGGGGGGGGGGGGGGGGGGGGFGGGGGGGGGGGGGGGGGGGGGGGGGGGGGGGGGGGGGGGGGGGGGGGGGGGGGGGGGGGGGGGGGGGGGGFGFGGGGGGGGGEGGGGGGGGGGGGGGGGGGGGGGGGGGGGEEGGGGGGGGGGGGGGGGGGGGGGGGGGGGGGGGGGGGGGGGFGGGGGGGFGGGGGGGGGGGGGGGGGFFGDEGGFFFFGGGGFF6?FFDFFFGGGFFFGFAFFAFGFFFFE:GG
@M02352:288:000000000-CKWC8:1:1101:23025:3288 1:N:0:ACTGAGCG+GTAAGGAG
TACGGAGGGGGTTAGCGTTGTTCGGAATTACTGGGCGTAAAGCGCACGTAGGCGGATCAGAAAGTATAGGGTGAAATCCCAGGGCTCAACCCTGGAACTGCCTTGTAAACTCCTGGTCTTGAGTTCGAGAGAGGTGAGTGGAATTCCGAGTGTAGAGGTGAAATCCGTAGATATTCGGAGGAACACCAGTGGCGAAGGCGGCTCACTGGCTCGATACTGACGCTGAGGTGCGAAAGTGTGGGGAGCAAACAGGATTAGATACCCTGGTAGTCCACACCCTAA
+
GGGG7CFGGGG+8FFGDGE:FFFGGGEFGGGGGFGGGGGGGGGGG7FGGGGDGEECFFGFFCFGG<AD,,EF+DGGGG8=D=DFFEDGGGDCG<DGGGFFE,DD3>CGCFGGGGG83@FCFA,<,>B77CEGG@FB,,@D7F:F>F9?:@CECFFCFGG7EG9C,>FEGGCC<FCF+9EEC<FGGGGGGGGGG5CE>EFGCGGCFFGFGGFF*::C5CCF?EEGE<F@+7CDGGGE77DFDG)22>FGGGF)2(7*4?4BGGGGF:C947<<BC??B0),97
@M02352:288:000000000-CKWC8:1:1101:15820:3305 1:N:0:ACTGAGCG+GTAAGGAG
TACGAGGGGTGCAAGCGTTAATCGGAATTACTGGGCGTAAAGCGTGCGTAGGTGGTTTGTTAAGCAAGATGTGAAAGCCCCGGGCTCAACCTGGGAACTGCATTTTGAACTGGCAAACTAGAGTATTGTAGAGGGTAGTGGAATTTCCAGTGTAGCGGTGAAATGCGTAGAGATTGGAAGGAACATCAGTGGCGAAGGCGGCTACCTGGACAAATACTGACACTGAGGCACGAAAGCGTGGGGAGCAAACAGGATTAGATACCCTGGTAGTCCACGCCGTAA
+
GFGGFGGGGGGGGFGGGFFG@FFFGCFGGGGGGFGGGFC@CFGGFFGGCFGGFGGGGGGGGGGGGGGGGGGGGGGGGGGGGGGGGGGGFFGCFGGGGGGGGG<FFGGGGGGGGGGGGGGGGFFCFFGGGGFFGGGGFGGGGGGGGGGGGGGGGGGGGDGGGGGGGGGGGGGGGGGFGGGGGGGGGGGGGGGGGGGGGGGGGGGGGGGGGGGFFFGGGGGGGGGFFGGGGGGGGGGFGGGGEGFFBFGGGGFFFFFFFFFFFGGGFFGFDFDFFG@?6<BBDC
@M02352:288:000000000-CKWC8:1:1101:13579:3430 1:N:0:ACTGAGCG+GTAAGGAG
TACGGAGGGGGTTAGCGTTGTTCGGAATTACTGGGCGTAAAGCGCACGTAGGCGGATCAGAAAGTAAGGGGTGAAATCCCAGGGCTCAACCCTGGAACTGCCTCTTAAACTCCTGGTCTTGAGTTCGAGAGAGGTGAGTGGAATTCCGAGTGTAGAGGTGAAATTCGTAGATATTCGGAGGAACACCAGTGGCGAAGGCGGCTCACTGGCTCGATACTGACGCTGAGGTGCGAAAGTGTGGGGAGCAAACAGGATTAGATACCCTGGTAGTCCACACCGTAA
+
GGGGGFGGGGGFGDGGGGGGGGGGGGGGGGGGGGGGGGGEGGGGGGGGGGGGGGGGGGGGGGFEFEFGGGGGGGGGGGGGGGGGGGGGGFGGGGGGGGGGGGGGGGGFGGGGGGGGGGGGGGGGGGGGGGGGGGFGFFGGGGGGGGGGGGFGGGGGGGGGGGGGGGGGGGGGGGFGGGGGGGGGGGGGGGGGGGGGGGGGGGGGGGGGGGGGGGGGGGGGGGGGGGGGGGGGGGGFGGGGGGF?;EGGGGFFFFGGFFB??CFFFFGFFFFFFDFFBBFFGG
@M02352:288:000000000-CKWC8:1:1101:5946:3438 1:N:0:ACTGAGCG+GTAAGGAG
TACGAGGGGTGCAAGCGTTAATCGGAATTACTGGGCGTAAAGCGTTCGTAGGCGGTTTGTTAAGCAAGATGTGAAAGCCCAGGGCTCAACCTTGGAACTGCATTTTGAACTGGCAAACTAGAGTACTGTAGAGGGTGGTGGAATTTCCAGTGTAGCGGTGAAATGCGTAGAGATTGGAAGGAACATCAGTGGCGAAGGCGGCCACCTGGACAGATACTGACGCTGAGGAACGAAAGCGTGGGGAGCGAACAGGATTAGATACCCTGGTAGTCCACGCCGTAA
+
GGGG<;BFGG:F@FFGGGGG,CFGGG,CFGAFGFF8FCFGGGFG@:FCGGFG,CF@@BCFF<FECEGG8FGGGGGGGA=+4,BEGGGGGGG8FDDGG,BFGG9BFDF7FGGGGGF=3DF,EFGFGGABFGGCGGE=FG<FGGGGGF,=<DBFFGGGGGGGGGGGGG7CEGG;CFC<,6,2=FGG8CFFCGGGGGGGGGGDEG=8*;;CF=76@*<:FFGGGGGECDC8<:DD5CDDGG>GGGE:(7)9*CD@<(9:?@AFF7@DFFG@<?A<4FF?90.4DD
@M02352:288:000000000-CKWC8:1:1101:8356:3503 1:N:0:ACTGAGCG+GTAAGGAG
TACAGAGGGTGCAAGCGTTAATCGGAATTACTGGGCGTAAAGCGCGCGTAGGTGGTTTGTTAAGTCGGATGTGAAAGCCCAGGGCTCAACCTTGGAATTGCACCCGATACTGGCAGGCTAGAGTACGATAGAGGAGTGTGGAATTTCCTGTGTAGCGGTGAAATGCGTAGATATAGGAAGGAACATCAGTGGCGAAGGCGACACTCTGGATTGATACTGACACTGAGGTGCGAAAGCGTGGGGAGCAAACAGGATTAGATACCCTGGTAGTCCACGCCGTAA
+
GGGGGGGGGGGGGGGGGGGGGGGGGGGGGGGGGGGGGGGGGGGGGGGGGGGGGGGGGGGGGGGGGGGGGGGGGGGGGGGGGGGGGGGCFFGGGGGGGGGGGGGGDGGGGGGGGGGGGGFGGFGGGGGGFGGGGGGGFGGGGGGFGGGGGGGGGGGGGGGGGGGGGGGGGGGGGGGGGGGGGGGGGGGGGGGGGGGGGGGGGGGGFGGGGGGGGGGGFGGGGGGGGGGGGGGGGGGEGGDGGE>09>GGFGFFFFGGFFFFFGCGFFDFBFF2@GFFFFFBGG
@M02352:288:000000000-CKWC8:1:1101:20907:3559 1:N:0:ACTGAGCG+GTAAGGAG
TACGAGGGGTGCAAGCGTTAATCGGAATTACTGGGCGTAAAGCGTTCGTAGGCGGTTTGTTAAGCAAGATGTGAAAGCCCAGGGCTCAACCTTGGAACTGCATTTTGAACTGGCAAACTAGAGTACTGTAGAGGGTGGTGGAATTTCCAGTGTAGCGGTGAAATGCGTAGAGATTGGAAGGAACATCAGTGGCGAAGGCGGCCACCTGGACAGATACTGACGCTGAGGAACGAAAGCGTGGGGAGCGAACAGGATTAGATACCCTGGTAGTCCACGCCGTAA
+
GGGFCFGGGGGGGGGGGFFGGGGGGGGGGGGGGGGGGGGGGGGGGGGGGGGGGGGFGGGGGGGGGFGGGGGGGGGGGGGGGGGGGGGGGGGGGGGGGGGGGGGGGGGGFGGGGGGGGGGGGGGGGGGGGGGGGGGFFGGGGGGGGGGGGGGGGGGGGGGGGGGGGGGGGGGGGFGFGGGGGGGGGGGFGGGGGGGGGGGGGGGGGGGGGGGGGGGGGGGGGGGEEGGGFGGGGGD>FGGGGGFFFFGGGGFFFFDGFFFFGGGGFFGFFFBFFGFBFFFFGG
@M02352:288:000000000-CKWC8:1:1101:11485:3571 1:N:0:ACTGAGCG+GTAAGGAG
TACGAGGGGTGCAAGCGTTAATCGGAATTACTGGGCGTAAAGCGTTCGTAGGCGGTTTGTTAAGCAAGATGTGAAAGCCCAGGGCTCAACCTTGGAACTGCATTTTGAACTGGCAAACTAGAGTACTGTAGAGGGTGGTGGAATTTCCAGTGTAGCGGTGAAATGCGTAGAGATTGGAAGGAACATCAGTGGCGAAGGCGGCCACCTGGACAGATACTGACGCTGAGGAACGAAAGCGTGGGGAGCGAACAGGATTAGATACCCTGGTAGTCCACGCCGTAA
+
GGGG9BFGGGGGGGGGGGGGCEGGGGGGGGGGGGGGGGGGGGGGGGCFFFFGGGGGGEGGGGGGGFEFGGGGGGGGGGGGGFGGGGGGGGGGGGGGGGGGGGGFGGFGGGGGGGGGGGGFGGGGGGGGFGGGGGEFCGGGGGGGGGGGFFGGGGFGDGGGGGGGGGGGGGGGGGGGGGFGGGGGGFGFGGGGGGGGGGGGGGCGFGGGGCGFGFFGGGGGGGGGGGGGGGGGGGGFGGGGGGFFFFG5EGEF?FGGFFFFGGGGFFGFFFFFFGFFFFFFGD
@M02352:288:000000000-CKWC8:1:1101:8911:3579 1:N:0:ACTGAGCG+GTAAGGGG
TACGGAGGGTGCAAGCGTTAATCGGAATTACTGGGCGTAAAGCGCACGTAGGTGGTTTGTTAAGTTGTATGTGAAAGCCCAGGGCTCAACCTTGGAACTGCATTCAAAACTGGCGAACTAGAGTATGGGAGAGGGGAGCGGAATTTCCGGTGTAGCGGTGAAATGCGTAGAGATGGGAAGGAACATCAGTGGCGAAGGCGACTCACTGGACCAATACTGACACTGAGGTGCGAAAGCGTGGGGAGCAAACAGGATTAGATACCCTGGTAGTCCACGCCGTAA
+
GGGGGGGG>FGG@FGGGGGG@,FFGF@FGGAFGGG8CEGGGG9F@+@FGGGGC<FFGGF4EFGGFCG5,CFGGGGGG@FCFFGGGGGGGGGF<?E<EFEGGG9@5,C,8BFG?46=FGGGGGGGG9?E,@F+CF+@F@+CFGGGG,7F*@FGGGGGCGGGGGGGGGGGGGG;FG7CC8FGGGGGGECGGGGGGGGGGEGG8:ECCFGGGGG:@/+<CFGGG6CGGGGGC7CDGG5@GC7CGG3:>F7FE<57?FGGFFFFGGGG=)>?FFFFFC*49:B6CD
@M02352:288:000000000-CKWC8:1:1101:22847:3673 1:N:0:ACTGAGCG+GTAAGGAG
TACGGAGGGTGCAAGCGTTAATCGGAATTACTGGGCGTAAAGCGCGCGTAGGCGGTTACATAAGTTGGAAGTGAAAGCCCCGGGCTCAACCTGGGAACTGCTTTCAAAACTGTGTGACTAGAGTGCAGCAGAGGATAGTGGAATTTCTAGTGTAGCGGTGAAATGCGTAGATATTAGAAGGAACACCAGTGGCGAAGGCGACTGTCTGGGCTGACACTGACGCTGAGGTGCGAAAGCGTGGGGAGCAAACAGGATTAGATACCCTGGTAGTCCACGCCGTAA
+
GGGGGGGGGGGGGGGGGGGGGGGGGGGGGGGGGGGGGGGGGGGGGGGGGGGGGGGGGGGGGGGGGGGGGGGGGGGGGGGGGGGGGGGGGGGGGGGGGGGGGGGGGGGGGGGGGGGGGGGGGGGGGGGGGGGGGGGGGFGGGGGGGGGGGGGGGGGGGGGGGGGGGGGGGGGFGGGGGGGGGGGGGGGGGGGGGGGGGGGGGGDGGGGGGGGGGGGGGFGGGGGGGGGGGGGGGGGFGGGGGGFFFFGGGGFFFFGGFFFFGGFGFFGFFFFFFGF?>6D>GG
@M02352:288:000000000-CKWC8:1:1101:24892:3684 1:N:0:ACTGAGCG+GTAAGGAG
TACGAGGGGTGCAAGCGTTAATCGGAATTACTGGGCGTAAAGCGTTCGTAGGCGGTTTGTTAAGCAAGATGTGAAAGCCCAGGGCTCAACCTTGGAACTGCATTTTGAACTGGCAAACTAGAGTACTGTAGAGGGTGGTGGAATTTCCAGTGTAGCGGTGAAATGCGTAGAGATTGGAAGGAACATCAGTGGCGAAGGCGGCCACCTGGACAGATAGTGACGCTGAGGAACGAAAGCGTGGGGAGCGAACAGGATTAGATACCCTGGTAGTCCACGCCGTAA
+
GGGGFFGGGGGGGGGGGGGGGGGGGGGGGGGGGGGGGGGGGGGGGGGGGGGGGGGCGGGGGGGGGGGGGGGGGGGGGGFGGGGGGGGGGGGGGGGGGGGGGGGGGGGDGGGGGGGGGGGGGGGGGGGGGGGGGGGFGGGGGGGGGGGGGGGGGGGGGGGGGGGGCFGGDGGGGGGGGFGGGGGGFGGGGGGGGGGGGGGDGGGGGGGGGGGFG?CCDGGGGGGGGGGGGGGGGGGF<EGGGGFFFFGGGCEFFBGGFFFFCGGGFFGFFFFF4DFFFFFFGD
@M02352:288:000000000-CKWC8:1:1101:11165:3686 1:N:0:ACTGAGCG+GTAAGGAG
TACAGAGGGTGCAAGCGTTAATCGGAATTACTGGGCGTAAAGCGCGCGTAGGTGGTTTGTTAAGTCGGATGTGAAAGCCCAGGGCTCAACCTTGGAATTGCACCCGATACTGGCAGGCTAGAGTACGATAGAGGAGTGTGGAATTTCCTGTGTAGCGGTGAAATGCGTAGATATAGGAAGGAACATCAGTGGCGAAGGCGACACTCTGGATTGATACTGACACTGAGGTGCGAAAGCGTGGGGAGCAAACAGGATTAGATACCCTGGTAGTCCACGCCCTAA
+
GGGGGGGGGGGGGGGGGGGGFGGGGGGGGGGGGGGGGGGGGGGF@FGGGGGGFFG7FGGGGGCGGGGGGGGGGGGGGGGGGGGGGGGGGGGGGGGGGFGGGG<?CGEGGGGGG?FGGGGCGGGFFFGGGFGGGGFG>FCGGGGGGFGGGGGGGGGGGGGGGGGGGGGGGGGGGGF9EFGCGGGFGFGGGGGGGGGGGDGGCE=E?CGGGFGGGGGCFGGGGFGGGGGGGFGGGGGFGGGGGGFFFBCCGGFF??47?FFFGGGG?FFFFFDFFG@B>?59FG
@M02352:288:000000000-CKWC8:1:1101:18808:3698 1:N:0:ACTGAGCG+GTAAGGAG
TACAGAGGGTGCGAGCGTTAATCGGAATTACTGGGCGTAAAGCGCGCGTAGGTGGTTTGTTAAGTCGGATGTGAAAGCCCAGGGCTCAACCTTGGAATTGCACCCGATACTGGCAGGCTAGAGTACGGTAGAGGGGTGTGGAATTTCCTGTGTAGCGGTGAAATGCGTAGATATAGGAAGGAACATCAGTGGCGAAGGCGACACCCTGGACCGATACTGACACTGAGGTGCGAAAGCGTGGGGAGCAAACAGGATTAGATACCCTGGTAGTCCACGCCGTAA
+
GFGGGGGGGGGGGEGGGGGGFGGGGFGGGGGGGGGGGEGGGGGGGGGGFFGGEGGGGGGGGGGGGGGGGGGGGGGGGGGGGGGGGGGGGGGGGGGGGGGGGGGGGGGGGGGGGGGGGGGGGGGGGGGGGGGGGGGGGGGGGGGGGGGGGGGGGGGGGGGGGGGGGGGGGGGCGGCFGGGGGGGGGGGGGGGGGGGGGGGGGGGGGGGGGGGGGGGGEGGGGGGDGGGGGDFGGGGFGGDEGGFBFFGGGGFFFFGGDFFFGGGGFFGFFFDFFGFFFFFBDD
@M02352:288:000000000-CKWC8:1:1101:8748:3721 1:N:0:ACTGAGCG+GTAAGGAG
TACAGAGGGTGCAAGCGTTAATCGGAATTACTGGGCGTAAAGCGCGCGTAGGTGGTTTGTTAAGTCGGATGTGAAAGCCCAGGGCTCAACCTTGGAATTGCACCCGATACTGGCAGGCTAGAGTACGATAGAGGAGTGTGGAATTTCCTGTGTAGCGGTGAAATGCGTAGATATAGGAAGGAACATCAGTGGCGAAGGCGACACTCTGGATTGATACTGACACTGAGGTGCGAAAGCGTGGGGAGCAAACAGGATTAGATACCCTGGTAGTCCACGCCGTAA
+
GGGGGGGGGGGGGGGGGGGGGGGFGGGGGGGGGGGGGGGGGGGGGGGGGGGGGGGGFGGGGGGGGGGGGGGGGGGGGGGGGGGGGGGGGGGGGGGGGGGGFGFGGGGGGGGGGGGGGGGGGGGGGGGDFGGGGGEDFGGGGGGGGGGGGGGGGGGGGGGGGGGGGGGGGGGGFFCGGDGGGGGGGDGGGGGGGGEGGGGGGGGGGEFGGGGFGGGEFGGGGGGGGGGFG=FGGGGFGGGGGGEBBFGGGGFFF:DGFFFFGGGGFFGFFFFFFGFFFFF>GG
@M02352:288:000000000-CKWC8:1:1101:16286:3741 1:N:0:ACTGAGCG+GTAAGGAG
TACGGAGGGTGCAAGCGTTAATCGGAATTACTGGGCGTAAAGCGCACGTAGGTGGTTTGTTAAGTTGGATGTGAAAGCCCAGGGCTCAACCTGGGAACTGCATTTTGAACTGGCAAACTAGAGTATTGTAGAGGGTAGTGGAATTTCCAGTGTAGCGGTGAAATGCGTAGAGATTGGAAGGAACATCAGTGGCGAAGGCGGCTACCTGGACAAATACTGACACTGAGGCACGAAAGCGTGGGGAGCAAACAGGATTAGATACCCTGGTAGTCCACGCCGTAA
+
GGGGGGGGGGGGGGGGGGGEDGGGGGGGGGGGGGGGGGGGGGGGGGGGGGGGGGGFFGGGGGGGGGFGGGGGGGGGGGGGGGGGGGGGGGGGGGGGGGGGGGGGGGGGGGGGGGGGGGGGGGGGGGGGGGGGGGGGGGGGGGGGGGGGGGGGGGGGGGGGGGGGGGGGGGGGGGGGGGGGGGGGGGGGGGGGGGGGGGGGGGGGGGGGGGGGGGGGGGGGGGGGGGFGGGGGGGGFGGGGGGFFFFGCCGFFFFFFFFFFGGGGFFFFAFF<FGFBFFFFGG
@M02352:288:000000000-CKWC8:1:1101:10692:3741 1:N:0:ACTGAGCG+GTAAGGAG
TACGGAGGGTGCAAGCGTTAATCGGAATTACTGGGCGTAAAGCGCACGTAGGTGGTTTGTTAAGTTGGATGTGAAAGCCCAGGGCTCAACCTTGGAACTGCATTCAAAACTGGCGAACTAGAGTATGGTAGAGGTGAGTGGAATTTCCTGTGTAGCGGTGAAATGCGTAGAGATGGGAAGGAACATCAGTGGCGAAGGCGACTCACTGGACCAATACTGACACTGAGGTGCGAAAGCGTGGGTAGCAAACAGGATTAGATACCCTGGTAGTCCACGCCGTAA
+
GGGGGGGGGGGGGGGGGGGFGGGGGGGGGGGGGGGGGGGGGGGGGGGGGGGGFGGFGGGGGGGGGGGGGDFGGGGGGGFGGGGGGGGGGGGGGGGGGGGGGGGGGGGGGGGGGGGEGGGGGGGGGGGGGGGGGGGGGGGGGGGGGGGGGGGGGGGGGGGGGGGGGGGGGGGFGGG,CEGGGGGGGGGGGGGGGGGGGGGGGGGGGGGGGGGECFGGGGGFGFGFGGGGGCFGGGGEGGGGGGFFFFGGGGFFFFGG>FFFFEGGFFGFFFFFFGFFFFFBGD
@M02352:288:000000000-CKWC8:1:1101:22616:3774 1:N:0:ACTGAGCG+GTAAGGAG
TACGGAGGGTCCGAGCGTTAATCGGAATTACTGGGCGTAAAGCGCACGCAGGCGGTTTGTTAAGCTAGATGTGAAAGCCCTGGGCTCAACCTGGGAATTGCATTTAGAACTGGCAGGCTAGAGTTTTGGAGAGGGGAGTGGAATTCCAGGTGTAGCGGTGAAATGCGTAGATATCTGGAGGAACATCAGTGGCGAAGGCGACTCCCTGGTCAGTAACTGACGCTCATGTGCGAAAGTGTGGGTAGCGAACAGGATTAGATACCCTGGTAGTCCACACCGTAA
+
GGGGGGGGGGGGGGGGGGGGGGGGGGGGGGGGGGGGGGGGGGGGGGGGGGGGGGGGGGGGGGGGGGGGGGGGGGGGGGGGGCGGGGGGGGGGGGGGGGGGGGGGGGGGGGGGGGGGGGGGGGGGGGGFGGGGGGGGGGGGGGGGGGGGGGGGG7FGGGGGGGGGGGGGGGGGGGGGGGGGGGGGGGGGGGGGGGGGGGGGGEGGGGGGGGGGGGGGGGGGGGGGGGGGGGGDGGGDFGGGGGFFF@GGGGEFFFGGBFAFGGGGFFGFFFFFFGFFFFFFGD
@M02352:288:000000000-CKWC8:1:1101:9688:3791 1:N:0:ACTGAGCG+GTAAGGAG
TACGAGGGGTGCAAGCGTTAATCGGAATTACTGGGCGTAAAGCGTGCGTAGGTGGTTTGTTAAGCAAGATGTGAAAGCCCCGGGCTCAACCTGGGAACTGCATTTTGAACTGGCAAACTAGAGTATTGTAGAGGGTAGTGGAATTTCCAGTGTAGCGGTGAAATGCGTAGAGATTGGAAGGAACATCAGTGGCGAAGGCGGCTACCTGGACAAATACTGACACTGAGGCACGAAAGCGTGGGGAGCAAACAGGATTAGATACCCTGGTAGTCCACGCCGTAA
+
GGGGDFGGGGGGGGGGGGGGGGGGGGGGFGGGGGGGGGGGGGGGGGGGGGGGGGGGGGGGGGGGGGGGGGGGGGGGGGGGGGGGGGGGGGGGGGGGGGGGGGGGGGGGGGGGGGGGGGGGGGGGGGGGGGGGGGGGFGGGGGGGGGGGGGGGGGGGGGGGGGFGGGGGGGGGGGCGGGGGGGGGGGGGGGGGGGGGGGGGGGGGGGGGGGFGGGGGGGGGGGGGGGGGGGGGGGGFGGGGGG>BBFGGGGFFFFGGFFFFGGGGFFGFFFF>6FFFBFF>GG
@M02352:288:000000000-CKWC8:1:1101:7241:3793 1:N:0:ACTGAGCG+GTAAGGAG
TACGGAGGGTGCAAGCGTTACTCGGAATCACTGGGCGTAAAGAGCGTGTAGGCGGATAGTTAAGTTTGAAGTGAAATCCAATGGCTCAACCATTGAACTGCTTTGAAAACTGATTATCTAGAATATGGGAGAGGTAGATGGAATTTCTGGTGTAGGGGTAAAATCCGTAGAGATCAGAAGGAATACCGATTGCGAAGGCGATCTACTGGAACATTATTGACGCTGAGACGCGAAAGCGTGGGGAGCAAACAGGATTAGATACCCTGGTAGTCCACGCCCTAA
+
GGGGGGGGGGGGGGGGGGGGGGGGGGGGGGGGGGGGGGGGGGGGGGGGGGGGGGGGGGGGGGGGGGGGGGGGGGGGGGGGGGGGGGGGGGGGGGGGGGGGGGGGGGGGGGGGGGGGGGGGGGGGGGGGGGGGGGGGGGGGGGFGGGGGGGGGGGGGGGGGGGGGGGGGGGGGGGFGGGGGGGGGFGGGGGGGGGGCGGGGGGGGGGGGGGGGGGGGFGGGGGGGGGGGGGDCGGGFGGCEGGFFBFGFGGFFFFGGFFAFGGDFFFGFFFFFFGFFFFE>GG
@M02352:288:000000000-CKWC8:1:1101:15184:3796 1:N:0:ACTGAGCG+GTAAGGAG
TACGGAGGGTGCAAGCGTTACTCGGAATCACTGGGCGTAAAGAGCGTGTAGGCGGGTTTGTAAGTTTGAAGTGAAATCCAATGGCTCAACCATTGAACTGCTTTGAAAACTGCTTACCTAGAATATGGGAGAGGTAGATGGAATTTCTGGTGTAGGGGTAAAATCCGTAGAGATCAGAAGGAATACCGATTGCGAAGGCGATCTACTGGAACATTATTGACGCTGAGACGCGAAAGCGTGGGGAGCAAACAGGATTAGATACCCTGGTAGTCCACGCCCTAA
+
GGGGGFFGGFGGGGGGGGGGGGGGGGGGFGGGGGGGGFEFGGGGGGGGGGGGFGGGCFCFGGFG<EFGGGGFGGGGGGGGGGGGGGGGGGGGGGGGGGGGFGGGGGGGGFFGGGGGGGGGGGFEFGGGGGGGGGGGGGGGGGGGGGGFGGGGGFGGDEGGFGFFGGGGGGGGGFGGGGGGGGGDGGGGGGGGCEGGGGGGGGFGGGGGGGCFFFGFGGFGGDGGGGGFFEGGGGGFGGGGGGFFFEFGFGF@<BCC?FFFGGFGFFGFFFAF?GF:>6B>DF
@M02352:288:000000000-CKWC8:1:1101:20428:3840 1:N:0:ACTGAGCG+GTAAGGAG
TACGGAGGGGGTTAGCGTTGTTCGGAATTACTGGGCGTAAAGCGTACGTAGGCGGATTGGAAAGTTGGGGGTGAAATCCCAGGGCTCAACCCTGGAACTGCCTCCAAAACTATCAGTCTAGAGTTCGAGAGAGGTGAGTGGAATTCCAAGTGTAGAGGTGAAATTCGTAGATATTTGGAGGAACACCAGTGGCGAAGGCGGCTCACTGGCTCGATACTGACGCTGAGGTACGAAAGTGTGGGGAGCAAACAGGATTAGATACCCTGGTAGTCCACACCGTAA
+
GGGGGFGGGGGGGGGGGGGGGGGGGGGGGGGGGGGGGGGGGGGGGGGGGGGGGGG@FEGGGFGGGGGGGGGGGGGGGGGGGGGGGGGGGFGGGGGGGGGGGFGGGGGGGGGGGGGGGGGGGGGGGGGGGGGGGGGGGGGGGGFGGGGGGGGGGGGGGGGGGGGGGGGGGGEFGGGFGGGGGGGGGGGGGGGGGGGGGGGGGGGGGGGGGGGGGCCCEGGGGGGGGGFGGGGGGC7>FGGGDGF:>EG4FGFFFBGGFFAFDFG<7>GFFFFF?>FFFFE?FD
@M02352:288:000000000-CKWC8:1:1101:6731:3848 1:N:0:ACTGAGCG+GTAAGGAG
TACGAGGGTTGCAAGCGTTAATCGGAATTACTGGGCGTAAAGCGTTCGTAGGCGGTTTGTTAAGCAAGATGTGAAAGCCCAGGGCTCAACCTTGGAACTGCATTTTGAACTGGCAAACTAGAGTACTGTAGAGGGTGGTGGAATTTCCAGTGTAGCGGTGAAATGCGTAGAGATTGGAAGGAACATCAGTGGCGAAGGCGGCCACCTGGACAGATACTGACGCTGAGGAACGAAAGCGTGGGGAGCGAACAGGATTAGATACCCTGGGAGTCCACGCCGTAA
+
GFF@FGEEC,+EF@FGGFCF,CFFGDEGGAFFF@FGGGG:@FGGG7BFBEFGGCGGGGCGGFGGF<E?EFFE,EFGFFGFCGF+FBFFGE<E<ECGFGCEEEG<E@ECGDGG8BF9FGFDEFGFDFCFGGGDGCGGGG:<CFGGGGFGAFFFF7@F<*>:<FCADFFG7CCFGGGGFGGF7CFGF:CFGGCFE5CEE5B8BC*BFGGGFC7C*;<CF?FG?EDE*3*;F6<<E8*.>:7:8=B:>FG:5D:??:<F29<89<<*053),.4,@>F<9157DD
@M02352:288:000000000-CKWC8:1:1101:25537:3850 1:N:0:ACTGAGCG+GTAAGGAG
TACGGAGGGGGTTAGCGTTGTTCGGAATTACTGGGCGTAAAGCGCACGTAGGCGGATCAGAAAGTATAGGGTGAAATCCCAGGGCTCAACCCTGGAACTGCCTTGTAAACTCCTGGTCTTGAGTTCGAGAGAGGTGAGTGGAATTCCGAGTGTAGAGGTGAAATTCGTAGATATTCGGAGGAACACCAGTGGCGAAGGCGGCTCACTGGCTCGATACTGACGCTGAGGTGCGAAAGTGTGGGGAGCAAACAGGATTAGATACCCTGGTAGTCCACACCGTAA
+
GDC@B@B@C@C@F<FGE,-@FCECFDEGGGEFFDGGGFD:=FGGGG@FEGGCGDGECFGG<AFEGGGGGGGFGGEFGGFGGGGDF,FFGC,B<BFGGGGE=FFBEFGGGGGGGGFGFGCGFFGFCGEEGGGGGEFGFGGGDCFFGG9FFG@FFECGGGGGCFCGGGGGFFE9CGGGGGDGGGFFEFGGGCGGGGG>ECEGGGGEGGGGGF<FE>FFGG+AEECGGCFGGGGG5CDB>FGFCEF09EFF<5FFF:CF766790<9@FGFAF>6*:??F:3:GD
@M02352:288:000000000-CKWC8:1:1101:19203:3863 1:N:0:ACTGAGCG+GTAAGGAG
TACGGAGGGTGCAAGCGTTAATCGGAATTACTGGGCGTAAAGCGCACGTAGGTGGTTTGTTAAGTTGGATGTGAAAGCCCAGGGCTCAACCTTGGAACTGCATTCAAAACTGGCGAACTAGAGTATGGTAGAGGTGAGTGGAATTTCCTGTGTAGCGGTGAAATGCGTAGAGATGGGAAGGAACATCAGTGGCGAAGGCGACTCACTGGACCAATACTGACACTGAGGTGCGAAAGCGTGGGTAGCAAACAGGATTAGATACCCTGGTAGTCCACACCGTAA
+
GGGGGGGGG6F:<FFGGGG7@EFGGGGGGGGGGGGGGGGGGGGG@6FGGGGGGGGGGGGGGGGGE9<?FGGGGGGGGGGGGGGGGGGGGGGGDGGGGGGGGGGG95?FEGGGGG:>FGGGGGGGGG,FGGGGGGC<FFGGGGGGGGGG9FGGGGGGGGGGGGGGGGGGGGGGGG,CEGGGGGGGGGGGGGGGGGGGGDGG8EGC:CGGGGGFGGGGGGGGGGGGGGGGG5CGGGGFGGGGGG59?FGGGGFFFFGGFFBFGGGGFFGFBFFFFGF7?FF?FG
@M02352:288:000000000-CKWC8:1:1101:16515:3864 1:N:0:ACTGAGCG+GTAAGGAG
TACGGAGGGTGCAAGCGTTACTCGGAATCACTGGGCGTAAAGAGCGTGTAGGCGGATAGTTAAGTTTGAAGTGAAATCCAATGGCTCAACCATTGAACTGCTTTGAAAACTGATTATCTAGAATATGGGAGAGGTAGATGGAATTTCTGGTGTAGGGGTAAAATCCGTAGAGATCAGAAGGAATACCGATTGCGAAGGCGATCTACTGGAACATTATTGACGCTGAGACGCGAAAGCGTGGGGAGCAAACAGGATTAGATACCCTGGTAGTCCACGCCCTAA
+
GGGGGGGG7FEGGGGGGGGGGGGCGGGGGGGGGGGGDGGGGGGGGGGGGGGGGGGGGGGGGGGGGGGGG9FGGGGGGGGGCGGGGGGGGGFGGGGGGGGGGGGGDFFGGGGGDGGGGGGGGG9FBD<FGFFGGGGGGDGFGGGFFGGGFGGGGGGGGEGGGGGGFGDEGGG9DGFFGGFGGGGFGGGDGGGGGGGGDDGCE5CEGGGGDGFFDCGFGGGFG8EGGGFCGDGGGGDEGCGGGG>?6BGGGGFFFFDFBFFFGGGGFFGFFFAA@FFF>FEFGG
@M02352:288:000000000-CKWC8:1:1101:25943:3867 1:N:0:ACTGAGCG+GTAAGGAG
TACGAGGGGTGCAAGCGTTAATCGGAATTACTGGGCGTAAAGCGTGCGTAGGTGGTTTGTTAAGCAAGATGTGAAAGCCCCGGGCTCAACCTTGGAATTGCACCCGATACTGGCAGGCTAGAGTACGATAGAGGAGTGTGGAATTTCCTGTGTAGCGGTGAAATGCGTAGATATAGGAAGGAACATCAGTGGCGAAGGCGACACTCTGGATTGATACTGACACTGAGGTGCGAAAGCGTGGGGAGCAAACAGGATTAGATACCCTGGTAGTCCACGCCGTAA
+
GGGGGGGGGGGGGGGFGFGGGGGGGGGGGGGGGGGGGFGGGGGGFGGGFGGGGFGGGGGGGGGGGGGGGGGGGGGGGGGGGGGGGGGGGGGGGGGGGGGGGGGGGGGGGGGGGGGGGDDGGGGGGGGDGGGFCFFEGGGGGGGGGGGGGGGGGFGGGGGGGGFGGGGEGGGGGGFFFGGGCGGGFFGGGFGFGGGGGGFEGDEGFGGGGGGGGGGFG99CCFGFGGGGGFFGGGGFGGDGGGFFFFGGFGFFBF6DDFFFFGFCFFFFFFFFFGF<BFF9DD
@M02352:288:000000000-CKWC8:1:1101:12803:3898 1:N:0:ACTGAGCG+GTAAGGAG
TACGGAGGGTGCAAGCGTTAATCGGAATTACTGGGCGTAAAGCGCACGTAGGTGGTTTGTTAAGTTGGATGTGAAAGCCCAGGGCTCAACCTTGGAACTGCATTCAAAACTGGCGAACTAGAGTATGGTAGAGGTGAGTGGAATTTCCTGTGTAGCGGTGAAATGCGTAGAGATGGGAAGGAACATCAGTGGCGAAGGCGACTCACTGGACCAATACTGACACTGAGGTGCGAAAGCGTGGGTAGCAAACAGGATTAGATACCCTGGTAGTCCACGCCGTAA
+
GGGGGGGGGGGGGGGGGFGGGGGGGGGGGGGGGGGGGGGGGGGGGGGGFGGGGGGEGGGGGGGGGGGGGGGGGGGGGGGGGGGGGGGGGGGGGGGGGDGGGGGGGGGGGGGGGGGGGGGGGGGGGDGGGGGGGGGGGGGGGGGGGGGGGGGGGGGGGGGGG?EGGGGGGGGGGGGCGGCEEGGGGGGFGGGGGGGGGGGGGGGGFGGGGGGGGGGGGCEFGFGGGCFCC=D3EGGFGGGGGGFFFFGCFGFFFFGGFFFFGGGGF>FFBFFFFGFFFFFFGD
@M02352:288:000000000-CKWC8:1:1101:8192:3922 1:N:0:ACTGAGCG+GTAAGGAG
TACGGAGGGTGCAAGCGTTACTCGGAATCACTGGGCGTAAAGAGCGTGTAGGCGGGTTTGTAAGTTTGAAGTGAAATCCAATGGCTCAACCATTGAACTGCTTTGAAAACTGCTTACCTAGAATATGGGAGAGGTAGATGGAATTTCTGGTGTAGGGGTAAAATCCGTAGAGATCAGAAGGAATACCGATTGCGAAGGCGATCTACTGGAACATTATTGACGCTGAGACGCGAAAGCGTGGGGAGCAAACAGGATTAGATACCCTGGTAGTCCACGCCCTAA
+
GGGGGGGGGGGGGGGGGGGGGGGGGGGGGGGGGGGGGGGGGGGGGGGGGGGGGGGEGGGGGGGGGGGGGGGGGGGGGGGGGGGGGGGGGGGGGGGGGGGGGGGGGGGGGGGGGGGGGGGGGGGGGGGGGGGGGGGGGGGGGGGGGGGGGGGGGGGGGGGGGGGGGGGGGGGGGGGGGGGGGGGGGGGGGGGGGGGGGGGGGGGGGGGGGGGGGGGGGGGGGGGGGGGGGGGGGGGFGGGGGGFFFFGGGGFFFFGGFFFFGGGG?>DFB?BBFGFFFFF>FG
@M02352:288:000000000-CKWC8:1:1101:8208:3936 1:N:0:ACTGAGCG+GTAAGGAG
TACGGAGGGTGCAAGCGTTACTCGGAATCACTGGGCGTAAAGAGCGTGTAGGTGGGTTTGTAAGTTTGAAGTGAAATCCAATGGCTCAACCATTGAACTGCTTTGAAAACTGCTTACCTAGAATATGGGAGAGGTAGATGGAATTTCTGGTGTAGGGGTAAAATCCGTAGAGATCAGAAGGAATACCGATTGCGAAGGCGATCTACTGGAACATTATTGACGCTGAGACGCGAAAGCGTGGGGAGCAAACAGGAATAGATACCCTGGTAGTCCACGCCCTAA
+
DCEFGEGCEGGGFFGFGGGGGGGGEGGFGGGFEFFGG@E@DFGGGGEG7FFF6EECFEGGGCCFFFFCEAFFGGFGFGGGG9FAFDCEFG<CGGCFGGDFGGGGGGGGGGGGGFGGGFCGGGFFFDGGFGDGEG@>,F9FGGGGF9FGGFFGGFFGDGGGGGGFGFE*AGCFFECFGGGG7>A7C>DGGGCGGGGGG*=EGGGFGGGGDFGEGGFG?5<>?EEE*);EFCD3CE:BGGDCECB<;FGGGGF51:**47>=?F+97F3)668:*CF((4337<
@M02352:288:000000000-CKWC8:1:1101:16930:3959 1:N:0:ACTAAGCG+GTAAGGAG
TACGGAGGGTGCAAGCGTTACTCGGAATCACTGGGCGTAAAGAGCGTGTAGGCGGGTTTGTAAGTTTGAAGTGAAATCCAATGGCTCAACCATTGAACTGCTTTGAAAACTGCTTACCTAGAATATGGGAGAGGTAGATGGAATTTCTGGTGTAGGGGTAAAATCCGTAGAGATCAGAAGGAATACCGATTGCGAAGGCGATCTACTGGAACATTATTGACGCTGAGACGCGAAAGCGTGGGGAGCAAACAGGATTAGATACCCTGGTAGTCCACGCCCTAA
+
GGGGGGGGGGGGGGGGGGGGGGGGGGGGGGGGGGGGGGGGGGGGGGGGGGGGGGGGGGGGGGGGGGGGGGGGGGGGGGGGGGGGGGGGGGGGGGFGGGGGGGGGGGGGGGGGGGGGGGGGGGDGGGGGGGGGGGGGGGGGGGGGGGGGGGGGGGGGGGGGGGGGGGGGGGGGGGGGGGGGGGGGGGGGGGGGGGGGGGGGGEGGGGGGGGFGGGGGGGGGGGGGGGGGGGGGGGGFGGGGGGFFFFGFFGFFFFGGFFFFGGG<FFGFFFFFFGFFFFFFGG
@M02352:288:000000000-CKWC8:1:1101:25371:3989 1:N:0:ACTGAGCG+GTAAGGAG
TACGGAGGGGGTTAGCGTTGTTCGGAATTACTGGGCGTAAAGCGCACGTAGGCGGATCAGAAAGTATAGGGTGAAATCCCAGGGCTCAACCCTGGAACTGCCTTATAAACTCCTGGTCTTGAGTTCGAGAGAGGTGAGTGGAATTCCGAGTGTAGAGGTGAAATTCGTAGATATTCGGAGGAACACCAGTGGCGAAGGCGGCTCACTGGCTCGATACTGACGCTGAGGTGCGAAAGTGTGGGGAGCAAACAGGATTAGATACCCTGGTAGTCAACACCGTAA
+
GGGDFFGGGGGGGGGFGFGGGGGGGGGGGGGGGGGFGGGGGGGGGGGGGGGGGGGGCFGGGGGGGGGGGGGGGGGGGGGGGGGGGGGGGGGGGGGGGGGGGGGGGGGGFGGGFGGGGGGGGGGGGGGFGGGGGGGGGGGGGGGGGGGGGGGGCFFGGGGGGGGGGGGGGGGGGGGGGGGGGGGGGGGGGGGGGGGGGGGGGGGGGFGGGGGGGGGFECGGGGGEEGEFGGFGGGGEGGGGDGF?>FGGGGFFFFGGFFFFGGFF?@7F<FBF*:=>0:@BGD
@M02352:288:000000000-CKWC8:1:1101:11228:4002 1:N:0:ACTGAGCG+GTAAGGAG
TACGGAGGGTCCGTGCGTTAACCGGAATTACTGGGCGTAAAGCGCACGCAGGCGGTTTGTTAAGCTAGATGTGAAAGCCCTGGGCTCAACCTGGGAATTGCATTTAGAACTGGCAGGCTAGAGTTTTGGAGAGGGGAGTGGAATTCCAGGTGTAGCGGTGAAATGCGTAGATATCTGGAGGAACATCAGTGGCGAAGGCGACTCCCTGGTCAGTAACTGACGCTCATGTGCGAAAGTGTGGGTAGCGAACAGGATTAGATACCCTGGTAGTCCACACCGTAA
+
GGGGDEGGGGFGDFGGGFGG@,CFGD@FGGGGGGGGGGGGGGGGF@FGGGGDGGGF>F===@FGGGGGGFGGGGGGGGGGDFFFG8FGGGGGGGGGG8FGGGFGGFFFGGGGF?8FGGGGFEGGF,@BFGFCFG7<*>*>FFFFGGG;CF?FFCCFGGGGGGGGGGGGGGGGGFG+CFGGGGGGF<F9FFGGGGGGGGGGGGE:CDFGGEG+AAFGGGGGGGGGE9+<+<FDG=7>>FGGGGF<6?DDGGEFFFGD>=AFGFCGFFFFBFDFFGFBBBFFGD
@M02352:288:000000000-CKWC8:1:1101:25361:4005 1:N:0:ACTGAGCG+GTAGGGAG
TACGGAGGTGGTTAGCGTTGTTCGGAATTACTGGGCGTAAAGCGCACGTAGGCGGACCAGAAAGTATAGGGTGAAATCCCAGGGCTCAACCCTGGAACTGCCTTATAAACTCCTGGTCTTGAGTTCGAGAGAGGTGACTGGAATTCCGAGTGTAGAGGTGAAATTCGTAGATATTCGGAGGAACACCAGTGGCGAAGGCGGCTCACTGGCTCTATACTGACGCTGAGGTTCGAAAGTGTGGGGAGCAAACAGGATTAGATACCCCGGTAGTCCACACCGTAA
+
GGGGCEGG,,,8CEFGGEGDGGFGGGGG<FGGGFGGGGGEGGFFFDGDEFGGGGGCCFFG8EFGGGEC@9FFGFGGGGGGG8FGGFGGGGGCGFCFFGGGG?F99?DFGFFGGCG,BFFD<FDGGF:AGFGCGGG@>,@FFGGGGGE>7FGGGGGGFCFGCFGGGGGGGGEFGGGGFGGDGGGGGGGG*,?BB>EGGGGEGGGDGGGGGG5<+0<FFCFCCEGEGGGG7*:DFFDFF?C<EGF6>FGGGG55:BGCB?9FECGG)7>B9>AAF*93:17:GD
@M02352:288:000000000-CKWC8:1:1101:9593:4012 1:N:0:ACTGAGCG+GTAAGGAG
TACGAGGGGTGCAAGCGTTAATCGGAATTACTGGGCGTAAAGCGTTCGTAGGCGGTTTGTTAAGCAAGATGTGAAAGCCCAGGGCTCAACCTTGGAACTGCATTTTGAACTGGCAAACTAGAGTACTGTAGAGGGTGGTGGAATTTCCAGTGTAGCGGTGAAATGCGTAGAGATTGGAAGGAACATCAGTGGCGAAGGCGGCCACCTGGACAGATACTGACGCTGAGGTGCGAAAGCGTGGGTAGCAAACAGGATTAGATACCCTGGTATTCCACGCCGTAA
+
GGGG<CGGGGGGGGGGGGGGGGGGGGGGFGCGGGGGGGGGGGGGFGGGGGGGGGGGGDGGGGFGGGGFFGGGGGGGGGGGGGGGGGGGGGGGGGGGGGGGFGGFGGGGGGGGGGGGGGGGGGGFFFFGEGGDGFEEFDFGGGFFFGGGGGGGGFFGGGCFGFGGGGGGGGGGC=CFFGGGGGGFFGCFGFGGGGGGGGGGGGGGGGCGGGGGGGGGGGGGGGGGEDGGGGGDGGCBFE5EGGEBFFGGCGFFB<GD27:BCFFGFFGF4*-68F@?>F>3CD
@M02352:288:000000000-CKWC8:1:1101:6444:4032 1:N:0:ACTGAGCG+GTAAGGAG
TACGAGGGGTGCAAGCGTTAATCGGAATTACTGGGCGTAAAGCGTGCGTAGGTGGTTTGTTAAGCAAGATGTGAAAGCCCCGGGCTCAACCTGGGAACTGCATTTTGAACTGGCAAACTAGAGTATTGTAGAGGGTAGTGGAATTTCCAGTGTAGCGGTGAAATGCGTAGAGATTGGAAGGAACATCAGTGGCGAAGGCGGCTACCTGGACAAATACTGACACTGAGGCACGAAAGCGTGGGGAGCAAACAGGATTAGATACCCTGGTAGTCCACGCCGTAA
+
GGGG<FGGGGGGGGGGGGGGFFGGGGGGGGGGGGGGFFGGGGGGGGGGGGFGGGGGGGGGGGGGGGGGGGGGGGGGGGGGGGGGGGGGGGGGGGGGGGGGGGGGGGGGGGGGGGGGGGGGGGGGGGGGGGGGGGGGGGGGGGGGGGGGGGGGGGGGGGGGGGGFGFGGGGGGFGGGGGGGGGGGGGCGGGGGGGGGGGGGGGGGGGGGGGGFGFGGGGGGGGGGGGGGGGGGGEDFGGCGGGFFFFGGFGFFB:GGFFFFGGGGFFGFFFAAFGFFFF@BGG
@M02352:288:000000000-CKWC8:1:1101:10861:4044 1:N:0:ACTGAGCG+GTAAGGAG
TACGAGGGGTGCAAGCGTTAATCGGAATTACTGGGCGTAAAGCGTTCGTAGGCGGTTTGTTAAGCAAGATGTGAAAGCCCAGGGCTCAACCTTGGAACTGCATCTTGAACTGGCAAACTAGAGTACTGTAGAGGAGGGTGGAATTCCCAGTGTAGCGGTGAAATGCGTAGAGATTGGAAGGAACATCAGTGGCGAAGGCGGCCACCTGGACAGCTACTGACGCTGAGGAACGAAAGCGTGGGGAGCGAACAGGATTAGATACCCTGGTAGTCCACGCCGTAA
+
GGGG-6CFGBFGGGGGGGGG@@FGGG7FGGGGGGGGGGGGGGGG686C6EFGGGGFEC@FFGGG95?FGGGGGGGGGGGC=,FGEGGGGGG,5<FGGDGGGGG,CC?FGGGG,3<FGGG?FGGG9F9F<DFGGG,+3CFGGGGCF,EC:FGGGGGGGGGGCGGGGGGGGGG9FG9,=9E8EGGGG9FFGGGGGGGGGGGGGG888EGGG6D+C*+<EGGFGGGDGGGG7>5CEEGEG5CGGGE?BFDGDGFFFFGGFFFFGGGGFFGFFFFFFGFFF:B;GD
@M02352:288:000000000-CKWC8:1:1101:6449:4049 1:N:0:ACTGAGCG+GTAAGGAG
TACGAGGGGTGCAAGCGTTAATCGGAATTACTGGGCGTAAAGCGTGCGTAGGTGGTTTGTTAAGCAAGATGTGAAAGCCCCGGGCTCAACCTGGGAACTGCATTTTGAACTGGCAAACTAGAGTATTGTAGAGGGTAGTGGAATTTCCAGTGTAGCGGTGAAATGCGTAGAGATTGGAAGGAACATCAGTGGCGAAGGCGGCTACCTGGACAAATACTGACACTGAGGCACGAAAGCGTGGGGAGCAAACAGGATTAGATACCCTGGTAGTCCACGCCGTAA
+
FGGGDFEGGGGGGFGGGFFGDFGFEDEGGGGCEFCFG@F@CGGGCFGGEDEEFGGGGGGGGCFCGCFFGGC?FEGGGGGGGGGGGGGGGGGFGGGGGGGGGGGGGGGGGGFGFGGGGGGF9<FFFFEGGFCFGGGGEFFGFG:CFGGCCFCGGGGDGGGEGGDCDGGGGDDFGFFGF?FGGGGFABC;<FCCECEEGCFGGGGEGGGF=FGG@CEFGFCGGFFCFF6AFGG*=EGEG=>GDEEF>BGGFC>?<06CB@<@EGG<6.>FA?5>FCF?;:32<7
@M02352:288:000000000-CKWC8:1:1101:7498:4052 1:N:0:ACTGAGCG+GTAAGGAG
TACGGAGGGTGCAAGCGTTAATCGGAATTACTGGGCGTAAAGCGCACGTAGGTGGTTTGTTAAGTTGGATGTGAAAGCCCAGGGCTCAACCTTGGAACTGCATTCAAAACTGGCGAACTAGAGTATGGTAGAGGTGAGTGGAATTTCCTGTGTAGCGGTGAAATGCGTAGAGATGGGAAGGAACATCAGTGGCGAAGGCGACTCACTGGACCAATACTGACACTGAGGTGCGAAAGCGTGGGTAGCAAACAGGATTAGATACCCTGGTAGTCCACGCCGTAA
+
GGGGGGEGGGGGGGGGGGGGFGGGGGEGGGGGGGGGGGGGGGGGGGGGFFFGFGGGGGGGGFGGGGFGGGGGGGGGGFGFGGGGG?FGGGGGGGGGGGGGGGGFGGGGGGGGGGGGGGGGGGGFGFGGGGGGGGGGFGGFGGGGGGGGGGGGGGGGGGGGGGGGFFGGGGGGGGFGGGGGGGGGGGGGGGGGGEGGGEGCEGGGGGCGGGGGGGGCCCCGGGGGGGGGGGGCEGGFGGGGGGFFFFGDGGFFF?CC?FFFFFFGFFGFFFFAFGFB>FF9CD
@M02352:288:000000000-CKWC8:1:1101:14343:4093 1:N:0:ACTGAGCG+GTAAGGAG
TACGGAGGGTGCGAGCGTTAATCGGAATTACTGGGCGTAAAGCGCACGCAGGCGGTTTGTTAAGCTAGATGTGAAAGCCCCGGGCTCAACCTGGGACGGTCATTTAGAACTGGCAGACTAGAGTCTTGGAGAGGGGAGTGGAATTCCAGGTGTAGCGGTGAAATGCGTAGATATCTGGAGGAACATCAGTGGCGAAGGCGACTCCCTGGCCAAAGACTGACGCTCATGTGCGAAAGTGTGGGTAGCGAACAGGATTAGATACCCTGGTAGTCCACACCGTAA
+
GGGGGGGGGGGGGGGGGGGGGGGGGGGGGGGGGGGGGGGGGGGGGGGGGGGGGGGCFGGGGGGGGGGGGGGGGGGGGGGGGGGGGGGGGGGGGGFDDGEFGGGGGGFGGGDGGGGG>FFEC=FFGGGGGDFCFGGE<<CFGGFGGGGGGGCFCEFFGGGGGGGFGGFEEGGGGFG9FFGGEGGF>FECECGGGEGGGGGGGGDGGGDFGG<FGDFGG788:EG*:9EFEFCDEG3>:<:EGG@BF?3DED@?<:4C?FF6+9FGFFGFBBAFFGFFF<E:FD
@M02352:288:000000000-CKWC8:1:1101:20039:4114 1:N:0:ACTGAGCG+GTAAGGAG
TACGGAGGGTCCAAGCGTTATCCGGAATCATTGGGTTTAAAGGGTCCGCAGGCGGTCAATTAAGTCAGAGGTGAAATCCCATAGCTTAACTATGGAACTGCCTTTGATACTGGTTGACTTGAGTCATATGGAAGTAGATAGAATGTGTAGTGTAGCGGTGAAATGCATAGATATTACACAGAATACCGATTGCGAAGGCAGTCTACTTCGTATGTACTGACGCTCATGGACGAAAGCGTGGGGAGCGAACAGGATTAGATACCCTGGTAGTCCACGCCGTAA
+
GGGGGGGGGGFFFGGGGFGGGGGFGGGGGGGGGGGFFEGGGGGGGFGGGGGGGGGFFGGGGGGGGGGGGGGGGGGGGGGGGGGGGGGGGGGGGGGGGGGGGGGGGGGGGGGGGGGGGGGGGGGGGGGGGGGGGGGGFGGGGGGGGFGFGGGGGGGGGGGGGGGGGGGDFGGFGGGGGGGGGGGGGFGGGG7DGGGGGGGGGGGGGGGGGGGGGGGGGGGGGGGCGGGGGGGGGGGFFGDGGGFFF3DGGGFFFFCGFFFFGFGGFFGFFFFFFGFFFFF>GD
@M02352:288:000000000-CKWC8:1:1101:13208:4143 1:N:0:ACTGAGCG+GTAAGGAG
TACGGAGGGTCCGAGCGTTAATCGGAATTACTGGGCGTAAAGCGCGCGTAGGTGGATTGGTCAGTCAGATGTGAAAGCCCAGGGCTCAACCTTGGAACTGCATCTGATACTGCTAGTCTAGAATACAGTAGAGGGTAGTGGAATTTCCTGTGTAGCGGTGAAATGCGTAGATATAGGAAGGAACACCAGTGGCGAAGGCGACTACCTGGACTGATATTGACACTGAGGTGCGAAAGCGTGGGGAGCAAACAGGATTAGATACCCTGGTAGTCCACGCCGTAA
+
GGGFGDGGGGGGGDGGGFGGEFGGGGGGGGGGGGGGGEGGFGGGGGGGFGGGGGGGGGGGGGGGGGGGGGGGGGGGGGGGGGGG>EGGGF<FGGGGGGGGGGGGGGGGGGGGGGGGFGGGGGGGGGGGGGGGGGDFGGGGFGGGGGGGGGEGGGGGGGFGGGGFGGGGDCCFGGGGGGGGGGGGGGGGGGGGGGGGGGGEGEGGG?FGGGGGGGGGFGGFFFCCFGGFGGGGEGD>GGDGGE@?BFF5C7@@?FFC?=<4?CFDF@FFFFFB=>?:;?B6DD
@M02352:288:000000000-CKWC8:1:1101:10804:4146 1:N:0:ACTGAGCG+GTAAGGAG
TACGGAGGGTGCAAGCGTTACTCGGAATCACTGGGCGTAAAGAGCGTGTAGGCGGGTTTGTAAGTTTGAAGTGAAATCCAATGGCTCAACCATTGAACTGCTTTGAAAACTGCTTACCTAGAATATGGGAGAGGTAGATGGAATTTCTGGTGTAGGGGTAAAATCCGTAGAGATCAGAAGGAATACCGATTGCGAAGGCGATCTACTGGAACATTATTGACGCTGAGACGCGAAAGCGTGGGGAGCAAACAGGATTAGATACCCTGGTAGTCCACGCCCTAA
+
GGGGGGGGGGGGGGGGGGGGGGGGGGGGGGGGGGGGGGGGGGGGGGGGGGGGGGGGGGGGGGGGGGGGGGGGGGGGGGGGGGGGGGGGGGGGGGGGGGGGGGGGCGGGGGGGGGGGGGGGGGGGGGGGGGGGGGGGGGGGGGGGGGGGGGGGGGGGGGGGGGGGGGGGGGGGGFGGGGGGGGGGGGGGGGGGGGGGGGGGGGGGGGGGGGFGGFDGGGCEGGGGGDFFGGGGGGGFGGGGGGFFFFGGCDFFFFGGFFBFGGGGFFG?AFDFFGFFFBF>GG
@M02352:288:000000000-CKWC8:1:1101:7827:4148 1:N:0:ACTGAGCG+GTAAGGAG
TACAGAGGGTGCAAGCGTTAATCGGAATTACTGGGCGTAAAGCGCGCGTAGGTGGTTTGTTAAGTCGGATGTGAAAGCCCAGGGCTCAACCTTGGAATTGCACCCGATACTGGCAGGCTAGAGTACGATAGAGGAGTGTGGTATTTCCTGTGTAGCGGTGAAATGCGTAGATATAGGAAGGAACATCAGTGGCGAAGGCGACACTCTGGATTGATACTGACACTGAGGTGCGAAAGCGTGGGGAGCAAACAGGATTAGATACCCTGGTAGTCCACGCCGTAA
+
GGGGGGGGGGGGGGGGGGGFFGGGGGGGGGGGGGGFGGGGGGGGGGGGGGGGGGGBDGGGGGGGGGGGGGGGGGGGGGGGGGGGGGFFGGGGGGGGGGGGGGGGGGGEGGGGGGFGGGGGGGGGGGGGCFGGGGGGGGGGGGGGGGGGGGGGGGGGGGGGGGGGGGGGGGGGGGGGGFGGGGGGFGGGGGGGGGGEGGGGGGGGFGGGGGFFFDGGGGGGGFFFGFGGFGGGGDGFGGGGGGFFFFGFFGFFBFGGFFFFGGGGFFGFFFFBFGFFFFFFGG
@M02352:288:000000000-CKWC8:1:1101:10683:4182 1:N:0:ACTGAGCG+GTAAGGAG
TACGGAGGGGGTTAGCGTTGTTCGGAATTACTGGGCGTAAAGCGCACGTAGGCGGATCAGAAAGTATAGGGTGAAATCCCAGGGCTCAACCCTGGAACTGCCTTATAAACTCCTGGTCTTGAGTTCGAGAGAGGTGAGTGGAATTCCGAGTGTAGAGGTGAAATTCGTAGATATTCGGAGGAACACCAGTGGCGAAGGCGGCTCACTGGCTCGATACTGACGCTGAGGTGCGAAAGTGTGGGGAGCAAACAGGATTAGATACCCTGGTAGTCCACGCCCTAA
+
GGGGGGEGGGG@FFFGGFFGGGGGGGGGGGGGGGGGGGEGGGGGGGGGGGGGGGGDFGGGFFGGGGGGGGGGGGGGGGGGGGGGGGGGGGGGGGGGGGGGGGGG=<FFGGGGGGFGGGGGGGGFGGGGGGGGGGGDCGGGGGGGGGGGGGGGGGGBCGGGGGGGFGGGGGGGGG7FDFGEGGGGCGGGGGGGGGGGGGGGDG8EGGGGFF4?EGFGGGGGGDGGGGFGGGGGGGGB7FGGGGFFFFGGGGF@?B6C?FFFGGGGFFF@AFBAFGF?>?B>CC
@M02352:288:000000000-CKWC8:1:1101:8265:4219 1:N:0:ACTGAGCG+GTAAGGAG
TACGGAGGGTGCAAGCGTTAATCGGAATTACTGGGCGTAAAGCGCACGTAGGTGGTTTGTTAAGTTGGATGTGAAAGCCCAGGGCTCAACCTTGGAACTGCATTCAAAACTGGCGAACTAGAGTATGGTAGAGGTGAGTGGAATTTCCTGTGTAGCGGTGAAATGCGTAGAGATGGGAAGGAACATCAGTGGCGAAGGCGACTCACTGGACCAATACTGACACTGAGGTGCGAAAGCGTGGGTAGCAAACAGGATTAGATACCCTGGTAGTCCACGCCGTAA
+
GGGGGGGGGGGGGGGGGGGGGGGGGGEGGGGGGGGGGGGGGGGGGGGGGGGGGGGGGGGGGGGGGGGGGGGGGGGGGGGGGGGGGGGGGGGGGGGGGGGGGGGGGGGGGGGGGGGGGGGGGGGGGGGGGGGGGGGGGGGGGGGGGGGGGGGGGGGGGGGGGGGGGGGGGGGGGGGGGGGGGGGGGGGGGGGGGGGGGEGGGGGGGGGGGGGGGGGFFGGGGGGGGGGGGGGGGGGFGGGGEGFFFFGGGGFFFFGGFFFFGGGGFFGFFFFFFGFFFFFFGG
@M02352:288:000000000-CKWC8:1:1101:14903:4237 1:N:0:ACTGAGCG+GTAAGGAG
TACGAGGGGTGCAAGCGTTAATCGGAATTACTGGGCGTAAAGCGCTCGTAGGCGGTTTGTTAAGCAAGATGTGAAAGCCCAGGGCTCAACCTTGGAACTGCATTCAAAACTGGCGAACTAGAGTATGGTAGAGGGTGGTGGAATTTCCAGTGTAGCGGTGAAATGCGTAGAGATTGGAAGGAACATCAGTGGCGAAGGCGGCCACCTGGACAGATACTGACGCTGAGGAACGAAAGCGTGGGGAGCGAACAGGATTAGATACCCTGGTAGTCCACGCCGTAA
+
GGGG6@FGGFGD8EGGGEG@,EFGGGGGGGGGGGGGGGGGGGGG+8CFGGGGGGG@FCBBBEGGCGC<F9FFGGGG9FGGGGGGGGGGGGGAFGGGGGGGGDFGD<FGGGG9<,CCBFGDGGGGC<F7CFGGGGD<BGGGGGFGF,EBFGGGGGG9FGGGGGGGGGGGGGGCGGGCGEGGGGGGGFGGGGGGGGGGGGGGGGE8:CFGGF<CGGGGGGGGGGGEGGGGF6CDGGGF4CGGGGFFFFDGGGFFFFFFBFAFGGDFFFGFFFFFFGF3>FFFGG
@M02352:288:000000000-CKWC8:1:1101:11731:4253 1:N:0:ACTGAGCG+GTAAGGAG
TACGGAGGGTGCAAGCGTTACTCGGAATCACTGGGCGTAAAGAGCGTGTAGGCGGGTTGTAAGTTTGAAGTGAAATCCAATGGCTCAACCATTGAACTGCTTTGAAAACTGCTTACCTAGAATATGGGAGAGGTAGATGGAATTTCTGGTGTAGGGGTAAAATCCGTAGAGATCAGAAGGAATACCGATTGCGAAGGCGATCTACTGGAACATTATTGACGCTGAGACGCGAAAGCGTGGGGAGCAAACAGGATTAGATACCCTGGTAGTCCACGCCCTAAA
+
GGGGGGGGGGGGGGGGGGGGGGGGGGGGGGGGGGGGGGGGGGGGGGFFGGGGGGGGGGGGGGGFGGGGGGEGGGGG,EFGGGGG8EFGGGGGGGGGGGGGGGGGGGGGDGGGGGGGGGGGGGGGGGGGGGGGEGGGGGGGGGGGGGGGGGGGGGGGGGGGGGGGGGGGGGGGGGGGGGGFGGFGGGGGGGGGGGGGGGGGDGGGGGGGGGGGGGGGGFGGGGGGGGGGGGGGGGGFGGGGGGFFFFGGGGFFFFGGFFFFGGGF>FGFAFFFFGFFFBEFGG
@M02352:288:000000000-CKWC8:1:1101:7245:4254 1:N:0:CCTGAGCG+GTATGGAG
TACGGAGGGGGCTAGCGTTGTTCGGAATTACTGGGTGTAAAGGGTACGTAGGCGGTTCGGTAAGTCGGGGGTGAAATTCCAGGGCTCAACCCTGGAAATGCCTTGAAACTTATAAGTCTAGAGTTGGAGAAAGGAGAGTGGAATTCCGAGGGTAGAGGTGAAATCATAGGTATCGTGGAGGAACACCAGTGGCGAAGGCGGCTAACTGGCCCGATACTGACGTTGAGGTACGAAGGTGTGGGATGAAACCAGGATTAGAACCCCTGGAAGCCCACACCGTAA
+
GGGGGGGG7+F++CFGGGG:F,EEGG@FGG,EFGG66CFGGG,CF,EFGGGGGGG++4@+4BFFG,+C4CFF:FGGG98E,CFGGGGGGGGG<F@<,,,,@,@,,@FG9,3,,,,,,,83,,3@D,,,3,,6F:,,,*,?*F,,,,?,*****,*,?<21?F+++2,++++,++*+43BF8FF+,=*;*CG***:/:**:*1:/+<9C+*1C5/***++30*/2/*<8E9**:E*)*+02;8)(,):>+7.83,C7)*)*3AE*083)()(,0*)(4,).9>
@M02352:288:000000000-CKWC8:1:1101:21766:4261 1:N:0:ACTGAGCG+GTAAGGAG
TACGGAGGGTCCGAGCGTTATCCGGAATCATTGGGTTTAAAGGGTCCGCAGGCGGTCGATTAAGTCAGAGGTGAAATCCCATAGCTCAACTATGGAACTGCCTTTGATACTGGTTGACTTGAGTCATATGGAAGTAGATAGAATGTGTAGTGTAGCGGTGAAATGCATAGATATTACACAGAATACCGATTGCGAAGGCAGTCTACTACGTATGTACTGACGCTCATGGACGAAAGCGTGGGGAGCGAACAGGATTAGATACCCTGGTAGTCCACGCCGTAA
+
GGGGGGGGGGGGGGGGGGGGGGGGGGGGGGGFGGGFGGGGGGGGGGGGGGGGGGGGGGGGGGGGGGGGGGGGGGGGGGGGGGGGGGGGGGGGGGGGGGGGGGGGGGGGGGGGGGGGGGGFGGGGGGGGGGGG=FGGGGGGGGGGGGGGGGGGGGGGGGGGGGGGGGGGGGGGGGGGGGGGGGGGGGGGGGGGGGGGGGGGGGGGGGGGGGGGGGGGGGGGGGGGGGGGGGGGGGGEGGGGGGFFFFGGGGFFFFGGFFFFGGGGFFGFFFFFFGFFFFFFGG
@M02352:288:000000000-CKWC8:1:1101:11329:4302 1:N:0:ACTGAGCG+GTAAGGAG
TACGAGGGGTGCAAGCGTTAATCGGAATCACTGGGCGTAAAGAGCGTGTAGGCGGGTTTGTAAGTTTGAAGTGAAATCCAATGGCTCAACCATTGAACTGCTTTGAAAACTGCTTACCTAGAATATGGGAGAGGTAGATGGAATTTCTGGTGTAGGGGTAAAATCCGTAGAGATCAGAAGGAATACCGATTGCGAAGGCGATCTACTGGAACATTATTGACGCTGAGACGCGAAAGCGTGGGGAGCAAACAGGATTAGATACCCTGGTAGTCCACGCCCTAA
+
GGGGFFGGGGGGGGGGGGGGFGGGGGGGGGGGGGGGGFGGGGGGGGGGGGGGGGGGGGGGGGGGGGGGGGGGGGGGGGGGGGGGGGGGGGGGGGGGGGGGGGGGGGGGGGGGGGGGGGGGGGGGGGGGGGGGGGGGGGGGGGGGGGGGGGGGGGGGGGGGGGGGGGGGGGGGGGGGGGGGGGGGGGGGGGGGGGGGGGGGGGGGGGGGGGGGGGGGGGGGGGGGGGGGGGGGGGGFGGDGGGFFFFGGGGFFFFGGDFBFGGGGFFGFDFFFFGFF9?EFGG
@M02352:288:000000000-CKWC8:1:1101:19850:4379 1:N:0:ACTGAGCG+GTAAGGAG
TACGGAGGGTCCGAGCGTTAATCGGAATTACTGGGCGTAAAGCGCGCGTAGGTGGATTGGTCAGTCAGATGTGAAAGCCCAGGGCTCAACCTTGGAACTGCATCTGATACTGCTAGTCTAGAATACAGTAGAGGGTAGTGGAATTTCCTGTGTAGCGGTGAAATGCGTAGATATAGGAAGGAACACCAGTGGCGAAGGCGACTACCTGGACTGATATTGACACTGAGGTGCGAAAGCGTGGGGAGCAAACAGGATTAGATACCCTGGTAGTCCACGCCGTAA
+
GGGGGGGGGGGGGGGGGFGDDFGGGGGGGGGGGGGFG@FGGGGGGGEGEGGGEFF@FEFFGGGGGGGGGGGGGGGGGGGGGGGGGGGGGGGGGGGGGGGGGGGGGGGGGGGGGGGGGGGGGFFGGGGGGGGGGGGGGGGGGGGGGCGFGGGGGGGGGGGGGGGGGGGGGGGGGGGGGGGGGGGGGGGGGGGGGGGGGGGGGGGGGGGGGGGFGCFFGGGGGFGGGGGG?FGGGGGFGGGGGGFFFFGGGGFFBBCFFFFFGGGGFFGFFFBFFGFFFFFFGG
@M02352:288:000000000-CKWC8:1:1101:25904:4398 1:N:0:ACTGAGCG+GTAAGGAG
TACGGAGGGTCCGAGCGTTAATCGGAATTACTGGGCGTAAAGCGCGCGTAGGTGGATTGGTCAGTCAGATGTGAAAGCCCAGGGCTCAACCTTGGAACTGCACCTGATACTGCCAGTCTAGAATACGGTAGAGGGTAGTGGAATTTCCTGTGTAGCGGTGAAATGCGTAGATATAGGAAGGAACACCAGTGGCGAAGGCGACTACCTGGACCGATATTGACACTTAGGTGCGAAAGCGTGGGGAGCGAACAGGATTAGATACCCTGGTAGTCCACACCGTAA
+
GCFGE6:@FCFGGDGFEFEGFFFDGCGGGGGDCCGGGGECCFGGGGGGC7CECAEGFFGGGGGGGFGGGG<BFFCEFGGGGFDBFDF@F<FG<EFFF=BFDFGGGF?DFGFDFGGGGGGGGAFGGGGGDFGGGGGGGEFCCEFFGFGGGGGGBECFGCCCEGGCGCCEEECFFGGGGGGBEGGGGGGDBF98**BEEGFEGGGGFGGFGGCFCCC8CGF9C@CG+:CC<?CDCE<>FCDGCGFBFFGGGG@F?BGGFF<9?+A66<*9>/42@:F>B?5.9>
@M02352:288:000000000-CKWC8:1:1101:14084:4398 1:N:0:ACTGAGCG+GTAAGGAG
TACGAGGGGTGCAAGCGTTAATCGGAATTACTGGGCGTAAAGCGTACGTAGGCGGTTTGTTAAGCAAGATGTGAAAGCCCAGGGCTCAACCTTGGAACTGCATTTTGAACTGGCAAACTAGAGTACTGTAGAGGGTGGTGGAATTTCCAGTGTAGCGGTGAAATGCGTAGAGATTGGAAGGAACATCAGTGGCGAAGGCGGCCACCTGGACAGATACTGACGCTGAGGTACGAAAGCGTGGGGAGCGAACAGGATTAGATACCCTGGTAGTCCACGCCGTAA
+
CFGG<BCEGGGGFGGGGCGC<FDFFGG7CEF@FFDAFEGGFGFEFCEEFCF@DEFB:@@FFEAFEFGBFGGEFFCFGFFGGEDG7AFGF<FEEEGCFEFFGDAFGGGGGGFCCFDEFGGEGGGGGGGGGGE<CCE:FFCFFGGGG;BFDGGGGGGFGDFGGFGGGGGGGGGG9<<CGFGGGFGGC>FEFCFFCGGGGGGGGGGCEGGGGFGGFGGGF?FGGGG5CDGGGGGGGGGFGGGEGGFFFFGGGGBFFBG=?FD?GGG6?FG?<?2<@G?:><>>DD
@M02352:288:000000000-CKWC8:1:1101:22964:4488 1:N:0:ACTGAGCG+GTAAGGAG
TACGGAGGGTGCAAGCGTTACTCGGAATCACTGGGCGTAAAGAGCGTGTAGGCGGATAGTTAAGTTTGAAGTGAAATCCAATGGCTCAACCATTGAACTGCTTTGAAAACTGATTATCTAGAATATGGGAGAGGTAGATGGAATTTCTGGTGTAGGGGTAAAATCCGTAGAGATCAGAAGGAATACCGATTGCGAAGGCGATCTACTGGAACATTATTGACGCTGAGACGCGAAAGCGTGGGGAGCAAACAGGATTAGATACCCTGGTAGTCCACGCCCTAA
+
GGGGGGGGGGGGGGGGGGGGGGGGGGGGGGGGGGGGGFGGGFGGGFFGGGGGGGGGGGGGGGGGGGGGGGGGGGGGGGGGGFGGFGGFGGGGGGGGGGGGGGGGGGGGGGGGGGGGFGFGGFGGG9FGGGGGGGGGGGGGGGGGGGGGGGGGGGGGGGGGGGGGGGGGGGGGFFFGGGGGGGGGGGGGGGGGGGGGGGGGGGFGFGGGGGGGGGGGGFCGGGGGGGEGGGGGECDFGGGGGGFF>FGGGGFFFFGG?FFFGGGFFFGFFFFAFGFFFFEFGG
@M02352:288:000000000-CKWC8:1:1101:9546:4520 1:N:0:ACTGAGCA+GTAAAGAG
TACGGAGGGGGTGAGCGTTATCCGGAATTATTGGGCGTAAAGCGTGCGTAGGCGGTCCGGAAAGTTGGGGGTGAAATCCCAGGGCTCAACCCCGGCACGCCGTCCAAAATTATCGGTCTAGGGTTCGAGGGAGGTGAGTGGATGTCCAAGTGAAGAGGGGAAAGCAGAGAAAATGTGGAGGAACACGAGTGGGGAGGGCGCGTCACTGCCTCGGAACTGCCCCGGAGGTCCGAAACGTTGGGGAGGAAACAGGATTGGATACCCTGGAAGCCAAGACGGAAA
+
GGGGGEEG++86+:FGGGG,E,EFGE7FGG,EFFG@+FFGGG,@F7FGGGGGGGG:++@++@FEF9,F+@FF+FFGG,,B,DFEGDFGGGGG+F+++58*@*@**>FGB:,3,,**14=<,,,8,,4,4**4FC1*,*7?7C,,2,7,,,,7,+2,4***:?*8*+0***++0+++<+<C5C,80;/:*;F***;*://?**:8*A0@+**<****/+++****//2*1**/:C3)/**;CG3(()9C77)8(1>*,))10CC0*7*)()(.)*).(()(9>
@M02352:288:000000000-CKWC8:1:1101:20281:4530 1:N:0:ACTGAGCG+GTAAGGAG
TACGGAAGGTGCAAGCGTTATCCGGAATCACTGGGTTTAAAGGGTGCGTAGGCGGCTGAATAAGTCAGAGGTGAAAGGTGTCGGCTTAACCGACGAACTGCCTTTGATACTGTTCGGCTTGAAATAGGTTGAGGTTAGCGGAATGTGGCATGTAGCGGTGAAATGCATAGATATGCCATAGAACACCAATTGCGAAGGCAGCTGACCGGCCCTTATTTGACGCTGAGGCACGAAAGCGTGGGGAGCGAACAGGATTAGATACCCTGGTAGTCCACGCCCTAA
+
GGGGGGGGGGGGGGGGGGGGGGGGGGGGGGGGGGGGGGGGGGGGGGGGGGGGGGGGGGGGGGGGGGGGGGGGGGGGGGGGGGGGGGGGGGGGGGGGGGGGGGGGGGGGGGGGGGGGGGGGGGGAFGGGGGGGGGGGGFGGGGGGGGGGGGGGGGGGGGGGGGGGGGGGGGGGGGGGGGGGGGGGGGGGGGGGGGGGGGGGGGGGGGGGGGGGGGGGGGGGGGGGGGGGGGGGGGGFGGGGGGEFFFGGCDFFFFFFBFAFGGGGFFGFFFFFFGFFFBFFGG
@M02352:288:000000000-CKWC8:1:1101:25491:4548 1:N:0:ACTGAGCG+GTAAGGAG
TACGTAGGGTGCAAGCGTTAATCGGATTTACTGGGCGTAAAGGGTGCGTAGGTGGTTTGTTAAGCAAGATGTGAAAGCCACGGGCTCAACCTGGGAACTGCATTTTGAACTGGCAAACTAGAGTATTGTAGAGGCTAGTGGAATTTCCAGTGTAGCGGTGAAATGCGTAGAGATACGAAGGAACACCAGTGGCGAAGGCGGCTACCTGGACAGATACTGACACTGAGGCGCGAAAGCGTGGGGAGCAAACAGGATTAGATACCCTGGTAGTCCACGCCGTAA
+
GGGGC,CF,CFFGGGGGGGG8,CFFG,FGGGGGGG,CFGGGG9F@F:FGGGG@FF,,C6C6C<E9,CDFGGGGGGG<D,9,+CEGGGFGGG8=,+4,BFGGGGGGF,CFGGGC,,5,:E5CFGGA@AF5CFGGG+,A,7@FGGGGGG,,EFGGGGGGGGGGGGGGGGGGGC9;C,,@>DEEGGGG,>DCGGGGGGEGGGGGCGC<CEGGGGG**+<CFFGG9<C67CFG*9DGGG>C=DGGGE(9DGGFFFF<:GG>?AFFGGGFFG?AFDFFG??14:9D9
@M02352:288:000000000-CKWC8:1:1101:25522:4581 1:N:0:ACTGAGCG+GTAAGGAG
TACGGAGGGTCCGAGCGTTAATCGGAATTACTGGGCGTAAAGCGCACGCAGGCGGTTTGTTAAGCTAGATGTGAAAGCCCTGGGCTCAACCTGGGAATTGCATTTAGAACTGGCAGGCTAGAGTTTTGGAGAGGGGAGTGGAATTCCAGGTGTAGCGGTGAAATGCGTAGATATCTGGAGGAACATCAGTGGCGAAGGCGACTCCCTGGTCAGTAACTGACGCTCATGTGCGAAAGTGTGGGTAGCGAACAGGATTAGATACCCTGGTAGTCCACACCGTAA
+
GGGGGGGGGGGGGGGGGGGGGGGGGGGGGGGGGGGGGGGGGGGGGGGGGGGGGGGFGGGGGGGGGGGGGGGGGGGGGGGGGGGGGGGGGGGGGGGGGGGGGGGGGGGGGGGGGGGGGGGGGGGGGGGGGGGGGGGGGGGGGGGGGFGGGGGGGGGGGGGGGGGGGGGGGGGGGGGGGGGGGGGGGGGGGGGGGGGGGGGGGGGGGGGGGGGGGGGGGGGGGGGEEGGGGGGGGGGFCFGGGGFFFFGGGDFFFFGGBFBFGGGGFFGFFFDFFGFFFFEFGD
@M02352:288:000000000-CKWC8:1:1101:21512:4585 1:N:0:ACTGAGCG+GTAAGGAG
TACGGAGGGTCCGAGCGTTAATCGGAATTACTGGGCGTAAAGCGCGCGTAGGTGGATTGGTCAGTCAGATGTGAAAGCCCAGGGCTCAACCTTGGAACTGCATCTGATACTGCTAGTCTAGAATACAGTAGAGGGTAGTGGAATTTCCTGTGTAGCGGTGAAATGCGTAGATATAGGAAGGAACACCAGTGGCGAAGGCGACTACCTGGACTGATATTGACACTGAGGTGCGAAAGCGTGGGGAGCAAACAGGATTAGATACCCTGGTAGTCCACGCCGTAA
+
GGGGGGGGGGGGGGGGGGGGGGGGGGGGGGGGGGGFGGGGGGGGGGGEFFCGGGGGGGGGGGGGGGGGGGGGGGGGGGGGGGGGGGGGGGGGGGGGGGGGGGGGGGGGGGGGGGGGGGGGGGGGGGGGGGGGGGGGGGGGGGGGGGGGGGGGGGGGGGGGGGGGGGGGGGGGGGGGGGGGGGGGGGGGGGGGGGGGGGGGCGGE<FGGGGGGGGGGGGGGGGGGGGGGGGGGGGGFGGGGGGFFFFGGGGFFFFGGFFFFGGFGFFGFFF<AFGFBFFEFDD
@M02352:288:000000000-CKWC8:1:1101:21432:4602 1:N:0:ACTGAGCG+GTAAGGAG
TACGGAGGGTGCAAGCGTTACTCGGAATCACTGGGCGTAAAGAGCGTGTAGGCGGGTTTGTAAGTTTGAAGTGAAATCCAATGGCTCAACCATTGAACTGCTTTGAAGACTGCTTACCTAGAATATGGGAGAGGTAGATGGAATTTCTGGTGTAGGGGTAAAATCCGTAGAGATCAGAAGGAATACCGATTGCGAAGGCGATCTACTGGAACATTATTGACGCTGAGACGCGAAAGCGTGGGGAGCAAACAGGATTAGATACCCTGGTAGTCCACGCCCTAA
+
GGGGGGGGGGGGGGGGGGGGEGGGGGGGGGGGGGGFFGGGGFEFGGFGGGGGGGGGCFGGGGGGFFGFFEEGGGGGGGGC@FGGGDFGGGGGEGDGGGGGGGGGGGFFGGGGGGGGGFGDGFGGGAFGFGGFFGGGGFGGGGGGGGGGGGGGGGGGGGGGGGGGGGGGFGGFFGGGGGGGGGGGGGGGCGGGGGGGGGGGG=FGGGGGGGGG8CFGGGFGGGGGD3=@EEC5EGGFGGGGGGFBFFFCF<@72?4C,*)9CG?FF@GFAFFF?D??>6@BGG
@M02352:288:000000000-CKWC8:1:1101:21435:4622 1:N:0:ACTGAGCG+GTAAGGAG
TACGGAGGGTGCAAGCGTTACTCGGAATCACTGGGCGTAAAGAGCGTGTAGGCGGGTTTGTAAGTTTGAAGTGAAATCCAATGGCTCAACCATTGAACTGCTTTGAAGACTGCTTACCTAGAATATGGGAGAGGTAGATGGAATTTCTGGTGTAGGGGTAAAATCCGTAGAGATCAGAAGGAATACCGATTGCGAAGGCGATCTACTGGAACATTATTGACGCTGAGACGCGAAAGCGTGGGGAGCAAACAGGATTAGATACCCTGGTAGTCCACGCCCTAA
+
GGGGGGGGGGGGGGGGGGGGGGGGGGGGGGGGGGGGGGGGGGGGGGGGGGGGGGGGGGGGGGGGGGGGGFGGGGGGGGGFGGGGGGGGGGGGGGGGGGGGGGGGCFFGGGGGGGGGGGGFDGGGGGGGGGGGGGGGGGGGGGFFGGGGGGGGGGGFGGGGGGGGGGGGGGGGGFFGGG9CFGGGGGGGGGGGGGGGGDGDGGGGFGGGGFCGCGGGFFGGGGGGDDFEGEDGGGGEGGGGGGD:9EGFDGFFFFGGFFBFGGGGFFGFFFFFFGFFFFFFGD
@M02352:288:000000000-CKWC8:1:1101:26163:4650 1:N:0:ACTGAGCG+GTAAGGAG
TACGAGGGGTGCAAGCGTTAATCGGAATTACTGGGCGTAAAGCGTTCGTAGGCGGTCTATTAAGCAAGATGTGAAAGCCCAGGGCTCAACCTTGGAACTGCATTTTGAACTGGTAGACTAGAGTACTGTAGAGGGTGGTGGAATTTCCAGTGTAGCGGTGAAATGCGTAGAGATTGGAAGGAACATCAGTGGCGAAGGCGGCCACCTGGACAGATACTGACGCTGAGGAACGAAAGCGTGGGGAGCGAACAGGATTAGATACCCTGGTAGTCCACGCCGTAA
+
GGGGFEGDGGGGGGGGGGGGGGGGGGGGDGGGGGGGGGGGGGGGGGEGGGGGGGGCEFGGGGGGGGGGGGGGGGGGGGGGGGGGGGGGGGGGGGGGGGGGGGGGGF9:DGGGGGGGDGGGGGGGGFGFGGFGGGGCCFGGGGGGGGGFCGGGGGGGGGGGGGGGGGGGGGGGGGGGGGGGGGGGGGGGGGGGGGGGGGGGGGGDGGGGGGF68CFGGGGGGGGGGGGGFGGGGGGFGGGGGGFF>@<DEDEFFFDGFFFFGGGGFFGFFFFFFGFFFF>;GD
@M02352:288:000000000-CKWC8:1:1101:18232:4704 1:N:0:ACTGAGCG+GTAAGGAG
TACAGAGGGTGCAAGCGTTAATCGGAATTACTGGGCGTAAAGCGCGCGTAGGTGGTTTGTTAAGTCGGATGTGAAAGCCCAGGGCTCAACCTTGGAATTGCACCCGATACTGGCAGGCTAGAGTACGATAGAGGAGTGTGGAATTTCCTGTGTAGCGGTGAAATGCGTAGATATAGGAAGGAACATCAGTGGCGAAGGCGACACTCTGGATTGATACTGACACTGAGGTGCGAAAGCGTGGGGAGCAAACAGGATTAGATACCCTGGTAGTCCACGCCGTAA
+
GGGGGGGGGGGGGGGGGGGGEFGGGGGGGGGGGGGGGGGGGGGGGGGGGGGGGGGGGGGGGGGGGGGGGGGGGGGGGGGGGGGGGGGGGGGGGGGGGGGGGGGGGGGGGGGGGGGGGGGGGGGGGGGGGGGFGGFGFGGGGGGGGGGGGGGGFCFGGGGGGGGGGGGGDGGGGGGGGGFFGGGGGGGGGGGGGGGGGGGGGGDGFGGGGGGGGGGGGG?7ECCGGGGGGGGGGGG@GGGGGGF?;FGGGGFFFFGGFFFFGGGFF@FFFFAA@GFFFFFFGG
@M02352:288:000000000-CKWC8:1:1101:26247:4716 1:N:0:ACTGAGCG+GTAAGGAG
TACGAGGGGTGCAAGCGTTAATCGGAATTACTGGGCGTAAAGCGTTCGTAGGCGGTTTGTTAAGCAAGATGTGAAAGCCCAGCGCTCAACGTTGGACGGTCATTTAGAACTGGCATTCTAGAGTTTTGGAGAGGGGAGTGGAATTCCAGGTGTAGCGGTGAAATGCGTAGATATCTGGAGGAACATCAGTGGCGAAGGCGACTCTCTGGCCAAAAACTGACGCTCATGTGCGAAAGTGTGGGTAGCGAACAGGATTAGATACCCTGGTAGTCCACACCGTAA
+
GFGG-6FGG@CF<EFGGGG7@FGFEGGGGGGGGGGGGGGGGGGGG7FFGGGGFGG4FEFEGGAFAFGGCCGGGGGGGGGGGGDFGGGGGGGDFGGGF=C=FGGGGD<BDFGGFFDDFGGDGGGGGA,<>FFGGG7F@EGGGFEGGGGC;FGGGGGGGGGGGGGGGGGGGGG,=C,CFGGGGGGG>?FEECFGGDEGGGGG*?EE+<6CDFFG*::A5@CGGGGG*9+CFCFGGGGFFCFGGG5<BFGGGGFFFFDF?FFF+3CF?FFFAF<AFGF>?:DB39
@M02352:288:000000000-CKWC8:1:1101:11037:4719 1:N:0:ACTGAGCG+GTAAGGAG
TACAGAGGGTGCAAGCGTTAATCGGAATTACTGGGCGTAAAGCGCGCGTAGGTGGTTTGTTAAGTCGGATGTGAAAGCCCAGGGCTCAACCTTGGAATTGCACCCGATACTGGCAGGCTAGAGTACGATAGAGGAGTGTGGAATTTCCTGTGTAGCGGTGAAATGCGTAGATATAGGAAGGAACATCAGTGGCGAAGGCGACACTCTGGATTGATACTGACACTGAGGTGCGAAAGCGTGGGGAGCAAACAGGATTAGATACCCTGGTAGTCCACGCCGTAA
+
GGGF<FGGGEGGGGGGGGGDDEGGGGEGGGGGGGGFGGGGGGGGDFGG:FFEEFG?=E:FEGGGGGGGGFGGGGGGGGGGGGGGGGGGGGGFFFGGGGGGGGGACGC@CGGGFFEGGGGGGGGGGGGGGGGGGGFE5FFGGGGGG;FFCGGGGGGGGGGGGGGGGGGGGGGGGGFGGGGGGGGGGGGFGGGGGGGGGGGGGGDEGGGGGGGCGGGEGGGGGGGGGGGGF=FGGGGFGGGGGGFFFFGGGGFFF:GG?FFFGGFGFFDFFFFFFGFF;BEFGG
@M02352:288:000000000-CKWC8:1:1101:19201:4723 1:N:0:ACTGAGCG+GTAAGGAG
TACGGAGGGTCCGAGCGTTAATCGGAATTACTGGGCGTAAAGCGCGCGTAGGTGGATTGGTCAGTCAGATGTGAAAGCCCAGGGCTCAACCTTGGAACTGCATCTGATACTGCTAGTCTAGAATACAGTAGAGGGTAGTGGAATTTCCTGTGTAGCGGTGAAATGCGTAGATATAGGAAGGAACACCAGTGGCGAAGGCGACTACCTGGACTGATATTGACACTGAGGTGCGAAAGCGTGGGGAGCAAACAGGATTAGATACCCTGGTAGTCCACGCCGTAA
+
GGGGGGCFGGGGGGGGGGGGGGGGGGGGGGGGGFGGGGGGGGGGGGGGFEGGGFGGGGGGGGGGGGGGFGFGGGGGGFGGGGGGGEGGGGGGGGGGGGGGGGGGGGGGGGGGGGGFGGGGFGGGFGGGGGGGGGGGGEGGGGGGGGGGGGGGGDBFGGGGGGGGGGEEGGGGGGGF9BFGGGGGGGGGGGGGGGGGGEGGDGGGGGGGGGGGGGGCCGGC7+<EGFGGG=FDGGGFGGGEGEEF>FG7FFFFF?GFFFFFGGEGFFGFFFAAFGFF>:BFC9
@M02352:288:000000000-CKWC8:1:1101:18178:4730 1:N:0:ACTGAGCG+ATAAGGAG
TACGAGGGGTGCAAGCGTTAATCGGAATTACTGGGCGTAAAGCGTACGTAGGCGGTTTGTTAAGCAAGATGTGAAAGCCCAGGGCTCAACCTTGGAACTGCATTTTGAACTGGCAAACTAGAGTACTGTAGAGGGTGGTGGAATTTCCAGTGTAGCGGTGAAATGCGTAGAGATTGGAAGGAACATCAGTGGCGAAGGCGGCTACCTGGACAAATACTGACACTGAGGCACGAAAGCGTGGGGAGCAAACAGGATTAGATACCCTGGTAGTCCACGCCGTAA
+
GGGGDFGGGGGGGGGGGGGGDFGGGGGGGGGGGGGGGGGGGGGGGGGGFGGGGGGFGGGGGGGGGGGGGGGGGGGGGGGGGGGGGGGGGGGGGGGGGGGGGGGGGGGGGGGGGGGGGGGGGGGGGGGGGGGGGGGGGGGGGGGGGGGGGGGGGGGGGGGGGGGGGGGGGGGGGGGGGGGGGGGGGGGGGGGGGGGGGGGGGGGGGGGGGGGGGGGGGGGGGGGGGGGGGCFGGGGFGGGGGGFFFFGGGGFFFFFGFFFFGGGGFFGFFFFFFFFFFFFFGD
@M02352:288:000000000-CKWC8:1:1101:11502:4764 1:N:0:ACTGAGCG+GTAAGGAG
TACGAGGGGTGCAAGCGTTAATCGGAATTACTGGGCGTAAAGCGTTCGTAGGCGGTTTGTTAAGCAAGATGTGAAAGCCCAGGGCTCAACCTTGGAACTGCATTTTGAACTGGCAAACTAGAGTACTGTAGAGGGTGGTGGAATTTCCAGTGTAGCGGTGAAATGCGTAGAGATTGGAAGGAACATCAGTGGCGAAGGCGGCCACCTGGACAGATACTGACGCTGAGGAACGAAAGCGTGGGGAGCGAACAGGATTAGATACCCTGGTAGTCCACGCCGTAA
+
GGGG-@FGGGGGGGGGGGGG<,CFGGCFGGGGGGGFGGGGGGDEFCFG=FGCGGGC=F=FFGGGGGGGCFGGGGGGGGGGGGGGGFGGGGG<EGGFGGGGG99FGGGGGGGG?DF<DFGFFGGGCG<FEGGGGGE>CFCGGGGGGCF=DFGFGGGGGGGGGGGGGGGGGGG9EGEGGGGGGGGGG@FGDGGGGGGGGGGGGGGEGGGGGGGGG89EFGGGGGDGGGGG6:CGGGGFGGGGGGFFFFGDEGFFFBGC?FF7<FFGFFGFFFFFFCFB>BFBGD
@M02352:288:000000000-CKWC8:1:1101:6881:4799 1:N:0:ACTGAGCG+GTAAGGAG
TACGGAGGGTGCAAGCGTTAATCGGAATTACTGGGCGTAAAGCGCACGTAGGTGGTTTGTTAAGTTGGATGTGAAAGCCCAGGGCTCAACCTTGGAACTGCATTCAAAACTGGCGAACTAGAGTATGGTAGAGGTGAGTGGAATTTCCTGTGTAGCGGTGAAATGCGTAGAGATGGGAAGGAACATCAGTGGCGAAGGCGACTCACTGGACCAATACTGACACTGAGGTGCGAAAGCGTGGGTAGCAAACAGGATTAGATACCCTGGTAGTCCACGCCGTAA
+
GGGGGGGGGGGGGGGGGGGFGGGGGGGGGGGGGGGGGGGEFGGGGGGGGGGGGGGFGGGGGGGGGGGGGGGGGGGGGGGGGGGGGGGGGGGGGGGGGGGGGGGGGGFGGGGGGGGCGGGGGGGGGGGGGGGFGGGGGGGGGGGGGGGGGGGGGGGGGGGGGGGGGGGGGGDGGGGGGFGGGGGGGGGGFGGGGGGGGGGGEGGGGGGGGGGGGGFFGGGGFFGGGGGGGGGGGGGFGGGGGGB<<FGFGGFFFFGGFFAF+0AFFFGFFBAAFCFFF?FFGD
@M02352:288:000000000-CKWC8:1:1101:18151:4808 1:N:0:ACTGAGCG+GTAAGGAG
TACGGAGGGGGTTAGCGTTGTTCGGAATTACTGGGCGTAAAGCGCACGTAGGCGGATCAGAAAGTATAGGGTGAAATCCCAGGGCTCAACCCTGGAACTGCCTTGTAAACTCCTGGTCTTGAGTTCGAGAGAGGTGAGTGGAATTCCGAGTGTAGAGGTGAAATTCGTAGATATTCGGAGGAACACCAGTGGCGAAGGCGGCTCACTGGCTCGATACTGACGCTGAGGTGCGAAAGTGTGGGGAGCAAACAGGATTAGATACCCTGGTAGTCCACACCGTAA
+
GGGGGGGGGGGCGGGGGGGGGGGGGGGGGGGGGGGGGFGGGGGGGGGGGGGGGGGGGGGGGGGGGEGGGGGGGGGGGGGGGGGGGGGGGGGGGGGGGGGGGGGGGGGGGGGGGGGGGGGGGGGGGGGGGGGGGGGGGGGGFGGGGGGGDGGGGGGG?FGGGGGGGGGGGGGGGGGGGGGGGGGGGGGFGGGGC>EGGGGGGGGGGGGGGGGGGGGGGGGGGEGEGGFGGGGGGGGBGGGGGGF:>B<FFF)81?DFFFFFGGGGFFGFFFB>?CFFF0;<GD
@M02352:288:000000000-CKWC8:1:1101:12853:4820 1:N:0:ACTGAGCG+GTAAGGAG
TACAGAGGGTGCAAGCGTTAATCGGAATTACTGGGCGTAAAGCGCGCGTAGGTGGTTTGTTAAGTCGGATGTGAAAGCCCAGGGCTCAACCTTGGAATTGCACCCGATACTGGCAGGCTAGAGTACGATAGAGGAGTGTGGAATTTCCTGTGTAGCGGTGAAATGCGTAGATATAGGAAGGAACATCAGTGGCGAAGGCGACACTCTGGATTGATACTGACACTGAGGTGCGAAAGCGTGGGGAGCAAACAGGATTAGATACCCTGGTAGTCCACGCCGTAA
+
GGGGGGGGGGGGGGGGGGGGFGGGGGGGGGGGGGGGGGGGGGGGGGGGFGGGEFGEGGGGGGFGGGGGGGGGGGGGGGGGGGGGGGGGGGGGGGGGGGGGGGGGGGGGGGGGGGGGGGGGGGGGGGGGGGGGGGGGFFGGGGGGGGGGGGGGGGGGGGGGGGGGGGGGGGGGGGGGGGGGGGGGGGGGGGGGGGGDGGGGGGGGGGGGGGGGGGGGGGGGGGGGGGGGGFGGGGG>GGDGGGFFFFGCFGFFFFGFBFFFGGGGFFGFFFFFFGFFFFFFGD
@M02352:288:000000000-CKWC8:1:1101:17352:4852 1:N:0:ACTGAGCG+GTAAGGAG
TACGGAGGATCCAAGCGTTATCCGGAATCATTGGGTTTAAAGGGTCCGTAGGTGGATAATTAAGTCAGAGGTGAAATCCTGCAGCTCAACTGTAGAATTGCCTTTGATACTGGTTGTCTTGAGTTATTATGAAGTAGTTAGAATATGTAGTGTAGCGGTGAAATGCATAGATATTACATAGAATACCAATTGCGAAGGCAGATTACTAATAATATACTGACACTGATGGACGAAAGCGTGGGGAGCGAACAGGATTAGATACCCTGGTAGTCCACGCCGTAA
+
GGGGGGGGGGGGGGGGGGGGGGGGGGGGGGGGGGGFDGGGGGGGGGGGGGGGFGGGGGGGGGGGGGGGGGGGGGGGGFGGGGGGGGGGGGGGGGGGGGGGGGGGGGGGGGGGGGGGGGGGGFGGGFGGGGGGGGGFGGGGGGGGGGGGGCGGGGGGDGGGGGGGGGGGGGGGGGGGGGGGFGGGGGGGGGGGGGGGGGGGGGGGGGGGGGGGGFGGCBBFGGFGGGGGF?GGGGGFGGGGGGFFFFGGGDDFB6FFBFFFGGGGFFGFBFAFFGFFFFFBGD
@M02352:288:000000000-CKWC8:1:1101:12818:4874 1:N:0:ACTGAGCG+GTAAGGAG
TACGAGGGGTGCAAGCGTTAATCGGAATTACTGGGCGTAAAGCGTTCGTAGGCGGTTTGTTAAGCAAGATGTGAAAGCCCAGGGCTCAACCTTGGAACTGCATTTTGAACTGGCAAACTAGAGTACTGTAGAGGGTGGTGGAATTTCCAGTGTAGCGGTGAAATGCGTAGAGATTGGAAGGAACATCAGTGGCGAAGGCGGCCACCTGGACAGATACTGACGCTGAGGAACGAAAGCGTGGGGAGCGAACAGGATTAGATACCCTGGTAGTCCACGCCGTAA
+
GGGG@FGGGGGGGGGGGGGGFGGGGGGGGGGGGGGGGGGGGGGGGGGGGGGGGGGFGGGGGGGGGDFGGGGGGGGGGGGGGGGGGGGGGGGGGGGGGGGGGGGGGGGGGGGGGGGGGGGGGGGGGGGGGGGGGGGGGGGGGGGGGGGGGGGGGGGGGGGGGGGGGGGGGGGGGGGGGGGGGGGGGGGGGGGGGGGGGGGGGGGGGGGGGGGGGGGGGGGGGGGGGGGGGGGGGGGEGGGGGGFFFFCDGGFFFFGGFFFFGGGGFFGFFFFFFGFFFFFFDD
@M02352:288:000000000-CKWC8:1:1101:8579:4874 1:N:0:ACTGAGCG+GTAAGGAG
TACGGAGGATCCAAGCGTTATCCGGAATCATTGGGTTTAAAGGGTCCGTAGGCGGGTTTGTAAGTCAGTGGTGAAAGTTTTCGGCTCAACCGGAAAATTGCCATTGATACTGCAAGTCTTGAATCATTGTGAAGTGGTTAGAATGTGTAGTGTAGCGGTGAAATGCATAGATATTACACAGAATACCGATTGCGAAGGCAGATCACTAACAATTGATTGACGCTAAGGGACGAAAGCGTGGGTAGCGAACAGGATTAGATACCCTGGTAGTCCACGCCGTAA
+
GGGGGGGGGGGGGGGGGGGGGGGFGGGGGGGDGGGFCGGGGGGGGGGGGGGGFGGGGGGGGGGGGGGGGGGGGGGGGGGGGGGGGGGCFBFGGGGGGGGGGGGGGGGGFFGGGGGGGGGGGCFGGGGGGGGGGGGGGGGGGGGGGGGGGGGGGGGAFGEGGGGGGFG;CFFFGGGGGGGGGGFCFGFGGGGGGGGGGGGGGGGFGGGGGGGGFGGGGGGGGGGGGGGGGGGGGGGFFGGGGGFFF@GGGGFFFFGG?FFFFAEG?FC?6@<>FGFF6?@>GG
@M02352:288:000000000-CKWC8:1:1101:20090:4885 1:N:0:ACTGAGCG+GTAAGGAG
TACGAGGGGTGCAAGCGTTAATCGGAATTACTGGGCGTAAAGCGTTCGTAGGCGGTCTATTAAGCAAGATGTGAAAGCCCAGGGCTCAACCTTGGAACTGCATTTTGAACTGGTAGACTAGAGTACTGTAGAGGGTGGTGGAATTTCCAGTGTAGCGGTGAAATGCGTAGAGATTGGAAGGAACATCAGTGGCGAAGGCGGCCACCTGGACAGATACTGACGCTGAGGAACGAAAGCGTGGGGAGCGAACAGGATTAGATACCCTGGTAGTCCACGCCGTAA
+
GGGG@FGGGCFGGGGGGGGDGGGGGGGGFGGGGGGGGGGGGGGGGEGGGGGGGGGGGGGGGGGEGGFCFGGGGGGGGGGGGGGGGGGGGGGFFFGGGGGGGGGFGGGGGGGGGFGGGGGGGGGGGFGGDFFFGGGBCFEGGGGGGFGGFGGGGGGGEGGGGGCFGGGGGGG9FGGGGGGGGGGGGGGDEFGGGGGGGGGGGGEGGGGGGGGGGGGGGGGGGGGGGGGGFGGGGG:DGG<EGGFFFFGGGC3<?:FCB?AFGGGG*;FFFFFB67/49?FFGG
@M02352:288:000000000-CKWC8:1:1101:22758:4891 1:N:0:ACTGAGCG+GTAAGGAG
TACGAGGGGTGCAAGCGTTAATCGGAATTACTGGGCGTAAAGCGTTCGTAGGCGGTTTGTTAAGCAAGATGTGAAAGCCCAGGGCTCAACCTTGGAACTGCATTTTGAACTGGCAAACTAGAGTACTGTAGAGGGTGGTGGAATTTCCAGTGTAGCGGTGAAATGCGTAGAGATTGGAAGGAACATCAGTGGCGAAGGCGGCTCACTGGCTCGATACTGACGCTGAGGTACGAAAGTGTGGGGAGCAAACAGGATTAGATACCCTGGTAGTCCACACCGTAA
+
GGGGGGGGGGGGGGGGGFGGGGGGGGGGGGGGGGGGGGGGGGGGFGDFGGGGGGGGGGGGGGGGGDGGGGGGGGGGGGGGGGGGGGGGGGGGGGGGGGGGGGGGGGGGGGGGGGGGGGGGGGGGGGGGGGGGGGGEGGGGGGGGGGGGFGGGGGGGGGGGGGGGGGGGGGGGGGGGGGGGGGGGGGGGGGGGGGGGGGGGGGGGGGGGGGGFEGGFGGGGGGGGGGGGGGGGGGGE>CCFGGFFFFGGGGFFFFCCFFFFGFFGFFGFAFFBFGFFFFE?FD
@M02352:288:000000000-CKWC8:1:1101:24991:4897 1:N:0:ACTGAGCG+GTAAGGAG
TACGGAGGGTGCGAGCGTTAATCGGAATTACTGGGCGTAAAGCGTACGCAGGCGGTTTGTTAAGCGAGATGTGAAAGCCCCGGGCTCAACCTGGGAACTGCATTTCGAACTGGCAAACTAGAGTGTGATAGAGGGTGGTAGAATTTCAGGTGTAGCGGTGAAATGCGTAGAGATCTGAAGGAATACCGATGGCGAAGGCAGCCACCTGGGTCAACACTGACGCTCATGTACGAAAGCGTGGGGAGCAAACGGGATTAGATACCCCGGTAGTCCACGCCGTAA
+
GGGFGFFGGGGGGGGGGGEGFFGFGGDGGGGGGGGGGGGGGGGGGGEGGGGGGGGGGGGGGFFFFG@:FGGGGGGGGGGGGGGDFGGGGFGGDFGGGGGGGGGGGGGGCFGGGGGGGGGGGGGGGFGAFGGGGGGCGGGGGGFGGGGGGFFGGFGGGGGGGGFFFGGGGEDFGGGGGGEFFGGGGGGGGGGGGGG5CEFDCCFFCGGFF57EGGGGDGGDFGGGGD+:CFGGC550*7>CE=::>:553C@DF?GG?@AF:FFGFEGEFFF4?F=:90>9GC
@M02352:288:000000000-CKWC8:1:1101:24977:4908 1:N:0:ACTGAGCG+GTAAGGAG
TACGGAGGGTGCGAGCGTTAATCGGAATTACTGGGCGTAAAGCGTACGCAGGCGGTTTGTTAAGCGAGATGTGAAAGCCCCGGGCTCAACCTGGGAACTGCATTTCGAACTGGCAAACTAGAGTGTGATAGAGGGTGGTAGAATTTCAGGTGTAGCGGTGAAATGCGTAGAGATCTGAAGGAATACCGATGGCGAAGGCAGCCACCTGGGTCAACACTGACGCTCATGTACGAAAGCGTGGGGAGCAAACGGGATTAGATACCCCGGTAGTCCACGCCGTAA
+
FGGGG@@CFEGGGGGGGGGGGGGGGGGGGGGGGGGGGGGGGGGGGGFGGGGGGDFGGGGFGGGGGGGGGDDFGGGGGGGGGCFEGGGGGGCDFFGGGGGGGGDGFFGFFG<<FFFF,DFGGCF@FFFGCFFFFGG*>>F@;FFGG;@<C93<FGGGGDFEFFGFCGGG58>AC+>E9CF98C:7<CF7@*;8C*:8>EGGEGGGGG*<C89?CGGGEF?9F55=*>7F?FGCECDFCC3?C=>?0>CFFC>::?37<@AFGG<C3>DF>54<FG?:9,77D<
@M02352:288:000000000-CKWC8:1:1101:22731:4911 1:N:0:ACTGAGCG+GTAAGGAG
TACGGAGGGTGCAAGCGTTACTCGGAATCACTGGGCGTAAAGAGCGTGTAGGCGGGTTTGTAAGTTTGAAGTGAAATCCAATGGCTCAACCATTGAACTGCTTTGAAAACTGCTTACCTAGAATATGGGAGAGGTAGATGGAATTTCTGGTGTAGGGGTAAAATCCGTAGAGATCAGAAGGAATACCGATTGCGAAGGCGATCTACTGGAACATTATTGACGCTGAGACGCGAAAGCGTGGGGAGCAAACAGGATTAGATACCCTGGTAGTCCACGCCCTAA
+
GGGGGGGGGGGGGGGGGGGGGGGGGGGGGGGGGGGGGGEGGGGGGGGGGGGGGGGGGGGGGGGGGGGGGGGGGGGGGGGGGGGGGGGGGGGGGGGGGGGGGGGGGGGGGGGGGGGGGGGGGGGGGGGGGGGGGGGGGGGGGGGGGGGGGGGGGGGGGGGGGGGGGGGGGGGGGFGGGGGGGGGGGGGGGGGGGGGGGGGGGGGGGGGGGGGGGGGGGGGGGGGGGGFCFGGGGGGFGGGGGGFFFFGGGGFF?BGGFFFBGGFGFFGFFFFAFGFFFFFFGC
@M02352:288:000000000-CKWC8:1:1101:10796:4928 1:N:0:ACTGAGCG+GTAAGGAG
TACGAGGGGTGCAAGCGTTAATCGGAATTACTGGGCGTAAAGCGTGCGTAGGTGGTTTGTTAAGCAAGATGTGAAAGCCCCGGGCTCAACCTGGGAACTGCATTTTGAACTGGCAAACTAGAGTATTGTAGAGGGTAGTGGAATTTCCAGTGTAGCGGTGAAATGCGTAGAGATTGGAAGGAACATCAGTGGCGAAGGCGGCTACCTGGACAAATACTGACACTGAGGCACGAAAGCGTGGGGAGCAAACAGGATTAGATACCCTGGTAGTCCACGCCGTAA
+
GGGGFFGFGGGGGGGGGGGGDGGGGGGGGGGGGGGGGEEF=FGGCFGGGGGGGGGGGGGGGGGGGGGGGGGGGGFGGGGGGGGGGGGGGGGGFGGGGGGGGGGGGGGGGGGGGGGGGGGGGGGGGGGGGGGGGGGGGGGGGG@GGGGGGGGGGGGGGGGC7FFGGGGGGGGGGGGGGGGGGGGGGGGGGGGGGGGGGDGGGGGGGGGGGGFGGGGFGG?9FGGGGFGFGGGGGGGFGGG5ECEBF>CG67>:?BGG??>F?CGCFFGF4@B<?FFFFFFFDC
@M02352:288:000000000-CKWC8:1:1101:24017:4930 1:N:0:ACTGAGCG+GTAAGGAG
TACGGAGGGTCCTAGCGTTATTCGGAATTACTGGGCGTAAAGCGCGCGTAGGTGGATTGGTCAGTCAGATGTGAAATCCCAGGGCTCAACCTTGGAACTGCCTCTGATACTGCTAGTCTAGAATTCAGTAGAGGGTAGTGGAATTTCCTGTGTAGCGGTGAAATGCGTAGATATAGGAAGGAACACCAGTGGCGAAGGCGACTCCCTGGCCTGATATTGACACTGAGGTGCGAAAGCGTGGGGAGCAAACAGGATTAGATACCCTGGTAGTCCACGCCGTAA
+
FCFGD@FGDGC,,CFGGGG7,CFGGGGGGGGGGGGGGGGGGGGGGGGGGEGG5EFD<FE,EEFGGGDFGDGFGGGG,FGGFGGGEGGGGGG,CFFFDFGGG8F@FEGGDFGGFGGDGGG@DDFF,E,,CFGFFG7+@FGFGGGGG=FFCFGGGGGFGDGGGFGG9FGGGGGGGG72;>4:CCCGEGGFGGGGGC@EGGGG*?E*2BGGG8*+;*AEEC97C+<FGGFGGGGGEGG>FGGGCGF:BDFF6DFFF(9FBFAF7FGFF@GFBFBABGFFB6>></
@M02352:288:000000000-CKWC8:1:1101:24335:4931 1:N:0:ACTGAGCG+GTAAGGAG
TACGGAGGGTGCAAGCGTTACCCGGAATCACTGGGCGTAAAGAGCGTGTAGGCGGGTTTGTAAGTTTGAAGTGAAATCCAATGGCTCAACCTTTGAACTGCTTTGAAAACTGCTTACCTAGAATATGGGAGAGGTAGATGGAATTTCTGGTGTAGGGGTAAAATCCGTAGAGATCAGAAGGAATACCGATTGCGAAGGCGATCTACTGGAACATTATTGACGCTGAGAAGCGAAAGCGTGGGGAGCAAACAGGATTAGATACCTTGGTAGTCCACGCCGTAA
+
GFGGGFEFEFFGCFGCGGEF@,CFGGEG,F<FFEGGGGGGGG<ECFCFGGGGGGGG4C?=BEGGG9<E?,CEEFGGG<?FE9?AFDGFGGG,,C,5AFD,C9FDFFGG98AFD9DCF,F<9,>,>,3E8=@CF+3<F9EFCG<@,,37F9>C,E,@FCFFGG2>D,51;?*,,,>?C,6B7F8B@GGC7FE*;5CEG5CE8*/*2<+<+C4C*3+<C7<+3;*2ACE++*9)CGD)**1AEE>(,)9<6>5?6(9*8?)1CGG*/9CB4*.68*/(,-)-9>
@M02352:288:000000000-CKWC8:1:1101:8372:4934 1:N:0:ACTGAGCG+GTAAGGAG
TACGGAGGTGGTTAGCGTTGTTCGGAATTACTGGGCGTAAAGCGCACGTAGGCGGATCAGAAAGTATAGGGTGAAATCCCAGGGCTCAACCCTGGAACTGCCTTGTAAACTCCTGGTCTTGAGTTCGAGAGAGGTGAGTGGAATTCCGAGTGTAGAGGTGAAATTCGTAGATATTCGGAGGAACACCAGTGGCGAAGGCGACACTCTGGATTGATACTGACACTGAGGTGCGAAAGCGTGGGGAGCAAACAGGATTAGATACCCTGGTAGTCCACGCCGTAA
+
GF<6;B::,668D,CFCC6@F6CBF::FGEGFECFEG@:,6EGGGE+@EGGCGDG78@F<,,5<FEEGGF<E@CFEFECFGGG@F@?EG88BFGG,FG85BDF<BCFDGDGGGF<<>CDEFGGGCFF<<>F+>CF+9DFBC:FCF;FGFD><,>;DAG7:,>2,?EFGF5C;FG;B@CC::FEGG8FGDFGEE8BEC*BG8EED+:FFF<FCGCF<A?CEFGCFGF+5AFD75*97FE<*:*<6179DCFF?02>C,6>F+0+27776<*4<?GF?FF3495
@M02352:288:000000000-CKWC8:1:1101:25555:4936 1:N:0:ACTGAGCG+GTAAGGAG
TACGGAGGGGGTTAGCGTTGTTCGGAATTACTGGGCGTAAAGCGTACGTAGGCGGATTGGAAAGTTGGGGGTGAAATCCCAGGGCTCAACCCTGGAACTGCCTCCAAAACTATCAGTCTAGAGTTCGAGAGAGGTGAGTGGAATTCCAAGTGTAGAGGTGAAATTCGTAGATATTTGGAGGAACACCAGTGGCGAAGGCGGCTCACTGGCTCGATACTGACGCTGAGGTACGAAAGTGTGGGGAGCAAACAGGATTAGATACCCTGGTAGTCCACACCGTAA
+
GGGGG7@FEEGGGGGGGGGGFGGGGGGGGGGGGGGGGGGGGGGGGGGGGGGGGGGGGGGGGGGGGGFFGGGGGGGGGGGGGGGGGGGGGGGGGGGGGGGGGGGGGFGGGGGGGGGGGGGGGFGGGGF@FGGGGGGGGGGGGGGGGGGGGGGGGGGGGGGGGGGGGGGGGGGGGGGGGGGGGGGGGGGGGGGGGGGGGGGGGGGGGGGFGFFGGGFGGGGGGGGGG35@FFGGGFG@DFGGGGFFFFGFEFFFFFF7)996?FFG@FGFFFFFFGF:?6BBGC
@M02352:288:000000000-CKWC8:1:1101:16935:4938 1:N:0:ACTGAGCG+GTAAGGAG
TACGAGGGGTGCAAGCGTTAATCGGAATTACTGGGCGTAAAGCGTGCGTAGGTGGTTTGTTAAGCAAGATGTGAAAGCCCCGGGCTCAACCTGGGAACTGCATTTTGAACTGGCAAACTAGAGTATTGTAGAGGGTAGTGGAATTTCCAGTGTAGCGGTGAAATGCGTAGAGATTGGAAGGAACATCAGTGGCGAAGGCGGCTACCTGGACAAATACTGACACTGAGGCACGAAAGCGTGGGGAGCAAACAGGATTAGATACCCTGGTAGTCCACGCCGTAA
+
GGGGFGGGGGGGGGGGGGGGDGGGGGGGGGGGGGGGGGGGGGGGGGGGFGGGGGGFFGGGGGGGGGGGGGGGGGGGGGGGGGGGGGGGGGFGGGGGGGGGGGGGGGGGGGGGGGGGGGGGGGGGGGGGGGGGGGGGGGFGGGGGGGGGGGGGGGGGGGGGGGGGGGGGGGGGGGGGGGGGGGGGGGGGGGGGGGGEEGGGGGGGGGGGGGGGGGGGGGGGGGGFGGGGGGGGGGDBGGDGGGFBFFGGGGFFFFGGFFFFFGGGFFGFAFFFFGF?9:FFGD
@M02352:288:000000000-CKWC8:1:1101:11871:4953 1:N:0:ACTGAGCG+GTAAGGAG
TACAGAGGGTGCAAGCGTTAATCGGAATTACTGGGCGTAAAGCGCGCGTAGGTGGTTTGTTAAGTCGGATGTGAAAGCCCAGGGCTCAACCTTGGAATTGCACCCGATACTGGCAGGCTAGAGTACGATAGAGGAGTGTGGAATTTCCTGTGTAGCGGTGAAATGCGTAGATATAGGAAGGAACATCAGTGGCGAAGGCGACACTCTGGATTGATACTGACACTGAGGTGCGAAAGCGTGGGGAGCAAACAGGATTAGATACCCTGGTAGTCCACGCCGTAA
+
GGGGGGGGGGGGGGGGGGGGFGGGGGGGGGGGGGGGGGGGGGGGGGGGGGGGGGGGGGGGGGGGGGGGGGGGGGGGGGGGGGGGGGGGGGGGGGGGGGGGGGGGGGGGGGGGGGGGGGGGGGGGGGGGGGGGGGGGGGGGGGGGGGGGGGGGGGGGGGGGGGGGGGGGGGDGGGGGGGGGGGGGGGGGGGGGGGGGGGGGGGGGCFGGGGGGGGGGGGGGGGGGGGGGFGGGGGGFGGGGGGF?FFGGFGFFFF4FDFFFGGGGFFGFABFFFGFFFFFFGG
@M02352:288:000000000-CKWC8:1:1101:5263:4963 1:N:0:ACTGAGCG+GTAAGGAG
TACGGAGGGTGCAGGCGTTAATCGGAATTACTGGGCGTAAAGCGCACGTAGGTGGTTTGTTAAGTTGGATGTGAAAGCCCAGGGCTCAACCTTGGAACTGCATTCAAAACTGGCGAACTAGAGTATGGTAGAGGTGAGTGGAATTTCCTGTGTAGCAGTGAAATGCGTAGAGATGGGAAGGAACATCAGTGGCGAAGGCGACTCACTGGACCAATACTGACACTGAGGTGCGAAAGCGTGGGTAGCAAACAGGATTAGATACCCTGGTAGTCCACGCCGTAA
+
GGGGGGGGGGGGGGGGGGGGFGGGGGGGGGGGGGGGGGGGGGGGGGGGGGGGGGGGGGGGGGGGGGGGGGGGGGGGGGGGGGGGGGGGGGGGGGGGGFGGGGGGGGGGGGGGGGGGGGGGGGGGGGGGGGGGGGGGGGGGGGGCGGGGGGGGGGGGGGGGGGGDGFGGGGGGGGGGGGGGGGGGGGFGGGGGGGGGGGGGGGGGGGGGGGGFGGGFGGFGGGGGGGGGGGGGEGGFGGGGGGFFBFGGGGFFFFGGFFAFGGGGFFGFFFFFFG@<>FFBGD
@M02352:288:000000000-CKWC8:1:1101:20324:4966 1:N:0:ACTGAGCG+GTAAGGAG
TACGGAGGGTGCGAGCGTTAATCGGAATTACTGGGCGTAAAGCGCACGCAGGCGGTTTGTTAAGCTAGATGTGAAAGCCCCGGGCTCAACCTGGGACGGTCATTTAGAACTGGCAGACTAGAGTCTTGGAGAGGGGAGTGGAATTCCAGGTGTAGCGGTGAAATGCGTAGATATCTGGAGGAACATCAGTGGCGAAGGCGACTCCCTGGCCAAAGACTGACGCTCATGTGCGAAAGTGTGGGTAGCGAACAGGATTAGATACCCTGGTAGTCCACACCGTAA
+
GGGFGGGGGGGGGGGGGFGGGGGGGGGGGGGGGGGGGGGGGGGGGGGGGGGGGGGFFGGGGGGFGGGGGGGGGGGGGGGGGGGGGGGGGGGGGGGGGGGFGGGGGGGGGGGGGGGG:FGGGFDFFGGGGGGGGGGGGGGGGGGGGGGGGGGGGGFFGGGGGGGGGGGGGGGGGGGGGGGGGGGGGGGGGGGGGGGGGGGGGGGGGGGGGGGGGCFFGGGGGGGCEGGGFGGGDEGFFGGGGGFFFFGGGGFFFFGGB?9FGGGFFFGFBFFBFGFFFFF?FD
@M02352:288:000000000-CKWC8:1:1101:6217:4985 1:N:0:ACTGAGCG+GTAAGGAG
TACGGAGGGTCCGAGCGTTATCCGGAATCATTGGGTTTAAAGGGTCCGCAGGCGGTCGATTAAGTCAGAGGTGAAATCCCATAGCTCAACTATGGAACTGCCTTTGATACTGGTTGACTTGAGTCATATGGAAGTAGATAGAATGTGTAGTGTAGCGGTGAAATGCATAGATATTACACAGAATACCGATTGCGAAGGCAGTCTACTACGTATGTACTGACGCTCATGGACGAAAGCGTGGGGAGCGAACAGGATTAGATACCCTGGTAGTCCACGCCGTAA
+
GGGGGFGGGGGGGGGGGGGGGFFGGGGGGGGGGGGGGGGGGGGGGGGGGGEGGGGGGGGGGGGGGGGGGGGGGGGGGGGGGGGGGGGGGGGGGGGGGGGGGGGGGGGGDGGGFGGGGGGGGFFGGGGGGGGGFGGGGGGGGGGGGGGGGGGGGGGGGGDGGGGGGGGGGGGGGGGGGGGGGGGGGGGGGD7CFGGGGGFFGGCGGGGGFGGGGGGGGGGGGGGGGGGGGCDDGGGFGGGEDGFFFFGGGDFF?FGGFFFFGGGGF@GF<FBAFFFBBFFFGD
@M02352:288:000000000-CKWC8:1:1101:7157:5008 1:N:0:ACTGAGCG+GTAAGGAG
TACGGAGGGTCCGAGCGTTAATCGGAATTACTGGGCGTAAAGCGCACGCAGGCGGTTTGTTAAGCTAGATGTGAAAGCCCTGGGCTCAACCTGGGAATTGCATTTAGAACTGGCAGGCTAGAGTTTTGGAGAGGGGAGTGGAATTCCAGGTGTAGCGGTGAAATGCGTAGATATCTGGAGGAATATCAGTGGCGAAGGCGACTCCCTGGTCAGTAACTGACGCTCATGTGCGAAAGTGTGGGTAGCGAACAGGATTAGATACCCTGGTAGTCCACACCGTAA
+
GGGGGGGGGGCGCFCFGGG7FGGGGGGGGGGGFGGGGGGGGGGGGCCG+CFGGGG78CFEEFGGG<FGGGGGGGGGGGGGG,DFGGGGGGG<DGGGGCFGGGGGGGGGGGG<33=F+FF,DCFFF,,@FGGGGGG@*>F7FFFGGGG@FGGGGGGFGGGGGCFE,CGGGGGFGFG9;FFGGGG,<2F;F<CGGGGGGGGG8E*1<FGGG8F+AA+<CCGGGGGE=C@90<CGCGGF*CFGGG)9?FCGEDEFFFFDBFDFGGGGFFGFFFBFFGF0:?D6GG
@M02352:288:000000000-CKWC8:1:1101:8069:5077 1:N:0:ACTGAGCG+GTAAGGAG
TACAGAGGGTGCAAGCGTTACTCGGAATCACTGGGCGTAAAGAGCGTGTAGGCGGGTTTGTAAGTTTGAAGTGAAATCCAATGGCTCAACCATTGAACTGCTTTGAAAACTGCTTACCTAGAATATGGGAGAGGTAGATGGAATTTCTGGTGTAGGGGTAAAATCCGTAGAGATCAGAAGGAATACCGATTGCGAAGGCGATCTACTGGAACATCATTGACGCTGAGACGCGAAAGCGTGGGGAGCAAACAGGATTAGATACCCTGGTAGTCCACGCCCTAA
+
GGG,CEFGGFGGGFGGGFGG@6CFGGGGAFFFGGGGGB@@DGFGGGGGGGGGGGGCCEEGGGGGEFGGGGGGGGGGGGGGGEGGGFGGGFE7<<AEFGGFGGGGEEGGGGGGGGGGDGGGGGGFFGCFFGGGGGGGGFGFGGGGGGGGGGGGGFGGGGGEGGFECGGGGGGGGGGGGFFDFGGCF9FGCEGGGGGGGGGGE=CFGDGGGGGGGG@GGCFGGGGGGDFGGGDDEGGFGG<8CEFF>DGGGGFFFF67<FFFGGGGFFG:BFD<FGFFF<33GG
@M02352:288:000000000-CKWC8:1:1101:22769:5100 1:N:0:ACTGAGCG+GTAAGGAG
TACGGAGGGTCCGAGCGTTATCCGGAATCATTGGGTTTAAAGGGTCCGCAGGCGGTCGATTAAGTCAGAGGTGAAATCCCATAGCTCAACTATGGAACTGCCTTTGATACTGGTTGACTTGAGTCATATGGAAGTAGATAGAATGTGTAGTGTAGCGGTGAAATGCATAGATATTACACAGAATACCGATTGCGAAGGCAGTCTACTACGTATGTACTGACGCTCATGGACGAAAGCGTGGGGAGCGAACAGGATTAGATACCCTGGTAGTCCACGCCGTAA
+
GGGGGGEDGGGGGGGGGFFGGGGFGEEGGGGEFFG@CCGDDGGGGGFEGGGGGGGGGGGGGDGGFGGGGGGFGGGGGGGGGGGGGCGGGGGGGGGGGGGGGGGGGDGGGGGGGGGGGGGGGFGGGGGGGGGG9FFGGGGGGGGGFFFGCGCFGGGGEEGGGGGGGGGFGGGFGGGGGGGGGGGCG@FCEGDDFEGCEGGFGGGFGGGGGGFFGGGGGGGGGGGEEGGFDGGGGGGFGGGGGGFB;EGGGGFFFFFGFFBFGC@FF>*9<F4:=D@?FFFFGG
@M02352:288:000000000-CKWC8:1:1101:17212:5100 1:N:0:ACTGAGCG+GTAAGGAG
TACGGAGGGTGCAAGCGTTAATCGGAATTACTGGGCGTAAAGCGCACGTAGGTGGTTTGTTAAGTTGGATGTGAAAGCCCAGGGCTCAACCTTGGAACTGCATTCAAAACTGGCGAACTAGAGTATGGTAGAGGTGAGTGGAATTTCCTGTGTAGCGGTGAAATGCGTAGAGATGGGAAGGAACATCAGTGGCGAAGGCGACTCACTGGACCAATACTGACACTGAGGTGCGAAAGCGTGGGGAGCAAACAGGATTAGATACCCTGGTAGTCCACGCCGTAA
+
GGGGGGGGGGGGGGGGGGGGFFGGGGEGGGGGGGGGGGGGGGFGGGGGGGGGGGGFEGGGGGGGGGGGGGGGGGGGGFFGGGGGGGGGGGGGGGGGGGGGGGGGFGGGGGGGGGGGGGGGGGGGGGGGGGGGGGGGFGGGGGGGGGGFFGGGGGGGGGGGGGGGGGGGGGGGGGGGGGGGGGGGFGFGGGGGGGGGGGGGGGGGGGGGGGGGGGGFGGGFGGGGGGGGGGGGGGGFGGGGGGFFFFGGGGFFFFGGFFFFGGGGFFGFAFFFFGFFFFFBGG
@M02352:288:000000000-CKWC8:1:1101:24433:5140 1:N:0:ACTGAGCG+GTAAGGAG
TACGAGGGGTGCAAGCGTTAATCGGAATTACTGGGCGTAAAGCGTTCGTAGGCGGTCTATTAAGCAAGATGTGAAAGCCCAGGGCTCAACCTTGGAACTGCATTTTGAACTGGTAGACTAGAGTACTGTAGAGGGTGGTGGAATTTCCAGTGTAGCGGTGAAATGCGTAGAGATTGGAAGGAACATCAGTGGCGAAGGCGGCCACCTGGACAGATACTGACGCTGAGGAACGAAAGCGTGGGGAGCGAACAGGATTAGATACCCTGGTAGTCCACGCCGTAA
+
GGGGGGGGGGGDGGGGGGGGGGGGGGGGGGGGGGGGGGGGGGGGGGGGGGGGGGGFGDGGGGGGGGGGGGGGGGGGGGGGGGGGDFGFGFFGGGGGGGGGGGGGGGGGGGGGGGGGGGGGGGGGGGGFGGGEFGGFFGGGGGGGGGGGGGGGGGGGGGGGGGGGGGGGGGGGGFGGGGGGGGGGGGGGGGGGGGGGGGGGGGGGGGGGGGGGGGGGGGGGGGGGGGGGGGGGGGGFFG7EEEFFFFGGGGFFBFGFBFFFGGGGFFGFFFBFFGFFBFFFGG
@M02352:288:000000000-CKWC8:1:1101:6686:5164 1:N:0:ACTGAGCG+GTAAGGAG
TACGGAGGGGGTTAGCGTTGTTCGGAATTACTGGGCGTAAAGCGTACGTAGGCGGATTAGTAAGTTAGAGGTGAAATCCCAGGGCTCAACCTTGGAACTGCCTTTAATACTGCTAGTCTTGAGTTCGAGAGAGGTGAGTGGAATTCCAAGTGTAGAGGTGAAATTCGTAGATATTTGGAGGAACACCAGTGGCGAAGGCGGCTCACTGGCTCGATACTGACGCTGAGGTACGAAAGTGTGGGGAGCAAACAGGATTAGATACCCTGGTAGTCCACACCGTAA
+
GGGGGGGGGGGGGGGGGGGGGGGGGGGGGGGGGGGGGGGGGGGGGGGGGGGGGGGGECGGGGFGGGGGGGGGGGGGGGGGGGGGGGGGGGGGGGGGGGGGGGGGGGGGGGGGGGGGGGGGGGGGFGGGGGGGGGGCDCGGGGFGGGGGGGGGGGGGGGFFGGGFCFGGGGGGGGGGGGGGGGGGGGGGGGGGGGGGGGGGGGCAFGGGGGFCEGFFGGGGGGCGGDCGGGFGGGGEGGGGGG@?FFGGGGFFFFGGB42=FFGGFFGFFFFFFGFFFB;?GD
@M02352:288:000000000-CKWC8:1:1101:9909:5169 1:N:0:ACTGAGCG+GTAAGGAG
TACGGAGGGTGCAAGCGTTACTCGGAATCACTGGGCGTAAAGAGCGTGTAGGCGGGTTTGTAAGTTTGAAGTGAAATCCAATGGCTCAACCATTGAACTGCTTTGAAAACTGCTTACCTAGAATATGGGAGAGGTAGATGGAATTTCTGGTGTAGGGGTAAAATCCGTAGAGATCAGAAGGAATACCGATTGCGAAGGCGATCTACTGGAACATTATTGACGCTGAGACGCGAAAGCGTGGGGAGCAAACAGGATTAGATACCCTGGTAGTCCACGCCCTAA
+
GGGGGGGGGGGGGGGGGGGGGGGGGGGGGGGGGGGGGGGGGGGGGGGGGGGGGGGGFGGGGGGGGGGGGGGGGGGGGGGGGGGGGGGGGGGGGGGGGGGGGGGGGGGGGGGGGGGGGGGGGGGGGGGGGGGGGGGGGGGGGGGGGGGGGGGGGGGGGGGGGGGGGGGGFGEFF?FGGGGGGGGGGFGGGGGGGGGGGGGGGGGGGGGGGGGGGFGGGDCFGEGGGGGGGGGGGDDEFGGGGGFFFFGGFGFFFFGGFFFFGGGGFFGFFFFBFGFFFFFFGG
@M02352:288:000000000-CKWC8:1:1101:16387:5215 1:N:0:ACTGAGCG+GTAAGGAG
TACGGAGGGTGCAAGCGTTACTCGGAATCACTGGGCGTAAAGAGCGTGTAGGCGGGTTTGTAAGTTTGAAGTGAAATCCAATGGCTCAACCATTGAACTGCTTTGAAAACTGCTTACCTAGAATATGGGAGAGGTAGATGGAATTTCTGGTGTAGGGGTAAAATCCGTAGAGATCAGAAGGAATACCGATTGCGAAGGCGATCTACTGGAACATTATTGACGCTGAGACGCGAAAGCGTGGGGAGCAAACAGGATTAGATACCCTGGTAGTCCACGCCCTAA
+
GGGGGGGGGGGGGGGGGGGGGGGGGGGGGGGGGGGGGGGGGGGGGGGGGGGGGGGGGGGGGGFGGGGGGEFGGGGGGGGGGGGGGGGGGGGGGGGGGGGGGGGGGGGGGGGGGGGGGGGGGGGGGGGGGGGGGGGGGGGGGGGGGGGGGGGGGGGGGGGGGGGGGGGGGGDFGGGGGGGGGGGFGGGGGGGGGGGGGGGGGGGGGGFGGGGG6CFGGGGGGGDGGGGGGGGDGGGFGECEGGFFFFGG?7F@?BGGF@9@GGGG=>F@>F<94:F?>:>>FG
@M02352:288:000000000-CKWC8:1:1101:14567:5231 1:N:0:ACTGAGCG+GTAAGGAG
TACGGAGGGTGCAAGCGTTAATCGGAATTACTGGGCGTAAAGCGCACGTAGGTGGTTTGTTAAGTTGGATGTGAAAGCCCAGGGCTCAACCTTGGAACTGCATTCAAAACTGGCGAACTAGAGTATGGTAGAGGTGAGTGGAATTTCCTGTGTAGCGGTGAAATGCGTAGAGATGGGAAGGAACATCAGTGGCGAAGGCGACTCACTGGACCAATACTGACACTGAGGTGCGAAAGCGTGGGTAGCAAACAGGATTAGATACCCTGGTAGTCCACGCCGTAA
+
GGGGGGGGGGGGGGGGGGGGFDGFGGGGFGGGGGGGDFGGGGGGGGGGGGGGFGGGDGGGGGGGGGFGGGGGGGGGGGGGGGGGGGGGGGGGGFGGGGGGGGGGGGGGGGGGGGGGGGGGGGGGFGFGGFGGGGGGFGGGGGGGGGGGGCGGGGGGGGGGGGGGGGGGGGGGFGGGGGFEGGGGGGGGGGGGGGGGGGGEDEDGGGG9EGGGGGGGGGFCFCFGGGGGGGGGGGGFGGGGGGFBBFGGGGFFFFGGFFFFGGGFFFFFAFADFGFFFFFFGD
@M02352:288:000000000-CKWC8:1:1101:11594:5243 1:N:0:ACTGAGCG+GTAAGGAG
TACGGAGGGTGCAAGCGTTACTCGGAATCACTGGGCGTAAAGAGCGTGTAGGCGGATAGTTAAGTTTGAAGTGAAATCCAATGGCTCAACCATTGAACTGCTTTGAAAACTGATTATCTAGAATATGGGAGAGGTAGATGGAATTTCTGGTGTAGGGGTAAAATCCGTAGAGATCAGAAGGAATACCGATTGCGAAGGCGATCTACTGGAACATTATTGACGCTGAGACGCGAAAGCGTGGGGAGCAAACAGGATTAGATACCCTGGTAGTCCACGCCCTAA
+
GGGGGGGGGGGGGGGGGFGGGFGGGGGGGGGGGGGGGFGGGGGGGGFGGGGGGGGDGGGGGGGGGGGGGGGGGGGGGGGGGGGGGFGGGGGGGGGGGFGFGGGGGGGGGGGGFGGGGGGGGGGGGGGGGFGGGGGGGGGGGGGGGGGGGGFGGGGGGGGGGGGGGGGGGGGGFFGGGGGGGGFGGGGGGGGGGEGGGGGGGGGGGGGGGGGGGGGGGGGGGGGDEGGGFGGGGGGFGGGGGGFFFFGGGGFFBFG=BFFFGGFGFFGFFFABFG=?FF>;GF
@M02352:288:000000000-CKWC8:1:1101:10595:5268 1:N:0:ACTGAGCG+GTAAGGAG
TACGAGGGGTGCAAGCGTTAATCGGAATTACTGGGCGTAAAGCGTTCGTAGGCGGTTTGTTAAGCAAGATGTGAAAGCCCAGGGCTCAACCTTGGAACTGCATTTTGAACTGGCAAACTAGAGTACTGTAGAGGGTGGTGGAATTTCCTGTGTAGCGGTGAAATGCGTAGAGATGGGAAGGAACATCAGTGGCGAAGGCGACTCACTGGACCAATACTGACACTGAGGTGCGAAAGCGTGGGTAGCAAACAGGATTAGATACCCTGGTAGTCCACGCCGTAA
+
GGGG<@FGGGGGFGGGGGGGGGGGGGGGGGGGGGGGGGGGGGGGFEGGGGGGGGGGGGGGGGGG9?FGFGGGGGGGFGGGDFGGGGGGGGGGCEGGGGGGGGGGGFGFGGGGGGFGGGGGFFGGGGGG<FFGGGG@FGGFGGFGGGGGFFGGGGGGGGGGGGGGGGGGGGEEFFGGGFFGGGF:FB<9:FGGGEEGGGGGG=EG6CGGEF<FGGGGGFGFFGGGCGGFC=45CGG:9EGGGGEBFFGGGGFF??GGFFF6+AFGFFGFBFFFFGFF>FFBDG
@M02352:288:000000000-CKWC8:1:1101:18367:5278 1:N:0:ACTGAGCG+GTAAGGAG
TACGGAGGGTGCAAGCGTTAATCGGAATTACTGGGCGTAAAGCGCACGTAGGTGGTTTGTTAAGTTGGATGTGAAAGCCCAGGGCTCAACCTTGGAACTGCATTCAAAACTGGCGAACTAGAGTATGGTAGAGGTGAGTGGAATTTCCTGTGTAGCGGTGAAATGCGTAGAGATGGGAAGGAACATCAGTGGCGAAGGCGACTCACTGGACCAATACTGACACTGAGGTGCGAAAGCGTGGGTAGCAAACAGGATTAGATACCCTGGTAGTCCACGCCGTAA
+
GGGGGGGGGGGGGGGGGGGGDFGGGGGGGGGGGGGGGGGGGGGGGGGGGGGGGGGGGGGGGGGGGGGGGGGGGGGGGGGGGGGGGGGGGGGGGGGGFGGGGGGGGGGGGGGGGGGGGGGGGGGGGGGGGGGGGGGGGGGGGGGGGGGGGGGGGGGGGGGGGGGGGGGGGGGGGGGGGGGGGGGGGGGGGGGGGGGGGGGGGGGGGGGGGGGGGGGGGGGGGGGGGGGGGGGGGGGFGGGGGGFFFFGGGGFFFFGGFFFFGGGGFFGFFFFFFGFFFFFFGG
@M02352:288:000000000-CKWC8:1:1101:21085:5281 1:N:0:ACTGAGCG+GTAAGGAG
TACGGAGGGTCCGAGCGTTAATCGGAATTACTGGGCGTAAAGCGCACGTAGGTGGTTTGTTAAGTTGGATGTGAAAGCCCAGGGCTCAACCTTGGAACTGCATTCAAAACTGGCGAACTAGAGTATGGTAGAGGTGAGTGGAATTTCCTGTGTAGCGGTGAAATGCGTAGAGATGGGAAGGAACATCAGTGGCGAAGGCGACTCACTGGACCAATACTGACACTGAGGTGCGAAAGCGTGGGTAGCAAACAGGATTAGATACCCTGGTAGTCCACGCCGTAA
+
GGGGGGGGGGGGGGGGGCFCFGGGGGGGGGGGGGGGGGGGGGGGGGGGFFFEFFGFFGGGGGGGGGGGGGGFGGGGGGGGGGGGGGGGGGGGGGGGGGGGGGGGGGGGGGGGGGGGGGGGGGGGGGGGGGGGGGGGGGGGGGFGGGGGGGGGGGGFEGGGGGGGGGGGGGGGGGGGGGGGGGGGGGGGGGGGGGGGGGGGGGGGGGGGGGGFGGGGFGGGFFF6@FGGGGGGEGGFGGDEGGB>F@GFGGFFFBGGFFFFGGCFFFGFAFAAFGFFFFF9DG
@M02352:288:000000000-CKWC8:1:1101:12249:5304 1:N:0:ACTGAGCG+GTAAGGAG
TACGAGGGGTGCAAGCGTTAATCGGAATTACTGGGCGTAAAGCGTTCGTAGGCGGTTGAATAAGCAAGATGTGAAAGCCCAGGGCTCAACCTTGGAACTGCATTTTGAACTGTTCGACTAGAGTACTGTAGAGGGTGGTGGAATTTCCAGTGTAGCGGTGAAATGCGTAGAGATTGGAAGGAACATCAGTGGCGAAGGCGGCCACCTGGACAGATACTGACGCTGAGGAACGAAAGCGTGGGGAGCGAACAGGATTAGATACCCTGGTAGTCCACGCCGTAA
+
GGGGGGGGGGGGGGGGGGGGEGGGGGFGGGGGGGGGGGGGGGGGGGGGGGGGGGGGGGGGGGGGGFFGGGGGGGGGGGGGGGGGGGGGGGGGGGGGGGGGGGGGGGGGGGGGGGGGGGGGGGGGGGGGGGGGGGGFCFFGGGGGGGGGGGGGGGGGGGGGGGGGGGGGGGGGGGGGGGGGGGGGGGGGGGGGGGGDEGGGGGGGGGGGGGGGGGGGGGGGGGGEGGGGGGGGGGGFGGGGGGFFFFGGGGFFFFGG?FBFGGGGFFGFFFFFFG@BFFF9DD
@M02352:288:000000000-CKWC8:1:1101:18978:5309 1:N:0:ACTGAGCG+GTAAGGAG
TACGGAGGGTGCAAGCGTTAATCGGAATTACTGGGCGTAAAGCGCACGTAGGTGGTTTGTTAAGTTGGATGTGAAAGCCCAGGGCTCAACCTTGGAACTGCATTCAAAACTGGCGAACTAGAGTATGGTAGAGGTGAGTGGAATTTCCTGTGTAGCGGTGAAATGCGTAGAGATGGGAAGGAACATCAGTGGCGAAGGCGACTCACTGGACCAATACTGACACTGAGGTGCGAAAGCGTGGGTAGCAAACAGGATTAGATACCCTGGTAGTCCACGCCGTAA
+
GGGGGGGGGGGGGGGGGGGGGGGGGGGGGGGGGGGGGGGGGGGGGGGGFGGGGGGFGGGGGGGGGGGGGGGGGGGGGGGGGGGGGGGFGGGGGGGGGFFGGGGGGGGGGGGGGGGGGGGGGGGGGGGGGGGGGGGGGGGGGGGGGGGGGGGGGGGGGGGGGGGGGFGGGGGGGGGGGGGGGGGGGGGGGGGGGGGGGGGGGGGGGGGGGGGGGGGFFFGGGGGDGGGGGGGGGGGFGGGGGGFFFFGGFGFF?FCFFFFFGGGG4FFFFFBFFGFF6?E>GG
@M02352:288:000000000-CKWC8:1:1101:20189:5314 1:N:0:ACTGAGCG+GTAAGGAG
TACGAGGGGTGCAAGCGTTAATCGGAATTACTGGGCGTAAAGCGTTCGTAGGCGGTTTGTTAAGCAAGATGTGAAAGCCCAGGGCTCAACCTTGGAACTGCATTTTGAACTGGCAAACTAGAGTACTGTAGAGGGTGGTGGAATTTCCAGTGTAGCGGTGAAATGCGTAGAGATTGGAAGGAACATCAGTGGCGAAGGCGGCCACCTGGACAGATACTGACGCTGAGGAACGAAAGCGTGGGGAGCGAACAGGATTAGATACCCTGGTAGTCCACGCCGTAA
+
GGGGGGGGGGGGGGGGGGGGGGGGGGGGGGGGGGGGGGGGGGGGGGGGGGGGGGGGDGGGGGGGGGGGGGGGGGGGGGGGGGGGGGGGGGGGGGGGGGGGGGGGGGGGGGGGGGGGGGGGGGGGGGGGGGGGGGGGFGGGGGGGGGGGGGGGGGGGGGGGGGGGGGGGGGGGFGGGGGGGGGGGGGGGGGGGGGGGGGGGGGGGGGGGGGGGGGGGGFGGGGGGEGGGGGGDGGGFFGGGGGFFFFGDGGBFFFFGFFFFFFGGFFGFBFFD4C@B0<FF<<
@M02352:288:000000000-CKWC8:1:1101:24868:5338 1:N:0:ACTGAGCG+GTAAGGAG
TACGGAGGGGGTTAGCGTTGTTCGGAATTACTGGGCGTAAAGCGTACGTAGGCGGATTGGAAAGTTGGGGGTGAAATCCCAGGGCTCAACCCTGGAACTGCCTCCAAAACTATCAGTCTAGAGTTCGAGAGAGGTGAGTGGAATTCCAAGTGTAGAGGTGAAATTCGTAGATATTCGGAGGAACACCAGTGGCGAAGGCGGCTCACTGGCTCGATACTGACGCTGAGGTGCGAAAGTGTGGGGAGCAAACAGGATTAGATACCCTGGTAGTCCACACCGTAA
+
GGGGGGGGGGGGGGGGGGGGGGGGGGGGGGGGGGGGGGGGGGGGGGGGGGGGGGGGGGGGGGGGGGGGGGGGGGGGGGGGGGGGGGGGGGGGGGGGGGGGGGGGGGGGGGGGGGGGGGGGGGGGGGGGGGGGGGGGGGGGGGGGGGGGGGGGGEFGGGGGGGGGGGGGGGGGGGGGGGGGGGGGGGGGGGGGGGGGGGGGGGEGGGGGGGFGGGGGGGGGGGGGEGGGGGGGGGGFGGGGGGFFFEGGFGFFFFDFBFFFGGGFFFGFAB<A@FFFFFF?GC
@M02352:288:000000000-CKWC8:1:1101:17672:5361 1:N:0:ACTGAGCG+GTAAGGAG
TACGGAGGGTGCGAGCGTTAATCGGAATTACTGGGCGTAAAGCGCACGCAGGCGGTTTGTTAAGCTAGATGTGAAAGCCCCGGGCTCAACCTGGGACGGTCATTTAGAACTGGCAGACTAGAGTCTTGGAGAGGGGAGTGGAATTCCAGGTGTAGCGGTGAAATGCGTAGATATCTGGAGGAACATCAGTGGCGAAGGCGACTCCCTGGCCAAAGACTGACGCTCATGTGCGAAAGTGTGGGTAGCGAACAGGATTAGATACCCTGGTAGTCCACACCGTAA
+
GGGGGEGGGGGGGGGGGGGGDFGGGGGGGGGGGGGGGGGGGGGGGGGGGGGGGGGGGGGGGGGGGGGGGGGGGGGGGGGGGGGGGGGGGGGGGGGGGGGFGGGGGGGGGGGGGGGGGGGGGGGGGGGDFGGGGGGGGGGGGGGGGGGGGGGGGGGGGGGGGGGGGGGGGGGGGGGGGGGGGGGGGGGGGGGGGGGGGGGGGGGGGGGGGGGGGGGGGGGGGGGCEGGGGGGGGGGFGGGGGGFFFFGGEGFFFFGGDFFFGGGGFFGFDFABFGFFF:B?GG
@M02352:288:000000000-CKWC8:1:1101:23004:5368 1:N:0:ACTGAGCG+GTAAGGAG
TACGGAGGGTGCAAGCGTTAATCGGAATTACTGGGCGTAAAGCGCACGTAGGTGGTTTGTTAAGTTGGATGTGAAAGCCCAGGGCTCAACCTTGGAACTGCATTCAAAACTGGCGAACTAGAGTATGGTAGAGGTGAGTGGAATTTCCTGTGTAGCGGTGAAATGCGTAGAGATGGGAAGGAACATCAGTGGCGAAGGCGACTCACTGGACCAATACTGACACTGAGGTGCGAAAGCGTGGGTAGCAAACAGGATTAGATACCCTGGTAGTCCACGCCGTAA
+
GGGGGGGGGGGGGGGGGGGGGGGGGGGGGGGGGGGGGGGGGGFGGGGGFAEGGGGFGGGGGGGGGGGGGGGFGGGGGGGGFGGGGGGFGFGGGGGGGEGGGGGGGGGGGGGGGGGGGGGGGDGFGGGGGGGGGGGGGGGGGGGGGGGGGGGGGGGGGGGGGGGGGGGGGGGGGGGGGGGGGGGGGGGGGGGGGGGGGGGGGEGGGGGGGGGGGGGFGGGGGGGGGGGGGGFCEGGFGGGGGGFFFFGGGGFFF?FGFFFFGGFGFFGFBFFFFGFBF?:>GD
@M02352:288:000000000-CKWC8:1:1101:24578:5378 1:N:0:ACTGAGCG+GTAAGGAG
TACGTATGTCTCGAGCGTTACCCGGAATCACTGGGTGTAAAGGGTTCGTAGGCGGTTTAATAAGTTGGATATGAAAGACCGAAGCTCAACTTCGTGTTTGTGTTCAAAACTGTTAAACTAGAATTAGGGAGAGGTAAGCGGAATTCTAAGTGTAGGGGTGAAATCCGTAGATACTTAGAGGAACACCAAAAGCGAAGGCAGCTTACTGGAACTATATTGACGCTGAGGAACGAAAGCGTGGGGAGCGAAAAGGATTAGATACCCTTGTAGTCCACGCCCTAA
+
GGGCEGFF@CCF<FGGGGGG@6FFGGGG<FGGGGG<FGGGGGFG6,FGGGGGCFGGGGG?FFGGG9FGGGEGGGGGGFGG:C@FGGGGGGDG<FFB?FGGE<6,E<FBFGGGG<F58EGGGGFG9AF<=FGGGGGA3F<FGGGGGFC,7FFGGGG:FGGG7FFG?FGGGGGGGF?2D2BFGGGGGCGGGCCFGGGGGGGC8E6+>CEGGGC6+CGGCG?EG8CEGGGGC:FDGGGFFGGGGGDFFF5DG3;?<BGFDFFFFGGGF;FF>FFFFGFFFF5;GF
@M02352:288:000000000-CKWC8:1:1101:8374:5381 1:N:0:ACTGAGCG+GTAAGGAG
TACGAGGGGTGCAAGCGTTAATCGGAATTACTGGGCGTAAAGCGTGCGTAGGTGGTTTGTTAAGCAAGATGTGAAAGCCCCGGGCTCAACCTGGGAACTGCATTTTGAACTGGCAAACTAGAGTATTGTAGAGGGTAGTGGAATTTCCAGTGTAGCGGTGAAATGCGTAGAGATTGGAAGGAACATCAGTGGCGAAGGCGGCTACCTGGACAAATACTGACACTGAGGCACGAAAGCGTGGGGAGCAAACAGGATTAGATACCCTGGTAGTCCACGCCGTAA
+
GGGGFGGGGGGGGGGGGGGGGGGGGGGGGGGGGGGGGGGGGGGGGGGGDGGGGGGFGGGGGGGGGGGGGGGGGGGGGGGGGGGGGGGGGGGGGGGGGGGGGGGGGGGGGGGGGGGGGGGGGGGFGGGGGGFGGGGGGGGGGGGGGGGGGGGGGGGGGGGGGGGGGGGGGGGGGGGGGGGGGGGGGGGGGGGGGGGGGGGGGGGGGGFGGGGGFGGGGGGGGGGGGGGGG=FDGGGFGG3EDGDFFFGGG4@@BFGD<@AFGCGCFFGFBF7>FGFFF?F>GG
@M02352:288:000000000-CKWC8:1:1101:10781:5408 1:N:0:ACTGAGCG+GTAAGGAG
TACGGAGGGTGCAAGCGTTACTCGGAATCACTGGGCGTAAAGAGCGTGTAGGCGGGTTTGTAAGTTTGAAGTGAAATCCAATGGCTCAACCATTGAACTGCTTTGAAAACTGCTTACCTAGAATATGGGAGAGGTAGATGGAATTTCTGGTGTAGGGGTAAAATCCGTAGAGATCAGAAGGAATACCGATTGCGAAGGCGATCTACTGGAACATTATTGACGCTGAGACGCGAAAGCGTGGGGAGCAAACAGGATTAGATACCCTGGTAGTCCACGCCCTAA
+
GGGGGGGGGGGGGGGGGGGGGGGGGGGGGGGGGGGGGGGGGGDGGG@FGGGGGGGEGGGGGGGGGGGGGFGGGGGGGGGGGGGGGGGGGGGGGGGGGGGGGGGGFGGGGGGGGGGGGGGGGGGGGGGGGGGGGGGGGGGGGGGGGGGGGGGGGGGGGGGGGGGGFGGGGDGGGGGGGGGGGGGGGCGGGGGGGGGGGGGGGGGGGGGGGGGGGGGGGGGGGGGGGGGGGGGDGGG>GGGGDGF:B@GGCFFFFFGGBFFFGGFGFFGFFFFBFGF?FFFFGG
@M02352:288:000000000-CKWC8:1:1101:8024:5423 1:N:0:ACTGAGCG+GTAAGGAG
TACGGAGGGTCCAAGCGTTATCCGGAATCATTGGGTTTAAAGGGTGCGCAGGCGGTTTATTAAGTCAGTGGTGAAATCTCGAGGCTCAACCTCGAAACTGCCATTGATACTGATAAACTTGAGTTCAGTTGGAGTAGGCGGAATGTGTAGTGTAGCGGTGAAATGCTTAGATATTACACAGAACACCGATAGCGAAGGCAGCTTACTAAACTGATACTGACGCTGAGGCACGAAAGCGTGGGGAGCGAACAGGATTAGATACCCTGGTAGTCCACGCCGTAA
+
GGGGGGGGGGGGGGGGGGGGGGGGGGGGGGGGGGGGGGGGGGGGGGGGGGGGGGGFFGGGGGGGGGGGGGGGGGGGGGGGGGGGGGGGGGGGGGGGGGGGGGGGGGGGGGGGGGGGGGGGGGGGGGGGGGGGGGGGGGGGGGGGGGGGGGGGGGGGGGGGGGGGGGGGGGGGGGGGGGGGGGGGGGGGGGGGGGGGGGGGGGGGGGGGGGGGGGGGGGGGGGGGGGGGGGGGGGGFGGGGGGFFFFGGGGFFBFGG2FFFGGGGFFGFFFFFFGFFFFFFGG
@M02352:288:000000000-CKWC8:1:1101:10644:5466 1:N:0:ACTGAGCG+GTAAGGAG
TACGGAGGGTGCAAGCGTTACTCGGAATCACTGGGCGTAAAGAGCGTGTAGGCGGGTTTGTAAGTTTGAAGTGAAATCCAATGGCTCAACCATTGAACTGCTTTGAAAACTGCTTACCTAGAATATGGGAGAGGTAGATGGAATTTCTGGTGTAGGGGTAAAATCCGTAGAGATCAGAAGGAATACCGATTGCGAAGGCGATCTACTGGAACATTATTGACGCTGAGACGCGAAAGCGTGGGGAGCAAACAGGATTAGATACCCTGGTAGTCCACGCCCTAA
+
GGGGGGGGGGGGGGGGGGGGGGGGGGGGGGGGGGGGGGGGGGGGGGEGGGGGGGGGGGGGGGGGGGGGGGGGGGGGGGGGGGGGGGGGGGGGGGGGGGGGGGGFDFGGGGGGGGGGGGGGGGGGEGGGGGGGGGGGGGGGGGGGGGGGGGGGGGGGGGGGGGGGGGGGGGGGGGGGGGGGGGGGGGGGGGGGGGGGGGGGGGFGGGGGGGGGGGGGGGGGGGGGGGFGGGGGGGGFGGGGGGFFFFGGGGFFFFGFFFFFGGGGFF3?<=2:FGF?FFFFGG
@M02352:288:000000000-CKWC8:1:1101:19859:5480 1:N:0:ACTGAGCG+GTAAGGAG
TACGGAGGGTGCAAGCGTTACTCGGAATCACTGGGCGTAAAGAGCGTGTAGGCGGGTTTGTAAGTTTGAAGTGAAATCCAATGGCTCAACCATTGAACTGCTTTGAAAACTGCTTACCTAGAATATGGGAGAGGTAGATGGAATTTCTGGTGTAGGGGTAAAATCCGTAGAGATCAGAAGGAATACCGATTGCGAAGGCGATCTACTGGAACATTATTGACGCTGAGACGCGAAAGCGTGGGGAGCAAACAGGATTAGATACCCTGGTAGTCCACGCCCTAA
+
GGGGGGGGGGGGGGGGGGGGGGGGGGGGGGGGGGGGGGGGGGGGGGEGGGGGGGGGGGGGGGGGGGGGGGGGGGGGGGGGGGGGGFGGGGGGGGGGGGGGGGGGGGGGGGGGGGGGGGGGGGGGGGGGGGGGGGGGGGGGGGGGGGGGGGGGGGGGGGGGGGGGGGGGGGGGGGGGGGGGGGGGGFGGGGGGGGGGGGGGGGGGGGGGGGGGGGGGGGGGGGGGEDFFDGGGGGGFGGGGGGFFFFGGGGFFFFFGFFFFCCCFFFGFFFFFFGFFBFFFGF
@M02352:288:000000000-CKWC8:1:1101:19907:5485 1:N:0:ACTGAGCG+GTAAGGAG
TACGGAGGGTGCGAGCGTTAATCGGAATTACTGGGCGTAAAGCGCACGCAGGCGGTTTGTTAAGCTAGATGTGAAAGCCCCGGGCTCAACCTGGGACGGTCATTTAGAACTGGCAGACTAGAGTCTTGGAGAGGGGAGTGGAATTCCAGGTGTAGCGGTGAAATGCGTAGATATCTGGAGGAACATCAGTGGCGAAGGCGACTCCCTGGCCAAAGACTGACGCTCATGTGCGAAAGTGTGGGTAGCGAACAGGATTAGATACCCTGGTAGTCCACACCGTAA
+
GGGGGGGGDGBGGGGGGGGGDFGGGGGGGGFGGGGFGGGGGGGG7FGGGGGGGGG6@FCFFGGG<<FGEEFGGGGGG8=B?CFGGGGGGGG<,,>FGGC@FFCFGFC<@FGGE,D7*FG:FGGG:3EFGFGG7F@G>FGFGGGG7<337FGGGGGGGGGGGGGGGGEGGGGGGG?24<;+;CF8FCGG?FFGGGGGGGGE5CEGEFFC8FGGEGCGGGGGGGGEEGGGC<CGGGGF>FGEGGFFFFGGGGFFFFGGFFFFGGGGFFGFAFFF6CF3<6BBFD
@M02352:288:000000000-CKWC8:1:1101:15396:5521 1:N:0:ACTGAGCG+GTAAGGAG
TACGAGGGGTGCAAGCGTTAATCGGAATTACTGGGCGTAAAGCGTTCGTAGGCGGTTTGTTAAGCAAGATGTGAAAGCCCAGGGCTCAACCTTGGAACTGCATTTTGAACTGGCAAACTAGAGTACTGTAGAGGGTGGTGGAATTTCCAGTGTAGCGGTGAAATGCGTAGAGATTGGAAGGAACATCAGTGGCGAAGGCGGCCACCTGGACAGATACTGACGCTGAGGAACGAAAGCGTGGGGAGCGAACAGGATTAGATACCCTGGTAGTCCACGCCGTAA
+
GGGGCGGGGGGGGGGGGGGFFGGGGGGGGGGGGGGGGGGGGGGGGGGGGGGGGGGGGGGGGGGGGGGGGGGGGGGGGGGGGGGGGGGGGGGGGGGGGGGGGGGGGGGGGGGGGGGGGGGGGGGGGGGGGGGGGGGGGGGGGGGGGGGGGGGGGGGGGGGGGGGGGGGGGGGGGGGGGGGGGGGGGGGGGGGGGGGGGGGGGGGGGGGGGGGGGGGGGGGGGGGEGGGGGGGGGGGFGGGGGGD<6DCDGGFFFFGGFFFFGGGGFFGFAFDFFGFFFFEFDD
@M02352:288:000000000-CKWC8:1:1101:21281:5537 1:N:0:ACTGAGCG+GTAAGGAG
TACGGAGGGGGTTAGCGTTGTTCGGAATTACTGGGCGTAAAGCGCACGTAGGCGGATCAGAAAGTATAGGGTGAAATCCCAGGGCTCAACCCTGGAACTGCCTTGTAAACTCCTGGTCTTGAGTTCGAGAGAGGTGAGTGGAATTCCGAGTGTAGAGGTGAAATTCGTAGATATTCGGAGGAACACCAGTGGCGAAGGCGGCTCACTGGCTCGATACTGACGCTGAGGTGCGAAAGTGTGGGGAGCAAACAGGATTAGATACCCTGGTAGTCCACACCGTAA
+
GGGGGGGGGGGGGGGGGGGGGGGGGGGGGGGGGGGGGGGGGGGGGGGGGGGGGGGGGGGGGGGGGGGGGGGGGGGGGGGGGGGGGGGGGGGGGGGGGGGGGGGGGGGGGGGGGGGGGGGGGGGGGGGGGGGGGGGDGGFGGGGGGGGGGGGGGGGGGGGGGGGGGGFGGGGGFGGGGGGGGGGGGGGGGGGGGGGGGGGGGGGGGGGGGGGGGEGGGGFGGGGGGDGGGFGGGGGFGGGGGGFB>FGGGGFFFFFGFFAFGGGGFFFFA?BFFGFFFFFFGD
@M02352:288:000000000-CKWC8:1:1101:25974:5594 1:N:0:ACTGAGCG+GTAAGGAG
TACGGAGGGTCCGAGCGTTAATCGGAATTACTGGGCGTAAAGCGCACGCAGGCGGTTTGTTAAGCTAGATGTGAAAGCCCTGGGCTCAACCTGGGAATTGCATTTAGAACTGGCAGGCTAGAGTTTTGGAGAGGGGAGTGGAATTCCAGGTGTAGCGGTGAAATGCGTAGATATCTGGAGGAACATCAGTGGCGAAGGCGACTCCCTGGTCAGTAACTGACGCTCATGTGCGAAAGTGTGGGTAGCGACCAGGATTAGATACCCTGGTAGTCCACACCGTAA
+
FFGGEDC@FFFG@7+@FGGG8EFD7:,DFGGGGFGDGGF@FFGG7CFFGECEGGG:::F?,<CEFEEG,,AB?FFFGGGGGGGF<FG<FFG=FFGFFFGGGC,BG?DFAFG@=F,FGG@DFG9FC<@FFFG<:@:F*>BD7BFFFGGGGEFGGGGGGGGGGGGGF?FGGDCGFFG@FGFGEG822?F<FGF*=*BECECCCED>CCE?CCF?CC99CCCCCC52:CCFGCFGGGDE>?FFCE@AB@D<*9>:1(9C<FAFCGGFFF*<AF<AFC43<BE.C9
@M02352:288:000000000-CKWC8:1:1101:15915:5595 1:N:0:ACTGAGCG+GTAAGGAG
TACGGAGGGGGTTAGCGTTGTTCGGAATTACTGGGCGTAAAGCGTACGTAGGCGGATTGGAAAGTTGGGGGTGAAATCCCAGGGCTCAACCCTGGAACTGCCTCCAAAACTATCAGTCTAGAGTTCGAGAGAGGTGAGTGGAATTCCAAGTGTAGAGGTGAAATTCGTAGATATTTGGAGGAACACCAGTGGCGAAGGCGGCTCACTGGCTCGATACTGACGCTGAGGTACGAAAGTGTGGGGAGCAAACAGGATTAGATACCCTGGTAGTCCACACCGTAA
+
GGGGGEGGGGGFGGGGGGGGGGGGGGGGGGGGGGGGGGGGGGGGFGDGGGGGGGGGGGGGGGGGGGCGGGGCGGGGGGGGGGGGGGGGGGGGFGGGGGGGGGGGEFGGGGGGGFGGGGGGGGGGGGGGGGGGGGCFFFGGGGGGGGGGGGFGACF@FGGGGGGGGGGGGFEFGGGGGGGGEGGGGGGGGGGGGGGGGGGGGGGGGGGGGC<EEGGFC?9FFEGGGGGGGGGGGGGFGFGGGGBFFFGGGGFFF?FG<?AFGGGGFFGFFF<AFGFFFFF?GG
@M02352:288:000000000-CKWC8:1:1101:17620:5603 1:N:0:ACTGAGCG+GTAAGGAG
TACGGAGGGTGCAAGCGTTACTCGGAATCACTGGGCGTAAAGAGCGTGTAGGCGGGTTTGTAAGTTTGAAGTGAAATCCAATGGCTCAACCATTGAACTGCTTTGAAAACTGCTTACCTAGAATATGGGAGAGGTAGATGGAATTTCTGGTGTAGGGGTAAAATCCGTAGAGATCAGAAGGAATACCGATTGCGAAGGCGATCTACTGGAACATTATTGACGCTGAGACGCGAAAGCGTGGGGAGCAAACAGGATTAGATACCCTGGTAGTCCACGCCCTAA
+
GGGGGGGGGGGGGGGGGGGGGGGGGGGGGGGGGGGGGEGGGGGGGGGGGGGGGGGGGGGGGGGGGGGFGGFGGGGGGGGGGGGGGFGFGFGGGGGGGGGGGGGGGGGGGGGGGGGGGGGGGG9CEFGGGGGGGGGGGGGGGGGGGGGGGGGGGGGGGGGGGGGGGGGGGGEGGGGGGGGGGGGGGGGGGGGGGGGGGGGGGGGGGGGGGGGGGDGGGGCFGGGGGGGGGGGGGGGFGGGGGGFFFFGGGFFFF?FC<FFFGGGGFFGF<FFFFGFFFBFFGF
@M02352:288:000000000-CKWC8:1:1101:17167:5607 1:N:0:ACTGAGCC+GTAAGGAG
TACGAGGGGTGCAAGCGTTAATCGGAATTACTGGGCGTAAAGCGTGCGTAGGTGGTTTGTTAAGCAAGATGTGAAAGCCCCGGGCTCAACCTGGGAACTGCATTTTGAACTGGCAAACTAGAGTATTGTAGAGGGTAGTGGAATTTCCAGTGTAGCGGTGAAATGCGTAGAGATTGGAAGGAACATCAGTGGCGAAGGCGGCCACCTGGACAGATACTGACGCTGAGGTACGAAAGCGTGGGGAGCGAACAGGATTAGATACCCTGGTAGTCCACGCCGTAA
+
GGGGGGGGGGGGGFGGGFCGDFGFGEGGGGGGFGGGGFEDFGGGFFGGFGGEFEGGGGGGGFGGGFGGGGGGGGGGGGGGGGGDECFGGGGGGGGGGGGGGFC<EFGGGGGGGGG<EGGGGGGDGGGGGGGGGGGGFGFFGGGGGGGGFGFGGGGGGEGGGGGGGGGGEGGCFEFGFGGGGGGGGGGGGGGGGGGGGCFGGGCGGFGFDCCFGFGGGGGGGGGGGGGGGGGGGGGFGGDEGGFBFFGGCDE@?FFGFFAFGGGCFFGFABAAFGFFFFFFGD
@M02352:288:000000000-CKWC8:1:1101:26325:5610 1:N:0:ACTGAGCG+GTAAGGAG
TACGGAGGGTGCAAGCGTTACTCGGAATCACTGGGCGTAAAGAGCGTGTAGGCGGGTTTGTAAGTTTGAAGTGAAATCCAATGGCTCAACCATTGAACTGCTTTGAAAACTGCTTACCTAGAATATGGGAGAGGTAGATGGAATTTCTGGTGTAGGGGTAAAATCCGTAGAGATCAGAAGGAATACCGATTGCGAAGGCGATCTACTGGAACATTATTGACGCTGAGACGCGAAAGCGTGGGGAGCAAACAGGATTAGATACCCTGGTAGTCCACGCCCTAA
+
GGGGGBFEGEGGGGGGEGGDFGGGGEEGGGGGGGGGGGGGGFGGFEFGGGGGGGGGGGGGGFFFFFGGFGGGFGDFGGGGCEGF<<FGGFFGFFCFFGGF9DFF<FCGGGGGGGGGGGGFGFGGGGFDGCFCFGGGGFGGGGGGGGGGGGGGGGGGGGGGGGGGGGGFGGGGCCFCGGGFFFFGGGGGGGCFGGD**BFGD=FGGFGGGGGGGFGGDCC?FCEG=DGCEGGDEED5CEGGGD32487FGGFF?FD:2=AFFFFFFFGFFF)6*06:>BEFGG
@M02352:288:000000000-CKWC8:1:1101:23296:5648 1:N:0:ACTGAGCG+GTAAGGAG
TACAGAGGGTGCAAGCGTTAATCGGAATTACTGGGCGTAAAGCGCGCGTAGGTGGTTTGTTAAGTCGGATGTGAAAGCCCAGGGCTCAACCTTGGAATTGCACCCGATACTGGCAGGCTAGAGTACGATAGAGGAGTGTGGAATTTCCTGTGTAGCGGTGAAATGCGTAGATATAGGAAGGAACATCAGTGGCGAAGGCGACACTCTGGATTGATACTGACACTGAGGTGCGAAAGCGTGGGGAGCAAACAGGATTAGATACCCTGGTAGTCCACGCCGTAA
+
GGGGGGGGGGGGGGGGGGGGGGGGGGGGGGGGGGGGGGGGGGGGGGGGGGGGGGGFGGGGGGFGGGGGGGGGGGGGGGFGGGGGGGGGGGGGGGGGGGGGGGFAGGGGGGGGGGGGGGGGGFGGGGGGGGGGGGFEFFGGGGFGGFFGGGGGGGGGGGGGGGGGGGGGGGGGGGGGGGGGGGGGFFFFGGGGGGGGGGGD8CGGFGGGGGGGGC@CEGGGGFGGGGGGGGGGG=DDFCCEGGE<BFGGFC@FF?GFFFFF?EFFFFGFBFDFFGFFFFEBGG
@M02352:288:000000000-CKWC8:1:1101:22028:5672 1:N:0:ACTGAGCG+GTAAGGAG
TACGGAGGGTCCGAGCGTTATCCGGAATCATTGGGTTTAAAGGGTCCGCAGGCGGTCGATTAAGTCAGAGGTGAAATCCCATAGCTCAACTATGGAACTGCCTTTGATACTGGTTGACTTGAGTCATATGGAAGTAGATAGAATGTGTAGTGTAGCGGTGAAATGCATAGATATTACACAGAATACCGATTGCGAAGGCAGTCTACTACGTATGTACTGACGCTCATGGACGAAAGCGTGGGGAGCGAACAGGATTAGATACCCTGGTAGTCCACGCCGTAA
+
GGGGGGGGGGGGGGGGGGGGGGGGGGGGGGFGGGGFGGGGGGGGFCFGGGGGGGGGGGGGCGGGGGGGGGGGGGGGCFGGGGGGGGGGGGGCFGGGGGGGGGGGGGGGGGGGGGGGFGGGDGGGGGGGGGGGFGGGGGGGGGGGGGGGGGGGGGGGGGGGGGGGGGGGGGGGGGGGFDCFGGGGGGGGGGGGGGGGGGGGGGGGGGGFFGGGFFFGGGGGGEGGGD9EG6><CGGFGGGGGGEFFFGG5DDFFFGGFFFFFGGGFFGFB?AFFGFBFFFFGG
@M02352:288:000000000-CKWC8:1:1101:9039:5690 1:N:0:ACTGAGCG+GTAAGGAG
TACGAGGGGTGCAAGCGTTAATCGGAATTACTGGGCGTAAAGCGTGCGTAGGTGGTTTGTTAAGCAAGATGTGAAAGCCCCGGGCTCAACCTGGGAACTGCATTTTGAACTGGCAAACTAGAGTATTGTAGAGGGTAGTGGAATTTCCAGTGTAGCGGTGAAATGCGTAGAGATTGGAAGGAACATCAGTGGCGAAGGCGGCTACCTGGACAAATACTGACACTGAGGCACGAAAGCGTGGGGAGCAAACAGGATTAGATACCCTGGTAGTCCACGCCGTAA
+
GGGGFGGGGGGGGGGGGGGGGGGGGGGGGGGGGGGGGGGGGGGGGGGGGGGGGGGGGGGGGGGGGGGGGGGGGGGGGGGGGGGGGGGGGGGGGGGGGGGGGGGGGGGGGGGGGGGGGGGGGFGGGGGGGGGGGGGGGGGGGGGGGDGGGGGGGGGGGGGGGGGGGGGGGGGFGGGGGGGGGGGGGGFGGGGGGGGGGGGGGGGGGGGGG8<CGGGGGGFFFCCCC>F8EGGGGGGFGGDEEGBBFFFG6CFFB2<D769FCGGG4>C;>BA>FFFFBFE>GG
@M02352:288:000000000-CKWC8:1:1101:23001:5690 1:N:0:ACTGAGCG+GTGAGGAG
TACGGAGGGTGCAAGCGTTATCCGGAATCATTGGGTTTAAAGGGTGCGCAGGCGGACAATTAAGTCAGAGGTGAAATCCCATGGCTTAACCATTGAACTGCCTTTGATACTGGTTGACTTGAGTTATACGGAGGTAGAGGGAATCATTAGTGTAGCGGTGAAATGCATAGATATTACTAAGAATACCGATTGCGAAGGCAGTTTACTACGTATATACTGACGCTCATGGACGAAAGCGTGGGGAGCGAACAGGATTAGATACCCTGGTAGTCCACGCCGTAA
+
GGGGGGGG+FCG8FGGGGGGGGGGGG7F,FGGGGGGGGGGGGGGG7FG+CGGGGG7FB,C?FGGGGGG9FGG<FGGG,,,,,,BFG,EFG,:A,,<5B9=F,CF<,E<8?8F8558,7CD?,5<AFG,,@+@+++,:3,,3@7@,,,3,3:,833,@*5*@F;,7,,,2,,72@,5;,,,,@,D9F:*1F<B<:C:EC8:B3++2?<+A*;+2?++1<9>:*1*;7<0+37):E30**9CGG30())1175?01F7)/-*3ACC4@:<)*5<9C6,((0-9>
@M02352:288:000000000-CKWC8:1:1101:27289:5761 1:N:0:ACTGAGCG+GTAAGGAG
TACGGAGGGGGTTAGCGTTGTTCGGAATTACTGGGCGTAAAGCGTACGTAGGCGGATTGGAAAGTTGGGGGTGAAATCCCAGGGCTCAACCCTGGAACTGCCTCCAAAACTATCAGTCTAGAGTTCGAGAGAGGTGAGTGGAATTCCAAGTGTAGAGGTGAAATTCGTAGATATTTGGAGGAACACCAGTGGCGAAGGCGGCTCACTGGCTCGATACTGACGCTGAGGTACGAAAGTGTGGGGAGCAAACAGGCTTAGATACCCTGGTAGTCCACACCGTAA
+
FEFGG;FCDEGGGGGGGEGEEFGGGCEGGGGCEFGGGGEGGFGGGGEGGGGGGGGGEDGF??FFGGGFDGEFEFAFCDFGGGGDGFEF<<CEFGGFGGGGCGCFFFEGGG>@FBAFF9FGG9FFFFGFFFGDEEGDFCDBFFFGGGGGFFFGGCCF9FGG,C;;<;FF6CEC?CCG99CEDEGGGGGGGFF6:C7ECE5CEGEGGGGCFFGFGG*;8??C8;=EE)*;??CC58C:F7*+18537BFGGGFF,,*23?26+CC667D)-7)67*9>F::8C9
@M02352:288:000000000-CKWC8:1:1101:11334:5772 1:N:0:ACTGAGCG+GTAAGGAG
TACGAGGGGTGCAAGCGTTAATCGGAATTACTGGGCGTAAAGCGTGCGTAGGTGGTTTGTTAAGCAAGATGTGAAAGCCCCGGGCTCAACCTGGGAACTGCATTTTGAACTGGCAAACTAGAGTATTGTAGAGGGTAGTGGAATTTCCAGTGTAGCGGTGAAATGCGTAGAGATTGGAAGGAACATCAGTGGCGAAGGCGGCTACCTGGACAAATACTGACACTGAGGCACGAAAGCGTGGGGAGCAAACAGGATTAGATACCCTGGTAGTCCACGCCGTAA
+
GGGGFGGGGGGGGGGGGGGGFFGGGGGGGGGGGGGGGGGGGGGGGGGGGGGGFGGGGGGGGGGGGFGGGGGGGGGGGGGGGGGGGGGGGGGGGGGGGGGGGGGGGGGGGGGGGGGGGGGGGGGGGGGGGGGGGGGGGGGGGGGGGGGGGGGGGGGGGGGGGGGGGGGGGGGGGGGGGGGGGGGGGGGGGGGGGGGGGGGGGGGGGGGGGGGGGGGGGGGGGGGGDGGGGGGGGGGFGGGGGGF:;FGGGGFFFFGGFFA?FGGGFFGFAFFFFGFFFFF;DD
@M02352:288:000000000-CKWC8:1:1101:7439:5783 1:N:0:ACTGAGCG+GTAAGGAG
TACGGAGGGTCCGAGCGTTATCCGGAATCATTGGGTTTAAAGGGTCCGCAGGCGGTCGATTAAGTCAGAGGTGAAATCCCATAGCTCAACTATGGAACTGCCTTTGATACTGGTTGACTTGAGTCATATGGAAGTAGATAGAATGTGTAGTGTAGCGGTGAAATGCATAGATATTACACAGAATACCGATTGCGAAGGCAGTCTACTACGTATGTACTGACGCTCATGGACGAAAGCGTGGGGAGCGAACAGGATTAGATACCCTGGTAGTCCACGCCGTAA
+
GGGGGGGGGGGGGGGGGGGGGGGGGGGGGGGGGGGGGGGGGGGGGGGGGGGGGGGGGGGGGGGGGGGGGGGGGGGGGGGGGGGGGGGGGGGGGGGGGGGGGGGGGGGGGGGGGGGGGGGGGGGGGGGGGGGGGGGGGGGGGGGGGGGGGGGGGGGGGGGGGGGGGGGGGGGGGGGGGGGGGGGGGGGGGGGGGGGGGGGGGGGGGGGGGGGGGGGGGGGGGGGGGGGGGGGGGGGFGGGGGGFFFFGGGGFFFFGGFFFFGGGGFFGFFFFFFGFFFFFFGG
@M02352:288:000000000-CKWC8:1:1101:5318:5799 1:N:0:ACTGAGCG+GTAAGGAG
TACGGAGGGTGCAAGCGTTACTCGGAATCACTGGGCGTAAAGAGCGTGTAGGCGGGTTTGTAAGTTTGAAGTGAAATCCAATGGCTCAACCATTGAACTGCTTTGAAAACTGCTTACCTAGAATATGGGAGAGGTAGATGGAATTTCTGGTGTAGGGGTAAAATCCGTAGAGATCAGAAGGAATACCGATTGCGAAGGCGATCTACTGGAACATTATTGACGCTGAGACGCGAAAGCGTGGGGAGCAAACAGGATTAGATACCCTGGTAGTCCACGCCCTAA
+
GGGGGEGGGGGGGGGGGGGGGGGGGGGGGGGGGGGGGGGGGGGGGGGGGGGGGGGDGGGGGGGGGGGGGGGGGGGGGGGGGGGGGGGGGGGGGGGGGGGGGGFGGGGGGGGGGGGGGGGGGGGGGGGGGFEEGGGGGGGGGGGGGGGGGGGGGGGGGGGGGGGGGGGGGGGGGGGGGGGGGGGGGGGGGGGFGGGGGGGGGGGGGGGGGGGGGGGGGGCGGGGGGGGGGGGGGGGFGGGGGGFFFFGGGGFFBBCF?FFFGGFDFFGFFFBDFGFF>?>BGF
@M02352:288:000000000-CKWC8:1:1101:5289:5809 1:N:0:ACTGAGCG+GTAAGGAG
TACGGAGGGTGCAAGCGTTAATCGGAATTACTGGGCGTAAAGCGCACGTAGGTGGTTTGTTAAGTTGGATGTGAAAGCCCAGGGCTCAACCTTGGAACTGCATTCAAAACTGGCGAACTAGAGTATGGTAGAGGTGAGTGGAATTTCCTGTGTAGCGGTGAAATGCGTAGAGATGGGAAGGAACATCAGTGGCGAAGGCGACTCACTGGACCAATACTGACACTGAGGTGCGAAAGCGTGGGTAGCAAACAGGATTAGATACCCTGGTAGTCCACGCCGTAA
+
GGGGGGGGGGGGGGGGGGGGFDGGGGGGGGGGGGGGGGGGGGGGGGGGGGGGGGGGGGGGGGGGGGGGGGGGGGGGGGGGFCFGGGGGGGGGGGGGGFGGGGGGGGGGGGGGGGGGGGGGGGGFGGGGGGGGGGGGGGGGGGGGGGGGGGGGGGFGGGGGGGGGGGGGGGGGGFGGGGGDGGGFG@FGGGGGGGGDEGGGGDDEGGG9FFGD8CFFCFCGGGGGGGGGGFDDEGGFGGGGGGDBFFGGGGFFFFGGFFFF90<CFFGFA?AAFF@?>BBBGC
@M02352:288:000000000-CKWC8:1:1101:25276:5810 1:N:0:ACTGAGCG+GTAAGGAG
TACGGAGGGTCCGAGCGTTAATCGGAATTACTGGGCGTAAAGCGCGCGTAGGTGGATTGGTCAGTCAGATGTGAAAGCCCAGGGCTCAACCTTGGAACTGCACCTGATACTGCCAGTCTAGAATACGGTAGAGGGTAGTGGAATTTCCTGTGTAGCGGTGAAATGCGTAGATATAGGAAGGAACACCAGTGGCGAAGGCGACTACCTGGACCGATATTGACACTGAGGTGCGAAAGCGTGGGGAGCAAACAGGATTAGATACCCTGGTAGTCCACGCCGTAA
+
GGGGGGGGGGFGGGGGGGGGGFGGGGGGGGGGGGGGGGGGGGGGGEEGEGGGGGGGGGFGGGGGGGGGGGGGGGGGGGGGGFGGGGGGGGGGGGGFFFGFGGGDFGFGCFGGDGGGGGGFFGGGGGGGGGGGGGGGGGGGGGGGGGGFG9FGGGGGGGGGGGGGGGGGGGGGGGGGGGGGGGGCFGGGGGFFEGGGGGGGEGE?GGDFGGGFGG:EGFCGGEF?CGFGGGFGGGGFGGGGGGEBF@GGGGFF?BCFFFFBF98DFFGFBFAFFG4:BBF9CC
@M02352:288:000000000-CKWC8:1:1101:14933:5834 1:N:0:ACTGAGCG+GTAAGGAG
TACGGAGGGGGTTAGCGTTGTTCGGAATTACTGGGCGTAAAGCGTACGTAGGCGGATTGGAAAGTATGGGGTGAAATCCCAGGGCTCAACCCTGGAACTGCCCTGTAAACTATCAGTCTAGAGTTCGAGAGAGGTGAGTGGAATTCCAAGTGTAGAGGTGAAATTCGTAGATATTTGGAGGAACACCAGTGGCGAAGGCGGCTCACTGGCTCGATACTGACGCTGAGGTACGAAAGTGTGGGGAGCAAACAGGATTAGATACCCTGGTAGTCCACACCGTAA
+
FGGGGGGGCEF@CFGGGGGGECFFGGFFGG<FGGGCFGFGGGCFGCGGGGGGGGGD7+EE,FFGGFGGFGGGGGGGG9BFBFGGGGGGGFGGGGGGF<@CG,=FGEFGG9E<@<CB@>FFCCFGGGE73<@FGC<*=<FF@F:>>FFFCFFGCF;AFFFCGGC;2?F8885;B;15C?GGGGGFGGDF7FG9CEGGGDGEC?EGDFEG6*>FCGF*:9:CFCCECDGCCEDDG=<::CDFGGD063DC69>76:GC2?<9<FG:FFFF<F3ABG6>B:D3CD
@M02352:288:000000000-CKWC8:1:1101:25314:5860 1:N:0:ACTGAGCG+GTAAGGAG
TACGAGGGGTGCAAGCGTTAATCGGAATTACTGGGCGTAAAGCGTGCGTAGGTGGTTTGTTAAGCAAGATGTGAAAGCCCCGGGCTCAACCTGGGAACTGCATTTTGAACTGGCAAACTAGAGTATTGTAGAGGGTAGTGGAATTTCCAGTGTAGCGGTGAAATGCGTAGAGATTGGAAGGAACATCAGTGGCGAAGGCGGCTACCTGGACAAATACTGACACTGAGGCACGAAAGCGTGGGGAGCAAACAGGATTAGATACCCTGGTAGTCCACGCCGTAA
+
GGGGFFFGGGGGGGGGGGGGGGGGGGGGGGGGGGGGGGGGGGGGGGGGGGGGGGGGGGGGGGGGGGGGGGGGGGGGGGGGGGGGGGGGGGGGGGGGGGGGGGGGGGGGGGGGGGGGGGGGGGGGGGGGGGGGGGGGGGGGGGGGGGGGGGGGGGGGGGGGGGGGGGGGGGGGDFGGGGGGDGGGGGGGGFGGGGGGGGGGGGGGGGGGGGGGGGGGGGGGGGGFFFGCCCFGGGGFGGDGGGFBFFGGCDFFB?CF?F>?CGGGFFGFAFABFGFFFFF6DG
@M02352:288:000000000-CKWC8:1:1101:18128:5868 1:N:0:ACTGAGCG+GTAAGGAG
TACGAGGGGTGCAAGCGTTAATCGGAATTACTGGGCGTAAAGCGTGCGTAGGTGGTTTGTTAAGCAAGATGTGAAAGCCCCGGGCTCAACCTGGGAACTGCATTTTGAACTGGCAAACTAGAGTATTGTAGAGGGTAGTGGAATTTCCAGTGTAGCGGTGAAATGCGTAGAGATTGGAAGGAACATCAGTGGCGAAGGCGGCTACCTGGACAAATACTGACACTGAGGCACGAAAGCGTGGGGAGCAAACAGGATTAGATACCCTGGTAGTCCACGCCGTAA
+
GGGGEFGGGGGGGGGGGGGGDGGGGGGGGGGGGGGGGGGGGGGGGGGGGGFGGGGGGGGGGGGGGGGGGGGGGGGGGGGGGGGGGGGGGGGGGGGGGGGGGGGGGGGGGGGGGGGGGGGGGGGGGGGGGGGGGGGGGGGGGGGGGGGGGGGGGGGGGGGGGGGGGGGGGGGGGGGGGGGGGGGGGGGGGGGGGGGGGGGGGGGGGGGGGGGGGFGGGGGGGGGGGGGGGGGGGGGFGGGGGGFFFFGGGGFFFFGGFFFFGGGGFFGFFFFFFGFFFFFFGG
@M02352:288:000000000-CKWC8:1:1101:7791:5875 1:N:0:ACTGAGCG+GTAAGGAG
TACGGAGGGTCCGAGCGTTAATCGGAATTACTGGGCGTAAAGCGCACGCAGGCGGTTTGTTAAGCTAGATGTGAAAGCCCTGGGCTCAACCTGGGAATTGCATTTAGAACTGGCAGGCTAGAGTTTTGGAGAGGGGAGTGGAATTCCAGGTGTAGCGGTGAAATGCGTAGATATCTGGAGGAACATCAGTGGCGAAGGCGACTCCCTGGTCAGTAACTGACGCTCATGTGCGAAAGTGTGGGTAGCGAACAGGATTAGATACCCTGGTAGTCCACACCGTAA
+
GGGGGGGGGGGGGGGGGGGGGGGGGGGGGGGGGGGGGGGGGGGGGGGGGGGGGGGFGGGGGGGGGGGGGGGGGGGGGGGGGGGGGGGGGGGGGGGGGGGGGGGGGGGGGGGGGGGGGGGGGGGFFGGGGGGGGGGGGGGGGGGGGGGGGGGGGGGGGGGGGGGGGGGGGGGGGGGGGGGGGGGGGGGGGGGGGGGGGGGGGGGGGGGGGGGGGGGGGGGGGGGGGGGGGGGGGGGFGGGGGG594FDDCCEFFFGGFFABCFGGFFFFA?DAFGFF<?DFGD
@M02352:288:000000000-CKWC8:1:1101:26932:5888 1:N:0:ACTGAGCG+GTAAGGAG
TACGAGGGGTGCAAGCGTTAATCGGAATTACTGGGCGTAAAGCGTGCGGAGGTGGTTTGTTAAGCAAGATGTGAAAGCCCCGGGCTCAACCTGGGAACTGCATTTTGAACTGGCAAACTAGAGTCTTGGAGAGGGGAGTGGAATTCCAGGTGTAGCGGTGAAATGCGTAGATATCTGGAGGAACATCAGTGGCGAAGGCGACTCCCTGGCCAAAGACTGACGCTCATGTGCGAAAGTGTGGGTAGCGAACAGGATTAGATACCCTGGTAGTCCACACCGTAA
+
GGGGCCEGGGEGGGGGFBFGGGGGGGGGGGGFGFGGGFGGGGGGBFFG+@FEFGGGGGGGGGGGGFGGGGGGGFGGGGGGGFGGGGGGGGGCGGGGGGGGGGAFEGDFGGGGGGGGGE9FGCFGGGGGGGGGGGGCCECFBFFGGGGGGGFFGFGFEGGGDF?FGFDGGGGFG@FG9FGGGGGGFGGGGGGGGG>E>8A8ECCCFFFCDDGFCEEFG7CGDEC*;9?CCFFGGGGFGGGGGGE<:F:D*5<?11973F<4C<CF453:<?BFFFFFFFFFFC
@M02352:288:000000000-CKWC8:1:1101:7793:5898 1:N:0:ACTGAGCG+GTAAGGAG
TACGGAGGGTCCGAGCGTTAATCGGAATTACTGGGCGTAAAGCGCACGCAGGCGGTTTGTTAAGCTAGATGTGAAAGCCCTGGGCTCAACCTGGGAATTGCATTTATAACTGGCAGGCTAGAGTTTTGGAGAGGGGAGTGGAATTCCAGGTGTAGCGGTGAAATGCGTAGATATCTGGAGGAACATCAGTGGCGAAGGCGACTCCCTGGTCAGTAACTGACGCTCATGTGCGAAAGTGTGGGTAGCGAACAGGATTAGATACCCTGGTAGTCCACACCGTAA
+
GFFCFEFG7CEFG7FEGFEE@@EDGCEGGFFFF8FGGGG6-CFGGEGGGGGEEGGFF@GGGCFGGGGCG9FGGCFFGGGGGGGDFEGGGCFF@GGGGGGCFGGGGE,3CFFG<EB<:CFGGFCFGGG7FCFFDC*@@CGG>CCFGFC,;,<CFF9FEC<C@F,?CFEGC8EFGGCGGECFGG@CFFCF,?CFDC>E:EGDG=EEDGGDFGG+A@?<FGFCF8EEE)<CE+:DE59>CFG9585)4)9D7>)8((208*56E0AFFF37<92-/:=?6?>:C*
@M02352:288:000000000-CKWC8:1:1101:15614:5917 1:N:0:ACTGAGCG+GTAAGGAG
TACGGAGGGTGCAAGCGTTACTCGGAATCACTGGGCGTAAAGAGCGTGTAGGCGGGTTTGTAAGTTTGAAGTGAAATCCAATGGCTCAACCATTGAACTGCTTTGAAAACTGCTTACCTAGAATATGGGAGAGGTAGATGGAATTCCTGGTGTAGGGGTAAAATCCGTAGAGATCAGAAGGAATACCGATTGCGAAGGCGATCTACTGGAACATTATTGACGCTGAGACGCGAAAGCGTGGGGAGCAAACAGGATTAGATACCCTGGTAGTCCACGCCCTAA
+
GGGGGGGGGGGGGGGGGGGGGGGGGGGGGGGGGGGGGGGGGGGGGGGGGGGGGGGGGGGGGGGGGGGGGGGGGGGGGGGGGGGGGGGGGGGGGGGGGGGGGGGGGGGGGGGGGGGGGGGGGGGGGGGGGGGGGGGGGGGGGGGGGGGGGGGGGGGGGGGGGGGGGGGGGGGGGGGGGGGGGGGFGGGGGGGGGGGGGGGGGGGGGGGGGGGGGGGGGGGGGGGGGGGGGGGGGGGFGGGGGGFFFFGGGGFFFFGGFFFFGGGGFFGFFF):FGFF>FFFGG
@M02352:288:000000000-CKWC8:1:1101:4828:5940 1:N:0:ACTGAGCG+GTAAGGAG
TACGGAAGGTGCAAGCGTTATCCGGAATCACTGGGTTTAAAGGGTGCGTAGGCTGTTAGATAAGTCAGAGGTGAAATCCCATCGCTTAACGATGAAATTGCCTTTGATACTGTTTAACTTGAATTAGGTTGAGGTTAGCGGAATGTGTCATGTAGCGGTGAAATGCATAGATATGACATAGAACACCAATTGCGAAGGCAGCTGGCTAGGCCTATATTGACGCTGAGGCACGAAAGCGTGGGGAGCGAACAGGATTAGATACCCTGGTAGTCCACGCCCTAA
+
GGGGGDGGGGGGGGGGGGGGGGGGGGCFGGGGGGGGGGGGGGGGGGGEGGEGGGGG@FEEFFFFGGGFGGGG7FFGD<FEF9CFGGGGGGGGG7FF<FGCGDFFEFF,F,,<CDCFG,EF<<F<AF=FFA@FG8FFFEFG>F=75DFDFA=,EDDDFGC@FFGCC9==C<,8>EGGGGGGEGGGGG>@>FF9C8B:CEGFGGFGGGGGGG4=:FGFFFFCGECECD5FGC/5=:75;EDGGGD?>EGDEGEFFF4>37<8FGG4*.79-8896F?:9?B6FF
@M02352:288:000000000-CKWC8:1:1101:25321:5983 1:N:0:ACTGAGCG+GTAAGGAG
TACAGAGGGTGCAAGCGTTAATCGGAATTACTGGGCGTAAAGCGCGCGTAGGTGGTTTGTTAAGTCGGATGTGAAAGCCCAGGGCTCAACCTTGGAATTGCACCCGATACTGGCAGGCTAGAGTACGATAGAGGAGTGTGGAATTTCCTGTGTAGCGGTGAAATGCGTAGATATAGGAAGGAACATCAGTGGCGAAGGCGACACTCTGGATTGATACTGACACTGAGGTGCGAAAGCGTGGGGAGCAAACAGGATTAGATACCCTGGTAGTCCACGCCGTAA
+
GFGGGDFGGGGGFGGGGGGGEFFFGGGGGGGGGGGGGFGGCGGGGGGGGFFGFFGFGGDGGGGGGGGGGGGFGGGGGGGGGGGGGGGGGGGGGGGGGGGGGGGGGGGGGGGGGGGGGGGGGGGGGGGGGGGGGGGGGGGGGGGGGGGGGGGGGGGGGGFGGGGGGGGGGGGGGGGGFGGGGGGGGGGGGGGGGGGGGGGGGGGGFGGGGGGGGGGFFFFGGGGGGGGGGGGGGGGFGGGGGDD:BBGGDGFFFFGGFFFFGGGCFFGFFFFAFGFFFFFFGG
@M02352:288:000000000-CKWC8:1:1101:9608:5986 1:N:0:ACTGAGCG+GTAAGGAG
TACGAGGGGTGCAAGCGTTAATCGGAATTACTGGGCGTAAAGCGTGCGTAGGTGGTTTGTTAAGCAAGATGTGAAAGCCCCGGGCTCAACCTGGGAACTGCATTTTGAACTGGCAAACTAGAGTATTGTAGAGGGTAGTGGAATTTCCAGTGTAGCGGTGAAATGCGTAGAGATTGGAAGGAACATCAGTGGCGAAGGCGGCTACCTGGACAAATACTGACACTGAGGCACGAAAGCGTGGGGAGCAAACAGGATTAGATACCCTGGTAGTTCACGCCGTAA
+
GGGGCCFGGGGGEGGGGGGG@@FFGGEGGGAFGGGFGGGGGGGGGGGGGGGGCFGB<FGGGGGGDGGGGGGGGGGGGFGGEEGGGGGGGGGGGFGGGGGCGFGGGGFGGGFGGGGGGGGGCBFFFEGGEFEGGFDCECFFGGDFFGGGFFFFFFCFGGGGGGGGCCFEGE*<;,2>E:FGGGCEGCCGGGGGGGGDGGGGDGGGGGGGGG5E>FFEE?9<C@?C?DGCECC<EGDEGGGGGGF:2>GG?C>?12F>7?26<EG:?FGF4=2477@:1(.,9C
@M02352:288:000000000-CKWC8:1:1101:19098:6000 1:N:0:ACTGAGCG+GTAAGGAG
TACTAAAGGTGCAAGCGTTAATCGGAATTACTGGGCGTAAAGCGCGCGTAGGTGGTTTGTTAAGTTGGATGTGAAAGCCCAGGGCTCAACCTTGGAACTGCATTCAAAACTGACTCACTAGAGTACGAGAGAGGTTAGTGGAATTTCCTGTGTAGCGGTGAAATGCGTAGAGATGGGAAGGAACACCAGTGGCGAAGGCGACTGACTGGCTCGATACTGACACTGAGGTGCGAAAGCGTGGGGAGCAAACAGGATTAGATACCCTGGTAGTCCACGCCGTAA
+
GGGGGGGGGGGGGGGGGGGGGGGGGGGGGGGGGGGGGGGGGGGGGGGGGGGGGGGGGGGGGGGGGGGGGGGGGGGGGGGGGGGGGGGGGGGGGGGGGGGGGGGGGGGGGGGGGGGGGGGGGGGGGGGGGGGGGGGGGGGGGGGGGGGGGGGGGGGGGGGGGGGGGGGEEGGGGFGGGGGGGGGGGGGGGGGGGGGGGGGGGGGGGGGGGGGGGGGGGGGGGFFEGGGGGGGGGGGFGGGGGGFFFFGGGGFFFFDGFFFFGGGGFFGFFFFFFGFFFFFFGG
@M02352:288:000000000-CKWC8:1:1101:21522:6011 1:N:0:ACTGAGCG+GTAAGGAG
TACGAAGGTCCCGAGCGTTATTCGGAATCACTGGGCGTAAAGGGAGCGTAGGCTGCGTGGTAAGTCAGATGTGAAATCTCGGTGCTCAACACCGAAACTGCATTCGATACTGCCATGCTAGAGTAATGGAGAGGTAACTGGAATTCTCAGTGTAGCAGTGAAATGCGTAGATATTGAGAGGAAGACCAATGGCGAAAGCAGGTTACTGGACATTTACTGACGCTGAGGCTCGAAGGCTAGGGTAGCGAAAGGGATTAGATACCCCTGTAGTCCTAGCAGTAA
+
GGGGGGGGGGGGGGGGGGGGGGGGGGGGGGGGGGGGGFGGGGGGGGGGGGGGGGGGGGGGGGGGGGGGGGGGGGGGGGGGGFGGGGGGGGFGGGGGGGGGGGGGGGGGGGGGGGGGGGGGGGGGGGGGGGGGGGGGGGGGGGGGGGGGGGGGGGGGGGGGGGGGGGGGGGGGGGGGGGGGGGGGGG:FGGGGGGEGGGGGGGGGGGGGGGGGGGGGGGGGGGGGGGGGGGGGGGGFGGFGGGFFFFGGGGFFFFGGFFFFGGGGFFGFFFFFFGFFFBFFFC
@M02352:288:000000000-CKWC8:1:1101:26189:6037 1:N:0:ACTGAGCG+GTAAGGAG
TACGGAGGGTGCAAGCGTTACTCGGAATCACTGGGCGTAAAGAGCGTGTAGGCGGGTTTGTAAGTTTGAAGTGAAATCCAATGGCTCAACCATTGAACTGCTTTGAAAACTGCTTACCTAGAATATGGGAGAGGTAGATGGAATTTCTGGTGTAGGGGTAAAATCCGTAGAGATCAGAAGGAATACCGATTGCGAAGGCGATCTACTGGAACATTATTGACGCTGAGCCGCGAAAGCGTGGGGAGCAAACAGGATTAGATACCCTGGTAGTCCACGCCCTAA
+
F@@@F;CEC@FGFCFGEFBB@EFFGD:D69FFFCFGGF+66EFFGECGEFGFGEG7FGGGGECFFGEGCDFD<ED<CCFC?FG8E8BFF<E?FF99FF?ECFFFFF?,:DBFFGGFFDF9D,>FFGGFAFGGGGGFC9FF7F<@FGGGFGGGGFF9<FGGGFCCGFGGGE5F;FG;FCFGFFGDCGG7CFEFGG*:CEGGEGEFFFFFGGFF8CFDFGEFG5=G/9E+AEDDE=<@GEGGGDF0939C7F>F016C2@49C++9?>D?6FFAFGF?F0<>C2
@M02352:288:000000000-CKWC8:1:1101:23349:6045 1:N:0:ACTGAGCG+GTAAGGAG
TACGAGGGGTGCAAGCGTTAATCGGAATTACTGGGCGTAAAGCGTGCGTAGGTGGTTTGTTAAGCAAGATGTGAAAGCCCCGGGCTCAACCTGGGAACTGCATTTTGAACTGGCAAACTAGAGTATTGTAGAGGGTAGTGGAATTTCCAGTGTAGCGGTGAAATGCGTAGAGATTGGAAGGAACATCAGTGGCGAAGGCGGCTACCTGGACAAATACTGACACTGAGGCACGAAAGCGTGGGGAGCAAACAGGATTAGATACCCTGGTAGTCCACGCCGTAA
+
GGGG6BFEGGFGGGGGGGGGFEGGFGGGGGGGGGGGGGGGGGGGGGGGGGGGGGGFFG:FFGGFFGGGGGGGGGGGGFFDFEGGGGGGGGGGFFFGGGGGGFGGGGGGGGGGGGGGFFFEGGGGDFGFGGGGGG>FFGGGGGGFGGGGGGGGGCFGGGGGGGGGGGGGGGGGFGGGGFECCFGGGGGGGGGFGGGGGGGGGGGGGGGGG*CGGCF?FGFFGGGGGGGGFCFD5CDBGDGGGGFF>EG4FGFF:?GG7?AFFGGGFF:F2=AFFD@?>FFFC9
@M02352:288:000000000-CKWC8:1:1101:26176:6054 1:N:0:ACTGAGCG+GTAAGGAG
TACGGAGGGTGCAAGCGTTACTCGGAATCACTGGGCGTAAAGAGCGTGTAGGCGGGTTTGTAAGTTTGAAGTGAAATCCAATGGCTCAACCATTGAACTGCTTTGAAAACTGCTTACCTAGAATATGGGAGAGGTAGATGGAATTTCTGGTGTAGGGGTAAAATCCGTAGAGATCAGAAGGAATACCGATTGCGAAGGCGATCTACTGGAACATTATTGACGCTGAGACGCGAAAGCGTGGGGAGCAAACAGGATTAGATACCCTGGTAGTCCACGCCCTAA
+
GGGGG@FGGGGGGGGGGGGGG<FFGGGGGGGGGGGGGGGGGGGGGGGGGGGGGGGGGGGGGGGGGGGGGGGGGGGGGGGGGGGGGFGGGGGGGGGGGGGGGGGGAFFFDFCGGGGGGGGGGFFGDFGGGGDGGGGGGGGGGFGGGGGGGGGGGGGGGGGGGGGGGGGGGGDFGGGGGGGGGGGGFGGEEGGGGGGGGGGGGGGGGFGGGGGGGGGGGGGFGGGGGDGGGGGDGG<BFEGGGGF?>EGG7FFFFFGG?FDFG?EGFFGFFFAAFGF1>FEBGG
@M02352:288:000000000-CKWC8:1:1101:20206:6061 1:N:0:ACTGAGCG+GTAAGGAG
TACGGAGGGTGCAAGCGTTACTCGGAATCACTGGGCGTAAAGAGCGTGTAGGCGGGTTTGTAAGTTTGAAGTGAAATCCAATGGCTCAACCATTGAACTGCTTTGAAAACTGCTTACCTAGAATATGGGAGAGGTAGATGGAATTTCTGGTGTAGGGGTAAAATCCGTAGAGATCAGAAGGAATACCGATTGCGAAGGCGATCTACTGGAACATTATTGACGCTGAGACGCGAAAGCGTGGGGAGCAAACAGGATTAGATACCCTGGTAGTCCACACCGTAA
+
GGGGGCFGCBFGGGGGGGGGEFGGGGGGEGGGGGGGGGGGGG9FGGGGCGGGGGG@GEGEGGGGGDGGGCGGGGGGGGGD?FFGGGGGGGGGGEGGGDGGGCGFFGGGGGGGGGGGGGGCGFFGGFDGGGGGGGCFFGGGGGGGGGFCFCGGGGGAFGGGGGGGGGGGGGGFFGGFGGGFGGGGGGGGGGGGGGGGGGGGEGFGFEFGGFGGFGDGGGGGGGGGD<FEEGGGGGGFGCCGGGFBFFDGGGFFFFGFFFFFGGGGFFGFFFFFF>F:?FEFGG
@M02352:288:000000000-CKWC8:1:1101:12976:6068 1:N:0:ACTGAGCG+GTAAGGAG
TACGGAGGGTGCAAGCGTTAATCGGAATTACTGGGCGTAAAGCGCACGTAGGTGGTTTGTTAAGTTGGATGTGAAAGCCCAGGGCTCAACCTTGGAACTGCATTCAAAACTGGCGAACTAGAGTATGGTAGAGGTGAGTGGAATTTCCTGTGTAGCGGTGAAATGCGTAGAGATGGGAAGGAACATCAGTGGCGAAGGCGACTCACTGGACCAATACTGACACTGAGGTGCGAAAGCGTGGGTAGCAAACAGGATTAGATACCCTGGTAGTCCACGCCGTAA
+
GGGGGGGGGGGGGGGGGGGGFGGGGGGGGGGGGGGGGGGGGGGGGGGGGGGGGGGGGGGGGGGGGGCGGGGGGGGGGGGGGGGGGGGGGGGGGGGGGGGGGGGGGGGGGGGGGGGGGGGGGGGGGGGGGGGGGGGGGGGGGGGGGGGGGGGGGGGGGGGGGGGGGGGGGGGGGGGGGGGGGGGGGGGGGGGGGGGGGGGGGGGGGGGGGGGGGGGGFGGGGGGGGGGGGGFDGGGFGGGGGGFFFFGGGGFFFFGGFFBFGGGGFFGFFFBBBGFFFFFFGD
@M02352:288:000000000-CKWC8:1:1101:19035:6085 1:N:0:ACTGAGCG+GTAAGGAG
TACGAGGGGTGCAAGCGTTAATCGGAATTACTGGGCGTAAAGCGTGCGTAGGTGGTTTGTTAAGCAAGATGTGAAAGCCCCGGGCTCAACCTGGGAACTGCATTTTGAACTGGCAAACTAGAGTATTGTAGAGGGTAGTGGAATTTCCAGTGTAGCGGTGAAATGCGTAGAGATTGGAAGGAACATCAGTGGCGAAGGCGGCTACCTGGACAAATACTGACACTGAGGCACGAAAGCGTGGGGAGCAAACAGGATTAGATACCCTGGTAGTCCACGCCGTAA
+
GGGGFFGGGGGGGGGGGGGFGGGGGGGGGGGGGGGGGGGGGGGGGGGGGGGGGGGFGGGGGGGGGGGGGGGGGGGGGGGGGGGGGGGGGGGGGGGGGGGGGGGGGGGGGGGGGGGGGGGGGFGEGGGGGGGGGGGGGGGGGGGGGGGGGGGGGGGGGGGGGGGGGGGEGGGGDGGGGGGGGGGGGGGGGGGGGGGGGGGGGGGGGGGGGGGGGGGGGGGGGGGGGGGGEEGGGGGFGGGGDGFFFFGGGGFFFFGGFFF?FGGGFFGFBFFFFGFFFBFFGG
@M02352:288:000000000-CKWC8:1:1101:18782:6089 1:N:0:ACTGAGCG+GTAAGGAG
TACGAGGGGTGCAAGCGTTACTCGGAATTACTGGGCGTAAAGCGTTCGTAGGCGGTTTGTTAAGCAAGATGTGAAAGCCCAGGGCTCAACCTTGGAACTGCATTTTGAACTGGCAAACTAGAGTACTGTAGAGGGTGGTGGAATTTCCAGTGTAGCGGTGAAATGCGTAGAGATTGGAAGGAACATCAGTGGCGAAGGCGGCCACCTGGACAGATACTGACGCTGAGGAACGAAAGCGTGGGGAGCGAACAGGATTAGATACCCTGGTAGTCCACGCCGTAA
+
GGGGCGGGGGGGGGGGGGGG@EGGGGGGGGGGGGGGGGGGGGGGGGGGGGGGGGGFGGGGGGGGGGGGGGGGGGGGGGGGGGGGGGGGGGGGGGGGGGGGGGGGGGFGGGGGGGGGGGGGGGGGGGGGGGGGGGFFFGGGGGGGGGGGGGGGGGGGGGGGGGGGGGGGGGGGGGGGGGGGGGGGGGGGGGGGGGGGGGGGGGGGGGGGGGGGGGGGGGGGGGGGGGGGGGGGGGGFGGGGGGFFFFGGGGFFFFGG?FFFGGGGFFGF>=BFFGFB>FF>GG
@M02352:288:000000000-CKWC8:1:1101:22649:6122 1:N:0:ACTGAGCG+GTAAGGAG
TACAGAGGGTGCAAGCGTTAATCGGAATTACTGGGCGTAAAGCGCGCGTAGGTGGTTTGTTAAGTCGGATGTGAAAGCCCAGGGCTCAACCTTGGAATTGCACTTGATACTGGCAGGCTAGAGTACGATAGAGGAGTGTGGAATTTCTTGTGTAGCGGTGAAATGCGTAGATATAGCAAGGAACATCAGTTGCGAAGGCGGCACACTGGATTGCTACTGACACTGAGGTGCGAAAGCGTGGGGAGCAAACAGGATTAGATACCCTGGTAGTCCACGCCGTAA
+
GGGAFGGGCG,CCFGGGGGG,,CFGGGGGG,FFGG,6FFGGGCFEGGGGGGGGGG?C4FFGGGGGG:CCGGGGGGGG?<+4,:FFGGGGGG=F94FFGGGGG9,,CCFGGGGGG,B+@F,FFGGGGC3FFGFGG,C:B@FDGGFG=,,,@FFGGGGGGGGGGGGGGCGGGGGGG;222?:CFGG:,?2,C,BFEGGGGG5*:*:*;FFG6*<8+3<@FGGGGGGGG+;</9DEGGFCGGGGG)1(8D4CGFFF:FGFFFFGGGGFFGFF?BFFGF1;?DFGD
@M02352:288:000000000-CKWC8:1:1101:3873:6171 1:N:0:ACTGAGCG+GTAAGGAG
TACGAGGGGTGCAAGCGTTAATCGGAATTACTGGGCGTAAAGCGTGCGTAGGTGGTTTGTTAAGCAAGATGTGAAAGCCCCGGGCTCAACCTGGGAACTGCATTTTGAACTGGCAAACTAGAGTATTGTAGAGGGTAGTGGAATTTCCAGTGTAGCGGTGAAATGCGTAGAGATTGGAAGGAACATCAGTGGCGAAGGCGGCTACCTGGACAAATACTGACACTGAGGCACGAAAGCGTGGGGAGCAAACAGGATTAGATACCCTGGTAGTCCACGCCGTAA
+
GGGGDEGGGGGGGGGGGGGCGGGGGGGGGGGGGGGGGGGCGGGGGGGGGGGGGGGGGGGGGGFGGGGGGGGGGGGGGGGGGGGGGGGGGGGGGGGGGGGFGGGGGGFFGGGGGGGDCGGGGGGFGGGGGCGEGGGGGGGFGGGGGGGGGGGGGGFGGGGGGGFGGGGGGGGG;FGGGDEFEGFGGFG@FGGCGGGGGGGGGGGEGGGGGGGGG6FGGGGGG6FDGGGGGGGGGGGFGGGGGGFFFFGGGGFFFFGGFFAFGFGGFFFFFFADF=@B>FFFGD
@M02352:288:000000000-CKWC8:1:1101:4853:6172 1:N:0:ACTGAGCG+GTAAGGAG
TACGGAGGGTGCAAGCGTTACTCGGAATCACTGGGCGTAAAGAGCGTGTAGGCGGGTTTGTAAGTTTGAAGTGAAATCCAATGGCTCAACCATTGAACTGCTTTGAAAACTGCTTACCTAGAATATGGGAGAGGTAGATGGAATTTCTGGTGTAGGGGTAAAATCCGTAGAGATCAGAAGGAATACCGATTGCGAAGGCGATCTACTGGAACATTATTGACGCTGAGACGCGAAAGCGTGGGGAGCAAACAGGATTAGATACCCTGGTAGTCCACGCCCTAA
+
GGGGGGEGGGGGGGGGGGGGGGGGGGGGGGGGGGGGGGGGGGGGGGGGGGGGGGGGGGGGGGGGGGGGGGGGGGGGGGGGGGGGGGGGGGGEGGFGGGGGGGGGGGGGGGGGGGGGGGGGG?FFGGGGGGGGEGGFFFGGGGGGGGGGGGGGGGE9CEGGGGGGGGGGGGGGGFFFGGGGGGGFGGGGGGGGGGGGGGGGEGGGGGGGDFCGFGGGGGCGGGGGGGGCCGGGGGGDFCGGGGFFFFGGGGFFF:GG)9<BEGGDFFGFFFFFBFFF>FEFGF
@M02352:288:000000000-CKWC8:1:1101:4864:6188 1:N:0:ACTGATCG+GTAAGTAG
TACGGAGGGTGCAAGCGTTACTCGGAATCACTGGGCGTAAAGAGCGTGTAGGCGGGTTTGTAAGTTTGATGTGAAATCCAATGGCTCAACCCTTGAACTGCTTTGAAAACTGCTTACCTAGAATATGGGAGAGGTAGATGGAATTTCTGGTGTAGGGGTAAAATCCGTAGATATCAGAAGGAATACCGATTGCGAAGGCGATCTACTGGAACATTATTGACGCTGAGACGCGAAAGCGTGGGGAGCAAACAGGATTAGATACCCTGGTAGTCCACGCCCTAA
+
GGGGD7FG@FDFGGGGEGGG7CFGGGGG9F8FGGGGGGGGGG9FC+@FFEAF9CF:FFB=F?BBGDGED,CF?@FGGGG9A?FCFG8FEF,3BFGC>,8FGDDGGFEFGGGDGGFD@FGDB<9FC<FG7@7CFFGFBA;F?<FGGAFF=AFGGAE,:FFFFFGG7DFGCEE,?E9@CFFFGFCCFFGCECGGGGGGEGGE5CFGFGG98ACFEF+@9CCFGDEGCCCE9*9CC8C:F*1;CE3:>B7><D@F0<FC?FAFFGGG4@F@AFDD?*68><33C9
@M02352:288:000000000-CKWC8:1:1101:16752:6206 1:N:0:ACTGAGCG+GTAAGGAG
TACGGAGGGGGTTAGCGTTGTTCGGAATTACTGGGCGTAAAGCGTACGTAGGCGGATTGGAAAGTTGGGGGTGAAATCCCAGGGCTCAACCCTGGAACTGCCTCCAAACTATCAGTCTAGAGTTCGAGAGAGGTGAGTGGAATTCCAAGTGTAGAGGTGAAATTCGTAGATATTTGGAGGAACACCAGAGGCGAAGGCGGCTTACTGGACAGATACTGACGCTGAGGCACGAAAGTGTGGGGAGCAAACAGGATTAGATACCCTGGTAGTCCACACCGTAAA
+
GGFGGEGGGGGFGGGGGGGGGGGGGGEGGGGGGGGGGGGGGGGGGGGGGGGGGGGGGGGGFFFFGGGGGGGGGGGFGGGGGGGDGGGGGGGGGGGGGGGGGGGGGGGGGGGGGGGGGGGGGGGGGGGGGGGGGGGGGGGGGGGFGGGDGGGGGGGGGGGGGFGGGGGGGCFGGGGGGGGGGGGGGGFGGGGDGGGGGGGGGGGGGGGCCFGGGGGGGGGGGGGGDCDDCFGDGGC=>FGGGGB;>FGGGGFFF?GG7FAFGGGGF3FFFFFFFFFFFFFFGG
@M02352:288:000000000-CKWC8:1:1101:13116:6206 1:N:0:ACTGAGCG+GTAAGGAG
TACTAAAGGTGCAAGCGTTAATCGGAATTACTGGGCGTAAAGCGCGCGTAGGTGGTTTGTCAAGTTGGATGTGAAAGCCCAGGGCTCAACCTTGGAACTGCATCCAAAACTGGCTCACTAGAGTACGAGAGAGGTTAGTGGAATTTCCTGTGTAGCGGTGAAATGCGTAGAGATGGGAAGGAACACCAGTGGCGAAGGCGACTGACTGGCTCGATACTGACACTGAGGTGCGAAAGCGTGGGGAGCAAACAGGATTAGATACCCTGGTAGTCCACGCCGTAA
+
GGGGFGGGGGGGGGGGGGGF@FGGGGEGGGGGFGGGGGGGGGGGGGGGGGGGGGGGGGGGGGGGGGFFGGGGGGGGGGGGGFGGGGGGGGGGGGFGGGGGGGGGGGGGGGGGGGGGGFGFFFGGGGDGGGGGGGGGGGGGGFFGGFGGGGG:FFGGGGGGGGGGGGGGGGGGFFGFGGGGEGGFFGGGGGGGGGGG>EGGGGGDCEGGGGGGGCEFGGGGGCFGGGFCF5FGGGC:FE9?EGFFFBFGEGFFFBGGFFAFCFGGFFGFFFAFFFFBFFFFGG
@M02352:288:000000000-CKWC8:1:1101:3757:6224 1:N:0:ACTGAGCG+GTAAGGAG
TACGGAGGGTGCAAGCGTTAATCGGAATTACTGGGCGTAAAGCGCACGTAGGCGGTTTGTTAAGTTGGATGTGAAAGCCCTGGGCTCAACCTGGGAATTGCATTTAGTACTGGCAGGCTAGAGTTTTGGAGAGGGGAGTGGAATTCCATGTGTAGCGGTGAAATGCGTAGATATCTGGAGGAACATCAGTGGCGAAGGCGACTCCCTGGTCAGTAACTGACGCTCATGTGCGAAAGTGTGGGTAGCGAACAGGATTAGATACCCTGGTAGTCCACACCGTAA
+
GGFGG;FFGGGGFFGFFFGGGGGGGEGGGGGGFGGGGF7CFFGGG@7FFGGG,@FGGGGGGFEGGFCE=FEFFGGFGGGGGGFCFFGGGGGGGGGCFEGFGABEA5C,<FFEGG,C7FFCGCFGF,,@C8<FGDGD+CFFCCFGGGGG9FFFG,@FGGGGGGGGGGGGGGGGGGGGGGCGEGG:CEG+>FG6EGGEGGGGDE8*<CFCC<:+;A:@EGCFFDEG*5C?FGGG5C<DD?GFEG@9(999:C5??1FFB@AFCEFGF>CF4FAB??F03<E?*1
@M02352:288:000000000-CKWC8:1:1101:11184:6326 1:N:0:ACTGAGCG+GTAAGGAG
TACGGAGGGGGTTAGCGTTGTTCGGAATTACTGGGCGTAAAGCGCACGTAGGCGGATCAGAAAGTATAGGGTGAAATCCCAGGGCTCAACCCTGGAACTGCCTTGTAAACTCCTGGTCTTGAGTTCGAGAGAGGTGAGTGGAATTCCGAGTGTAGAGGTGAAATTCGTAGATATTCGGAGGAACACCAGTGGCGAAGGCGGCTCACTGGCTCGATACTGACGCTGAGGTGCGAAAGTGTGGGGAGCAAACAGGATTAGATACCCTGGTAGTCCACACCGTAA
+
GGGGGFGGGGGFFFFGGFGGGDFGGGGGGGGGGGGGGFEEGGGGGGGGGGGGGGGGGGGGDFGGGGGGGGGGGGGGGGFFFGGGGFGFGFFGGGGGGGGGGGFGGGGGGGGGGGFGGGGGGGGFFGGGGGGFGGGGGGGGGGGGGGEGGGGGGGGGGGGGGGGGGGGGGGGGGGGGGGGGGGGGGGGGGGGGGGGGGGGGGGGCCFFGFGGFEGGGGGGGGGGGGGGGFFGGGGGFGGGGGGFF>EGGFGFFFFGGFFFFGG?FFFGFFFFFFGF?B?E<GG
@M02352:288:000000000-CKWC8:1:1101:3831:6342 1:N:0:ACTGAGCG+GTAAGGTG
TACGAGGGGTGCAAGCGTTAATCGGAATTACTGGGCGTAAAGCGTGCGTAGGCGGTTTGTTAAGCAAGATGTGAAAGCCCCGGGCTCAACCTGGGAACTGCATTTTGAACTGGCAAACTAGAGTATTGTAGAGGGTAGTGGAATTTCCAGTGTAGCGGTGAAATGCGTAGAGATTGGAAGGAACATCAGTGGCGAAGGCGGCTACCTGGACAAATACTGACACTGAGGCACGAAAGCGTGGGGAGCGAACAGGATTAGATACCCTGGTAGTCCACGCCGTAA
+
GFFFC@FGGGGGGCF8FFCFCEGFFCFGGGFGGGGGGGGGCFGGCCFECFFF,@EFGG7FFCFG9<FGFGGFFGGGGFFGGE@@CFGFGFGFFDGGGGGGFGGF9<9+BDEGGFC9B>FFG9FG@FGC3DFFGG>FGGGGGGGGDCG9@DFGGGGCEGGCCEDGGG7B5C/?9C9+:9CCDFFGGFGGGGFGDGGGGGGGEGC*;CFG5:C<CGGCFGFCD96CFF?C5AFCEEGEGGGGGDB?>F)5:C).1:GGFFAFCC+6*7CF<7>4?F?<>0)397
@M02352:288:000000000-CKWC8:1:1101:21178:6362 1:N:0:ACTGAGCG+GTAAGGAG
TACGAGGGGTGCAAGCGTTAATCGGAATTACTGGGCGTAAAGCGTGCGTAGGTGGTTTGTTAAGCAAGATGTGAAAGCCCCGGGCTCAACCTGGGAACTGCATTTTGAACTGGCAAACTAGAGTATTGTAGAGGGTAGTGGAATTTCCAGTGTAGCGGTGAAATGCGTAGAGATTGGAAGGAACATCAGTGGCGAAGGCGGCTACCTGGACAAATACTGACACTGAGGCACGAAAGCGTGGGGAGCAAACAGGATTAGATACCCTGGTAGTCCACGCCGTAA
+
EFGF6BCGDCEGG9FGGGDE7CDCFCBFFEGGGDFGGEG,CEEEECCF=4@ECFFC<FFEFFEFF?BDEFFBF<F<FF<<FGD@BFGBFDFGGFFGGFGGGG,,BF9FGGGFFGF<DEFFC,C8@FC9@BF,@F:F<7@FFGFGCEGGC=FFF7EFGGG7F,?>BCGEC=C,?<,B,<CFEFGGAFCFCFG6E5C8>=5C>EEGGGGCE*7C8;0<EFCFGGG69*38:EFCGDD><7D>:E@<(>C9?*7<0(9D>F<FGF8<FF<@DFAB=7789:@>*1
@M02352:288:000000000-CKWC8:1:1101:15668:6374 1:N:0:ACTGAGCG+GTAAGGAG
TACGGAGGGTGCAAGCGTTACTCGGAATCACTGGGCGTAAAGAGCGTGTAGGCGGGTTTGTAAGTTTGAAGTGAAATCCAATGGCTCAACCATTGAACTGCTTTGAAAACTGCTTACCTAGAATATGGGAGAGGTAGATGGAATTTCTGGTGTAGGGGTAAAATCCGTAGAGATCAGAAGGAACACCAGTGGCGAAGGCGGCTCACTGGCTCGATACTGACGCTGAGGTACGAAAGTGTGGGGAGCAAACAGGATTAGATACCCTGGTAGTCCACACCGTAA
+
GFGGCFGGGGGGGGGGGGGDECFGGGEG@FECGGGGGGGGGGGGGEGGCGGGGGGFGCF?FGGGGAFGGCFFGGGGEGGFCEFGGGGGCGGEGFGGG?FGGGGGGAFGFGGG,EAFGGGFGGGGGC=FGGGGGGFFFFGGGGGEF<F9,FGGGGD9FGGGGGGGCGGGGGGGGG,?;:EGGGGGFGGGGGGGGGGGGGGGGGGG:FFGFFGGGGFFEGGGGGGGEGGGD<CC=EGFGGGGGGE?FFGG<C@F<?FG?@BFGGGGFFGFA@2<BF44:?E:FD
@M02352:288:000000000-CKWC8:1:1101:22320:6386 1:N:0:ACTGAGCG+GTAAGGAG
TACAGAGGGTGCAAGCGTTAATCGGAATTACTGGGCGTAAAGCGCGCGTAGGTGGTTTGTTAAGTCGGATGTGAAAGCCCAGGGCTCAACCTTGGAATTGCACCCGATACTGGCAGGCTAGAGTACGATAGAGGAGTGTGGAATTTCCTGTGTAGCGGTGAAATGCGTAGATATAGGAAGGAACATCAGTGGCGAAGGCGACACTCTGGATTGATACTGACACTGAGGTGCGAAAGCGTGGGGAGCAAACAGGATTAGATACCCTGGTAGTCCACGCCGTAA
+
GGGGGGGGGEGGGGGGGGGGGGGFFGGFGGGGGGGGGGGGGGGGGGGGGGGGFFGEGGGGGGGGGGGGGGGFGGGGGGGGGGGGGGGGGGGGGGGGGGFGGGGGGGGGGGGGGGGGEGGGGGGGGGGGGGGGGGFGGGGGGGGGGGGGGGGGGGGGGGGGGGGCFGGGGDCGGGGGGGGGGGGGGGGCGGGGGGGGGGGGECGG8CGGGGGGGGGFFGGGGGGGGGGGGGGDEEDFGGGGGC>?BFGCFGFFFFGGBFFFGGGGFFGFFFFFFFF:>:D;DD
@M02352:288:000000000-CKWC8:1:1101:13166:6436 1:N:0:ACTGAGCG+GTAAGGAG
TACAGAGGGTGCAAGCGTTAATCGGAATTACTGGGCGTAAAGCGCGCGTAGGTGGTTTGTTAAGTCGGATGTGAAAGCCCAGGGCTCAACCTTGGAATTGCACCCGATACTGGCAGGCTAGAGTACGATAGAGGAGTGTGGAATTTCCTGTGTAGCGGTGAAATGCGTAGATATAGGAAGGAACATCAGTGGCGAAGGCGACACTCTGGATTGATACTGACACTGAGGTGCGAAAGCGTGGGGAGCAAACAGGATTAGATACCCTGGTAGTCCACGCCGTAA
+
GGGGGGGGGGEGGGGGGGGG<,FGGGGGGGAFGGG@CFGGGGCF@CFG:FFG?FG?FGC=FGGGGGFG7+@FGGGG?F<FFD?FGGGGGGCGGGGGGFGGGFF8BFGGGGGGF@FGDFGBFGCG,FECF:FFFG,3:F@FGGGGCGA,;FGGGGGGGGGGGGGGGGGGGGGGGG@@BFGFGGGGG:FCFFEGGEGGGGGD8E=C:CGFGCDG6CCF:FFGGFGGGGFGGFFDGGGFGGGGEGFFFFCFCGFFFFGGFFFFGGGGFFGFFFFFFGFFFFFFGG
@M02352:288:000000000-CKWC8:1:1101:6897:6439 1:N:0:ACTGAGCG+GTAAGGAG
TACGAGGGGTGCAAGCGTTAATCGGAATTACTGGGCGTAAAGCGTGCGTAGGTGGTTTGTTAAGCAAGATGTGAAAGCCCCGGGCTCAACCTGGGAACTGCATTTTGAACTGGCAAACTAGAGTATTGTAGAGGGTAGTGGAATTTCCAGTGTAGCGGTGAAATGCGTAGAGATTGGAAGGAACATCAGTGGCGAAGGCGGCTACCTGGACAAATACTGACACTGAGGCACGAAAGCGTGGGGAGCAAACAGGATTAGATACCCTGGTAGTCCACGCCGTAA
+
GGGGFFGGGGGGGGGGGGGGGGGGGGGGGGGGGGGGGGGGGGGGGGGGFEGGGGGGGGGGGGFGGGGGGGGGGGGGGGGGCGGGGGGGGFGGGGGGGGGGGGGFGFGGGGGGGGGGGGGGGGGGGGFGGGGGGGGGGDGGGGGGGGGGGGGGGGGGGGGGGGGGGGGGGGGGFGGGGGGGGGGGGFGGGGGGGGGGGGGGGGGGGGGGGGGGCFFFFGGGGGGGGGGGGGGGGEGFGGGGGGFFFEGGGFFFF?GGFFFFGG<C@FGFFFFDFGFB>FB1DD
@M02352:288:000000000-CKWC8:1:1101:12516:6478 1:N:0:ACTGAGCG+GTAAGGAG
TACGAGGGGTGCAAGCGTTAATCGGAATTACTGGGCGTAAAGCGTTCGTAGGCGGTTTGTTAAGCAAGATGTGAAAGCCCAGGGCTCAACCTTGGAACTGCATTTTGAACTGGCAAACTAGAGTACTGTAGAGGGTGGTGGAATTTCCAGTGTAGCGGTGAAATGCGTAGAGATTGGAAGGAACATCAGTGGCGAAGGCGGCTACCTGGACAAATACTGACACTGAGGCACGAAAGCGTGGGGAGCAAACAGGATTAGATACCCTGGTAGTCCACGCCGTAA
+
GGGG@FFGGGGGGGGGGGGGFGGGEGGGGGGGGGGGGGGGGGGGGGGGGGGGGGGFGGGGGGGGGGGGGGGGGGGGGGGGGGGGGGGGGGGGGGGGGGGGGGGGGGGGGGGGGGGGGGGGGGGGGGGGGGGGGGGGGGGGGGGGGGGGGGGGGGGGGGGGGGGGGGGGDGGGGGGGGGGGGGGGGGGGGGGGGEGGGEFDGEEGGGGGGGGGGGGGGGGGGGGGGGFGGGGGDGGFGGGGGGF?FFGFGGFFFFGFDFFFGGGCFFGFBFFB=FFFFFEBGG
@M02352:288:000000000-CKWC8:1:1101:12285:6488 1:N:0:ACTGAGCG+GTAAGGAG
TACGGAGGGGGTTAGCGTTGTTCGGAATTACTGGGCGTAAAGCGCGCGTAGGTGGTTTGTTAAGTCGGATGTGAAAGCCCAGGGCTCACCCTTGGAATTGCACCCGATACTGGCAGGCTAGAGTACGATAGAGGAGTGTGGAATTTCCTGTGTAGCGGTGAACTGCGTAGATATAGGAAGGAACATCAGTGGCGAAGGCGACACTCTGGATTGATACTGACACTGAGGTGCGAAAGCGTGGGGAGCAAACAGGATTAGATACCCTGGTAGTCCACGCCGTAA
+
GGGGECFGGGGGGEGGGEGGGGGGGGGFGGGGGGGGGGGDEGGGGGGGECFG<FFFFGCFGGGGGGEGGGGGGGGGGGGGGGGGGGGG,DFGGGGGGGGGGFGGGGGGGGGGGGGG7FFGGCFGGGGGGGGGGG7FGGGGGCFGGGGGGGGFFCEGGGGGGG++:FDCEE*FBFGGGGGGDFFCFGGGFGGGGDCEGGGGEGEG6CGGG7?CEFEFFGF9CGGGG7?=FFG<*?CDF=GGDGDBF@GGGGFFFFGGFF4=<CFGFFGF9FBB@CF69FB>97
@M02352:288:000000000-CKWC8:1:1101:6609:6525 1:N:0:ACTGAGCG+GTAAGGAG
TACGAGGGGTGCAAGCGTTAATCGGAATTACTGGGCGTAAAGCGTGCGTAGGTGGTTTGTTAAGCAAGATGTGAAAGCCCCGGGCTCAACCTGGGAACTGCATTTTGAACTGGCAAACTAGAGTATTGTAGAGGGTAGTGGAATTTCCAGTGTAGCGGTGAAATGCGTAGAGATTGGAAGGAACATCAGTGGCGAAGGCGGCTACCTGGACAAATACTGACACTGAGGCACGAAAGCGTGGGGAGCAAACAGGATTAGATACCCTGGTAGTCCACGCCGTAA
+
GGGGDFGGGGGGGGGGGGGGGGGGGGGGGGGGGGGGGGGGGGGGGGGGGGGGGGGGGGGGGGGGGGGGGGGGGGGGGGGGGGGGGGGGGGGGGGGGGGGGGGGGGGGGGGGGGGFFGGGGGFGFGGGGGGGGGGGGGGGGGGGGGGGGFEGGGGGGGGGGGGGGFGGGGGGGGGGGGGGGGGGGGGGGGGGGGGGGGGGGGGGGGGGGGGGGGGGGGGGGGGGGGGGGGGFDCEGEGGGGGGFFFFGGGGFFB?GGFFFFGGCGFFGFAF>A?FFFF?F>D9
@M02352:288:000000000-CKWC8:1:1101:27868:6535 1:N:0:ACTGAGCG+GTAAGCAG
TACGGAGGGTGCAAGCGTTACTCGGAATCACTGGGCGTAAAGAGCGTGTAGGCGGGTTTGTAAGTTTGAAGTGAAATCCAATGGCTCAACCATTGAACTGCTTTGAAAACTGCTTACCTAGAATATGGGAGAGGTAGATGGAATGTCTGGTGTAGGGGTAAAATCCGTAGAGATCAGAAGGAATACCGATTGCGAAGGCGATCTACTGGAACATTATTGACGCTGAGACGCGAAAGCGTGGGGAGCAAACAGGATTAGATACCCTGTTAGTCCACGCCGTAA
+
GCFFFFD:7F;FDFGGDF:@:<CFGCCGGDEFCCFFF@C:@F@FECCGCFGGGGG78C+=BEFGGCCAF9FFGFEGGFFGGGFF8AFGGGGGC9DECGAFG?<F?FFCCG,A<FGF8FFF9<=FFGFGG8@FFEGGGGGACG@C,@<F>C>FF7E,*5@CDEFDFDCCFEGGFDEGGGG8CFFFC<CC7*=B>E@ECCCCE=EFGG9E<F*=CCGGD@:CF>E*8>CCEC)9EEDDC=>GC=B:1:*2017?6<F739AFCF8>?FC/69<27>910859D9
@M02352:288:000000000-CKWC8:1:1101:10529:6539 1:N:0:ACTGAGCG+GTAAGGAG
TACGGAGGGGGTTAGCGTTGTTCGGAATTACTGGGCGTAAAGCGCACGTAGGCGGATCAGAAAGTATAGGGTGAAATCCCAGGGCTCAACCCTGGAACTGCCTTATAAACTCCTGGTCTTGAGTTCGAGAGAGGTAAGTGGAATTCCGAGTGTAGAGGTGAAATTCGTAGATATTCGGAGGAACACCAGTGGCGAAGGCGGCTTACTGGCTCGATACTGACGCTGAGGTTCGAAAGTGTGGGGAGCAAACAGGATTAGATACCCTGGTAGTCCACACCGTAA
+
GFGGGFGGGGE@BDFGGECFFFGEGGEGGGGGGGGGGGGGGGGGGGGGGGGGGGGGBFGFDFGFGCFFGGGGGGGGGFGGGGGGGGGGGGGGGGGGGGGGGGGGGGGGCFGGGGF8FFGGGCCGGGGFGFFFGGGFGGGFGGGGGGFFFGGGGGGFFGGFGFGFFFFGGGGGGGGGGGGGGGFGBFFEFGGGGGGGEGGGGGGGGGGFDGFGC*;CEGGGGGGEGCE5A*:3EGG@GGGGEGD<0:75EGFFFBFGFFFFGGEFFFGFAFADFGFBFB>BGG
@M02352:288:000000000-CKWC8:1:1101:20215:6564 1:N:0:ACTGAGCG+GTAAGGAG
TACGGAGGGTGCAAGCGTTACTCGGAATCACTGGGCGTAAAGAGCGTGTAGGCGGATAGTTAAGTTTGAAGTGAAATCCAATGGCTCAACCATTGAACTGCTTTGAAAACTGATTATCTAGAATATGGGAGAGGTAGATGGAATTTCTGGTGTAGGGGTAAAATCCGTAGAGATCAGAAGGAATACCGATTGCGAAGGCGATCTACTGGAACATTATTGACGCTGAGACGCGAAAGCGTGGGGAGCAAACAGGATTAGATACCCTGGTAGTCCACGCCCTAA
+
GFFFECFDEFEGFEFGGFEGGGGGGGGF@@@@FFGGGFGGGGFGGEEGGGGGGGGGGFGFF9FGGGGFFCCFGFGGGFGGGFCCC<EFGGGECG?,BFGFGGGGCGFGGFGAFGGDGGG,DECFGGGGGGGGCFGAGDGGF8=FFDGGAEFGGGGC7FGGGG9DDF7DCC9@AFGFFGGCFG8CFGG7CGGFGGG5CBF:88CGGGGGGFGF*?99CG9CFEG=/8*<955):8D>GGG558)4>BFGGG@FF?FF>69@:EEFF@G@2F22B>F<9?5(59
@M02352:288:000000000-CKWC8:1:1101:20144:6569 1:N:0:ACTGAGCG+GTAAGGAG
TACGGAGGGTGCAAGCGTTACTCGGAATCACTGGGCGTAAAGAGCGTGTAGGCGGGTTTGTAAGTTTGAAGTGAAATCCAATGGCTCAACCATTGAACTGCTTTGAAAACTGCTTACCTAGAATATGGGAGAGGTAGATGGAATTTCTGGTGTAGGGGTAAAATCCGTAGAGATCAGAAGGAATACCGATTGCGAAGGCGATCTACTGGAACATTATTGACGCTGAGACGCGAAAGCGTGGGGAGCAAACAGGATTAGATACCCTGGTAGTCCACGCCCTAA
+
GGGGGGGGGGGGGGGGGGGGGGGGGGGGGGGGGGGGGGGGGGGGGGGGGGGGGGGGGGGGGGGGGGGGGGGGGGGGGGGGGGGGGGGGGGGEGGGGGGGGGGGGGGGGGGGGGGGGFGGDGFGGGGGGGGGGGGFGCGGGGGGGGGGGGGGGGGGGGGGGGGGGFGGGGGGGGGGGGGGGGGGGGGGGGGGGGGGGGGGGGGGGGGGGGGGGGGGGGGFGGGGGEGGGGGGGGGGFGGGGGGFFFFGGFGFFFFGGFFFFGGGGFFGFFF8AFGFFFFFFGG
@M02352:288:000000000-CKWC8:1:1101:18724:6570 1:N:0:ACTGAGCG+GTAAGGAG
TACGGAGGGGGTTAGCGTTGTTCGGAATTACTGGGCGTAAAGCGTACGTAGGCGGATCAGAAAGTATAGGGTGAAATCCCAGGGCTCAACCCTGGAACTGCCTTATAAACTCCTGGTCTTGAGTTCGAGAGAGGTGAGTGGAATTCCAAGTGTAGAGGTGAAATTCGTAGATATTTGGAGGAACACCAGTGGCGAAGGCGGCTCACTGGCTCGATACTGACGCTGAGGTACGAAAGTGTGGGGAGCAAACAGGATTAGATACCCTGGTAGTCCACACCGTAA
+
GGGGGEGGGGGGGGGGGGGGGGGGGGGGGGGGGGGGGGGGGGGGFFFGGGGGGGGGGGGGGGGGG9FEGGGGGGGGGGGGGGGGGGGGGGGGGGGGGGGGGGGGGGGGGGGGGFFGGGGGGGGGGGGGGGGGGGGGGGGGGGGGGGGGGGGGGFCFGGGGGGFFGGGGGGGGGGGCGGGGCGGGGGGGGGGGGGGGGGGGGGGGFGGGGGGGGGGGGGGGGGGEG<CCGEFCGFDFGGGGEGB?1@GF+CF@BFGGFF4FGGGGFFCFBFFFFGFFFFFFFD
@M02352:288:000000000-CKWC8:1:1101:7391:6590 1:N:0:ACTGAGCG+GTAAGGAG
TACGAGGGGTGCAAGCGTTAATCGGAATTACTGGGCGTAAAGCGTGCGTAGGTGGTTTGTTAAGCAAGATGTGAAAGCCCCGGGCTCAACCTGGGAACTGCATTTTGAACTGGCAAACTAGAGTATTGTAGAGGGTAGTGGAATTTCCAGTGTAGCGGTGAAATGCGTAGAGATTGGAAGGAACATCAGTGGCGAAGGCGGCTACCTGGACAAATACTGACACTGAGGCACGAAAGCGTGGGGAGCAAACAGGATTAGATACCCTGGTAGTCCACGCCGTAA
+
GGGGCCFGGGGGGGGGGGGGGFGGGGGGGGGGGGGGGEGGGGGGBFFGGGGGGGGGGGGGGGGGCEGGGGGGGGGGGGGFGGGGGGGGGGGGGGGGGGGGGGGGGGGDGGGGGGFGFGGFGDGGGAFGGGGGGGGGGGGGGGGGGGGFCGGGGGGGGGGGGGGGGGGGGGGFEGCGGGGGGGGGGGGGGGGGGGGGGGGGGGGGGGGGGGGGGGGGGGGGGGGGGGFGGGGGGGGEGGGGGGFFFFGCFGFFFFGG?FAFGGFGFFGFFFFFFGFF;?BBGG
@M02352:288:000000000-CKWC8:1:1101:26148:6598 1:N:0:ACTGAGCG+GTAAGGAG
TACGGAGGGTGCAAGCGTTAATCGGAATTACTGGGCGTAAAGCGCACGTAGGTGGTTTGTTAAGTTGGATGTGAAAGCCCAGGGCTCAACCTTGGAACTGCATTCAAAACTGGCGAACTAGAGTATGGTAGAGGTGAGTGGAATTTCCTGTGTAGCGGTGAAATGCGTAGAGATGGGAAGGAACATCAGTGGCGAAGGCGACTCACTGGACCAATACTGACACTGAGGTGCGAAAGCGTGGGTAGCAAACAGGATTAGATACCCTGGTAGTCCACGCCGTAA
+
GGGGGGGGGGGGGGGGGGGGFFGGGGGGGGGGGGGGGGFFGGGGGGGGGGGGGGGGGGGGGGGGGGGGGGGGGGGGGGGGGGGGGGGGGGGGGGGFGGGGGGGGGGGGGDGGGGGGGGGGDFGGGGGGGGGGGGGGGGGGGGGGGGGGGGGGGGGGGGGGGFGGGGGGEG5FCFCEGFGGGGGGGFGGGGGGGGGGGGGGGGGDGGGGFFCCGFGGGGGGGGGGGGGGGGFGGGGFGGGGGGFBFFGGGFFFF:GGFF2FGEGGFFGFFFFFFGF?F?D>GC
@M02352:288:000000000-CKWC8:1:1101:15160:6607 1:N:0:ACTGAGCG+GTAAGGAG
TACGGAGGGTGCAAGCGTTACTCGGAATCACTGGGCGTAAAGAGCGTGTAGGCGGATAGTTAAGTTTGAAGTGAAATCCAATGGCTCAACCATTGAACTGCTTTGAAAACTGATTATCTAGAATATGGGAGAGGTAGATGGAATTTCTGGTGTAGGGGTAAAATCCGTAGAGATCAGAAGGAATACCGATTGCGAAGGCGATCTACTGGAACATTATTGACGCTGAGACGCGAAAGCGTGGGGAGCAAACAGGATTAGATACCCTGGTAGTCCACGCCCTAA
+
GGGGGGGGGGGGGGGGGGGGGGGGGGGGGGGGGGGGGGGGGGGGGGFGGGGGGGGGGGGGGGGGGGGGGGGGGGGGGGGGGGGGGGGGGGGGGGGGGGGGGGGFGGGGFGGGFGGGGGGGFGGGGGGGGGGGGGGGGGGGGGGGGGGGGGGGGGG9FGGGGGGGGGGGGGGGGGGGGGGGGGFGGGGGGGGGGGGGGGGGGGGGGGGGGG<FFGGGGGFGGGGGGGGGGGG35ED>GGGGGGFFFFGGGGFF?FFGFFFFGGGGFFGFFF<A@C@?FFFFGG
@M02352:288:000000000-CKWC8:1:1101:4635:6608 1:N:0:ACTGAGCG+GTAAGGAG
TACGGAGGGTGCAAGCGTTACTCGGAATCACTGGGCGTAAAGAGCGTGTAGGCGGGTTTGTAAGTTTGAGGTGAAATCCAATGGCTCAACCATTGAACTGCTTTTAAAACTGCTTACCTAGAATTTTGGAGAGGTAGATGGAATTTCTGGTGTAGGGGTAAAATCCGTAGATATTAGAAGGAATACCGATTGCGAAGGCGATCTACTGGAACATTATTGACGCTGAGAGACGAAAGCGTGGGGAGCAAACAGGATTAGATACCCTGGTAGTCTACGCCCTAA
+
GGGGGGGGGG;FGGGCGGGGC,CFGGGGGGFGGGGFFGGGGGAF8@@FGGGGGGGGEG:=FFGGGAEFA+BFGGGGC?F<??4EGGGGGG,+C?FFG8FGG<?F,,B,CFGG9FC,3@F,FFGG,,,,8,@FEGG,@,@CFGGGG,3E,@FGGGG9FEG:FFGG2D:FGGG,DF,@22,2=CG@FGG*=FGGGGGGGGGE88;8FGG9<*;E>@CFGGFGGGGGGGF++*27EGGFGGGEGG)4>F*5CGFFF<GGFFFFGGGGFFGFFFAA*?FBB059GF
@M02352:288:000000000-CKWC8:1:1101:18213:6611 1:N:0:ACTGAGCG+GTAAGGAG
TACGGAGGGGGTTAGCGTTGTTCGGAATTACTGGGCGTAAAGCGCACGTAGGCGGATCAGAAAGTATAGGGTGAAATCCCAGGGCTCAACCCTGGAACTGCCTTGTAAACTCCTGGTCTTGAGTTCGAGAGAGGTGAGTGGAATTCCGAGTGTAGAGGTGAAATTCGTAGATATTCGGAGGAACACCAGTGGCGAAGGCGGCTCACTGGCTCGATACTGACGCTGAGGTGCGAAAGTGTGGGGAGCAAACAGGATTAGATACCCTGGTAGTCCACACCGTAA
+
GGGGGGGGGGGGGGGGGFGGGDGGGGGGGGGGGGGGGGGGGGGGGGGGGGGGGGGGGGGGGGGGGGGFFGGGGGGGGGGGGGGGGGGGGGGGGGGGGGGFGGGGGGGGG<FGGGGGGGGGGGGGGGGGGDGGGGGGGGFGFGGGGGGGGGGGGGGGGGGGGGGGGGGGGGGGGGGGGFGGGGGGCGGGGGGGGGGGDGGGGGGGGGGFGGGGGGGGGGGFGGGEGDG5EFGDGGDFGEFCEGF?9BCD<>5?::FGDFFFFGGGF55F>FFFFGFFFFFFGG
@M02352:288:000000000-CKWC8:1:1101:7760:6614 1:N:0:ACTGAGCG+GTAAGGAG
TACGAGGGGTGCAAGCGTTAATCGGAATTACTGGGCGTAAAGCGTGCGTAGGTGGTTTGTTAAGCAAGATGTGAAAGCCCCGGGCTCAACCTGGGAACTGCATTTTGAACTGGCAAACTAGAGTATTGTAGAGGGTAGTGGAATTTCCAGTGTAGCGGTGAAATGCGTAGAGATTGGAAGGAACATCAGTGGCGAAGGCGGCTACCTGGACAAATACTGACACTGAGGCACGAAAGCGTGGGGAGCAAACAGGATTAGATACCCTGGTAGTCCACGCCGTAA
+
GGGGFGGGGGGGGGGGGGGGGGGGGGGGGGGGGGGGGGGGGGGGGGGGGGGGGGGFGGGGGGGGGGGGGGGGGGGGGGGGGGGGGGGGGGGGGGGGGGGGGGGGGGGGGGGGGGGGGGGGGGGGGGGGGGGGGGGGGGGGGGGGGGGGGGGGGGGGGGGGGGGGGGGGGGGGGGGGGGGGGGGGGGGGGGGGGGGGGGGGGGGGGGGGGGGGGGGGGGGGGGGGGGGGG5CGGGGEGGDEGG>0>FGGFGFFF?GGFFBFFGGGFFGFFFFDFGFFFBE6CD
@M02352:288:000000000-CKWC8:1:1101:26140:6615 1:N:0:ACTGAGCG+GTAAGGAG
TACGGAGGGTGCAAGCGTTAATCGGAATTACTGGGCGTAAAGCGCACGTAGGTGGTTTGTTAAGTTGGATGTGAAAGCCCAGGGCTCAACCTTGGAACTGCATTCAAAACTGGCGAACTAGAGTATGGTAGAGGTGAGTGGAATTTCCTGTGTAGCGGTGAAATGCGTAGAGATGGGAAGGAACATCAGTGGCGAAGGCGACTCACTGGACCAATACTGACACTGAGGTGCGAAAGCGTGGGTAGCAAACAGGATTAGATACCCTGGTAGTCCACGCCGTAA
+
GGGGDGGGGCGGGGGGGGGG,,CFGG@FGGGGGGG8FGGGGGEEG7FGGGGGCFG@FGGG<FGGG<,FGGGGGGGG9FGFDFGGGGGGGGGFFEGGGGGGGGGG<<FGGGGG8FGC@FGFGGGGGCCFAFGGGGGF<<DFGGGGG<F=@FFGGGGGGGGEGGGGGGGGGGG;FGF>F8FGGGGGGFGGGGGGGGGGGGGGGDEEGGGGGGG=>*25>FFGG6FGGGGGG5DGGG3BGC5CEG)9?FFGGGFF?FGFFFFFFGGGF5DFDFFFF791;?@>GD
@M02352:288:000000000-CKWC8:1:1101:13159:6643 1:N:0:ACTGAGCG+GTAAGGAG
TACGAGGGGTGCAAGCGTTAATCGGAATTACTGGGCGTAAAGCGTTCGTAGGCGGTTTGTTAAGCAAGATGTGAAAGCCCAGGGCTCAACCTTGGAACTGCATTTTGAACTGGCAAACTAGAGTACTGTAGAGGGTGGTGGAATTTCCAGTGTAGCGGTGAAATGCGTAGAGATTGGAAGGAACATCAGTGGCGAAGGCGGCCACCTGGACAGATACTGACGCTGAGGAACGAAAGCGTGGGGAGCGAACAGGATTAGATACCCTGGTAGTCCACGCCGTAA
+
GGGGFFGGGGGGGGGGGGGG@FFGGFGGGGGGGGGGGGGGGGGGFGGGGGGGGGGFGGGGGGGGGGGGGGGGGGGGGGGGGGGGGGCGGGGGGGGGGGGGGGGGGGGGGGGGGGGGGGGGGGGGGGGGGGGGGGGGFDGGGGGGGGGGGGGGGGGGGGGGGGGGGGGGGGGGGGGGGGGGGGGGGGGGGGGGGGGGGGGGDGGGGGGGGGGGGGGGGGGGGGGCGGGGGGGGGGGFGGGGDGD?FFDGEGFFBFFGFFAFGGFGFFC@>FFF?GFF;BEFGC
@M02352:288:000000000-CKWC8:1:1101:16720:6648 1:N:0:ACTGAGCG+GTAAGGAG
TACGGAGGGTGCAAGCGTTAATCGGAATTACTGGGCGTAAAGCGCACGTAGGTGGTTTGTTAAGTTGGATGTGAAAGCCCAGGGCTCAACCTTGGAACTGCATTCAAAACTGGCGAACTAGAGTATGGTAGAGGTGAGTGGAATTTCCTGTGTAGCGGTGAAATGCGTAGAGATGGGAAGGAACATCAGTGGCGAAGGCGACTCACTGGACCAATACTGACACTGAGGTGCGAAAGCGTGGGTAGCAAACAGGATTAGATACCCTGGTAGTCCACGCCGTAA
+
GGGGGGGGGGGGGGGGGGGG,EGGGGGGGGGGGGGGGGGGGGGGGGGGGGGGGGGGGGGGGGGGGGFGGGGGGGGGGGGGGFGGGGGGGGGGGGGGGGGGGGGGGGGGGGGGGGGGGGGGGGGGGGGGGGGGGGGGGGGGGGGGGGGGGGGGGGGGGGGGGGGGGGGGGGGGGGGGGGGGGGGGGGGGGGGGGGGGGGGGGGGGGGGGGGFGGGGGGGFGGGGGGGFFGFGDGGGFGGGGGGFFFFGGCGFFB?DG?FF??FGGFFGF>?>AFGFFFFF>DD
@M02352:288:000000000-CKWC8:1:1101:18841:6661 1:N:0:ACTGAGCG+GTAAGGAG
TACGGAGGGGGTTAGCGTTGTTCGGAATTACTGGGCGTAAAGCGCACGTAGGCGGATCAGAAAGTATAGGGTGAAATCCCAGGGCTCAACCCTGGAACTGCCTTATAAACTCCTGGTCTTGAGTTCGAGAGAGGTGAGTGGAATTCCGAGTGTAGAGGTGAAATTCGTAGATATTCGGAGGAACACCAGTGGCGAAGGCGGCTCACTGGCTCGATACTGACGCTGAGGTGCGAAAGTGTGGGGAGCAAACAGGATTAGATACCCTGGTAGTCCACACCGTAA
+
GGGGGGGGGGGGGGGGGGGGGGGGGGGGGGGGGGGGGGGGGGGGGGGGGGGGGGGGGGGGGGGGGGGGGGGGGGGGGGGGGGGGGGGGGGGGGGGGGGGGGGGGGGGGGGGGGGGGGGGGGGGGGGGGGGGGGGGGGGGGGGGGGGGGGGGGGCFGGGGGGGGGGGCGGGGGGGGGGGGGGGGGGGGGGGGGGGGGGGGGGGGGFGGGGGGGGGFFGGGGGGGGG:=FGGGGGGGFGGGGGGFBFFGGC47???FG<FFFGGGGFFGFFFAFFGFFFFFFFD
@M02352:288:000000000-CKWC8:1:1101:10667:6676 1:N:0:ACTGAGCG+GTAAGGAG
TACGGAGGGTCCGAGCGTTAATCGGAATTACTGGGCGTAAAGCGTTCGTAGGCGGTTTGTTAAGCAAGATGTGAAAGCCCAGGGCTCAACCTTGGAACTGCATTTTGAACTGGCAAACTAGAGTACTGTAGAGGGTGGTGGAATTTCCAGTGTAGCGGTGAAATGCGTAGAGATTGGAAGGAACATCAGTGGCGAAGGCGGCCACCTGGACAGATACTGACGCTGAGGAACGAAAGCGTGGGGAGCGAACAGGATTAGATACCCTGGTAGTCCACGCCGTAA
+
GGGGGFGGGGGGGEFGGGGGCFGGGGGGGGGGGGGGGGGGGGGGGGGGGGGGGGGGGGGGGGFGGCGGGGGGFGGGGGGGGGGGGGGGGGGGGGGGGGGGGGGGGGGGGGGGGGGGGGGGGGGGGGGGGGGGGGGGGGGGGGGGGGGGGGGGGGGGGGGGGGGGGGGGGGGGGGGGGFGG>EGGGCCFGGGGGGGGGCGGGGGGGGGGGGGGGGGGGGGFGGGGGGGDCGGGDGG3<EDCGGB:;EGGGGEFFFGG?FFFGGGFF)9?<FBBFF616?EBGG
@M02352:288:000000000-CKWC8:1:1101:11704:6677 1:N:0:ACTGAGCG+GTAAGGAG
TACGAGGGGTGCAAGCGTTAATCGGAATTACTGGGCGTAAAGCGTTCGTAGGCGGTTTGTTAAGCAAGATGTGAAAGCCCAGGGCTCAACCTTGGAACTGCATTTTGAACTGGCAAACTAGAGTACTGTAGAGGGTGGTGGAATTTCCAGTGTAGCGGTGAAATGCGTAGAGATTGGAAGGAACATCAGTGGCGAAGGCGGCCACCTGGACAGCTACTGACGCTGAGGAACGAAAGCGTGGGGAGCGAACAGGATTAGATACCCTGGTAGTCCACGCCGTAA
+
GGGG9@FGDFGGGGGGGGGE<CFGGG@FGGFGGGGGGGGGGGGGCCCFCGGGGGG@F=,9BFGGFABAFGGGGGGGGGGFFFGGGGGGGGGGGGGGGGGGGGGDFAACGFGG?8>FGGGAFGGGFGFGFFGFGG>CFEGGGGGGGCGFGGGGGGGGGGGGGGGGGGGGGGG@GGEFF?FFGGGGGGGGGGGGGGGGGGGGGGGCCGGGFCG6F*<EGGGGGGGGDGGG609DGGGFGGGEGG::9>C<EGFFB:FGFFFFFGGGFF3FAFFFFG=BFFFFGG
@M02352:288:000000000-CKWC8:1:1101:10028:6678 1:N:0:ACTGAGCG+GTAAGGAG
TACGGAGGGTCCGAGCGTTAATCGGAATTACTGGGCGTAAAGCGCACGCAGGCGGTTTGTTAAGCTAGATGTGAAAGCCCTGGGCTCAACCTGGGAATTGCATTTAGAACTGGCAGGCTAGAGTTTTGGAGAGGGGAGTGGAATTCCAGGTGTAGCGGTGAAATGCGTAGATATCTGGAGGAACATCAGTGGCGAAGGCGACTCCCTGGTCAGTAACTGACGCTCATGTGCGAAAGTGTGGGTAGCGAACAGGATTAGATACCCTGGTAGTCCACACCGTAA
+
GGGGGGGGGGGGGGGGGGGGGGGGGGGGGGGGGGGGGGGGGGGGGGGGGGGGGGGGGGGGGGGGGGFGGGGGGGGGGGGGGGGGGGGGGGGGGGGGGGGGGGGGGGGGGGGGGGGGGGGGGFFGGGGGGGGGGGGGGGGGGGGGGGGGGGGGGGFGGGGGGGGGGGGGGGEGGGGGGGGGGGGGGGGGGGGGGGGGGGGGGGGGGGGGGGGGGGGGGGGGFGG5CDGGG7FCEEGEGFGFGC>ABFDGEGFFFFGGFFAFGGGGFFFFAFFFFGFFFFFFGD
@M02352:288:000000000-CKWC8:1:1101:14199:6689 1:N:0:ACTGAGCG+GTAAGGAG
TACGAGGGGTGCAAGCGTTAATCGGAATTACTGGGCGTAAAGCGTTCGTAGGCGGTTTGTTAAGCAAGATGTGAAAGCCCAGGGCTCAACCTTGGAACTGCATTTTGAACTGGCAAACTAGAGTACTGTAGAGGGTGGTGGAATTTCCAGTGTAGCGGTGAAATGCGTAGAGATTGGAAGGAACATCAGTGGCGAAGGCGGCCACCTGGACAGATACTGACGCTGAGGAACGAAAGCGTGGGGAGCGAACAGGATTAGATACCCTGGTAGTCCACGCCGTAA
+
GGGGFGGGGGGGGGGGGGGGGGGGGGGGGGGGGGGGGGGGGGGGGGGGGGGGGGGGGGGGGGGGGGGFGGGGGGGGGGGGGGGGGGGGGGGGGGGGGGGGGGGGGGGGFGGGGGGGGGGGF=<FGGGGGGGGGGGGGGGGGGGFGGGGGGGGGGFGGGGGGGGFGGGGGGGFCCFGGGGGGGGGGGGGGGGGGGGGGGGGGGGGGGGGCFFGGGGGGGGGGGGGGGGGGFGGGGG>F=DEEG3(3BGCCGDF?0CF?F<FCGGGF:FF<FFFFFFB;:@FGD
@M02352:288:000000000-CKWC8:1:1101:3906:6691 1:N:0:ACTGAGCG+GTAAGGAG
TACAGAGGGTGCAAGCGTTAATCGGAATTACTGGGCGTAAAGCGCACGTAGGTGGTTTGTTAAGTTGGATGTGAAAGCCCAGGGCTCAACCTTGGAACTGCATTCAAAACTGGCGAACTAGAGTATGGTAGAGGTGAGTGGAATTTCCTGTGTAGCGGTGAAATGCGTAGAGATGGGAAGGAACATCAGTGGCGAAGGCGACTCACTGGACCAATACTGACACTGAGGCACGAAAGCGTGGGGAGCAAACAGGATTAGATACCCTGGTAGTCCACGCCGTAA
+
GGGFGGGFGGGGGGGGGGGGFFFGGGGGGGGGGGGGGGGGGGGGGGGGGGGGFGG@FGGGGGGGGGGGGGGGGGGGGGGGGGGGGGGGGFGGGFGGGGGGGGGGGGGGGGGGGGGGGGGGGGGGFGFGGGGGGGGGGGGGGGGGGGGGFGGGGGGGGGGGGGGGGGGGGGGGGGGGGFGGGGGGGFGGGGGGGGGGDGGGGGGGGGGGGGGGGGGGGGGGGGGGGGGGGGFGGGGFGGGGGGFFFFGGGGFFFFGGFFFFFEGFFFFFFFFFFGF<9:D6GD
@M02352:288:000000000-CKWC8:1:1101:15509:6732 1:N:0:ACTGAGCG+GTAAGGAG
TACGAGGGGTGCAAGCGTTAATCGGAATTACTGGGCGTAAAGCGTTCGTAGGCGGTCTATTAAGCAAGATGTGAAAGCCCAGGGCTCAACCTTGGAACTGCATTTTGAACTGGTAGACTAGAGTACTGTAGAGGGTGGTGGAATTTCCAGTGTAGCGGTGAAATGCGTAGAGATTGGAAGGAACATCAGTGGCGAAGGCGGCCACCTGGACAGATACTGACGCTGAGGAACGAAAGCGTGGGGAGCGAACAGGATTAGATACCCTGGTAGTCCACGCCGTAA
+
GGGGDFGGGGGGGGGGGGGGGGGGGGGGGGGGGGGGGGGGGGGGGGGGGGGGGGGGGGGGGGGGGGGFFGGGGGGGGGGGGGGGGGGGGGGGGGGGGGGGGGGGGGGCGGGGGGGGGGGGGGGGGGGGGFGFGGGGGGGGGGGGGGGGGGGFFFEGGGGGGGGGGGGGGGGGGGGGGGGGGGGGGGGGGGGGGGGGGGGGGGGGGGGGGGGFGGFGGGGGGGGGG3FCFFGGDGD>DEGGCEEB>EGGDGFFFFGGFFFFGGFGFFGFFFFFFGFFFFFFDC
@M02352:288:000000000-CKWC8:1:1101:25166:6761 1:N:0:ACTGAGCG+GTAAGGAG
TACGAGGGGCGCAAGCGTTAATCGGAATTACTGGGCGTAAAGCGTTCGTAGGCGGTTTGTTAAGCAAGATGTGAAAGCCCAGGGCTCAACCTTGGAACTGCATTTTGAACTGGCAAACTAGAGTACTGTAGAGGGTGGTGGAATTTTCAGTGTAGCGGTGAAATGCGTAGAGATTGGAAGGAACATCAGTGGCGAAGGCGGCCACCTGGACAGATACTGACGCTGAGGAACGAAAGCGTGGGGAGCGAACAGGATTAGATACCCTGGTAGTCCACGCCGTAA
+
GGGGCFGGGCGGGGGGGGGGDFGGGGGGGGGGGGGGGGGGGGCFFGGGGGGGGGGGGGGGGGGGGEGG?FGGFGGGGFGGGGGGGGGGGGGGGGGFGGGGGGGGGGGGFGGGGGGG8DFDC@FGFFGGGF,FCFECFGGGGGFGGGGFFCFGGFEGGGGGGGGGGFGECEGF?FFFGCGGGGFFFGC@:FGGGGGEDEDGEECEGGGGCFGGGGG?FGGFFEGGGDFGGGFGGGGFGGGGGGFFFEDG5DDFFFGG<FFFFGGGFFGFFFBF=7=?2?B(DD
@M02352:288:000000000-CKWC8:1:1101:25247:6774 1:N:0:ACTGAGCG+GTAAGGAG
TACGGAGGGTGCAAGCGTTATCCGGAATCATTGGGTTTAAAGGGTCCGCAGGCGGTCAATTAAGTCAGAGGTGAAATCCCATAGCTCAACTATGGAACTGCCTTTGATACTGGTTGACTTGAGTCATATGGAAGTAGATAGAATGTGTAGTGTAGCGGTGAAATGCATAGATATTACACAGAATACCGATTGCGAAGGCAGTCTACTACGTATGTACTGACGCTCATGGACGAAAGCGTGGGGAGCGAACAGGATTAGATACCCTGGTAGTCCACGCCGTAA
+
GGGGGFGGGGGGGGGGGGGGGGGFGGGGGGGGGGGGGGGFGGGGGGGGGGGGGGGFGGGGGGGGGGGGGGGGGGGGGGGGGGGGGFFGGGGGGGGGGGGGGGGGGGGGGGGGGGGGGGGGGGGGGGGGGGGGGGGGGGGGGGDGGGGGGGGGGGGGGGGGGGGGGGGGGGGGGGGGGGGGGGGGGGFGGGGFGGGGGGGGGGGGGGGGGGGGGGGGGGCCGGGGGGFFFGGCGGGEGGGGGGFFFFGGGGEFFFGGFFFFGGGGFFGFFFFFFGFF>FFBDD
@M02352:288:000000000-CKWC8:1:1101:10623:6798 1:N:0:ACTGAGCG+GTAAGGAG
TACGAGGGGTGCAAGCGTTAATCGGAATTACTGGGCGTAAAGCGTTCGTAGGCGGTTTGTTAAGCAAGATGTGAAAGCCCAGGGCTCAACCTTGGAACTGCATTTTGAACTGGCAAACTAGAGTACTGTAGAGGGTGGTGGAATTTCCAGTGTAGCGGTGAAATGCGTAGAGATTGGAAGGAACATCAGTGGCGAAGGCGGCCACCTGGACAGATACTGACGCTGAGGAACGAAAGCGTGGGGAGCGAACAGGATTAGATACCCTGGTAGTCCACGCCGTAA
+
GGGGGGGGGGGGGGGGGGGGGGGGGGGGGGGGGGGGGGGGGGGGGGGGGGGGGGGGGGGGGGGGGGGGGGGGGGGGGGGGGGGGGGGGGGGGGGGGGGGGGGGGGGGGGGGGGGGGGGGGGGGGGGGGGGGGGGGGGGGGGGGGGGGGGGGGGGGGGGGGGGGGGGGGGGDGGGGGGGGGGGGGGGFGGGGGGGGGGGGGGGGGGGGGGGGGGGGFGGGGGGGGGGGGGGGGGGGEGEGGGGFFFFGGGGBFFFGGFF>FGFGGFFGFFFFFFGF:BFFFGD
@M02352:288:000000000-CKWC8:1:1101:10411:6808 1:N:0:ACTGAGCG+GTAAGGAG
TACAGAGGGTGCAAGCGTTAATCGGAATTACTGGGCGTAAAGCGCGCGTAGGTGGTTTGTTAAGTCGGATGTGAAAGCCCAGGGCTCAACCTTGGAATTGCACCCGATACTGGCAGGCTAGAGTACGATAGAGGAGTGTGGAATTTCCTGTGTAGCGGTGAAATGCGTAGATATAGGAAGGAACATCAGTGGCGAAGGCGACACTCTGGATTGATACTGACACTGAGGTGCGAAAGCGTGGGGAGCAAACAGGATTAGATACCCTGGTAGTCCACGCCGTAA
+
GGGGGGGGGGGGGGGGGGGGGGGGGGGGGGGGGGGGGGGGGGGGFGGGEGGGFGGCFGGGGGGGGGGGGGGGGGGGGGGGGGGGGGGGGGGGGGGGGGGGGGGGGGGGGGGGGGGDGGGGGGGGGGGGGDFGGGGGCGGGGGGGGGGGGGGGGGGGGGFGGGGFGGGGGGGGGGGGGGGGGGGGGGGGGGGGGGGGGGGGEEGGGGGGGGGGGGGFFFFGGGGGGGGGFFFGGGGFGG<EGGFFFFGGGGFFFFGGFFFFGFGGFFGFBFFD?G@BF:>>GD
@M02352:288:000000000-CKWC8:1:1101:13252:6822 1:N:0:ACTGAGCG+GTAAGGAG
TACGGAGGGTCCGAGCGTTAATCGGAATTACTGGGCGTAAAGCGCGCGTAGGTGGATTGGTCAGTCAGATGTGAAAGCCCAGGGCTCAACCTTGGAACTGCACCTGATACTGCCAGTCTAGAATACGGTAGAGGGTAGTGGAATTTCCTGTGTAGCGGAGAAATGCGTAGATATAGGAAGGAACACCAGTGGCGAAGGCGACTACCTGGACCGATATTGACACTGAGGTGCGAAAGCGTGGGGAGCAAACAGGATTAGATACCCTGGTAGTCCACGCCGTAA
+
GGGGGGGGGGGGGGGGGGGG@EFGGGGGGGGGGGGGGGGGGGGGGGGGGGGGFFGGGGGGGGGGGGGGGGGGGGGGGGGGGGGGGGGGGGGGGGGGFFGGGGGGGGGGGGGGGG,FGGGGGGGGGGGGGGGGGGGGGGGGGGGGGFGGGGGGGGGGGGDDGGGGGGGGGGGGGGGGGGGGGGGGGGGGGGGGGGGGGGGGGGGGFGGGGGGGGGGGGGGGGGGGGGGGGFGGGGGBGGGCEGFFFFGGGGFFFFGGFFFFGGGGFFGFDFFFFGFFFFFFGG
@M02352:288:000000000-CKWC8:1:1101:10416:6825 1:N:0:ACTGAGCG+GTAAGGAG
TACAGAGGGTGCAAGCGTTAATCGGAATTACTGGGCGTAAAGCGCGCGTAGGTGGTTTGTTAAGTCGGATGTGAAAGCCCAGGGCTCAACCTTGGAATTGCACCCGATACTGGCAGGCTAGAGTACGATAGAGGAGTGTGGAATTTCCTGTTTAGCGGTGAAATGCGTAGATATAGGCAGGAACCTCATTGGCGAAGGCGCCACTCTGGATTGATACTGACACTGAGGTGCGAAAGCGTGGGGAGCAACCAGGATTAGATCCCCTGGTAGTCCCGCCCGGAA
+
GGGDEFGF7FGG8FGGGGGG<CFFFFEGGGCGGGG8:FGGGGEG:FGGGGGGCFG4,BFG<FGGGG@C:?FFAFGGG<B<?4DFFGGGGGGGEB8<,B==F?=3=CEEG:<=,3F=>7F@C<3@=>@@CCCGG7@C::3>FF<>3@3,@<F,,=D;F7>FFF;C;;167?*7,4>+9+?CBC,2*8:C,?F++*=*B:CE***/0A9CCFF+0A@99@<9C90000A=F*47CE3.**/2CC>(-)77*9)8,-9*)6)009C<5)/0.*-6*0)((-.(19
@M02352:288:000000000-CKWC8:1:1101:25792:6836 1:N:0:ACTGAGCG+GTAAGGAG
TACGGAGGGTGCAAGCGTTAATCGGAATTACTGGGCGTAAAGCGCACGTAGGTGGTTTGTTAAGTTGGATGTGAAAGCCCAGGGCTCAACCTTGGAACTGCATTCAAAACTGGCGAACTAGAGTATGGTAGAGGTGAGTGGAATTTCCTGTGTAGCGGTGAAATGCGTAGAGATGGGAAGGAACATCAGTGGCGAAGGCGACTCACTGGACCAATACTGACACTGAGGTGCGAAAGCGTGGGTAGCAAACAGGATTAGATACCCTGGTAGTCCACGCCGTAA
+
GGGGGEGEGFGGGGGFGCEGFGGFGEGGGGGGGFGGGGGGGGGGFEGFFGGGFGGFCGGGGGGGGGGGGGFFGGGGGGGGGGGGEGGGGGGGGGGGGGGGGGGGGGGGGGGGGGGGGGGGGFGCFFGGCFFGGGEGFFFFEGGGGGGGFGGGGGGGGGGDGGGGGGGGGGGGGGGGGEGGGGGGGGGG9FGGGGGGGGGGCGGGGGGGGGGGGGGCFFCFGEFGGGGGGF:GGGDEGGGGGGFFFFFFFGFFF(9>>FFFGGGGFFFFAFF>FGFFFFFFGG
@M02352:288:000000000-CKWC8:1:1101:13233:6836 1:N:0:ACTGAGCG+GTAAGGAG
TACGGAGGGTGCAAGCGTTACTCGGAATCACTGGGCGTAAAGAGCGTGTAGGCGGGTTTGTAAGTTTGAAGTGAAATCCAATGGCTCAACCATTGAACTGCTTTGAAAACTGCTTACCTAGAATATGGGAGAGGTAGATGGAATTTCTGGTGTAGGGGTAAAATCCGTAGAGATCAGAAGGAATACCGATTGCGAAGGCGATCTACTGGAACATTATTGACGCTGAGACGCGAAAGCGTGGGGAGCAAACAGGATTAGATACCCTGGTAGTCCACGCCCTAA
+
GFECCCDEE@BFFDGGGEEGCEFEGCFGDEFEDDGGGFC:@FGGGEFGGGGGGGGGGGGGGGGGGGCGGFGGGGGGGGGGGGGFGFGGGDFGGGDFGGGGGGGFFGGCFGGGGGGGGGGGGGGGFGGGGGGEGGGGGGGGGFFFGGAFGGGGFFGCFGGEGGGGGGGGGGEGFFGGGGGGGDCGGGGGGGGGGGGGGGGGCCFGGGGGGC6CCFGG?C7@FGGGGGGGGGGGDGGFGGGEGGE:1>CGCCFFFFDD79<FFC+9?FFFAFFAFCFBFFEBGD
@M02352:288:000000000-CKWC8:1:1101:24071:6843 1:N:0:ACTGAGCG+GTAAGGAG
TACGAGGGGTGCAAGCGTTAATCGGAATTACTGGGCGTAAAGCGTGCGTAGGTGGTTTGTTAAGCAAGATGTGAAAGCCCCGGGCTCAACCTGGGAACTGCATTTTGAACTGGCAAACTAGAGTATTGTAGAGGGTAGTGGAATTTCCAGTGTAGCGGTGAAATGCGTAGAGATTGGAAGGAACATCAGTGGCGAAGGCGGCTACCTGGACAAATACTGACACTGAGGCACGAAAGCGTGGGGAGCAAACAGGATTAGATACCCTGGTAGTCCACGCCGTAA
+
GGGGCFGGGGGGFGGGGFGGFEGGGGGGGGGGGGGGGCGGGGGGFGDGFGGGGGGGGGGGGGGGGGGGGGGGGGGGGGGGGGGGGGGGGFGGGGGGGGGGGGGGGGGGGDGGGGGGGGGGGCFDFGGGGGGGGGGGGGGGGGGGGFFGGGGGGGGGGGGGGGGGGGGGGGDFEFFFFGGGGGGGGGGGGGGGGGEEGGGGGGGGGGGGGGGFGFGGGGGCCDGGGGGGGGGGGGG>GGDGGGE?9DFFFGFFFFDGFFFFGGG6FFFFFFDFFGFF>?F>DG
@M02352:288:000000000-CKWC8:1:1101:26350:6884 1:N:0:ACTGAGCG+GTAAGGAG
TACGAGGGGTGCAAGCGTTAATCGGAATTACTGGGCGTAAAGCGTGCGTAGGTGGTTTGTTAAGCAAGATGTGAAAGCCCCGGGCTCAACCTGGGAACTGCATTTTGAACTGGCAAACTAGAGTATTGTAGAGGGTAGTGGAATTTCCAGTGTAGCGGTGAAATGCGTAGAGATTGGAAGGAACATCAGTGGCGAAGGCGGCTACCTGGACAAATACTGACACTGAGGCACGAAAGCGTGGGGAGCAAACAGGATTAGATACCCTGGTAGTCCACGCCGTAA
+
GGGG<FGGGGGGGGGGGFGGGGGFGFGGGGGGGGGGGGGGGGGGGGGGGGGGGGGFGGGGGGGGGGGGGGGGGGGGGGFGGGGGGGGGGGGGGGGGGGGGGGGGGGGGGGGGGGGGGGGGGGGGFGGGGGGGGGGGGGGGGGGGGGGGGGGGGGGGGGGGGGGGGGGGGGGGFFGGGGGGGGGGGGGFFGGGGGGGGGGGDEEGGGGGFGGGGGGGCGGGGGGFGGGGGE<DEGGEGGGGGGF?6EGFFGFF?FGGFFFFGG<FF>FFAFBF@FFBB?B><<
@M02352:288:000000000-CKWC8:1:1101:11704:6919 1:N:0:ACTGAGCG+GTAAGGAG
TACGGAGGGTGCAAGCGTTAATCGGAATTACTGGGCGTAAAGCGCACGCAGGTGGAATGTTAAGCTAGATGTGAAAGCCCAGCGCTCAACGTTGGACGGTCATTTAGAACTGGCATTCTAGAGTTTTGGAGAGGGGAGTGGAATTCCAGGTGTAGCGGTGAAATGCGTAGAGATCTGGAGGAACATCAGTGGCGAAGGCGACTCTCTGGCCAAAAACTGACACTCATGTGCGAAAGTGTGGGTAGCGAACAGGATTAGATACCCTGGTAGTCCACACCGTAA
+
GGGGGGGGGGGGGGGGGGGGFGGGGGGGGGGGGGGGGGGGGGGGGGGGGGGGGGGGGGGGGGGGGGGEGGGGGGGGGGGGGGGGGGGGGGGGGGGGGGGGGGGGGGGGGGGGGGGGGGGGDCFGGGGFGGGGGGGGGGGGGGGGGGGGGFGGGGGGGGGGGGGGFGGGGGGGGGGGGGGGGGGGGGGGGGGGGGGGGGGGGGGGGGGGGGGGGGGGGGGGGGGGGGGGGFGGGGGFGGGGGGFFFFGGGGFF<FGGF?<FGGGGFFCFFFDFFGFFFFFFGG
@M02352:288:000000000-CKWC8:1:1101:13842:6934 1:N:0:ACTGAGCG+GTAAGGAG
TACGAGGGGTGCAAGCGTTAATCGGAATTACTGGGCGTAAAGCGTGCGTAGGTGGTTTGTTAAGCAAGATGTGAAAGCCCCGGGCTCAACCTGGGAACTGCATTTTGAACTGGCAAACTAGAGTATTGTAGAGGGTAGTGGAATTTCCAGTGTAGCGGTGAAATGCGTAGAGATTGGAAGGAACATCAGTGGCGAAGGCGGCTACCTGGACAAATACTGACACTGAGGCACGAAAGCGTGGGGAGCAAACAGGATTAGATACCCTGGTAGTCCACGCCGTAA
+
GGGGCEGGGGGGGGGGGGGGGGGGGGGGGGGGGGGGGGGGGGGGCFGGGGGGFGGBFGEGGGGGGGGGGGGGGGGGGFFGGGGGGGGGGGGGGGGGGGGGGGGGGGGGGGGGGGGGGGGGGGGGGFFGGGGGGGGEGGGGGGGGGGGGGGGGGGGGGGGGGGGGGGGGGGGGGGGGGGGGGGGGGGGGGGGGGGGGGGGGGGGGGGGGGGGGGFGGGGGGGGFGGGGGGGGGGGGFGGGGGGFFFFGGGGFFFFGGFFAFGGGGFFGFFFFFFGFFF<DFGD
@M02352:288:000000000-CKWC8:1:1101:23690:6940 1:N:0:ACTGAGCG+GTAAGGAG
TACGGAGGGTGCAAGCGTTACTCGGAATCACTGGGCGTAAAGAGCGTGTAGGCGGGTTTGTAAGTTTGAAGTGAAATCCAATGGCTCAACCATTGAACTGCTTTGAAAACTGCTTACCTAGAATATGGGAGAGGTAGATGGAATTTCTGGTGTAGGGGTAAAATCCGTAGAGATCAGAAGGAATACCGATTGCGAAGGCGATCTACTGGAACATTATTGACGCTGAGACGCGAAAGCGTGGGGAGCAAACAGGATTAGATACCCTGGTAGTCCACGCCCTAA
+
GGGGGFGGGGGGGGGGGGGGGGGGGGGGGGGGGGGGGGGGGGGGGGFGGGGGGGGGGGGGGGGGGGGGGGGGGGGGGGGGGGGGGGGGGGG:FGGGGGGGGGGGGGGGGGGGGGGGGGGGGGGGGGGGGGGGGGGGGGGGGGGGGGGGGGGGGGGGGGGGGGGGGGGGGGGGGGGGGGGGGGGGGGGGGGGGGGGGGGGGGDGGGGGGGGGGGDFGGGGGGGGGGGGGGGGGGGGFGGGGGGFF>EGGGGFFFFGGFFFFGGGGFFGFFFFFFGF?BFB>GF
@M02352:288:000000000-CKWC8:1:1101:27162:6940 1:N:0:ACTGAGCG+GTAAGGAG
TACGGAGGGTGCGAGCGTTAATCGGAATTACTGGGCGTAAAGCGCACGCAGGCGGCTTGTTAAGCTAGATGTGAAAGCCCCGGGCCCAACCTGGGACGGTCATTTAGAACTGGCAGACTAGAGTCTTGGAGAGGGGAGTGGAATTCCAGGTGTAGCGGTGAAATGCGTAGATATCTGGAGGAACATCAGTGGCGAAGGCGACTCCCTGGCCAAAGACTGACGCTCATGGGCGAAAGTGTGGGTAGCGAACAGGATTAGATACCCTGGTAGTCCACACCGTAA
+
GGGGCEGGG:FGDDGGGFFG<,EDFG@FGGGGGGGCFFGGFGFG77FGGGGDGGG++84:5CFGGFGGC,CFGGGGGGGGDGGGG+FFGGGD<DF@GD>3C::@FCFGGGGGGC<F*FCAFGGG9,3>FFFDFG777F1CFGFGGGGDGGGGGGFFGGGGGGFGGGGGGGGGGGG?FGGGGGGGGCC7CGFGGGGGGGGGEG:;+;EGGFG+1*8CFGGGGGDEGD7C+:CDGGGF7CDGGGFAFFGGCGFFFFGGFFFFGGGGFFGFFF<ABGFBF::?<C
@M02352:288:000000000-CKWC8:1:1101:24025:6948 1:N:0:ACTGAGCG+GTAAGGAG
TACGGAGGGGGTTAGCGTTGTTCGGAATTACTGGGCGTAAAGCGCACGTAGGCGGATCAGAAAGTATAGGGTGAAATCCCAGGGCTCAACCCTGGAACTGCCTTGTAAACTCCTGGTCTTGAGTTCGAGAGAGGTGAGTGGAATTCCGAGTGTAGAGGTGAAATTCGTAGATATTCGGAGGAACACCAGTGGCGAAGGCGGCTCACTGGCTCGATACTGACGCTGAGGTGCGAAAGTGTGGGGAGCAAACAGGATTAGATACCCTGGTAGTCCACACCGTAA
+
GGGGG@FGGGGGGGGGGGGGGGGGGGGGGGGGGGGGGGGGGGGGGGGGGGGGGGGGGC8FEFGGGGGGGGGGGGGGGGGGGGGGGGGGGGGGGGGGGGGGGGGC<FFGGGGFBAFGFFGEFFFGGGGGGGGFGGGGGGGGGFGGGGGGGGGGGGGGGGGGGGGGGGGGGGGGFGGGGGGGGGGGGGGGGGGGGGGGGGGGGGDGGGGGGGGGGGGGGGGDGGGGGGGGGGGGGGGBGGGGGGF:BFCGGGFFF?GG>FFFGGGGFFGFFFBFF:F:?BB?GG
@M02352:288:000000000-CKWC8:1:1101:17252:6954 1:N:0:ACTGAGCG+GTAAGGAG
TACGGAGGGTGCAAGCGTTACTCGGAATCACTGGGCGTAAAGAGCGTGTAGGCGGGTTTGTAAGTTTGAAGTGAAATCCAATGGCTCAACCATTGAACTGCTTTGAAAACTGCTTACCTAGAATATGGGAGAGGTAGATGGAATTTCTGGTGTAGGGGTAAAATCCGTAGAGATCAGAAGGAATACCGATTGCGAAGGCGATCTACTGGAACATTATTGACGCTGAGACGCGAAAGCGTGGGGAGCAAACAGGATTAGATACCCTGGTAGTCCACGCCCTAA
+
GGGGGGGGGGGGGGGGGGGGGGGGGGGGGGGGGGGGGGGGGGGGGGGGGGGGGGGGGGGGGGGGGGGGGGGGGGGGGGGGGGGGGGGGGGGGGGGGGGGGGGGGGGGGGGGGGGGGGGGGFGDFGGGGGGGGGGGGGGGGGGGGGGGGGGGGGGGFGGGGGGGGGGGGGGGFGGGGGGGGGGGGGGGGGGGGGGGGGGGGGGGGGGGGGGDGGGGGGGGGGGGGGGGGGGGGGGGFGGGGGGEFFFGGGGFFFFGGFF>FFGGGFFFFFFFFFGFFFFFFGG
@M02352:288:000000000-CKWC8:1:1101:8096:6968 1:N:0:ACTGAGCG+GTAAGGAG
TACGGAGGGGGTTAGCGTTGTTCGGAATTACTGGGCGTAAAGCGTACGTAGGCGGATTGGAAAGTTGGGGGTGAAATCCCAGGGCTCAACCCTGGAACTGCCTCCAAAACTATCAGTCTAGAGTTCGAGAGAGGTGAGTGGAATTCCAAGTGTAGAGGTGAAATTCGTAGATATTTGGAGGAACACCAGTGGCGAAGGCGGCTCACTGGCTCGATACTGACGCTGAGGTACGAAAGTGTGGGGAGCAAACAGGATTAGATACCCTGGTAGTCCACACCGTAA
+
GGGGGFGGGGGGGGGGGGGGGGGGGGGGGGGGGGGGGGGGGGGGGGGGGGGGGGGGGGGGGGGG?FGGGGGGGGGGGGGGGGGGGGGGGGGGGGGGGGGGGGGGGGGGGGGGGGGGGGGGGGGGGGGGGGGGGGGGGGGGGGGGGGGGGGGGGFGFGGGGGGGGGGGGGGGGGGGGGGGGGGGGGGGGGGGGGGGGGGGGGGGGGGGGGGGGGGGGGGGGGGGEGGGGGGGGGGGFGGGGGGFFBFGGGGFFF?GGFFFFGGGGF@FFFFABFGF??FF2FD
@M02352:288:000000000-CKWC8:1:1101:13063:6972 1:N:0:ACTGAGCG+GTAAGGAG
TACGAGGGGTGCAAGCGTTAATCGGAATTACTGGGCGTAAAGCGTTCGTAGGCGGTCTATTAAGCAAGATGTGAAAGCCCAGGGCTCAACCTTGGAACTGCATTTTGAACTGGTAGACTAGAGTACTGTAGAGGGTGGTGGAATTTCCAGTGTAGCGGTGAAATGCGTAGAGATTGGAAGGAACATCAGTGGCGAAGGCGGCCACCTGGACAGATACTGACGCTGAGGAACGAAAGCGTGGGGAGCGAACAGGATTAGATACCCTGGTAGTCCACGCCGTAA
+
GGGGFGGGGFGGGGGGGGGGCEFGGGGGGGGGGGGGGGGGGGGGFGGGGGGGGGGFGGGGGGGGGGGGGGGGGGGGGGGGGGGGGGGGGGGGGGGGGGGGGGGGGGGGGGGFGGGGGGGGGGGGGGGGGGGGGGGGGGGGGGGGGGGGGGGGGGGGGGGGGGGGGGGGGGGGGGGGGGGGGGGGGGGGGGGGGGGGGGGGGGGGGGGGGGGGGGGGGGGGGGGGGGGGGFGGGGGFGGGGGGFFFFGGGGFF?FGGFFFFGGGGFFGFFFFBFGFFFBFFGG
@M02352:288:000000000-CKWC8:1:1101:21589:6986 1:N:0:ACTGAGCG+GTAAGGAG
TACGGAGGGTCCGAGCGTTATCCGGAATCATTGGGTTTAAAGGGTCCGCAGGCGGTCGATTAAGTCAGAGGTGAAATCCCATAGCTCAACTATGGAACTGCCTTTGATACTGGTTGACTTGAGTCATATGGAAGTAGATAGAATGTGTAGTGTAGCGGTGAAATGCATAGATATTACACAGAATACCGATTGCGAAGGCAGTCTACTACGTATGTACTGACGCTCATGGACGAAAGCGTGGGGAGCGAACAGGATTAGATACCCTGGTAGTCCACGCCCTAA
+
GGGGGFEEGGGGGGGGGGGGGGGGGGCF<FFGGGGGG7FDFGGGGGDFGEGDCGGFGGGGGEGGGGGGGGGFGGFGGGGGGFFGGGGGGGGDFGGGGGGGGGGGGGFGGGGFFGGGDGGGGGGGGGGGGGGG<FFFGDFGGFGGGGGFGGGGGGGGGGGGGGGGGGCFFGGGGGGGGGGGFGGGGFGGGGGGGGGGEGFGEFGGGGGG7EGGGFGGGGGGGGGGDDGGGGGGGGGFGGGGGGFFFFGGGGFFFFFGBFFFGGGGFFFFAF89@*6:9:EFGG
@M02352:288:000000000-CKWC8:1:1101:17196:7045 1:N:0:ACTGAGCG+GTAAGGAG
TACGGAGGGGGTTAGCGTTGTTCGGAATTACTGGGCGTAAAGCGTACGTAGGCGGATTGGAAAGTTGGGGGTGAAATCCCAGGGCTCAACCCTGGAACTGCCTCCAAAACTATCAGTCTAGAGTTCGAGAGAGGTGAGTGGAATTCCAAGTGTAGAGGTGAAATTCGTAGATATTTGGAGGAACACCAGTGGCGAAGGCGGCTCACTGGCTCGATACTGACGCTGAGGTACGAAAGTGTGGGGAGCAAACAGGATTAGATACCCTGGTAGTCCACACCGTAA
+
GGGGGGGGGGGGGGGGGGGGGGGGGGGGGGGGGGGGGGGGGGGGGGGGGGGGGGGGGGGGGGGGGGGGGGGGGGGGGFGFGGGGGGGGGGGGGGGGGGGGGGGGGGGGGGGGGGGGGGGGGGFGGGGGGGGGGGGGGGGGGGGGGGGGGGGGGGGGGGGGGGGGGGGGGGGGGGFGGGGGGGGGGGGFGGGGGGGGGGGGGGGGGGGGGGGGDGGGGGGGGGGCGDGGGGGDGGG>F7CFGGB<1DGCGF:??FGGFFFFGGGGFFGF2@>AFG?08BFFGG
@M02352:288:000000000-CKWC8:1:1101:11297:7052 1:N:0:ACTGAGCG+GTAAGGAG
TACGAGGGGTGCAAGCGTTAATCGGAATTACTGGGCGTAAAGCGTTCGTAGGCGGTCTATTAAGCAAGATGTGAAAGCCCAGGGCTCAACCTTGGAACTGCATTTTGAACTGGTAGACTAGAGTACTGTAGAGGGTGGTGGAATTTCCAGTGTAGCGGTGAAATGCGTAGAGATTGGAAGGAACATCAGTGGCGAAGGCGGCCACCTGGACAGATACTGACGCTGAGGAACGAAAGCGTGGGGAGCGAACAGGATTAGATACCCTGGTAGTCCACGCCGTAA
+
GFFFEGGGGFGGDFGGFBFF@FEDEEGGGGGEFGGGGFGCCGGGFFEEGGGEGGGFDGGGGGGFCDFFGGGFGGGGGGGGGGGGC=FFFGGGGGGGGGGGGGGFFGGGGGGGGGGGGGGFFFFFGGGGGGGGGGFCFGGGGGGFGGGGGGFEEEFGGGGGGGGGGGGGEEGGCFGGGGGGGGGFFGGGGGFCGGGGGGGGGGEGGGGGGGGFGFGGGFFGGGGGGDGGGGGDGED>DG5CEEFFFFGGC<BF:66:8FFFGGF>@FCF<FFF7CFBB<FFGG
@M02352:288:000000000-CKWC8:1:1101:15516:7063 1:N:0:ACTGAGCG+GTAAGGAG
TACGAGGGGTGCAAGCGTTAATCGGAATTACTGGGCGTAAAGCGTTCGTAGGCGGTTTGTTAAGCAAGATGTGAAAGCCCAGGGCTCAACCTTGGAACTGCATTTTGAACTGGCAAACTAGAGTACTGTAGAGGGTGGTGGAATTTCCAGTGTAGCGGTGAAATGCGTAGAGATTGGAAGGAACATCAGTGGCGAAGGCGGCCACCTGGACAGATACTGACGCTGAGGAACGAAAGCGTGGGGAGCGAACAGGATTAGATACCCTGGTAGTCCACGCCGTAA
+
GGGGFGGGGGGGGGGGGGGGGGGGGGGGGGGGGGGGGGGGGGGGGGGGGGGGGGGGGGGGGGGGGGGGGGGGGGGGGGGGGGGGGGGGGGGGGGGGGGGGGGGGGGGGGGGGGGGGGGGGGGGGGGGGGGGGGGGGGGGGGGGGGGGGGGGGGGGGGGGGGGGGGGGGGGGGGGGGGGGGGGGGGGGGGGGGGGGGGGGGGGGGGGGGGGGGGGGGGGGGGGGGGGGGGGGGGGGFGGGGGGFF>>DGGG@FFFFGFFFFFFGGFFGFFFFFFG?:9?FFGG
@M02352:288:000000000-CKWC8:1:1101:23650:7119 1:N:0:ACTGAGCG+GTAAGGAG
TACGGAGGGGGTTAGCGTTGTTCGGAATTACTGGGCGTAAAGCGCACGTAGGCGGATCAGAAAGTATAGGGTGAAATCCCAGGGCTCAACCCTGGAACTGCCTTATAAACTCCTGGTCTTGAGTTCGAGAGAGGTGAGTGGAATTCCGAGTGTAGAGGTGAAATTCGTAGATATTCGGAGGAACACCAGTGGCGAAGGCGGCTCACTGGCTCGATACTGACGCTGAGGTGCGAAAGTGTGGGGAGCAAACAGGATTAGATACCCTGGTAGTCCACACCGTAA
+
GGGGGGGGGGGGGGGGGGGGGGGGGGGGGGGGGGGGGGGGGGGGFEGEGGGGGGGFGGGGGGGGGFFFGGGGGGGGGGGGGGGGGGGGGGGGGGGGGGGGGFGGGGGGGGGGGGFGGGGGGGGGGGGGGGGGGGGGGGGGGGGGGGGGGGGGGGGGGGGGGGGGGGGGGGGGGGGGGGGGGGGGGGGGGGGGGGGGGGGGCGE5FGGGGGFGGGGGGGGGFGGGGGGGGGFGGGGFGGFGGGFFFFGGGGFFF<*>?FAFGDGGFFGFDFFFFGFFFBF?GG
@M02352:288:000000000-CKWC8:1:1101:11535:7159 1:N:0:ACTGAGCG+GTAAGGAG
TACGGAGGGTGCAAGCGTTAATCGGAATTACTGGGCGTAAAGCGCACGTAGGTGGTTTGTTAAGTCGGATGTGAAAGCCCAGGGCTCAACCTTGGAATTGCACCCGATACTGGCAGGCTAGAGTACGATAGAGGAGTGTGGAATTTCCTGTGTAGCGGTGAAATGCGTAGATATAGGAAGGAACATCAGTGGCGAAGGCGACACTCTGGATTGATACTGACACTGAGGTGCGAAAGCGTGGGGAGCAAACAGGATTAGATACCCTGGTAGTCCACGCCGTAA
+
GGGGGGGGGGGGGGGGGGGG@EFGGGGGGGGGGGGGGGGGGGGGGGGGGFGGFGGCGGGGGGGGGGGGGGGGGGGGGGGGGGGGGGGGGGGGGGGGGGGGGGGGGGGGGGGGGGGGGGGGGGGGGGGGGGGGGGGGGGGGGGGGGGGGGGGGGGGGGGGGGGGGGGGGGGGGGGGGGGGGGGGGGGGGGGGGGGGGGGGGGGGGCFGGGGGGGGGGFGGGGGGGGGGGGCGGGGGFGGGGGGFFFFGGGGFFFFGGFFFFGGGGFFGFFFFFFGF?BBFFGG
@M02352:288:000000000-CKWC8:1:1101:23149:7167 1:N:0:ACTGAGCG+GTAAGGAG
TACAGAGGGTGCAAGCGTTAATCGGAATTACTGGGCGTAAAGCGCGCGTAGGTGGTTTGTTAAGTCGGATGTGAAAGCCCAGGGCTCAACCTTGGAATTGCACCCGATACTGGCAGGCTAGAGTACGATAGAGGAGTGTGGAATTTCCTGTGTAGCGGTGAAATGCGTAGATATAGGAAGGAACATCAGTGGCGAAGGCGACACTCTGGATTGATACTGACACTGAGGAACGAAAGCGTGGGGAGCGAACAGGATTAGATACCCTGGTAGTCCACGCCGTAA
+
GGGGGGFGGFGGGGGGGGEGFEGGGGGGGGGGGGGGGFGCFFGGGGCG@FFGCFGGGGGGGGGFGG>CCFGFGGCFGGGGGGGGGGGFGFFGGGGGGGGDGGGGGGEEEGGGGGGGGGGGGGGGGGGGGGGGGGGGGGGFGGFGGGFGGGGEGFGGGGGGGGGGGGGGGGGGGFGGGFGFEGCGGFGGGGGGGGGGGGGGDGEGCFGGGCFFGGGGDEGGCCGGGGGFGGGGDGGBGGG5CGEFFFGD5D@FB:4CBF>FFFGGFFGFFFFF?FFFBFFFGD
@M02352:288:000000000-CKWC8:1:1101:12271:7168 1:N:0:ACTGAGCG+GTAAGGAG
TACAGAGGGTGCAAGCGTTAATCGGAATTACTGGGCGTAAAGCGCGCGTAGGAGGTTTGTTAAGTCGGATGTGAAAGCCCAGGGCTCAACCTTGGAATTGCACCCGATACTGGCAGGCTAGAGTACGATAGAGGAGTGTGGAATTTCCTGTGTAGCGGTGAAATGCGTAGATATAGGAAGGAACATCAGTGGCGAAGGCGACACTCTGGATTGATACTGACACTGAGGTGCGAAAGCGTGGGGAGCAAACAGGATTAGATACCCTGGTAGTCCACGCCGTAA
+
GGGF<FGGGFGGGGGGGGGD<@FGGGFGGGGGGGGGGGGGGGGG>FGGGGGGEFGFGGGGGGGGGGGGFGGGGGGGGGGGGGGGGGGGGGGGGGGGGGGGGGGF?FGGGGGGFGGGGGGGGGGGGGGGGGGGGGFEDCFGGGGGGFFGGGGGGGGGGGGGGGGGGGGGGGGGGGGGGGGGGGGGGGFGGGGGGGGGGGGGGGGGCFGGGGDFGFGACGGGGGGGGGGGFGGGGGGFGGDGEGFFFFGGGGFFFFGGFFFFGGGGFFGFFFFFFGFFFBF1DC
@M02352:288:000000000-CKWC8:1:1101:18944:7202 1:N:0:ACTGAGCG+GTAAGGAG
TACGGAGGGGGTTAGCGTTGTTCGGAATTACTGGGCGTAAAGCGCACGTAGGCGGATCAGAAAGTATAGGGTGAAATCCCAGGGCTCAACCCTGGAACTGCCTTGTAAACTCCTGGTCTTGAGTTCGAGAGAGGTGAGTGGAATTCCGAGTGTAGAGGTGAAATTCGTAGATATTCGGAGGAACACCAGTGGCGAAGGCGGCTCACTGGCTCGATACTGACGCTGAGGTGCGAAAGTGTGGGGAGCAAACAGGATTAGATACCCTGGTAGTCCACACCGTAA
+
GGGGGGGGGGGFGGGGGGGGGGGGGGGGGGGGGGGGGGGGGGGGGEGGGGGGGGGGGGGGGGGGGGGGGGGGGGGGGGGGGGGGGGGGGGGGGGGGGGGGGFGGGGGGGGGGGGGGGGGGGGGGGGGGGGGGGGGGGGGGGGGGGGGGGGGGGGGGGGGGGGGGGGGGGGGGGGGGGGGGGGGGGGGGGGGGGGGGGGGGGGGGGGGGGGGGGGGGGGGGGGGGGGGGGGGGGGGFGGGGGGF?9FFGGGFFFFGGFFFFGGGGFFGFFFFFFGFFFFF<GG
@M02352:288:000000000-CKWC8:1:1101:3803:7210 1:N:0:ACTGAGCG+GTAAGGAG
TACGGAGGGTGCAAGCGTTAATCGGAATTACTGGGCGTAAAGCGCACGTAGGTGGTTTGTTAAGTTGGATGTGAAAGCCCAGGGCTCAACCTTGGAACTGCATTCAAAACTGGCGAACTAGAGTATGGTAGAGGTGAGTGGAATTTCCTGTGTAGCGGTGAACTGCGTAGAGATGGGAAGGAACATCAGTGGCGAAGGCGACTAACTGGACCAATACTGACACTGAGGTGCGAAAGCGTGGGTAGCAAACAGGATTAGATACCCTGGTAGTCCACGCCGTAA
+
GGGGGGGG@FGGFGGGGGGDDEFGGGFGGGGGGGGGDFFGGGFG::FFGGGGCFE:=FGGGFFGGFAFBEEGCFGGF<,=FAFGGGGGGGGGG9==FGGDGFFGEGGGC<CFA<FE+6FFE=DF9FFGD<3BFF<<=FGG<F,=<<F,<@F:@3=,C<BFGG,,>,*44**7,>D?C,CEEGC<,<,;,@F?88C5EEG>**=*,?<C+29FGC:CCE+<<0<CCFGC6**/:EC:D5CEEGEA0;7F670813>:)*-00<F*9>3))/.64:*49(),9>
@M02352:288:000000000-CKWC8:1:1101:3817:7221 1:N:0:ACTGAGCG+GTAAGGAG
TACGGAGGGTGCAAGCGTTAATCGGAATTACTGGGCGTAAAGCGCACGTAGGTGGTTTGTTAAGTTGGATGTGAAAGCCCAGGGCTCAACCTTGGAACTGCATTCAAAACTGGCGAACTAGAGTATGGTAGAGGTGAGTGGAATTTCCTGTGTAGCGGTGAAATGCGTAGAGATGGGAAGGAACATCAGTGGCGAAGGCGACTCACTGGACCAATACTGACACTGAGGTGCGAAAGCGTGGGTAGCAAACAGGATTAGATACCCTGGTAGTCCACGCCGTAA
+
GGGGGGGGGGGGGGGGGFGGFGGGGGDGGGGGGGGFGGGGGGGGFFGGFFEEFGGBFGGGGGGGGGGGGGGGGGGGGGGGGGGGGGGGGGGGGGGGGGGGGGGGGGGGGCFFGGGGGGGGGGGGGGGGGGGGGGFGGGGGGGGGGGGGGGGGGGGFGGEGGGGGGFGGGGGGFFGGGGGGGGGGGFFGGGGGGGGGGGGGGDECGGGGGGGGGGGFFGGGGGGDFGGCCFFDGGDD4EGGGGFAFFGGGGFFF?GG>FFFGGGGFFGFFF>A?GF?>?E;DD
@M02352:288:000000000-CKWC8:1:1101:10632:7229 1:N:0:ACTGAGCG+GTAAGGAG
TACGGAGGGTGCAAGCGTTAATCGGAATTACTGGGCGTAAAGCGCACGTAGGTGGTTTGTTAAGTTGGATGTGAAAGCCCAGGGCTCAACCTTGGAACTGCATTCAAAACTGGCGAACTAGAGTATGGTAGAGGTGAGTGGAATTTCCTGTGTAGCGGTGAAATGCGTAGAGATGGGAAGGAACATCAGTGGCGAAGGCGACTCACTGGACCAATACTGACACTGAGGTGCGAAAGCGTGGGTAGCAAACAGGATTAGATACCCTGGTAGTCCACGCCGTAA
+
GGGGGGGGGGGGGGGGGEGGGFGGGGGGGGGGGGGGGGGGGGGGGGGGGGGGFGGFFGGGGGGGGGGGGGGGGGGGGGGGGGGGGGGGGGGGGGGGG?FGGGGGGGGFGGGGGGGGGGGGGGGGGGGGGFGGGGFGGGGGGGGGGFGGGGGGGGGGGGGGGGGGGGGGGGGGGGGGGGGGGGGGGFGGGGGGGGGGGGGGEGEGGGGGGDC6FFCFGGGGGFGGGGCGGGGGGGGFGGGGGGFFFFGGGGFFFFGGFFFFFCGGFFGFFFFFFGFFFFFFGG
@M02352:288:000000000-CKWC8:1:1101:22533:7244 1:N:0:ACTGAGCG+GTAAGGAG
TACGGAGGGTCCGAGCGTTATCCGGAATCATTGGGTTTAAAGGGTCCGCAGGCGGTCGATTAAGTCAGAGGTGAAATCCCATAGCTCAACTATGGAACTGCCTTTGATACTGGTTGACTTGAGTCATATGGAAGTAGATAGAATGTGTAGTGTAGCGGTGAAATGCATAGATATTACACAGAATACCGATTGCGAAGGCAGTCTACTACGTATGTACTGACGCTCATGGACGAAAGCGTGGGGAGCGAACAGGATTAGATACCCTGGTAGTCCACGCCGTAA
+
GGGGGGGGGGGGEGGGGGGGGGGGGGGGGGGGGGGFGGGGGGGGGGGGGGGGGGGGGGGGGGGGGGGGGGGGGGGGGGGGGGGGGGGGGGGCFGGGGGGGGGGGGGGGGGGGGGGGGGGGGGGGGGGGGGGGFGGGGGFFGGGGGGGGGGGGGGGGGGGGGGGGGGGGGGGGGGGGGGGGGGGGGGGGGGGGGGGGGGGGGGGGGGGGGGGGGGGGGGGGGGGGGGGGGGGGGGGFGGGGGGFFFFGGGGFFF<CFDFFFGGGGFFGFFFFFFGFFFFF;DG
@M02352:288:000000000-CKWC8:1:1101:27425:7255 1:N:0:ACTGAGCG+GTAAGGAG
TACGGAGGGTGCAAGCGTTAATCGGAATTACTGGGCGTAAAGCGCACGTAGGTGGTTTGTTAAGTTGGATGTGAAAGCCCAGGGCTCAACCTTGGAACTGCATTCAAAACTGGCGAACTAGAGTATGGTAGAGGTGAGTGGAATTTCCTGTGTAGCGGTGAAATGCGTAGAGATGGGAAGGAACATCAGTGGCGAAGGCGACTCACTGGACCAATACTGACACTGAGGTGCGAAAGCGTGGGTAGCAAACAGGATTAGATACCCTGGTAGTCCACGCCGTAA
+
GGGGGGGGGGEGGGGGGGGE7@FGGG@GGG9EGGGGGGGGGGDF++CFGGGGFGG:C<FFFGGGGAAEFGGGGGGGGFE<A<FGGGGGGGGGGF<FF<FGGGGGFCFFGGGGGGGGCFG<FFGGGC<F=FGGGGGGGGCFGGGGG9FFFGGGGGGGGGGGGGGGFGDGGGGCGG?8:8F@CGGGE<FCCFGGGGGGGGGGDEEGGGGGGGG6C8@CFGCGGGGGGGGGCCFDGGGFFGGGGGF9:FGGGGFFFFGGFFFFGGGGFFGFFFFFFG?<B0>BGG
@M02352:288:000000000-CKWC8:1:1101:5624:7264 1:N:0:ACTGAGCG+GTAAGGAG
TACGGAGGATCCAAGCGTTATCCGGAATCATTGGGTTTAAAGGGTCCGTAGGTGGATAATTAAGTCAGAGGTGAAAGTTTGCGGCTCAACCGTAAAATTGCCTTTGATACTGGTTATCTTGAGTTATTATGAAGTAGTTAGAATATGTAGTGTAGCGGTGAAATGCATAGATATTACATAGAATACCAATTGCGAAGGCAGATTACTAATAATCAACTGACACTGATGGACGAAAGCGTGGGGAGCGAACAGGATTAGATACCCGGGTAGTCCACGCCGTAA
+
GGGGGGGGGGGGGGGGGGGGGGGGGFDGFGGGGGGGGGGGGGGGGDGGGGGGFGGGGGGGGGGGGGGGGGGGGGGGGGFFGGGGGGGGGGGGGGDGFGGGGGGGGGGGGGGGGGGFGFGGGCFFBGGGGGGGGGGGGDFGGGDGGFGGG<FDFGFFGGEGGGFGGGGGGGFFFGGGGGGGFGFCFCFGFGGGGGGGGGGGGFGFGGFGGGFFFGGGGGGGGFGGFGGGGGFDGGG>4::EGGFFFFCDGGDF::GF>*.0AEG4)5C>9)-5=F@FFFEFGG
@M02352:288:000000000-CKWC8:1:1101:5748:7269 1:N:0:TCTGAGCG+GTAAGGAG
TACGGAGGGTGCAAGCGTTACTCGGAATCACTGGGCGTAAAGAGCGCGTAGGCGGGTTTGTAAGCTTGATGTGAAATCCAATGGCTCAACCATTGAACTGCTTTGAAAACTGCTTAGCTAGAATATGGGAGAGGTAGATGGAATTTCTGGTGTAGGGGTAAAATCCGTAGAGATCAGAAGGAATACCGATTGCGAAGGCGATCTACTGGAACGTTATTGACGCTGAGACGCGAAAGCGTGGGGAGCAAACAGGATTAGATACCCTGGTAGTCCACGCCCTAA
+
GGGG>;+@C8BB<FGGEGGE@9F@EEEG9FEFGCF<FFFEFFFG,@+@FGGFDGE7CF:?FAFG,,EAF,CEFGGGGGF,5BF,D=FDEGF:FFG9,B>CFDCF=,,C=FF<B>AB,@CECF,<3,@FFGC:CF7FC:3;>FCGG9FG9FFFFCF9CDFGGGFG,<<CEGG?FF6BE+>EDFGC9FFC@F@FGGEGEGGE8*;F+<FDGGDF*;C>8CF7FGGEGGFGF5)):CCEFGGGGGD19E<C+C:??BGG?FFFGGGGFFGFA?BFFC4:;039GF
@M02352:288:000000000-CKWC8:1:1101:16015:7269 1:N:0:ACTGAGCG+GTAAGGAG
TACGAGGGGTGCAAGCGTTAATCGGAATTACTGGGCGTAAAGCGTACGTAGGCGGTTTGTTAAGCAAGATGTGAAAGCCCAGGGCTCAACCTTGGAACTGCATTTTGAACTGGCAAACTAGAGTACTGTAGAGGGTGGTGGAATTTCCAGTGTAGCGGTGAAATGCGTAGAGATTGGAAGGAACATCAGTGGCGAAGGCGGCCACCTGGACAGATACTGACGCTGAGGTACGAAAGCGTGGGGAGCGAACAGGATTAGATACCCTGGTAGTCCACGCCGTAA
+
GGGGCEGGGGGGGFGGGGGGF@FGGGGGGGAFCGGGGGGGGGGGGGGGEGGGGGGF:FFGGGGGCGGGGGGGGGGGGFG7CE7CFGGGGGFCFFGGGGGGGGGFGGFEGGGGGGGGGGGDFGGGFGG9<@FGGGGGE@FGGGGGGGGF<FGGGGGGGGGGGGGGGCFGGGGGFG@CGGCFGGGGG9FFGGGGGGGGGGGEGGEGGGGGF8CG>FGGGGGGGGGGGGGGCGGGGGGFGGG>CEEBFFDGEGBFF0CG?FFFGGGGFFGF<FBBFGF?BFFFGG
@M02352:288:000000000-CKWC8:1:1101:9595:7272 1:N:0:ACTGAGCG+GTAAGGAG
TACGAGGGGTGCAAGCGTTAATCGGAATTACTGGGCGTAAAGCGTGCGTAGGTGGTTTGTTAAGCAAGATGTGAAAGCCCCGGGCTCAACCTGGGAACTGCATTTTGAACTGGCAAACTAGAGTATTGTAGAGGGTAGTGGAATTTCCAGTGTAGCGGTGAAATGCGTAGAGATTGGAAGGAACATCAGTGGCGAAGGCGGCCACCTGGACAGATACTGACGCTGAGGAACGAAAGCGTGGGGAGCGAACAGGATTAGATACCCTGGTAGTCCACGCCGTAA
+
GGGG-BFFGFGE<FGGGFG:<CFGGGGGGGGGGGGGGGGGGGGGGEGGGGGGFFG=FGFFGFGGA<FGEFGGGGGGGGGG7CFGGGGGGGGG@GGGGGGGGCGGFGFGGGGFDCCFDFGFGGGGC@=<@FGFGG:@FGGGGGGGGFGCFGGGGGG9FFGGGGGGCGGGGGG9FGGFGCFGEGGGG9FGGGGGGGGGGGGGGGE:*;FFFGD?FGGGGGGGGGGGGGGG<CFGGGGFGGGGGGFFFFCGEGFF??GG?=:FGGGGFFGFFFFFFGF:BFFFDG
@M02352:288:000000000-CKWC8:1:1101:22123:7304 1:N:0:ACTGAGCG+GTAAGGAG
TACGGAGGGTCCGAGCGTTATCCGGAATCATTGGGTTTAAAGGGTCCGCAGGCGGTCGATTAAGTCAGAGGTGAAATCCCATAGCTCAACTATGGAACTGCCTTTGATACTGGTTGACTTGAGTCATATGGAAGTAGATAGAATGTGTAGTGTAGCGGTGAAATGCATAGATATTACGCAGAACACCGATTGCGAAGGCAGTCTACTACGTATGTACTGACGCTCATGGACGAAAGCGTGGGGAGCGAACAGGATTAGATACCCTGGTAGTCCACGCCGTAA
+
FFGG-FEG+B,EFGGGGGGGGGGGGGEGFGGGGFG@6CFA@F<FGC6CGEGEEGGGG@==FGGFGGFFGCFGCFGGDE4E5F8FGGGGGCG,BF,5CFE5ECDFDFF<EFGD8FA@GGGFGEGFEDC=<=F9,@:@F=FGFEFG=F9@AFGGGGGGGGGGGGGGGG;@FGGFGG,;;**6>FG,CFGEEGGGGGGGGGGDEGGGGGG95:*2+22+CGGGGGGGEGC92CFGGGGFG51;CCB09EGGGGDFF?GGFFFFGGGGFFDF<FDFB7FFFBFFGG
@M02352:288:000000000-CKWC8:1:1101:17223:7308 1:N:0:ACTGAGCG+GTAAGGAG
TACGAGGGGTGCAAGCGTTATTCGGAATTACTGGGCGTAAAGCGTGCGTAGGTGGTTTGTTAAGCAAGATGTGAAAGCCCCGGGCTCAACCTGGGAACTGCATTTTGAACTGGCAAACTAGAGTATTGTAGAGGGTAGTGGAATTTCCAGTGTAGGGGTAAAATCCGTAGAGATCAGAAGGAATACCGATTGCGAAGGCGATCTACTGGAACATTATTGACGCTGAGACGCGAAAGCGTGGGGAGCAAACAGGATTAGATACCCTGGTAGTCCACGCCCTAA
+
GGGGFEGGDGGGGGGGGGGG,CFGGGGGGGFGGGGGGGGGGGGGGGGGFGGGGGGFFFFGGGGGGGGGGGGGGGGGGGGGGGGGGGGGGGGGGGGGGGGGGAFGGGFGGGGGGGDFGGGFGGFGGGGGGGGGGGDFFGGGGGGGGGGFGGGFGGGFGGGGGGGGGGGGGGDFDGGGGGCFGGGGGGGGGGGGGGGC5EEGGEGGGGGGGGGGGGGGGGGGGGGGGGGFGGGGGGDFGGGGGG>?>FGGGGFFFFGGFFFFGGGGFFGFFFFFFGFFF?B>GF
@M02352:288:000000000-CKWC8:1:1101:18915:7367 1:N:0:ACTGAGCG+GTAAGGAG
TACGGAGGGTGCAAGCGTTAATCGGGATTACTGGGCGTAAAGCGCACGTAGGTGGTTTGTTAAGTTGGATGTGAAAGCCCAGGGCTCAACCTTGGAACTGCATTCAAAACTGGCGAACTAGAGTATGGTAGAGGTGAGTGGAATTTCCTGTGTAGCGGTGAAATGCGTAGAGATGGGAAGGAACATCAGTGGCGAAGGCGACTCACTGGACCAATACTGACACTGAGGTGCGAAAGCGTGGGTAGCAAACAGGATTAGATACCCTGGTAGTCCACGCCCTAA
+
GGGGGGGGGGGGGGGGGGGG,FGGGGGGGGGGGGGGGGGGGGGGGGGGGGGGFGGFGGGGGGGGGGFGGGGGGGGGGGGGGGGGGGGGGGGGGGGGGGGGGGGGGGGGGGGGGGGGGGGGGGGGGGGGGGGGGGGGGGGGGGGGGGGGGGGGGGGGGGGGGGGGGGGGGGGGGFGFGGGGGGGGGGGGGGGGGGGGGGGGGGGGGGGGGGGGGGGGGGGGGGGGGGGGGGGGGGGFGGGGGGFFFFGGGGFFFFGGFFFFGGGGFFF@AFFFFGFFFFFFGG
@M02352:288:000000000-CKWC8:1:1101:16859:7397 1:N:0:ACTGAGCG+GTAAGGAG
TACGAGGGGTGCAAGCGTTAATCGGAATTACTGGGCGTAAAGCGTTCGTAGGCGGTCTATTAAGCAAGATGTGAAAGCCCAGGGCTCAACCTTGGAACTGCATTTTGAACTGGTAGACTAGAGTACTGTAGAGGGTGGTGGAATTTCCAGTGTAGCGGTGAAATGCGTAGAGATTGGAAGGAACATCAGTGGCGAAGGCGGCCACCTGGACAGATACTGACGCTGAGGAACGAAAGCGTGGGGAGCGAACAGGATTAGATACCCTGGTAGTCCACGCCGTAA
+
GGGGFGGGGGGGGGGGGGGG6CFGGGGGGGGGGGGGGGGGGGGGCCGFGGGGGGGFDGGGGGGGGGGGGGGGGGGGFGGGGGGGGGGGGGGGGGGGGGGGGGGGGFCEGGGGGGFGGGGGGGGGGGGGGGGGGGGFGGGGGGGGGFGGGGGGGGGGGGGGGGGGGGGGGGGGGGGGGGGGGGGGGGGGGGFGGGGGGGGGGGGGGGGGGGGGGGGGGGGGGGGGGGGGGGGGGGGFGGGGGGBFFFGGGGFFFF:DFF<FGGGGFFGFFFFFFGFFFFFF3C
@M02352:288:000000000-CKWC8:1:1101:5554:7411 1:N:0:ACTGAGCG+GTAAGGAG
TACGAGGGGTGCAAGCGTTAATCGGAATTACTGGGCGTAAAGCGTGCGTAGGTGGTTTGTTAAGCAAGATGTGAAAGCCCCGGGCTCAACCTGGGAACTGCATTTTGAACTGGCAAACTAGAGTATTGTAGAGGGTAGTGGAATTTCCAGTGTAGCGGTGAAATGCGTAGAGATTGGAAGGAACATCAGTGGCGAAGGCGGCTACCTGGACAAATACTGACACTGAGGCACGAAAGCGTGGGGAGCAAACAGGATTAGATACCCTGGTAGTCCACGCCGTAA
+
GFGGDC:@FGEGGFFGGGGG@FFGD,CFGGGCFGGGGGG@CGGGGGGGFFGGEFGF7FG<FECF95CEFGGGGFGGFGGGGGGGEGGGGF<AFGGGGDFGGGGFC,BFFG,A3FGGFEGCFGG<DEFEFGG9FGGGCCFGGGFGGGFCFGCGCGCGGGGGGGGFFGGGDEG9DF9BCGGGGFGGGCGDGGGGGGGGDGGGGGGGGGGGGC*+2*<CFGFFGCFFGGGGGGGGGGGFGE<GEGEFFEDGFGFFFF47?FAFGG?F?FFFDFFD/2*4(4<9D<
@M02352:288:000000000-CKWC8:1:1101:22080:7443 1:N:0:ACTGAGCG+GTAAGGAG
TACGGAGGGTCCGAGCGTTATCCGGAATCATTGGGTTTAAAGGGTCCGCAGGCGGTCGATTAAGTCAGAGGTGAAATCCCATAGCTCAACTATGGAACTGCCTTTGATACTGGTTGACTTGAGTCATATGGAAGTAGATAGAATGTGTAGTGTAGCGGTGAAATGCATAGATATTACACAGAATACCGATTGCGAAGGCAGTCTACTACGTATGTACTGACGCTCATGGACGAAAGCGTGGGGAGCGAACAGGATTAGATACCCTGGTAGTCCACGCCGTAA
+
GGGGGGGGGGGGGGGGGGGEFGGGGGGGGGGGGGGGGGGGGGGGGGGGGGGGGGGGGGGGGGGGGGGGGGGGGGGGGGGGGGGGGGGGGGG,EFGGGGGGGGGGGGGGGGGGGGGGGGGGGGGGGGGGGGGG9FGFFGGGGGGGGGGGGGGGGGGGGGGGGGGGGGGGGGGGGGGGGGGGGGGGGGGGGGGGGGGGGGGGGGGGGGGFGGGGGFGGGGGGGGGGGGGGFCF:EEGBGGGGGGB?FEGGGGFFFFGGF@AFGGGGFFDFB@AFFGFFFFFFGG
@M02352:288:000000000-CKWC8:1:1101:18987:7450 1:N:0:ACTGAGCG+GTAAGGAG
TACGAGGGGTGCAAGCGTTAATCGGAATTACTGGGCGTAAAGCGTGCGTAGGTGGTTTGTTAAGCAAGATGTGAAAGCCCCGGGCTCAACCTGGGAACTGCATTTTGAACTGGCAAACTAGAGTATTGTAGAGGGTAGTGGAATTTCCAGTGTAGCGGTGAAATGCGTAGAGATTGGAAGGAACATCAGTGGCGAAGGCGGCTACCTGGACAAATACTGACACTGAGGCACGAAAGCGTGGGGAGCAAACAGGATTAGATACCCTGGTAGTCCACGCCGTAA
+
GGGG@FEGGGGGGGGGGGGGGGGGGGGGGGGGGGGGGEGGGGGGGGGGGGGGGGGFGGGGGGGGGGGGGGGGGGGGGGGGGGGGGGGGGGGGGGGGGGGGGGGGGGGGFFGGGGGGGGGGGGGGGGGGGGGGGGGGGGGGGGGGGGGGGGGGGGGGGGGGGGGGGGGGGGGGGGGFGGGGGGGGGGGGGGGGGGGGGGGGGGGGGGGGGGGGGGGGGGGGGGGGGGGGGGGGGGGFGGGGDGFBFFGGCGFFFFGGFFFFGGGGFFGFBFFFFGFFF:EFGG
@M02352:288:000000000-CKWC8:1:1101:13591:7523 1:N:0:ACTGAGCG+GTAAGGAG
TACGAGGGGTGCAAGCGTTAATCGGAATTACTGGGCGTAAAGCGTTCGTAGGCGGTCTATTAAGCAAGATGTGAAAGCCCAGGGCTCAACCTTGGAACTGCATTTTGAACTGGTAGACTAGAGTACTGTAGAGGGTGGTGGAATTTCCAGTGTAGCGGTGAATGCGTAGAGATTGGAAGGAACATCAGTGGCGAAGGCGGCCACCTGGACAGATACTGACGCTGAGGAACGAAAGCGTGGGGAGCGAACAGGATTAGATACCCTGGTAGTCCACGCCGTAAA
+
GGGGFGGGGGGGGGGGGGGGFGGGGGGGGGGGGGGGGGGGGGGGGGGGGGGGGGGGGGGGGGGGGGGGGGGGGGGGGGGGGGGGGGGGGGGGGGGGGGGGGGGGGGGDGGGGGGGGGGGGGGGGGGGGGGGGGGGGGGGGGGGGGGGGGGGGGGGGGGGGGGGGGGEEGGGAFGGGGGGGGGGGGGGGGGGGGGGGGGGGGGGGGGGGGGGGGGGGGGGGGGGGGGGGGGGGGGDFDGGGGGFFFFGGGGFFFFGGFFFFGGGGFFGFFFF9FGFBFFE?GG
@M02352:288:000000000-CKWC8:1:1101:15120:7657 1:N:0:ACTGAGCG+GTAAGGAG
TACGAGGGGTGCAAGCGTTAATCGGAATTACTGGGCGTAAAGCGTGCGTAGGTGGTTTGTTAAGCAAGATGTGAAAGCCCCGGGCTCAACCTGGGAACTGCATTTTGAACTGGCAAACTAGAGTATTGTAGAGGGTAGTGGAATTTCCAGTGTAGCGGTGAAATGCGTAGAGATTGGAAGGAACATCAGTGGCGAAGGCGGCTACCTGGACAAATACTGACACTGAGGCACGAAAGCGTGGGGAGCAAACAGGATTAGATACCCTGGTAGTCCACGCCGTAA
+
GGGGCFGGDGGGGGGGGGGGGCGGGGEGGGGGGGGFGGGGGGGGGGGG:FFGEFGB=FFGGGGGFFGGGGGGGGGGGDFFFGEGGGGGGGGGGGGFFGC?FCGGGGGGGDFGFGGG8DFFD<BFFDDGDFFGGCCCGGGGFGCFA<FFGEGCFFFGGGGGGGFFGGGEEEC?,?F@FGGGGGGG:B<B2@FEGGEGGDGGGGGGGGGGDFFC8FGGGGFCF6C8<*ACG59DGGDDG5CGGCE?>DF4CGFFFBGG>@44:?FCF>GF<F2AFGFFFBB1DD
@M02352:288:000000000-CKWC8:1:1101:25405:7671 1:N:0:ACTGAGCG+GTAAGGAG
TACGAGGGGTGCAAGCGTTAATCGGAATTACTGGGCGTAAAGCGTTCGTAGGCGGTTTGTTAAGCAAGATGTGAAAGCCCAGGGCTCAACCTTGGAATTGCACCCGATACTGGCAGGCTAGAGTACGATAGAGGAGTGTGGAATTTCCTGTGTAGCGGTGAAATGCGTAGATATAGGAAGGAACATCAGTGGCGAAGGCGACACTCTGGATTGATACTGACACTGAGGTGCGAAAGCGTGGGGAGCAAACAGGATTAGATACCCTGGTAGTCCACGCCGTAA
+
GGGGFGGGGGGGFGGGGGGG8EFGGCEFGFGGGGGGGGGGGGGGGGGGGGGGGGGFEFGGGGGGGGGGGGGGGGGGGGGGFGGGGGGGGGGFGGGGGGGGDG<E+CEGCGGGGGGGGGGGG9FGFFFGGGGGGG7FFGGGGGGGG9FEGGGGGGCGGGGGGCFGFFGGDGGGGGGGGGGGGGGGFFGGGGGGGGGGGGGGGGGGGGGGGGGGGGGGGGFGGFGGGCGGGDGGGGGFGGGGGGF1>EC7EGFFF097?F<BFGGGFFGFBFFAFGF<BFFFGD
@M02352:288:000000000-CKWC8:1:1101:20388:7677 1:N:0:ACTGAGCG+GTAAGGAG
TACGAGGGGTGCAAGCGTTAATCGGAATTACTGGGCGTAAAGCGCGCGTAGGTGGTTTGTTAAGTCGGATGTGAAAGCCCAGGGCTCAACCTTGGAATTGCACCCGATACTGGCAGGCTAGAGTACGATAGAGGAGTGTGGAATTTCCTGTGTAGCGGTGAAATGCGTAGATATAGGAAGGAACATCAGTGGCGAAGGCGACACTCTGGATTGATACTGACACTGAGGTGCGAAAGCGTGGGGAGCAAACAGGATTAGATACCCTGGTAGTCCACGCCGTAA
+
GGGGGGGGGEGGGGGGGGGGGGGGGGGGGGGGGGGGGGGFGGGGGGGGFGGGFGGGDGGGGGGGGGGGGGGGGGGGGGGGGGGGGGGGGGGGGGGGGGGGGGGGGGGGGGGGGGGGGGGGGGGGGGGDGGGGGGFEGGGGGGGGGGGGGGGGGGFGGGGGGGGGGGGGGGEGGGGGGCFFGGGGGGGGGGGGGGGGGEGGGGGG6FFGGGGG6@F@FGGGGGGGGGGGG=GGGGDEGEGGGGFFFFGGGGFFFFGGFFFFGGGGFFGFFFFFFGFFFFFFGD
@M02352:288:000000000-CKWC8:1:1101:27455:7686 1:N:0:ACAGAGCG+GTAAGGAG
TACGGAGGGTGCAAGCGTTATCCGGAATCATTGGGTTTAAAGGGTACGTAGGTGGCTAATTTAGTCAGAGGTGAAAGTTTGCCGCTTAACGGTAAAATTGCCTTTGATACTGGTTATCTTGAATCATTATGAAGTGGTTAGAATATGTAGTGTAGCGGTGAAATGCATAGATATTACATAGAATACCAATTGCGAAGGCAGATCACTAATCATGTATTGACACTGATGGACGAAAGCGTGGGGAGCGAACAGGATTAGATACCCTGGTAGTCCACGCCGTAA
+
FFGG7FCD7@@FFEEGGCB@F<EEEF+F<EEFF<F@,,C<@EC@G,C?EA=@CCF,,C5CEFFGGGGGGGGEGFGGGFEDF9<CF74CFFGB:C@FGFFGF?C,5<EFGGGGGCF<?FFGGG8FFGGG9<DCCF55>5FFFFFGF9=3,CFDF8EF7FGGGGFFEG<FCGGGGGGG=9@9DGGCFF?E7F;DCEEGGGGGE8,,<BF9:=*=FCGGGGGFF9CEGGFGFGGGDEG>FD*=CG>?BFGGG37@B?FGB?DFGG@FFFGFBFBA*:9:B0>>CC
@M02352:288:000000000-CKWC8:1:1101:19076:7699 1:N:0:ACTGAGCG+GTAAGGAG
TACTAAAGGTGCAAGCGTTAATCGGAATTACTGGGCGTAAAGCGCGCGTAGGTGGTTTGTTAAGTTGGATGTGAAAGCCCAGGGCTCAACCTTGGAACTGCATTCAAAACTGACTCACTAGAGTACGAGAGAGGTTAGTGGAATTTCCTGTGTAGCGGTGAAATGCGTAGAGATGGGAAGGAACACCAGTGGCGAAGGCGACTGACTGGCTCGATACTGACACTGAGGTGCGAAAGCGTGGGGAGCAAACAGGATTAGATACCCTGGTAGTCCACGCCGTAA
+
GGGGGGGGGGGGGGGGGGGGGGGGGGGGGGGGGGGGGGGGGGGGGGGGGGGGFGGGGGGGGGGGGGGGGGGGGGGGGGGGGGGGGGGGGGGGGGGGGGGGGGGGGGGGGGGFGGGGGGGGGGGGCGGCEFGGGGGGGGGGGGGGGGGGGGGGGGGGGDGGGGGGGGGGGGDGFGFGGGGGGGGGGGGGGGGGGGGGGGGGGGGGGGGGGGFGGGFFGFGGGGGGGGGFCCFGGEGFGGGGGGE:>5FCFGFF<:GGF?BFFGGGFFDFBFDDFGFFFBD>DC
@M02352:288:000000000-CKWC8:1:1101:20492:7720 1:N:0:ACTGAGCG+GTAAGGAG
TACGGAGGGTGCGAGCGTTAATCGGAATTACTGGGCGTAAAGCGTACGCAGGCGGTTTGTTAAGCGAGATGTGAAAGCCCCGGGCTCAACCTGGGAACTGCATTTCGAACTGGCAAACTAGAGTGTGATAGAGGGTGGTAGAATTTCAGGTGTAGCGGTGAAATGCGTAGAGATCTGAAGGAATACCGATGGCGAAGGCAGCCACCTGGGTCAACACTGACGCTCATGTACGAAAGCGTGGGGAGCAAACGGGATTAGATACCCCGGTAGTCCACGCCGTAA
+
GGGGG@CFGGGGGGGGGGGGGGGGGGGGGGGGGGGGGGGGGGGGGGGGGGGGGGGFFGGGGGGGGGGGGFGGGGGGGGGGGGGGGGGGGGGGGGGGGGGGGGGGGGGGGFGGGGFGGGGGGGGDGGGGGGGGGGGGGGGGGGGGGGGGGGGGGGGGGGGGGCFFGFGGGGGGGGGGGFGGGGGGGGGGEGGGGGGGGGGGDGGGGGGGGGGGGGGGGGGGGGGGGGGGGGGGEGGFGGGGGGFFFFGGCGFFFFGGF@4=CFGGFFGBBEFFFGFFFFFFGD
@M02352:288:000000000-CKWC8:1:1101:16844:7722 1:N:0:ACTGAGCG+GTAAGGAG
TACGGAGGGGGTTAGCGTTGTTCGGAATTACTGGGCGTAAAGCGTACGTAGGCGGATTGGAAAGCTGGGGGTGAAATCCCAGGGCTCAACCCTGGAACTGCCTCCAAAACTATCAGTCTAGAGTTCGAGAGAGGTGAGTGGAATTCCAAGTGTAGAGGTGAAATTCGTAGATATTTGGAGGAACACCAGTGGCGAAGGCGGCTCACTGGCTCGATACTGACGCTGAGGTACGAAAGTGTGGGGAGCAAACAGGATTAGATACCCTGGTAGTCCACACCGTAA
+
GGGGGGGGGGGGGGGGGGGGGGGGGGGGGGGGGGGGGGGGGGGGGGGGGGGGGGGGGGGGGGGGGGGCGGGGGGGGGGGGGGGGGGGGGGGGGGGGGGGGGGGGGGGGGGGGGGGGGGGGGGGGGGGGGGGGGGGGGGGGGGGGGGGGGGGGGGGGGGGGGGGGGGGGGGGGGGGGGGGGGGFGGGGGGGGGGGGGGGGGGGGDGGGFFFGGGGGGGGGGGGGGGGGGGGGCEGGBFGGGGGFB6DG<CFFFFFGGFFFFGGGGFFGFAF7<@GFFFFEFGG
@M02352:288:000000000-CKWC8:1:1101:8471:7724 1:N:0:ACTGAGCG+GTAAGGAG
TACGGAGGGTCCGAGCGTTAATCGGAGTTACTGGGCGTAAAGCGCGCGTAGGTGGATTGGTCAGTCAGATGTGAAAGCCCAGGGCTCAACCTTGGAACTGCATCTGATACTGCTAGTCTAGAATACAGTAGAGGGTAGTGGAATTTCCTGTGTAGCGGTGAAATGCGTAGATATAGGAAGGAACACCAGTGGCGAAGGCGACTACCTGGACTGATATTGACACTGAGGTGCGAAAGCGTGGGGAGCAAACAGGATTAGATACCCTGGTAGTCCACGCCGTAA
+
GGGGEEGEGG@GGEGEGGGGFAFGGDGGGGGGGGGGGFEEGGGGGGEGGGGG<EF7EF@FGGGGGGGGGGGGGGGGGCGGGGGGGFGGGGGGFGGGGGGGGFGEGGGGGGGGDDEFDFGGGGFGFFGGEGGGGGDFGGGFGGGGGGGGEFGGGGCGEGGGGGFFGGGGGG>GGGC9FGGGGGGGGGGGGGGGGGGGDCGGBEEEGGGGGGGGGFGFGGGGGD6CGGCGGGGGGGGFGGGGGGEFFFGG?FFFFBGGFFFFFF@F@FGFBFFFFGFF9BBFDD
@M02352:288:000000000-CKWC8:1:1101:16849:7768 1:N:0:ACTGAGCG+GTAAGGAG
TACAGAGGGTGCAAGCGTTAATCGGAATTACTGGGCGTAAAGCGCGCGTAGGTGGTTTGTTAAGTCGGATGTGAAAGCCCAGGGCTCAACCTTGGAATTGCACCCGATACTGGCAGGCTAGAGTACGATAGAGGAGTGTGGAATTTCCTGTGTAGCGGTGAAATGCGTAGATATAGGAAGGAACATCAGTGGCGAAGGCGACACTCTGGATTGATACTGACACTGAGGTGCGAAAGCGTGGGGAGCAAACAGGATTAGATACCCTGGTAGTCCACGCCGTAA
+
GGGGGGGGGGGGGGGGGGGG,EFGGGGGGGGGGGGGGGGGGGGGGGGGGGGGGGGGGGGGGGGGGGGGGGGGGGGGGGGGGGGGGGGGGGGGGGGGGGGGGGGGGGGGGGGGGGGGGGGGGGGGGGGGGGGGGGGGGGGGGGGGGGGGGGGGGGGGGGGGGGGGGGGGGGGGGGGGGGGGGGGGGGGGGGGGGGGGGGGGGGGGGGGGGGGGGGGFGFFGGGGGGGFEGGGCEGGFGGGGGGFFFFGGGGFFFFGGFFBFGGGGFFGFFFFFFGFBFFFFGG
@M02352:288:000000000-CKWC8:1:1101:19122:7785 1:N:0:ACTGAGCG+GTAAGGAG
TACGGAGGGGGTTAGCGTTGTTCGGAATTACTGGGCGTAAAGCGTACGTAGGCGGATTGGAAAGTTGGGGGTGAAATCCCAGGGCTCAACCCTGGAACTGCCTCCAAAACTATCAGTCTAGAGTTCGAGAGAGGTGAGTGGAATTCCAAGTGTAGAGGTGAAATTCGTAGATATTTGGAGGAACACCAGTGGCGAAGGCGGCTCACTGGCTCGATACTGACGCTGAGGTACGAAAGTGTGGGGAGCAAACAGGATTAGATACCCTGGTAGTCCACACCGTAA
+
GGGGGFGGGGGGGGGGGGGGGGGGGGGGGGGGGGGGGGGGGGGGGGGGGGGGGGGGGGGGGGGFGGGGGGGGGGGGGGGGGGGGGGGGGGGGGGGGGGGGGGGGGGGGGGGGGGGGGGGGGGGGGGGGGGGGGGGGGGGGGGGGGGGGGGGGGGGGGGGGGGGGGGGGGGGGGGGGGGGGGGGGGGGGGGGGGGGGGGGGGGGGGGGGGGGGGGGGGGGGGGGEGGGGGGGGGGGFGGGGGGFF>FGFGGFFFFGGFFFFGGGGFFGFAFFFFGFFFFFFGG
@M02352:288:000000000-CKWC8:1:1101:23938:7787 1:N:0:ACTGAGCG+GTAAGGAG
TACGGAGGGGGTTAGCGTTGTTCGGAATTACTGGGCGTAAAGCGCACGTAGGCGGATCAGAAAGTATAGGGTGAAATCCCAGGGCTCAACCCTGGAACTGCCTTGTAAACTCCTGGTCTTGAGTTCGAGAGAGGTGAGTGGAATTCCGAGTGTAGAGGTGAAATTCGTAGATATTCGGAGGAACACCAGTGGCGAAGGCGGCTCACTGGCTCGATACTGACGCTGAGGTGCGAAAGTGTGGGGAGCAAACAGGATTAGATACCCTGGTAGTCCACACCGTAA
+
GGGGG@FFGGGGGGGGGGGGGGGGGGGGGGGGGGGGGGGGGGGGGGGGGGGGGGGGGGFGGGGGGGGGCFGGGGGGGGGGFGGGGGGGGGGGGGGGGGGGGGGGGGGGGGGGGGGGGGGGGGGGGGGEFGGGGGGFGGGGGGGGGGGGGGFGGGGGGGGGGGGGFGGGGGGGGGGGGGGGGGGGGGGGGGGGGGGGGGGGGGGGGGGGGGGGGGGGGGEGGGGGGGGGGGGGEEGFGGGGGGFFFFGGGGFFFFGGFFFFGGGGFFFFBFFFFGFFFFFFGD
@M02352:288:000000000-CKWC8:1:1101:3253:7793 1:N:0:ACTGAGCG+GTAAGGAG
TACAGAGGGTGCAAGCGTTAATCGGAATTACTGGGCGTAAAGCGCGCGTAGGTGGTTTGTTAAGTCGGATGTGAAAGCCCAGGGCTCAACCTTGGAATTGCACCCGATACTGGCAGGCTAGAGTACGATAGAGGAGTGTGGAATTTCCTGTGTAGCGGTGAAATGCGTAGATATAGGAAGGAACATCAGTGGCGAAGGCGACACTCTGGATTGATACTGACACTGAGGTGCGAAAGCGTGGGGAGCAAACAGGATTAGATACCCTGGTAGTCCACGCCGTAA
+
GGG<CFFGGGGGGFGFGGGGGGGGGDGGGGGGGFGFGFDCFFGCCFGGE7CFGGGEGGGGGGDFGGGGGGGGGGGGGGGGGGGDEGGCGGGGGGGGGGGFGFGFGF@FE:FGG@DFEGGG?ECGGGGGGGGFGGGGFFGGGGFGGGGGGGGGGGGGEGGGGFGFGGGGGECFGGFGGGFGGFCFFG7CCFCFGGGGGGGG>CGGEGCFGGGGGGCEFF?CGGCFG=6EGGGGGGDFCGGDCEBBFFGGFFFFFFG78@<FGGGGF:5?<?<AFGFFFFE>C9
@M02352:288:000000000-CKWC8:1:1101:10156:7797 1:N:0:ACTGAGCG+GTAAGGAG
TACAGAGGGTGCAAGCGTTAATCGGAATTACTGGGCGTAAAGCGCGCGTAGGTGGTTTGTTAAGTCGGATGTGAAAGCCCTGGGCTCAACCTGGGAATTGCATTTAGAACTGGCAGGCTAGAGTTTTGGAGAGGGGAGTGGAATTCCAGGTGTAGCGGTGAAATGCGTAGATATCTGGAGGAACATCAGTGGCGAAGGCGACTCCCTGGTCAGTAACTGACGCTCATGTGCGAAAGTGTGGGTAGCGAACAGGATTAGATACCCTGGTAGTCCACCCCGTAA
+
GGGGGGGGEFGGFGGGGGGGDEGGGGFFGGAFGGGGGGGGGGGGGGGGGGGGCFG:<FGGGFGGGGGG::FGGGGGGDEFGGGGGGGGGGGGFE74BAFCGFGGGGGG9?FF@FF@CCFDF9<BF<FGGG@CF@CE3<CFCGFF:FCFG?:DCF@CFDGGGG,;<BBE5CCFEFFCFCEGGGDF<FF@<FGFGGGGGGGGEGDGFFFFFGGGFCGFFGGCFGGGDGGGGCFGGGC3*::9EGFA(<CDGGEF??GGBF2@CGDFFFGFFB>AF79(4172DD
@M02352:288:000000000-CKWC8:1:1101:23948:7801 1:N:0:ACTGAGCG+GTAAGGAG
TACGGAGGGGGTTAGCGTTGTTCGGAATTACTGGGCGTAAAGCGCACGTAGGCGGATCAGTAAGTATAGGGTGAAATCCCAGGGCTCAACCCTGGAACTGCCTTGTAAACTCCTGGTCTTGAGTTCTAGAGAGGTGAGTGGAATTCCGAGTGTCGCGGTGAAATTCGTCGATATTCGGAGGAACACCAGTGGCGAAGGCGGCTCACTGCCTCGATACTGACGCTGAGGTGCGAAAGTGTTGGGAGCAAACAGGATTAGATACCCTGGTAGTCCACTCCTTAA
+
GEFDFCFFC:+8@@CFGB::B,CCFE:CECEFD,EF@FFD<FGGD+>FCFDEFEE@:C,,,<EFGADF<FEB4?F<FFFGAE++84BEDB<FFG7DGFDFGGGGBA<,@CFFCF88BC8FB@FGCC,7=FC,:FDF,<FF@>FFGGC,>3DFC,>:::C7:3?CGG<F**/<CEFFB6CB7C<FGGGG:>C6B:/8?CEEE=*2:CF++29E8*85CF9EFCCGDG5*019)1/)0:7?+*;)4:8**39>).,7:)*)90+<C9>*<<F46=7@)4?4-**
@M02352:288:000000000-CKWC8:1:1101:3268:7802 1:N:0:ACTGAGCG+GTAAGGAT
TACAGAGGGTGCAAGCGTTAATCGGAATTACTGGGTGTAAAGCGCGCGTAGGTGGTCTGTTAAGTCGGATGTGAAAGCCCAGGGCTCAACCTTGTAATTGCACTCGATACTGGCATGCTAGAGTACTATAGAGGAGGGGGGAATCTTCTGTGTAGCGGTGAAATGCTTAGATATAGGAAGGAACATCATTGGCGAAGGCGACACTCTGGATTGATACTGACACGGAGGCGCGAAAGCTTGTGGATCAAACAGGATTAGATACCCTGGTAGTCCACGCAGTAA
+
FGG,FFGG,BF@,EGGGGGG<@FFEF,CFG,CEFF,,@FFGG,@+CBFGEGGF@FB,CCFCF9EGG@FGEGE9FEFE8,B,,::FFGGGGGGG?,C,C@BFD@,,?<AECDGDC<5,DF9C9<C=F,,CEDDG,@:+@+><E*:+303+9A9:@<9C5:5CEC7<C797<:CC:+33+:8A*A>,<CF7E+2<?CEG**288*2+;7E6@FC8F?EEC?<C6+*/):***/)2:3)9+:C*37))05<FGF:B:C>56)92<+9?@*/.*44FDF((,)-:*
@M02352:288:000000000-CKWC8:1:1101:15289:7869 1:N:0:ACTGAGCG+GTAAGGAG
TACGGAGGGTGCAAGCGTTAATCGGAATTACTGGGCGTAAAGCGCACGTAGGTGGTTTGTTAAGTTGGATGTGAAAGCCCAGGGCTCAACCTTGGAACTGCATTCAAAACTGGCGAACTAGAGTATGGTAGAGGTGAGTGGAATTTCCTGTGTAGCGGTGAAATGCGTAGAGATGGGAAGGAACATCAGTGGCGAAGGCGACTCACTGGACCAATACTGACACTGAGGTGCGAAAGCGTGGGTAGCAAACAGGATTAGATACCCTGGTAGTCCACGCCGTAA
+
GGGGGEGGCFGGGGGGGEGGCFGGGGFGGGGGGGGGGGGGGGGGGGGGFGGGFFGGGGGGGGGGGGE@EFGGCGGGGGGGGGGGGGGGGGGGGFDFEFGFGAEGGGGGFFGCFGGEGFGGDD@EGGGGGGGGGGGGFCGGGGGGGGGGGGGEFF=FGGGDCGGGGDEGGGGG9;FGGDFGEGFGDGGG9FGGGEGGGGGEGEGGDFFECGGGGFGFGFFGFGGGDGGGGGGCEGC5C=DGG5@B?FG7CF:F:BGG)6<B+?EFFFG?2@<AFGFB>B57CD
@M02352:288:000000000-CKWC8:1:1101:17061:7872 1:N:0:ACTGAGCG+GTAAGGAG
TACGAGGGGTGCAAGCGTTAATCGGAATTACTGGGCGTAAAGCGTTCGTAGGCGGTTGAATAAGCAAGATGTGAAAGCCCAGGGCTCAACCTTGGAACTGCATTTTGAACTGTTCGACTAGAGTACTGTAGAGGGTGGTGGAATTTCCAGTGTAGCGGTGAAATGCGTAGAGATTGGAAGGAACATCAGTGGCGAAGGCGGCCACCTGGACAGATACTGACGCTGAGGAACGAAAGCGTGGGGAGCGAACAGGATTAGATACCCTGGTAGTCCACGCCGTAA
+
GGGG@EGGGGGGGGGGGGGG,EFGGGGGGGDGGGGGGGGGGGGGGEGGGGGGGGGGCFFEFGGGGGGGGGGGGGGGGGGDGGFGGGDGGGGGGGGGGGGGGGFGGGGGGFGGGGGGFGGEGGGGGFGGGFGGGGEGFGFGGGGGGGGGGGGGGGGGGGGGGGGGGGGGGGGGGGGGGGDFGGGGGFGGGGGGGGGGGGGGGGCCGGGGGGGGGGGGCGGGGGGGGGDGGGGGGGGFGGGGGGFFFFGGGGFFFFGGFFFFGGGGFFGFFFFFFGFFFFFFGG
@M02352:288:000000000-CKWC8:1:1101:23090:7901 1:N:0:ACTGAGCG+GTAAGGAG
CACAGAGGGTGCAAGCGTTAATCGGAATTACTGGGCGTAAAGCGCGCGTAGGTGGTTTGTTAAGTCGGATGTGAAAGCCCAGGGCTCAACCTTGGAACTGCATCTGATACTGCTAGTCTAGAATACAGTAGAGGGTAGTGGAATTTCCTGTGTAGCGGTGAAATGCGTAGATATAGGAAGGAACACCAGTGGCGAAGGCGACTACCTGGACTGATATTGACACTGAGGTGCGAAAGCGTGGGGAGCAAACAGGATTAGATACCCTGGTAGTCCACGCCGTAA
+
GGGGGGGGGGGGGFGGGGGGDFGGGGGGGGGGGGGGGGGGGGGGGGGFFEGGEFGEGGGGGGGGGGGGGGGGGGGGGGGGGGGGGGGGGGGGGGGGGGGGGGGGGGGGGGGGGGGGGGGGFGGGCGGGGGGGGGGGGGGGGGGGGGGGGGGGGGGGGGGGGGGGGGGGGGGCGGGGGGGGGGGGGGGGGGGGGGGGGGGGGGGGGGGGGGGGGGFGGGGGGGGGGGGGGFGGGGGFGGGGGGFBBFGGGGFFBBGGFFFFFGCGFFGFFFFFFGFFFFFFGG
@M02352:288:000000000-CKWC8:1:1101:7790:7943 1:N:0:ACTGAGCG+GTAAGGAG
TACGAGGGGTGCAAGCGTTAATCGGAATTACTGGGCGTAAAGCGTGCGTAGGTGGTTTGTTAAGCAAGATGTGAAAGCCCCGGGCTCAACCTGGGAACTGCATTTTGAACTGGCAAACTAGAGTATTGTAGAGGGTAGTGGAATTTCCAGTGTAGCGGTGAAATGCGTAGAGATTGGAAGGAACATCAGTGGCGAAGGCGGCTACCTGGACAAATACTGACACTGAGGCACGAAAGCGTGGGGAGCAAACAGGATTAGATACCCTGGTAGTCCACGCCGTAA
+
GGGGCFEGGGGGGGGGGGGGGGGGGGEGGGGGGGGGGGGGGGGGFGGGGGGGGGGECFGGGGGGGGGGGGGGGGGGGGGGGGGGGGGGGGGGGGGGGGGGGGGGGGGGGGGGGGGGCFGGGFGGGGGGGGGGGGGGGGGGGGGGGGGGGGGGGGGGGGGGGGGGGGGGGGGGGGGGCFGGGGGGCFGGGGGGGGGGGGGGGGGGGGGGGGGGGGGGGGGGGGGGGGGGFEGGGGGEFGGGGGFFFEGGGGFFBFGGFFFFGGGGFFGFFFFFFGFFFFFBGG
@M02352:288:000000000-CKWC8:1:1101:26477:7952 1:N:0:ACTGAGCG+GTAAGGAG
TACAGAGGGTGCAAGCGTTATTCGGAATTACTGGGCGTAAAGCGCGCGTAGGTGGTTTGTTAAGTCGGATGTGAAAGCCCAGGGCTCAACCTTGTAATTGCACCCGATACTGGCAGGCTAGAGTACGATAGAGTGGTGTGGATTCTCCTGTGTAGCGGTGAAATCCGTAGATTTTTGGAGGAACACCAGTGGCGAAGGCGGCTCACTGGCTCGATACTGACGCTGAGGTACGAAACTGTGGGGAGCAAACAGGATTAGTTACCCTGGTAGCCCACACCGTAA
+
GGG<FFFGDFGGCFGGGGGC,,CFGF:FGG,FFGG8:FFGGGCF+CFGGGGG6EF:4CFG8EFGGG7F74CFCGGG,,4BFCFGGGGGGGGGC9,555,5C<5,4:FE:+,E,<<:+3DB<98<8B3+33<FF,3:,+:C@F,,,,,,@:,,7,,,@*11DF,,,,*4/**2,,,6=8CGCG,2,=1C<FG***=8C>8E**:;0A<F6CFGCE6E*<:9+/*/*1;*3+0*:F*)*+0<FG3(,8DFCC4?:(C*)*-/0<F**8*/)/)5?4)(4,7(9D
@M02352:288:000000000-CKWC8:1:1101:5617:7952 1:N:0:ACTGAGCG+GTAAGGAG
TACGGAGGGGGTTAGCGTTGTTCGGAATTACTGGGCGTAAAGCGCACGTAGGCGGATCAGAAAGTATAGGGTGAAATCCCAGGGCTCAACCCTGGAACTGCCTTATAAACTCCTGGTCTTGAGTTCGAGAGAGGTGAGTGGAATTCCGAGTGTAGAGGTGAAATTCGTAGATATTCGGAGGAACACCAGTGGCGAAGGCGGCTCACTGGCTCGATACTGACGCTGAGGTGCGAAAGTGTGGGGAGCAAACAGGATTAGATACCCTGGTAGTCCACGCCGTAA
+
GGGGGGGGGGG@:FGGGGGGGFGGGGGGGGGGGGGGGGGGGGGGCDGGGGGGGGGGGGGGGGGGGGGGGGGGGGGGGGGGGGGGGGGGFGGGGGGGGGGGGGGGGGGGGGGFFGGGGGGGGGGGGGGGGGGGGGEGEGFGGGGGGGGGGGGGGGGGGGGGGGGGEGGGGGGGGGG9CGEGGGGGGGGGGGGGGGGGGGGGGGG>FGGGGG5CGCGGGGFFGGGGGDFD?FGGC5<B*CCEGGFFFFGGGGFFF6FGBF<FGGGG?@GFFFABFGFFB::;GG
@M02352:288:000000000-CKWC8:1:1101:14765:7956 1:N:0:ACTGAGCG+GTAAGGAG
TACGGAGGGGGTTAGCGTTGTTCGGAATTACTGGGCGTAAAGCGTACGTAGGCGGATTGGAAAGTTGGGGGTGAAATCCCAGGGCTCAACCCTGGAACTGCCTCCAAAACTATCAGTCTAGAGTTCGAGAGAGGTGAGTGGAATTCCAAGTGTAGAGGTGAAATTCGTAGATATTTGGAGGAACACCAGTGGCGAAGGCGGCTCACTGGCTCGATACTGACGCTGAGGTACGAAAGTGTGGGGAGCAAACAGGATTAGATACCCTGGTAGTCCACACCGTAA
+
GGGGGGGGGGGGGGGGGGGGGGGGGGGGGGGGGGGGGGGGGGGGGGGGGGGGGGGGGGGGFGGGGGFGGGGGGGGGGGGGGGGGGGGGFGGGGGGGGGGGGGGGGGGGGGGGGGGGGGGGGGGGGGGGGGGGGGGGGGGGGGGGGGGGGGGGGGGGGGGGGGGGGGGGGGGGGGGGGGGGGGGGGGGGGGGGGGGGGGGGGGGGGGGGGGGGGGGGGGGGGGGGGGGGGGGGGGGFGGGGGGFFFFGGGGFFFFGGBFFFGEGGFFGFFFFFFGFFFFFFGG
@M02352:288:000000000-CKWC8:1:1101:3922:7960 1:N:0:ACTGAGCG+GTAAGGAG
TACGGAGGGTGCAAGCGTTACTCGGAATCACTGGGCGTAAAGAGCGTGTAGGCGGGTTTGTAAGTTTGAAGTGAAATCCAATGGCTCAACCATTGAACTGCTTTGAAAACTGCTTACCTAGAATATGGGAGAGGTAGATGGAATTTCTGGTGTAGGGGTAAAATGCGTAGAGATCAGAAGGAATACCGATTGCGAAGGCGATCTACTGGAACATTATTGACGCTGAGACGCGAAAGCGTGGGGAGCAAACAGGATTAGATACCCTGGTAGTCCACGCCCTAA
+
GFFG;CFGGGGGGGGGGGGF,,<FGDEG,FFFFFGGGCFGGGGGFGCFGGGGGGD+7=B=AFEFG,FGGFGGGGFGGAFGGGGGGEFGGGFG9??CGGGGFG9FGGGGGGGGGGFFGFG<FD,CF3FFGCFFGFFGF@FFFFFFCFEGGFGFGC>:FFG:>FGC,>*>1:EFGGCCGGGFGGGFFGGGCEGGGGBEGGGDG5;C@FCCF8C+2@<F@CCFGE*;C5CEFGGDGECEGGGGEGE11>FFCFFF<?CF<FAFGGCC?FGFFFF<6*9:B<39FC
@M02352:288:000000000-CKWC8:1:1101:14751:7969 1:N:0:ACTGAGCG+GTAAGGAG
TACGGCGGGGGTTAGCGTTGTTCGGAATTACTGGGCGTAAAGCGTACGTAGGCGGATTGGAAAGTTTGGGGTGAAATCCCAGGGCTCAACCCTGGAACTGCCTCCAAAACTATCAGTCTAGAGTTCGAGAGAGGTGAGTTGAATTCCAAGTGTAGAGGTGAAATTCGTAGATATTTGGAGGAACACCAGTGGCGAAGGCGGCTCACTGGCTCGATACTGACGCTGAGGTACGAAAGTGTGGGGAGCAAACAGGATTAGATACCCTGGTAATCCACCCCGTAA
+
GCFF-+@FBEGGGGGGGGG:C,ECFBFAFFEFEGGGGGCGGGGGF@CGAFGGGGD++>FFD,8FFC,,+@7F>B>FGGGCCFFF@FGGGFFGCEF,?FFGGGFF@:<C,=<CFGCFCCFGGG?FGGGFC=C<=CG7,<F9,,7CFFGFFGGF>@9FF*<*<E7CGCFCFGDE@?CCE78?ED6ECEGGFGCCG?>88*AC>?CC6CFCCFFFEG?FCF++<**1*9C=C9**:*97:?CC>E7?1>*9+9@@B:0?<@A7+<@F?;*/)*).=76,43@<D7
@M02352:288:000000000-CKWC8:1:1101:20927:8017 1:N:0:ACTGAGCG+GTAAGGAG
TACGGAGGGTGCAAGCGTTACTCGGAATCACTGGGCGTAAAGAGCGTGTAGGCGGGTTTGTAAGTTTGAAGTGAAATCCAATGGCTCAACCATTGAACTGCTTTGAAAACTGCTTACCTAGAATATGGGAGAGGTAGATGGAATTTCTGGTGTAGGGGTAAAATCCGTAGAGATCAGAAGGAATACCGATTGCGAAGGCGATCTACTGGAACATTATTGACGCTGAGACGCGAAAGCGTGGGGAGCAAACAGGATTAGATACCCTGGTAGTCCACGCCCTAA
+
GGGGGGGGGGGGGGGGGGGGGGGGGGGGGGGGGGGGGGGGGGGGGGFGGGGGGGGGGGGGGGGGGGGGGFGGGGGGGFGGGGGGGGGGGGGGGGEGGGGGGGGGGGGGGFGGGGGGGGGGGGGGGGGGGGGGGGGGGGGGGGGGGGGGGGGGGGGGGGGGGGGGGGGGGGGGGGFGGGGGGGGGGGGGGGGGGGGGGGGGGGGGGGGGGGGGGGGGGGGGGGGGGGGGGGGGGGGFGGGGGGFFBFGGGGFFFFGGFFFFGGGGFFGFFFFF@GFFFFFFGG
@M02352:288:000000000-CKWC8:1:1101:18205:8018 1:N:0:ATTGAGCG+GTAAGGAG
TACAGAGGGTGCAAGCGTTAATCGGAATTACTGGGCGTAAAGCGCGCGTAGGTGGTTTGTTAAGTCGGATGTGAAAGCCCAGGGCTCAACCTTGGAATTGCACCCGATACTGGCAGGCTAGAGTACGATAGAGGAGTGTGGAATTTCCTGTGTAGCGGTGAAATGCGTAGATATAGGAAGGAACACCAGTGGCGAAGGCGGCTCACTGGCTCGATACTGACGCTGAGGTGCGAAAGTGTGGGGAGCAAACAGGATTAGATACCCTGGTAGTCCACACCGTAA
+
GGGGGGGGGGGGGGGGGGGG,EFGGGGGGGGGGGGGGGGGGGGGGGGGEGGGFFG?EGGGGGGGGGGGGGGGGGGGGGGGGGGGGGGGFGGGGGGGGGGGGGGFFGGGGGGGGGGGGGGGGGGGGGGGFEGGGGGGFGGGGGGGGAFGGGGGGGGGGGGGGGGGGGGGGGGGGGGGGGGGGGGGGGGGGGGGGGGGGGGGGGEGGGGGGGGGGEFGGGGGGGGGGGGGGGGGGGGFGGGGGGFFFFGFGGFFFFGGFFFFGGGGFFGFFFBFFGFBFFFFGG
@M02352:288:000000000-CKWC8:1:1101:19966:8061 1:N:0:ACTGAGCG+GTAAGGAG
TACGAGGGGTGCAAGCGTTAATCGGAATTACTGGGCGTAAAGCGTGCGTAGGTGGTTTGTTAAGCAAGATGTGAAAGCCCCGGGCTCAACCTGGGAACTGCATTTTGAACTGGCAAACTAGAGTATTGTAGAGGGTAGTGGAATTTCCAGTGTAGCGGTGAAATGCGTAGAGATTGGAAGGAACATCAGTGGCGAAGGCGGCTACCTGGACAAATACTGACACTGAGGCACGAAAGCGTGGGGAGCAAACAGGATTAGATACCCTGGTAGTCCACGCCGCAA
+
GGGGFGGGGGGGGGGGGGGEGGGGGGGGGGFFGGGGGEGGGGGGGGGGBFGGCFFCCFEGGGGGGGGGGGGGFGGGGFFGEEGGGGGGGGFGGGGGGGFGGGGGGGGGGFFFGGGGGGGGGFGFGGGGGGFGGGGFDF<FEFFF@FGCFGGGG=D=F@FCFFFGGGC>EGGGGDFGGGDFEGGGFFGGGGGG5EEEGGCEEE=EGGGGFFGGCGGGGGFGGGGGFCEFGGFDGCDB4CGGGED197CDCF>??BFF??AFFGGGF:C?AFAFFGF?(45(19
@M02352:288:000000000-CKWC8:1:1101:15919:8067 1:N:0:ACTGAGCG+GTAAGGAG
TACGGAGGGTGCAAGCGTTAATCGGAATTACTGGGCGTAAAGCGCACGTAGGTGGTTTGTTAAGTTGGATGTGAAAGCCCAGGGCTCAACCTTGGAACTGCATTCAAAACTGGCGAACTAGAGTATGGTAGAGGTGAGTGGAATTTCCTGTGTAGCGGTGAAATGCGTAGAGATGGGAAGGAACATCAGTGGCGAAGGCGACTCACTGGACCAATACTGACACTGAGGTGCGAAAGCGTGGGTAGCAAACAGGATTAGATACCCTGGTAGTCCACGCCGTAA
+
GGGGGFGGGGGGGGGFGGGGGGGFGGGGGGGGGGGGGGGGGGGGGGGGFGGGEFGCGGGGGGGGGGGGGGGGGGGGGGGGGGGGDGGGGGGGGGGGGFGGGGGGGGGGGGGGGGGGGGGGGGGGGGGGGGGGGGGGGGGGGGGGGGGGGGGGGGGGGGGGGGGGGGGGGGGGGGFGGGGGGGGGGGGGGGGGGGGGGGGGGGGGGGGGGGGGGGGGFGGGGGGGGGGGGGGGGGGFGGGGGGFFFFGFGGFFFFGGFFFFGGGGFFGFDFFFFGF?F?FFGG
@M02352:288:000000000-CKWC8:1:1101:10741:8111 1:N:0:ACTGAGCG+GTAAGGAG
TACGAGGGGTGCAAGCGTTAATCGGAATTACTGGGCGTAAAGCGTTCGTAGGCGGTTTGTTAAGCAAGATGTGAAAGCCCAGGGCTCAACCTTGGAACTGCATTTTGAACTGGCAAACTAGAGTACTGTAGAGGGTGGTGGAATTTCCAGTGTAGCGGTGAAATGCGTAGAGATTGGAAGGAACATCAGTGGCGAAGGCGGCCACCTGGACAGATACTGACGCTGAGGAACGAAAGCGTGGGGAGCGAACAGGATTAGATACCCTGGTAGTCCACACCGTAA
+
GGGGFGGGGGGGGGGGGGGGGGGGGGGGGGGGGGGGGGGGGGGGGGGGGGGGGGGGGGGGGGGGGGGGGGGGGGGGGGGGGGGGGGGGGGGGGGGGGGGGGGGGGGGGGGGGGGGGGGGGGGGGGGGGGGGGGGGGGGGGGGGGGGGGGGGGGGGGGGGGGGGGGGGGGGGGFGGGGGGGGGGGGGGGGGGGGGGGGGGGGGGGGGGGGGGGGGGGGGGGGGGGGGGGGGGGGGDFGGGGGGFFFFGGGGFFFBGFDFFFGGGGFFGFFFFFFGFFFBEFGD
@M02352:288:000000000-CKWC8:1:1101:6997:8139 1:N:0:ACTGAGCG+GTAAGGAG
TACGGAGGGTGCAAGCGTTAATCGGAATTACTGGGCGTAAAGCGCACGTAGGTGGTTTGTTAAGTTGGATGTGAAAGCCCAGGGCTCAACCTTGGAACTGCATTCAAAACTGGCGAACTAGAGTATGGTAGAGGTGAGTGGAATTTCCTGTGTAGCGGTGAAATGCGTAGAGATGGGAAGGAACATCAGTGGCGAAGGCGACTCACTGGACCAATACTGACACTGAGGTGCGAAAGCGTGGGTAGCAAACAGGATTAGATACCCTGGTAGTCCACGCCGTAA
+
GGGGGGGGGGGGGGGGGGGGGGGGGGGGGGGGGGGGGGGGGGGGGGGGGGGGGGGGGGGGGGGGGGGGGGGGGGGGGGGGGGGGGGGGGGGGGGGGGGGGGGGGGGGGGGGGGGGGGGGGGGGGGGGGGGGGGGGGGGGGGGGGGGGGGGGGGGGGGGGGGGGGGGGGGGGGGGFFGGGGGGGGGGGGGGGGGGGGGGGGGGGGGGGGGGGGGGGGGGGGGGGGGGGGGGGGGGGFGGGGGGFFFFGFGGFFFFGGFFFFGGGGFFGFFFFFFGFFFFFFGG
@M02352:288:000000000-CKWC8:1:1101:28313:8205 1:N:0:ACTGAGCG+GTAAGGAG
TACGGAGGGTGCAAGCGTTATCCGGAATCATTGGGTTTAAAGGGTCCGCAGGCGGTCAATTAAGTCAGAGGTGAAATCCCGTCGCTCAACGACGGAACTGCCTTTGATACTGGTTGACTTGAGTTATACGGAAGTAGATAGAATGTGTAGTGTAGCGGTGAAATGCATAGATATTACACAGAATACCGATTGCGAAGGCAGTCTACTACGTATATACTGACGCTCATGGACGAAAGCGTGGGGAGCGAACAGGATTAGATACCCTGGTAGTCCACGCCGTAA
+
GGGGGGGGGGGGGGGGGGGGGGGGGGGGGGGGGGGGGGGGGGGGGFGGGGGGGGGFGGGGGGGGGGGGGGGGGGGGGAFGGGGGGGGGGGGGGGGGGGGGGGGGGGGGDFFGGGGGFFGGGFFGGGGGGGGGGGGGGGDGGGCGCCGGGGGGGGGGGGGGGGGGGGGGGGGFGGGGGGGGGGGGGGGGGGGFCEGEGGGGGFGGGGGGGGGGGGGGGGGGGGDC=GFFGFFGGGGBDGGGGGFFFFGGGGFF??FG?FAFGGGGFFGFFFBB6FFFFFE9GG
@M02352:288:000000000-CKWC8:1:1101:28299:8219 1:N:0:ACTGAGCG+GTAAGGAG
TACGGAGGGTGCAAGCGTTATCCGGAATCATTGGGTTTAAAGGGTCCGCAGGCGGTCAATTAAGTCAGAGGTGAAATCCCGTCGCTCAACGACGTAACTGCCTTTGATACTGGTTGACTTGAGTTATACGGAAGTAGATAGAATGTGTAGTGTAGCTGTGAAATGCATAGATATTACACAGAATACCGATTGCGAAGGCAGTCTACTACGTATATACTGACGCTCATGGACGAAAGCGTGGGGAGCGAACAGGATTAGATACCCTGGTAGTCCACGCCGTAA
+
GCECB@+@+8BFF<FFCC:@FGFFECGG@FGAEFFFCGE<6FEGFG@FGGG:FC+CFEGGGD?CEFEBFG7E=EFGGGGGDGEECEGCFA@FGG=FFGGD=FF9FBGCFFGGGEA7FFF,CAGFFCDDGGG:F<D@F<CFFGGGFF=@FDFFFF9F,:>BFGBB>ECFF,=FFGGGGGG@2FA>FCGGGEGGG5EGE*BF8@FGGGGGGEGGGGCGFFGF85*CEGGF6<DCEC*>CED*2:533>7<E58?229C<?5BCC67*./96*54=CF6;6)739
@M02352:288:000000000-CKWC8:1:1101:4299:8257 1:N:0:ACTGAGCG+GTAAGGAG
TACGGAGGGTGCAAGCGTTAATCGGAATTACTGGGCGTAAAGCGCACGTAGGTGGCTTGTTAAGTTGGATGTGAAAGCCCAGGGCTCAACCTTGGAACTGCATTCAAAACTGGCGAACTAGAGTATGGTAGAGGTGAGTGGAATTTCCTGTGTAGCGGTGAAATGCGTAGAGATGGGAAGGAACATCAGTGGCGAAGGCGACTCACTGGACCAATACTGACACTGAGGCGCGAAAGCGTGGGTAGCAAACAGGATTAGATACCCTGGTAGTCCACGCCGTAA
+
GGGGEGEGDFEEC@EFCBFCCGGFDCGGFFFGGAF,@CFCFGCCFGGCEFECG@F,C6>FEG?CFCFGGGDGGCE9F,BF=,?FGGGG<EFEF<EFF<EFFFF<,8EDFGEFGG@C:FFFGG@FGGGGGGFFBDGG9EFEFGFGG<,@FCF@FFFFGGGGGGAB>EE@>CG9;ECDCCCECFGGG:FCCFFCECCG5CC>EGGGGGGGGCF68>FFGFCCFFFFFCFF**99CEG>FGGGCE>B?FFCGG4;?BCFF?469F6>?>GFFF<-***46:>;<>
@M02352:288:000000000-CKWC8:1:1101:23561:8263 1:N:0:ACTGAGCG+GTAAGGAG
TACGGAGGGTGCAAGCGTTAATCGGAATTACTGGGCGTAAAGCGCACGTAGGTGGTTTGTTAAGTTGGATGTGAAAGCCCAGGGCTCAACCTTGGAACTGCATTCAAAACTGGCGAACTAGAGTATGGTAGAGGTGAGTGGAATTTCCTGTGTAGCGGTGAAATGCGTAGAGATGGGAAGGAACATCAGTGGCGAAGGCGACTCACTGGACCAATACTGACACTGAGGTGCGAAAGCGTGGGTAGCAAACAGGATTAGATACCCTGGTAGTCCACGCCGTAA
+
GGGGGFGGGGGGGGGGGGGGCFGGGGGGGGGGGGGGGGGGGGGGGGGGGGGGGGGFGGGGGGGGGGGGGGGGGGGGGGGGGGGGGGGGGGGGGGGGFFFGGGGGGGGGGGGGGGGGGGGGGGGGGGGGGGGGGGGGGGGGGGGGGGGGGGGGGGGGGGGGGGGGGGGGGGGGFGGGGGGGGGGGGGGGGGGGGGGGGGGGGGGGGGGGGGGGGGGCFFFGGGFGGGGGGGGGGGGFGGGGGGFDFFGGGGFFFFGGFFFFGGGGFFGFFFFFFGFFFFFFGG
@M02352:288:000000000-CKWC8:1:1101:14184:8320 1:N:0:ACTGAGCG+GTAAGGAG
TACGGAGGGTGCAAGCGTTAATCGGAATTACTGGGCGTAAAGCGCACGTAGGTGGTTTGTTAAGTTGGATGTGAAAGCCCAGGGCTCAACCTTGGAACTGCATTCAAAACTGGCGAACTAGAGTATGGTAGAGGGTGGTGGAATTTCCAGTGTAGCGGTGAAATGCGTAGAGATTGGAAGGAACATCAGTGGCGAAGGCGGCCACCTGGACAGATACTGACGCTGAGGAACGAAAGCGTGGGGAGCGAACAGGATTAGATACCCTGGTAGTCCACGCCGTAA
+
GGGGGFEGGGGGGGGGGEGGGGGGGGGGGGGGGGGGGGGGGGGGGGGGGGGGCFFFFGGGGGGGGGDGGGGGGGGGGGGGGGGGGGGGGGGGGGGGGGGGGGGGGGGGGGGGGGGGGGFGGGGFGGGGGGGGGGGCFGGGGGGGGGGFGGGGGGGGGGGGGGGGGGGGGGGGGGGGGGGGGGGGGGGGGGGGGGGGGGGGGGDGGGGGGGGGGGGGGGGGGGGGGGGGGGGGGGGFGGCEGGFFFFGGGGFFFFFGFFFFDGGGFFGFFFFFFGFFFFFFGD
@M02352:288:000000000-CKWC8:1:1101:28847:8337 1:N:0:ACTGAGCG+GTAAGGAG
TACGGAGGGGGTTAGCGTTGTTCGGAATTACTGGGCGTAAAGCGTACGTAGGCGGATTGGAAAGTTGGGGGTGAAATCCCAGGGCTCAACCCTGGAACTGCCTCCAAAACTATCAGTCTAGAGTTCGAGAGAGGTGAGTGGAATTCCAAGTGTAGAGGTGAAATTCGTAGATATTTGGAGGAACACCAGTGGCGAAGGCGGCTCACTGGCTCGATACTGACGCTGAGGTACGAAAGTGTGGGGAGCAAACAGGATTAGATACCCTGGTAGTCCACACCGTAA
+
GGFGGEGGGGGGGFGGGGGGGGGGGFGGGGGGGGGGGGGGGGGGGGDGGGGGGGGGGGGGCFFFGGGGGGGGGGGGGGGGGGGG+BEGGG@EFGGGGGGGEGGGGGGGGGGGGGGGGGGGGGGGGGGFGGGGGGGGGGGGGGGGGGFFFGGGGGGGGGGFFGGGGGGGGGGGGGGGGGCFGGGGGGGGGGGGGGGGGGGGGGGGGGGGGGGGGGGFGGGGGGGGGGGGGGGGGFGFGGGGGGFBFFGGCFFF?BFFBFFFGCCFFFGFFF<A4DFF0:D<GD
@M02352:288:000000000-CKWC8:1:1101:21926:8375 1:N:0:ACTGAGCG+GTAAGGAG
TACGGAGGGTGCAAGCGTTAATCGGAATTACTGGGCGTAAAGCGCGCGTAGGCGGTTACATAAGTTGGAAGTGAAAGCCCCGGGCTCAACCTGGGAACTGCTTTCAAAACTGTGTGACTAGAGTGCAGCAGAGGATAGTGGAATTTCTAGTGTAGCGGTGAAATGCGTAGATATTAGAAGGAACACCAGTGGCGAAGGCGACTGTCTGGGCTGACACTGACGCTGAGGTGCGAAAGCGTGGGGAGCAAACAGGATTAGATACCCTGGTAGTCCACGCCGTAA
+
GGGGGFGGGGGGGGGGGGGGFGGGGGGGGGGGGGGGGGGGGGGGGGGGGGFGGGGGGGGDFGGGGGGGGGGGGGGGGGGGGGGGGGGGGGGGGFGGGGGGGGGGGGGFGGGGGGGGGGGGGGGGGGGGGGGFGGFGGGGGGGGGGGGGGGGGGGGGGGGGGGGGGGGGGGGGGGGGGGGGGGGGGGGGGGGGGGGGEGGGGGGGGGGGGGGGGGGGGGGGGGGGGGGGGGGGGGGFGGGGGGE?9EGG?FFF??GG?FFFGGGGFFCFFFF<FGFFFFEBDD
@M02352:288:000000000-CKWC8:1:1101:21878:8400 1:N:0:ACTGAGCG+GTAAGGAG
TACGGAGGGTGCAAGCGTTACTCGGAATCACTGGGCGTAAAGAGCGTGTAGGCGGGTTTGTAAGTTTGAAGTGAAATCCAATGGCTCAACCCTTGAACTGCTTTGAAAACTGCTTACCTAGAATATGGGAGAGGTAGATGGAATTTCTGGTGTAGGGGTAAAATCCGTAGAGATCAGAAGGAATACCGATTGCGAAGGCGATCTACTGGAACATTATTGACGCTGAGACGCGAAAGCGTGGGGAGCAAACAGGATTAGATACCCTGGTAGTCCACGCCGTAA
+
GGGGGGGGGGGGGGGGGGGGGGGGGGGGGGGGGGGGGGGGGGGGGGGGGGGGGGGGGGGGGGGGGGGFGFGGGGGGGGGGGGGGGGGGGGG+EFFGGGGGGGGGDFGGGGGGGGGGGGGGGGGGGGGGGGGGGGGGGGGGGGGGGGGGGGGGGGGGGGGGGGGGGGGGGGGGGGGGGGGGGGGGGGGGCEGGGGGGGGGGGGGGGGGGGGGGGGGGGGGGGGGGGCFGGGGGGGGFGGGGGGFFFFGGGGFFFFGGFFAFGGGGFFGFFFFFFGFFFFFFGG
@M02352:288:000000000-CKWC8:1:1101:20275:8411 1:N:0:ACTGAGCG+GTAAGGAG
TACGAGGGGTGCAAGCGTTAATCGGAATTACTGGGCGTAAAGCGTGCGTAGGTGGTTTGTTAAGCAAGATGTGAAAGCCCCGGGCTCAACCTGGGAACTGCATTTTGAACTGGCAAACTAGAGTATTGTAGAGGGTAGTGGAATTTCCAGTGTAGCGGTGAAATGCGTAGAGATTGGAAGGAACATCAGTGGCGAAGGCGGCTACCTGGACAAATACTGACACTGAGGCACGAAAGCGTGGGGAGCAAACAGGATTAGATACCCTGGTAGTCCACGCCGTAA
+
GGGG<FGGGGGGGGGGGGGGGGGGGGGGGGGGGGGGGGGGGGGGGGGGGGGGGGGGGGGGGGGGGFGGGGGGGGGGGFGGGGGGGGGGGGGGGGGGGGGGGGGGGGGGGGGGGGGGGGGGGGGGGGGGGGGGGGGGGGGGGGGGGGGGGGGGGGGGGGGGGGGGGGGGGGGGGGGGGGGGGGGGFGGGGGGGGGGGGGGGGGGGGGGGGGGGGGGGGGGDGGGGGGGGGGGGGDGFGGGGGGFF6@GGFGFFFFGGFFFFFFGGFFGFFFFFFGFFFFFFGG
@M02352:288:000000000-CKWC8:1:1101:24181:8414 1:N:0:ACTGAGCG+GTAAGGAG
TACGGAGGGTGCAAGCGTTACTCGGAATCACTGGGCGTAAAGAGCGTGTAGGCGGGTTTGTAAGTTTGAAGTGAAATCCAATGGCTCAACCATTGAACTGCTTTGAAAACTGCTTACCTAGAATATGGGAGAGGTAGATGGAATTTCTGGTGTAGGGGTAAAATCCGTAGAGATCAGAAGGAATACCGATTGCGAAGGCGATCTACTGGAACATTATTGACGCTGAGACGCGAAAGCGTGGGGAGCAACCAGGATTAGATACCCTGGTAGTCCACGCCCTAA
+
AEFGD@FDGGCCFFAFEGGEGGGGGEGGGGGGFFFGGCBGGFGGGDFGFEFDFCGGGGGGG?FFGGGFFECFGGGGGGGFGGGGFGGGGGGGGGDGGGGGGDFGGDFGCFGGCGGGGGGCFFDGGGFGFD7D7@F<FFGGGGFGGGGGEFGFFAFFGGGGGGGG@FGGG5:>EGCFFBCGFGGG?BBEGCBFFGG5*5CEGGGGGGGGGF4?CFGF7@FGGGGGGGFF6CGGEG3BCECEE5>F>5*2*977?FF>7FB=F7C<?:39:@>FFGF0(-83**
@M02352:288:000000000-CKWC8:1:1101:24164:8424 1:N:0:ACTGAGCG+GTAAGGAG
TACGGAGGGTGCAAGCGTTACTCGGAATCACTGGGCGTAAAGAGCGTGTAGGCGGGTTTGTAAGTTTGAAGTGAAATCCAATGGCTCAACCATTGAACTGCTTTGAAAACTGCTTACCTAGAATATGGGAGAGGTAGATGGAATTTCTGGTGTAGGGGTAAAATCCGTAGAGATCAGAAGGAATACCGATTGCGAAGGCGATCTACTGGAACATTATTGACGCTGAGACGCGAAAGCGTGGGGAGCAAACAGGATTAGATACCCTGGTAGTCCACGCCCTAA
+
GGGGGGGGDEGGGGGGEGGEGGGGGGGGGGGGGGGGGGGGGGGGGGGGGGGGGGGEGGGGGGGGGGGGGGGGGGGGGGGGGGGGFGFGGGGGGGGGGGGGGGGGGGGGGGGGGGGGGGGGGGGGGGGGGGGGDGGGGGGGGFFFGGGGGGGGGGGGGGGGGGGGGGGGGGG@FGGEEGGGGGGGGGGGGGGGGGGEEGGGDGGGGGGGGFGGGGGGGGGGGGGGGGGGGGGGGCGFGDGGGGBBFFGGGGFFFFFGF@DFGFGGF5<@>FFFFGF?FBDFGF
@M02352:288:000000000-CKWC8:1:1101:20664:8440 1:N:0:ACTGAGCG+GTAAGGAG
TACGGAGGGTGCAAGCGTTACTCGGAATCACTGGGCGTAAAGAGCGTGTAGGCGGGTTTGTAAGTTTGAAGTGAAATCCAATGGCTCAACCATTGAACTGCTTTGAAAACTGCTTACCTAGAATATGGGAGAGGTAGATGGAATTTCTGGTGTAGGGGTAAAATCCGTAGAGATCAGAAGGAATACCGATTGCGAAGGCGATCTACTGGAACATTATTGACGCTGAGACGCGAAAGCGTGGGGAGCAAACAGGATTAGATACCCTGGTAGTCCACGCCCTAA
+
GGGGGGGGGGGGGGGGGGGGGGGGGGGGGGGGGGGGGGGGGGGGGGGGGGGGGGGGGGGGGGGGGGGGGGGGGGGGGGGGGGGGGGGGGGGEGGGGGGGGGGGGGGGGGGGGGGGGGGGGGFGGGGGGGGGGGGGGGGGGGGGGGGGGGGGGGGGGGGGGGGGGGGGGGGGGEGGGGGGGFGGGGGGGGGGGGGGGGGGGGGGGGGGGGGGGGGGGGGGGGGGGGGGGGGGGGGGFGGGGGGFFFFGFGGFFFFGGFFFFGFGGFFGFFFFFFGFFFFD>GF
@M02352:288:000000000-CKWC8:1:1101:21238:8449 1:N:0:ACTGAGCG+GTAAGGAG
TACGAGGGGTGCAAGCGTTAATCGGAATTACTGGGCGTAAAGCGTACGTAGGCGGTTTGTTAAGCAAGATGTGAAAGCCCAGGGCTCAACCTTGGAACTGCATTTTGAACTGGCAAACTAGAGTACTGTAGAGGGTGGTGGAATTTCCAGTGTAGCGGTGAAATGCGTAGAGATTGGAAGGAACATCAGTGGCGAAGGCGGCCACCTGGACAGATACTGACGCTGAGGTACGAAAGCGTGGGGAGCAAACAGGATTAGATACCCTGGTAGTCCACGCCGTAA
+
GGGGFGGGGGGGGGGGGGGGGGGGGGGGGGGGGGGGGGGGGGGGGGGGGGGGGGGGGGGGGGGGGGGGGGGGGGGGGGGGGGGGGGGGGGGGGGGGGGGGGGGGGGGGGGGGGGGGGGGGFGGGGGGGGGGGGGGGGGFGGGGGGGGGGGGGGDFGGGGGGGCFGGGGGGGGGGGGGGGGGGGGGGGGGGGGGGGGGGGGEEGGGGGGGGGGDFGGGGGGGGGGEDGFGGFDGGC:D7DEGGF<>FGGGGFFFFFG?FFFGGGGFFGFFFFFFFF<BFFFGD
@M02352:288:000000000-CKWC8:1:1101:9766:8458 1:N:0:ACTGAGCG+GTAAGGAG
TACGGAGGGTGCAAGCGTTAATCGGAATTACTGGGCGTAAAGCGCACGTAGGTGGTTTGTTAAGTTGGATGTGAAAGCCCAGGGCTCAACCTTGGAACTGCATTCAAAACTGGCGAACTAGAGTATGGTAGAGGTGAGTGGAATTTCCTGTGTAGCGGTGAAATGCGTAGAGATGGGAAGGAACATCAGTGGCGAAGGCGACTCACTGGACCAATACTGACACTGAGGTGCGAAAGCGTGGGTAGCAAACAGGATTAGATACCCTGGTAGTCCACGCCCTAA
+
GGGGGGGGGGGGGGGGGGGGGGGGGGGGGGGGGGGGGGGGGGGGGGGGGGGGGGGGGGGGGGGGGGF?FGGGGGGGGGGGGGGGGGGGGGGGGGGGGGGGGGGGGGGGGGGGGGGGGGGGGGGGGGGGGGGGGGGGGGGGGGGGGGGGGGGGGGGGGGGGGGGGGGGGGGGGGGGGGGGGGGGGGGGGGGGGGEGGEGGGGGGGGGGGGGGGGGGGGGGGGDGGGGGGG5FGGGD@GGGGGCDABFGFGGFFFFGGFFFFCFGGFFGFFFFFFGF?FFFFGG
@M02352:288:000000000-CKWC8:1:1101:8174:8468 1:N:0:ACTGAGCG+GTAAGGAG
TACGGAGGGTGCAAGCGTTAATCGGAATTACTGGGCGTAAAGCGCACGTAGGTGGTTTGTTAAGTTGGATGTGAAAGCCCAGGGCTCAACCTTGGAATTGCACCCGATACTGGCAGGCTAGAGTACGATAGAGGAGTGTGGAATTTCCTGTGTAGCGGTGAAATGCGTAGATATAGGAAGGAACATCAGTGGCGAAGGCGACACTCTGGATTGATACTGACACTGAGGTGCGAAAGCGTGGGGAGCAAACAGGATTAGATACCCTGGTAGTCCACGCCGTAA
+
GGGGGGGGGGGGGGGGGGGGGGGGGGGGGGGGGGGGGGGGGGGGGGGGGGGGGGGGGGGGGGGGGGGGGGGGGGGGGGGGGGGGGGGGGGGGGGGGGGGGGGGGGGGGGGGGGGGGGGGGGGGGFGGGGGGGGGGGGGGGGGGGGGGGGGGGGGGGGGGGGGGGGGGGGGGGGGGGGGGGGGGGGGGGGGGGGGGGGGGGGGGGGGGGGGGGGGGGGCCFGGGGGGGFGGGGGGGEGGGGGGF?FFGFGGFFBBFDFFFFGGGFFFGFFFFFFGFFFBEFGG
@M02352:288:000000000-CKWC8:1:1101:20632:8472 1:N:0:ACTGAGCG+GTAAGGAG
TACGGAGGGTCCGAGCGTTAATCGGAATTACTGGGCGTAAAGCGCACGCAGGCGGTTTGTTAAGCTAGATGTGAAAGCCCTGGGCTCAACCTGGGAATTGCATTTAGAACTGGCAGGCTAGAGTTTTGGAGAGGGGAGTGGAATTCCAGGTGTAGCGGTGAAATGCGTAGATATCTGGAGGAACATCAGTGGCGAAGGCGACTCCCTGGTCAGTAACTGACGCTCATGTGCGAAAGTGTGGGTAGCGAACAGGATTAGATACCCTGGTAGTCCACACCGTAA
+
GGGGGGGGGGGGGGGGGGGGGGGGGGGGGGGGGGGGGGGGGGGGGGGGGGGGGGGGGGGGGGGGGGGGGGGGGGGGGGGGGFGGGGGGGGGGGGGGGGGGGGGGGGGGGGGGGGGGGGGGGGGFGGGGGGGGGGGGGGGGGGGGGGGGGGGGGGGGGGGGGGGGGGGGGGGGGGGGGGGGGGGGGGGGGGGGGGGGGGGGGGGGGGGGGGGGGGGGGGGGGGGGGGGGGGGGGGGFGGGGGGFFFFGGGGFFFBGGFFFFGFGGFFGFFFFFFGFFFFFFGG
@M02352:288:000000000-CKWC8:1:1101:13925:8489 1:N:0:ACTGAGCG+GTAAGGAG
TACGGAGGGTGCAAGCGTTAATCGGAATTACTGGGCGTAAAGCGCACGTAGGTGGTTTGTTAAGTTGGATGTGAAAGCCCAGGGCTCAACCTTGGAACTGCATTCAAAACTGGCGAACTAGAGTATGGTAGAGGTGAGTGGAATTTCCTGTGTAGCGGTGAAATGCGAAGAGATGGGAAGGAACATCAGTGGCGAAGGCGACTCACTGGACCAATATTGAGACTGCGGTGCGAAAGCGTGGGTAGCAAACAGGATTAGATACCCTGGTAGTCCACGCCGTAA
+
G<6@B;@7:BFGF<FGG@BC<EFFF:FFGFGGG@FGGGD:CFGGG7+@CFGGCCCFC@GFFCECFGDFEFCE,F,B<EFFFGC:E8BFFCEFBF<EFF8EFGFDGC,,BFFG@GEGGCFDFGC<,CF,3@FDEAFDFGGCCFFF@F=@<C>7@C>F+>**>B;,,7*>989FCGCGFE68=CCGGFGFD@F,=1*=:B8C*:5EDGGFF9*:1C:C++3++1<C6*8?CCDGG8>EGGG5E5>)()227CF:1:DGB=)99C+9=5CF)/848:9:9:3279
@M02352:288:000000000-CKWC8:1:1101:13946:8493 1:N:0:ACTGAGCG+GTAAGGAG
TACGGAGGGTGCAAGCGTTAATCGGAATTACTGGGCGTAAAGCGCACGTAGGTGGTTTGTTAAGTTGGATGTGAAAGCCCAGGGCTCAACCTTGGAACTGCATTCAAAACTGGCGAACTAGAGTATGGTAGAGGTGAGTGGAATTTCCTGTGTAGCGGTGAAATGCGAAGAGATGGGAAGGAACATCAGTGGCGAAGGCGACTCACTGGACCAATACTGACACTGAGGTGCGAAAGCGTGGGTAGCAAACAGGATTAGATACCCTGGTAGTCCACGCCGTAA
+
GGGGGFFGGEGGGGGGGGFGFGGGGGGGGGGGGGGGGGGGGGGGGGGGGGGGEFGGGGGGGGGGGGEGGGGGGGGGGGGGGGGGGGGGGGGGGGGGFGGGGFGGGGGGFGGGGGGDCFGGGGGGGGGGGGGGGGGGGGGGGGGGGGGGGGGGGGCCFDGGGGGGGGGGGGCF?FGGGGGGGGGGGGGGGGGGGGGGGGGGDEGGGGGGGGGGGGGFGGCEEGGGFGEGGGGGGGG:FCGGGGF9?FGG6CFFFFGGFFFFFGGGFFGFFFFFFFFFFFFFGD
@M02352:288:000000000-CKWC8:1:1101:7259:8501 1:N:0:ACTGAGCG+GTAAGGAG
TACGGAGGGTCCAAGCGTTATCCGGATTTATTGGGTTTAAAGGGTCCGTAGGCGGGCTTATAAGTCAGAGGTGAAATCCCATCGCTCAACGATGGAACTGCCTTTGATACTGTAGGTCTTGAATATATTTGAAGTAGGCGGAATATGTAGTGTAGCGGTGAAATGCATAGATATTACATAGAACACCAATTGCGAAGGCAGCTTACTAAGATATTATTGACGCTGATGGACGAAAGCGTGGGTAGCGAACGGGATTAGATACCCCGGTAGTCCACGCCGTAA
+
GGGGGGGGGGGGGGGGGGGGGGGGGGGGGGGGGGGGGGGGGGGGGGGGGGGGGGGGGGGGGGGGGGGGGGGGGGGGGFGGGGGGGGGGGGGGGGGGGGGGGGGGGGGGGGGGGGGGGGGGGGGGGGGGGGGGGGGGGGGGGGGGGGGGGGGGGGGGGGGGGGGGGGGGGGGGGGGGGGGGGFGGGGGGGGGGGGGGGGGGGGGGGGGGGGGGGGGGGGGGFGGGGGGGGGGGGGGFGGGGGGFB?FDDEGFFFFGGFFFFGFGGFFGFFFFFFGFFFFFFGG
@M02352:288:000000000-CKWC8:1:1101:23008:8515 1:N:0:ACTGAGCG+GTAAGGAG
TACGGAGGGTGCAAGCGTTAATCGGAATTACTGGGCGTAAAGCGCACGTAGGTGGTTTGTTAAGTTGGATGTGAAAGCCCAGGGCTCAACCTTGGAACTGCATTCAAAACTGGCGAACTAGAGTATGGTAGAGGTGAGTGGAATTTCCTGTGTAGCGGTGAAATGCGTAGAGATGGGAAGGAACATCAGTGGCGAAGGCGACTCACTGGACAGATACTGACGCTGAGGAACGAAAGCGTGGGGAGCGAACAGGATTAGATACCCTGGTAGTCCACGCCGTAA
+
GGGGGGGGGGGGGGGGGGGGGGGGGGGGGGGGGGGGGGGGGGGGGGGGGGGGFGGGGGGGGGGGGGFFGGGGGGGGGGGGGGGGGGGGGGGGGGGGGGGGGGGGGGGGGGGGGGGGGGGGGGGGGGGGGGGGGGGGGGGGGGGGGGGGGGGGGGGGGGGGGGGGGGGGGGGGGGGGGGGGGGGGGGGGGGGGGGGGGGGDGGGGGGGGGGGGGGGGGGGGGGGGGGGFGGGGGGGFGGGGGGFFFFGGGGFF?FGGBFFFGGGGFFGFFFFFFGFFFFFFGG
@M02352:288:000000000-CKWC8:1:1101:16002:8521 1:N:0:ACTGAGCG+GTAAGGAG
TACGGAGGGTGCAAGCGTTAATCGGAATTACTGGGCGTAAAGCGTGCGTAGGTGGTTTGTTAAGCAAGATGTGAAAGCCCCGGGCTCAACCTGGGAACTGCATTTTGAACTGGCAAACTAGAGTATTGTAGAGGGTAGTGGAATTTCCAGTGTAGCGGTGAAATGCGTAGAGATTGGAAGGAACATCAGTGGCGAAGGCGGCTACCTGGACAAATACTGACACTGAGGCCCGAAAGCGTGGGGAGCAAACAGGATTAGATACCCTGGTAGTCCACGCCGTAA
+
GGGGGFEGGGGGGGGGGGGGGGGGGGEFGGGGGGGGGGGGGGGGGGGGGGGGFGGGGGGGGGGGDCGGFGGGFGGGFGGGGGDEGGGGGGGGDGCFFGGGG9FGFFFFGGGGFGDGAFGGGGGG9FGGGDCFDFGGGGGGFFCGGGGGFFGGFFGGGGGGGFGGGFGE5>GFGG?G>,DGGGGG>FEG:FGFGGGGGG>EEGG*<CGGGGGFFFGFGG7EG+6CEDFFC*>CEGC:GGGGCG38>FG4CF:<??GGFFFFGGGGFFGFFFFFFDF:9F@FCC
@M02352:288:000000000-CKWC8:1:1101:12047:8548 1:N:0:ACTGAGCG+GTAAGGAG
TACAGAGGGTGCAAGCGTTAATCGGAATTACTGGGCGTAAAGCGCGCGTAGGTGGTTTGTTAAGTCGGATGTGAAAGCCCAGGGCTCAACCTTGGAATTGCACCCGATACTGGCAGGCTAGAGTACGATAGAGGAGTGTGGAATTTCCTGTGTAGCGGTGAAATGCGTAGATATAGGAAGGAACATCAGTGGCGAAGGCGACACTCTGGATTGATACTGACACTGAGGTGCGAAAGCGTGGGGAGCAAACAGGATTAGATACCCTGGTAGTCCACGCCGTAA
+
GGGGGGGGGGGGGGGGGEGGCEGGGFGGGGGGGGGGGGGGGGGGGGGGGGGGGGGFGGGGGGGGGGGGGGGGGGGGGGGGGGGGGGGGGGGGGGGGGGGGGGGGGGGGGGGGGGGGGGGGGFGGGGGGGGGGGGFGGGGGGGGGGGGGGGGGGGGGGGGGGGGGGGGEGGGGGGGGGGGGGGGGGFGGGGGGGDGGGGGGGGEGFGGGGGGGGGGGFGGGGGGGGGGGGGGGGGGFGGGGGGFFFFGGGGFFFFGGFFFFGGFGFFGFFFF>FGFFFFFFD9
@M02352:288:000000000-CKWC8:1:1101:16522:8554 1:N:0:ACTGAGCG+GTAAGGAG
TACGGAGGGGGTTAGCGTTGTTCGGAATTACTGGGCGTAAAGCGCACGTAGGCGGATCAGAAAGTATAGGGTGAAATCCCAGGGCTCAACCCTGGAACTGCCTTATAAACTCCTGGTCTTGAGTTCGAGAGAGGTGAGTGGAATTCCGAGTGTAGAGGTGAAATTCGTAGATATTCGGAGGAACACCAGTGGCGAAGGCGGCTCACTGGCTCGATACTGACGCTGAGGTGCGAAAGTGTGGGGAGCAAACAGGATTAGATACCCTGGTAGTCCACACCGTAA
+
GGGGGFGGGGGGGGGGGGGGFFGGGGGGGGGGGGGGGGGGGGGGGGGGGGGGGGGGGGGGGGGGG,FFCGGGGGGGGGGGFGGGGGGGGGGGGGGFGGGGGGGGGGGGGGGGGGGFGGGGGGGGGGGFGGGGGGFGGGGGGGFGGGGGGGGGGGGGGGGGGGGGGGGGGGGGGGGGGGGGDGFGGGGGGGGGGGEGGGGGGGGGGGGCFGCGGGFDEGC7C;EEG:8CG5DGGGGFGG>:EGD06BGG658??FGG245=:EFGFF3<415<FC*(-4B1DG
@M02352:288:000000000-CKWC8:1:1101:21820:8567 1:N:0:ACTGAGCG+GTAAGGAG
TACGAGGGGTGCAAGCGTTAATCGGAATTACTGGGCGTAAAGCGTGCGTAGGTGGTTTGTTAAGCAAGATGTGAAAGCCCCGGGCTCAACCTGGGAACTGCATTTTGAACTGGCAAACTAGAGTATTGTAGAGGGTAGTGGAATTTCCAGTGTAGCGGTGAAATGCGTAGAGATTGGAAGGAACATCAGTGGCGAAGGCGGCTACCTGGACAAATACTGACACTGAGGCACGAAAGCGTGGGGAGCAAACAGGATTAGATACCCTGGTAGTCCACGCCGTAA
+
GGGGGGGGGGGGGGGGGGGGDGGGGGGGGFGGGGGGGGGGGGGGGGGGGGGGGGGGGGGGGGGGGGGGGGGGGGGGGGGGGGGGGGGGGGGGGGGGGGGGGGGGGGCFFGGGGGGGGGGGGGGGGGGGGGGGGGGGGGGGGGGGGGGGGGGGGGGGGGGGGGGGGGGGGGGGGGGGGGGGGGGGGGGGFGGGGGGEEGGGGGGGGGGGGGFGGGGGGGGGGGGGGGGGGGGDGEGFGGGGGGFFFFGGGGFF?BGGFFFFGGGGFFGF9@<A=DF6>BE>DD
@M02352:288:000000000-CKWC8:1:1101:10984:8576 1:N:0:ACTGAGCG+GTAAGGAG
TACGAGGGGTGCAAGCGTTAATCGGAATTACTGGGCGTAAAGCGTTCGTAGGCGGTCTATTAAGCAAGATGTGAAAGCCCAGGGCTCAACCTTGGAACTGCATTTTGAACTGGTAGACTAGAGTACTGTAGAGGGTGGTGGAATTTCCAGTGTAGCGGTGAAATGCGTAGAGATTGGAAGGAACATCAGTGGCGAAGGCGGCCACCTGGACAGATACTGACGCTGAGGAACGAAAGCGTGGGGAGCGAACAGGATTAGATACCCTGGTAGTCCACGCCGTAA
+
GFFFCFGGGEFGGFGGGEEGFFGGGGFGGFGGGGGGGGGGDGGGGGEGGGGEGGGGGGGGGGGFGGEEBFGFGGGDDFGGGGGGGEGGGGFGGGGFGGGGGFG9E?FB<FEGAAFFGGGGGBGGGGGGCFGCGDGGGGGGGGGGGGGGFFFGFGFF@ECCFGGGGGGGGDEGGGFGFGCEGGGGGFFFGGG?EEGGEGGGEGGDGGGDF*9FGGGGGGGGGGGGGGFGGGGGGGDEGGGD>5BF6>GG=G3718CD2FBFCF89=5FF9FA>9CF?9B@>GG
@M02352:288:000000000-CKWC8:1:1101:20823:8590 1:N:0:ACTGAGCG+GTAAGGAG
TACGGAGGGTCCGAGCGTTATCCGGAATCATTGGGTTTAAAGGGTCCGCAGGCGGTCGATTAAGTCAGAGGTGAAATCCCATAGCTCAACTATGGAACTGCCTTTGATACTGGTTGACTTGAGTCATATGGAAGTAGATAGAATGTGTAGTGTAGCGGTGAAATGCATAGATATTACACAGAATACCGATTGCGAAGGCAGTCTACTACGTATGTACTGACGCTCATGGACGAAAGCGTGGGGAGCGAACAGGATTAGATACCCTGGTAGTCCACGCCGTAA
+
GGGGGGGGGGGGGGGGGGGGGGGGGGGGGGGGGGGFGEGGGGGGGGGGGGGGGGGGGGGGGGGGGGGGGGGGGGGGGGGGGGGGGGGGGGGGGGGGGGGGGGGGGGGGGGGFGGGGGGGGGFFGGGGGGGGGGGGGGGGGGGGGGGGGGGGGGGGGGGGGGGGGGGGGGGGGGGGGGGGGFGGGGGGGGGGGGGGGGGGGGGGGGGGGGGGGGGFGDGGGGGGGGGGGGGGGGGGFGGGGGGFFFFGGGGFFFFGGBFFFCFGGFFGFFF4AFGFFFFF>GD
@M02352:288:000000000-CKWC8:1:1101:4542:8616 1:N:0:ACTGAGCG+GTAAGGAG
TACGAGGGGTGCAAGCGTTAATCGGAATTACTGGGCGTAAAGCGTTCGTAGGCGGTTTGTTAAGCAAGATGTGAAAGCCCAGGGCTCAACCTTGGAATTGCACCCGATACTGGCAGGCTAGAGTACGATAGAGGAGTGTGGAATTTCCTGTGTAGCGGTGAAATGCGTAGATATAGGAAGGAACATCAGTGGCGAAGGCGACACTCTGGATTGATACTGACACTGAGGTGCGAAAGCGTGGGGAGCAAACAGGATTAGATACCCTGGTAGTCCACGCCGTAA
+
GGGGGGGGGGGGGGGGGGGGGGGGGGGGGGGGGGGGGGGGGGGGGGGGGGGGGGGCGGGGGGGGGGGGGGGGGGGGGGGGGGGGGGGGGGGGGGGGGGGGGGGGGGGGGGGGGGGGGGGGGGGGGGGGGGGGGGGGGGGGGGGGGGGGGGGGGGGGGGGGGGGGGGGGGGGGGGFGGGGGGGGGGGGGGGGGGGGGGGGGGGGGFGGGGGGGGGGFCFFGGGGGGGGGGGGDGEGEGGGGGGEFFFGGGFFFFFGGFFFFGGGGFFGFFFFFFGFBFFFFGG
@M02352:288:000000000-CKWC8:1:1101:10733:8623 1:N:0:ACTGAGCG+GTAAGGAG
TACGGAGGGGGTTAGCGTTGTTCGGAATTACTGGGCGTAAAGCGCACGTAGGCGGATCAGAAAGTATAGGGTGAAATCCCAGGGCTCAACCCTGGAACTGCCTTATAAACTCCTGGTCTTGAGTTCGAGAGAGGTGAGTGGAATTCCGAGTGTAGAGGTGAAATTCGTAGATATTCGGAGGAACACCAGTGGCGAAGGCGGCTCACTGGCTCGATACTGACGCTGAGGTGCGAAAGTGTGGGGAGCAAACAGGATTAGATACCCTGGTAGTCCACACCGTAA
+
GGGGGFGGGGGGGGGGGGGGGGGGGGGGGGGGGGGGGGGGGGGGGGGGGGGGGGGGGGGGGGGGG9FFF<FGGGGGGGGGGGGGGGGGGGGGGGGGGGGGGGGGGGGGGGGGGGGFGGGGGFGGGGGGGGGGGGGGFGGGGGGGGGGGGGGGGGGGGGGGGGFGGGGGGGGGGGGGGGGGGDGGGGGGGGGGGGGGGGGDGGGGGGGGGGGGGGGGGGGGGGGGGGGGGDGGGGGEGGGGDGDFFFGFGGFFFFGGFFFFGGGGFFGFBFFFFFF?FBDBGG
@M02352:288:000000000-CKWC8:1:1101:18424:8628 1:N:0:ACTGAGCG+GTAAGGAG
TACGGAGGGTGCAAGCGTTAATCGGAATTACTGGGCGTAAAGCGCACGTAGGTGGTTTGTTAAGTTGGATGTGAAAGCCCAGGGCTCAACCTTGGAACTGCATTCAAAACTGGCGAACTAGAGTATGGTAGAGGTGAGTGGAATTTCCTGTGTAGCGGTGAAATGCGTAGAGATGGGAAGGAACATCAGTGGCGAAGGCGACTCACTGGACCAATACTGACACTGAGGTGCGAAAGCGTGGGTAGCAAACAGGATTAGATACCCTGGTAGTCCACGCCGTAA
+
GGGGGGGGGGGGGGGGGGGG,CFGGGGGGGGGGGGGGGGGGGGGGGGGGGGGGGGGGGGGGGGGGGGGGGGGGGGGGGGGGGGGGGGGGGGGGGGGGGGGGGGGGGGGGGGGGGGGGGGGGGGGGGGGGGGGGGGGGGGGGGGGGGGGGGGGGGGGGGGGGGGGGGGGGGGGCGGGFGGGGGGGGGGGGGGGGGGGGGGGGGGGGGGGGGGGGGGGGGGGGGGGGGGGGCFGGGGFGGGGGGFFFFGGGGFFFFGGFFFFGGGGFF>F>97AFFFFFBFFGG
@M02352:288:000000000-CKWC8:1:1101:24586:8632 1:N:0:ACTGAGCG+GTAAGGAG
TACGGAGGGTCCGAGCGTTAATCGGAATTACTGGGCGTAAAGCGCACGCAGGCGGTTTGTTAAGCTAGATGTGAAAGCCCTGGGCTCAACCTGGGAATTGCATTTAGAACTGGCAGGCTAGAGTTTTGGAGAGGGGAGTGGAATTCCAGGTGTAGCGGTGAAATGCGTAGATATCTGGAGGAACATCAGTGGCGAAGGCGACTCCCTGGTCAGTAACTGACGCTCATGTGCGAAAGTGTGGGTAGCGAACAGGATTAGATACCCTGGTAGTCCACACCGTAA
+
GGGGGGGGGGGGGGGGGGGGGDFGGGGGGGFGGGGGGGGGGGGGDEGGGGGGGGGF7FFGGFFGFGGGGGGGGFGGGFGGGGGGGGGGGGGGGFFFFFGGGFGGGGGGGGGGFGGGGGGGGGGCFEGGDGGGGGGGCFGGGGGGGGGGGGGFG@CGGGGGGGGGGGGEGGDGEBFGGGGG77:FFFGGFGGGGGGGGGGGGGGGGGGFFFFGFGGGGF9FFG=*CDCGFFDCEGGB:EDGGGFFBFDGGD>FFBGFB=2BFGGGF@FF4@<<=FFFFFFFGD
@M02352:288:000000000-CKWC8:1:1101:10011:8634 1:N:0:ACTGAGCG+GTAAGGAG
TACGGAGGGTGCAAGCGTTACTCGGAATCACTGGGCGTAAAGAGCGTGTAGGCGGGTTTGTAAGTTTGAAGTGAAATCCAATGGCTCAACCATTGAACTGCTTTGAAAACTGCTTACCTAGAATATGGGAGAGGTAGATGGAATTTCTGGTGTAGGGGTAAAATCCGTAGAGATCAGAAGGAATACCGATTGCGAAGGCGATCTACTGGAACATTATTGACGCTGAGACGCGAAAGCGTGGGGAGCAAACAGGATTAGATACCCTGGTAGTCCACGCCCTAA
+
GGGGGGGGGGGGGGGGGGGGGGGGGGGGGGGGGGGGGGGGGGGGGGGGGGGGGGGGGGGGGGGGGGGGGFGGGGGGGGGGGGGGGGGGGGGGGGGGGGGGGGGG?FGGGGGGGGGGGGGGGF3D=FGGGGGGGGGGGGGGGGGGGGGGGGGFGGGGGGGGGGGGGGGGGGGCCGGGGGGGGGGGGGGGGGGFFGGGCDGDDGFGFFGGFFDFFGGGGGGGGGGGGGFFGDDDGEGFGGGDEGFBFFGG6CFFFFGG<FDFGGGGFF:FAFAFFGF?FBEB:9
@M02352:288:000000000-CKWC8:1:1101:26831:8648 1:N:0:ACTGAGCG+GTAAGGAG
TACGGAGGGTGCAAGCGTTAATCGGAATTACTGGGCGTAAAGCGCACGTAGGTGGTTTGTTAAGTTGGATGTGAAAGCCCAGGGCTCAACCTTGGAACTGCATTCAAAACTGGCGAACTAGAGTATGGTAGAGGTGAGTGGAATTTCCTGTGTAGCGGTGAAATGCGTAGAGATGGGAAGGAACATCAGTGGCGAAGGCGACTCACTGGACCAATACTGACACTGAGGTGCGAAAGCGTGGGTAGCAAACAGGATTAGATACCCTGGTAGTCCACGCCGTAA
+
GGGGGFGFGGGGGFGGGGFGGGGGGEGGGGGGGGGGGGGGGGGGGGGGFGGGFFGGGGGGGGGGGGGGGGGGGGGGGGGGGGGGG@FGGGGGGGGGGGGGEFCFGGGGGGGGGGGGGGGGGGGFGGGGGGGGGGGGFGGGGGGGGGGFGGFGGGGGGGGGGGGGGGGGGGGFFGGGGGGGDGGCF@FGGGGGGGGGGGGGGGGGGGGGGFFGGGGFGGGGGFGGGFGGGGGGGGDFFGGGGGED<FGFGGFFFBGGFF<FGFFGFFGFFFFAFCFBFFFFGD
@M02352:288:000000000-CKWC8:1:1101:15811:8698 1:N:0:ACTGAGCG+GTAAGGAG
TACGGAGGGTGCAAGCGTTAATCGGAATTACTGGGCGTAAAGCGCACGTAGGTGGTTTGTTAAGTTGGATGTGAAAGCCCAGGGCTCAACCTTGGAACTGCATTCAAAACTGGCGAACTAGAGTATGGTAGAGGTGAGTGGAATTTCCTGTGTAGCGGTGAAATGCGTAGATATAGGAAGGAACATCAGTGGCGAAGGCGACACTCTGGATTGATACTGACACTGAGGTGCGAAAGCGTGGGGAGCAAACAGGATTAGATACCCTGGTAGTCCACGCCGTAA
+
GGGGGGGGGGGGGGGGGGGGGGGGGGGGGGGGGGGGGGGGGGGGGGGGGGGGGGGGGGGGGGGGGGFFGGGGGGGGGGGGGGGGGGGGGGGGGGGGGGGGGGGGGGGGGGGGGGGGGGGGGGGGGGGGGGGGGGGGGGGGGGGGGGGGGGGGGGGGGGGGGGGGGGGGGGGGGGGGGGGGGGGGGGGGGGGGGGGGGGGGGGGGGGGGGGGGGGGGFGGGGGGGGGGGGGGDGGGFGGGGGGFFFFGGGGFFFFGGFFFFGGGGFFGFFFFFFGFFFFFFGG
@M02352:288:000000000-CKWC8:1:1101:10826:8764 1:N:0:ACTGAGCG+GTAAGGAG
TACGAGGGGTGCAAGCGTTAATCGGAATTACTGGGCGTAAAGCGTGCGTAGGTGGTTTGTTAAGCAAGATGTGAAAGCCCCGGGCTCAACCTGGGAACTGCATTTTGAACTGGCAAACTAGAGTATTGTAGAGGGTAGTGGAATTTCCAGTGTAGCGGTGAAATGCGTAGAGATTGGAAGGAACATCAGTGGCGAAGGCGGCTACCTGGACAAATACTGACACTGAGGCACGAAAGCGTGGGGAGCAAACAGGATTAGATACCCTGGTAGTCCACGCCGTAA
+
GGGGFGGGGGGGGGGGGGGGGGGGGGGGGGGGGGGGGGGGGGGGGGGGGGGGGGGGGGGGGGGGGGGGGGGGGGGGGGGGGGGGGGGGGGGGGGGGGGGGGGGGGGGGGGGGGGGGGGGGGGGGGGGGGGGGGGGGGGGGGGFGGGGGGGGGGGGGGGGGGGGGGGGGGGGGGGGGGGGGGGGGGGGGGGGGGGGGGGGGGGGGGGGGGGGGG@GGGGGGGGGGGGCFGGGGGGGEGGGGGGFFFECFGGFFFFGGBFFFGGGGFFGFFFFFFGFFFFFFGC
@M02352:288:000000000-CKWC8:1:1101:8539:8779 1:N:0:ACTGAGCG+GTAAGGAG
TACGGAGGGGGTTAGCGCTGTTCGGAATTACTGGGCGTAAAGCGTACGTAGGCGGATTGGAAAGTTGGGGGTGAAATCCCAGGGCTCAACCCTGGAACTGCCTCCAAAACTATCAGTCTAGAGTTCGAGAGAGGTGAGTGGAATTCCAAGTGTAGAGGTGAAATTCGTAGATATTTGGAGGAACACCAGTGGCGAAGGCGGCTCACTGGCTCGATACTGACGCTGAGGTACGAAAGTGTGGGGAGCAAACAGGATTAGATACCCTGGTAGTCCACACCGTAA
+
GGGGGGGGGGGGGGGGGGGGGGGGGGGGGGGGGGGGGGGGGGGGGGGGGGGGGGGGGGGGGGGGGGGGGGGGGGGGGGGGGGGGGGGGGFFGGGGGGGGGGGGGGGGGGGGGGGGGGGGGGGGGGGGGGGGGGGGGGGGGGGGGGGGGGGGGGGGGGGGGGGGGGGGGGGGGGGGGGGGGGGGGGGGGGGGGGGGGGGGGGGGGGGGGGGGGGGGGGGGGGGGDGGGGGGGGGGGFGGGGGGFFFFGGGGFFFFGDDFAFGGFGFFGFFFFFFGFBFFF?FD
@M02352:288:000000000-CKWC8:1:1101:9847:8787 1:N:0:ACTGAGCG+GTAAGGAG
TACGGAGGGTCCGAGCGTTAATCGGAATTACTGGGCGTAAAGCGCGCGTAGGTGGATTGGTCAGTCAGATGTGAAAGCCCAGGGCTCAACCTTGGAACTGCATCTGATACTGCTAGTCTAGAATACAGTAGAGGGTAGTGGAATTTCCTGTGTAGCGGTGAAATGCGTAGATATAGGAAGGAACACCAGTGGCGAAGGCGACTACCTGGACTGATATTGACACTGAGGTGCGAAAGCGTGGGGAGCAAACAGGATTAGATACCCTGGTAGTCCACGCCGTAA
+
GGGGGGGGGGGGGGGEGGGGGGGGGGGGGGGGGGGGGGGGGGGGGGGG:FFGGGGGGGGCGGGGGFGGGGGGGGGGGGGGGGGGGGGGGGGGGGGGGGGGGGGGGGGGGGGGGGGGGGGGFGCFGGGGGGGGGGGEGGGGGGDFGCFGGGGGGGGGGGGGGGGGGGGGDEGGGGFFGGGGGGFGGGGGGGGFGGGGGGGGGGGDGGGGG=FDGFGGGGCGGGGGGGGCFCFDGGGFFGGGGGFFBDGGGGFFB?GGFFFFGGGGFFGFFFFFFGFFF?DBGG
@M02352:288:000000000-CKWC8:1:1101:9661:8802 1:N:0:ACTGAGCG+GTAAGGAG
TACAGAGGGTGCAAGCGTTAATCGGAATTACTGGGCGTAAAGCGCGCGTAGGTGGTTTGTTAAGTCGGATGTGAAAGCCCAGGGCTCAACCTTGGAATTGCACCCGATACTGGCAGGCTAGAGTACGATAGAGGAGTGTGGAATTTCCTGTGTAGCGGTGAAATGCGTAGATATAGGAAGGAACATCAGTGGCGAAGGCGACACTCTGGATTGATACTGACACTGAGGTGCGAAAGCGTGGGGAGCAAACAGGATTAGATACCCTGGTAGTCCACGCCGTAA
+
GGGGGGGGGGGGGGGGGFGDGGGGGGGGGGGGGGGGGGGGGGGGGGGGFGGGFGGGGGGGGGGGGGGGGGGGGGGGGGGGGGGGGGGGGGGGGGGGGGGGGGGGGGGGGGGGGGGGGGGGGGGGGGGGGGGGGGGGGGGGGGGGGGGGGGGGGGGGGGGGGGGGGGGGGGGGFGGGGGGGGGGGGGGGFGGGGGGGDGGGGGGGFGGGGGGGGGGGFGGGGGGGGGGGGEGGGGGFGGGGGGEFFFGGGGFFFFGGFFFFGGGGFFGFFFFFFGFFFFFFGG
@M02352:288:000000000-CKWC8:1:1101:25680:8825 1:N:0:ACTGAGCG+GTAAGGAG
TACAGAGGGTGCAAGCGTTAATCGGAATTACTGGGCGTAAAGCGCGCGTAGGTGGTTTGTTAAGTCGGATGTGAAAGCCCAGGGCTCAACCTTGGAATTGCACCCGATACTGGCAGGCTAGAGTACGATAGAGGAGTGTGGAATTTCCTGTGTAGCGGTGAAATGCGTAGATATAGGAAGGAACATCAGTGGCGAAGGCGACACTCTGGATTGATACTGACACTGAGGTGCGAAAGCGTGGGGAGCAAACAGGATTAGATACCCTGGTAGTCCACGCCGTAA
+
GGGFGGGGGGGGGGGGGGGGFGGGGGGGGGGGGGGGGGGGGGGFEGGGFGGGFGGFGFGGGGGGGGGGGGGGGGGGGGGGGGGGGGGGGGGGGGGGGGGGGGGGGGGGGGGGGGGGGGGGGGGGGGGGGGGGGGFFGGGGGGGGGGGGGGGGGGGGGGGGGGGGGGGGGGGGGGGGGGGGGGGGGF7FGGGGGGGGGGGGGGGGGGFGGGGGGGGFFFGGGGGGGGGGGGGGGGGFGGGGGGFFFFGGGGFF?FGGBFFFGGGGFFGFFFFFFGFFFFE>GD
@M02352:288:000000000-CKWC8:1:1101:18382:8832 1:N:0:ACTGAGCG+GTAAGGAG
TACGAGGGGTGCAAGCGTTACTCGGAATTACTGGGCGTAAAGCGTTCGTAGGCGGTTTGTTAAGCAAGATGTGAAAGCCCAGGGCTCAACCTTGGAACTGCATTTTGAACTGGCAAACTAGAGTACTGTAGAGGGTGGTGGAATTTCCAGTGTAGCGGTGAAATGCGTAGAGATTGGAAGGAACATCAGTGGCGAAGGCGGCCACCTGGACAGATACTGACGCTGAGGAACGAAAGCGTGGGGAGCGAACAGGATTAGATACCCTGGTAGTCCACGCCGTAA
+
GGGGEGGGGGGGGGGGGGGG,CFFGGGGGGGGGGGGGGGGGGGGGGGGGGGGGGGFGGGGGGGGGGGGGGGGGGGGGGGGGGGGEGGGGGGGGGGGGGGGGGGGGGCGGFGGGGGGGGGDFFFGDGGGGFFFGGGGGC:FEGFGGGGGGGGGGGGGGGGGGGGGGGGGGGGGGGGGGGGGGGGGGGGGGGGGGEGG>GGDGGD8FGGGEFGDGGGGGGFGGGG5ECDFGGGGGGGFGGGGGGF?BFGGGGFF?FGG?FAFGGDGFFGF<FFFFGFFFFFFGD
@M02352:288:000000000-CKWC8:1:1101:26045:8857 1:N:0:ACTGAGCG+GTAAGGAG
TACGGAGGGGGTTAGCGTTGTTCGGAATTACTGGGCGTAAAGCGCACGTAGGCGGATCAGAAAGTATAGGGTGAAATCCCAGGGCTCAACCCTGGAACTGCCTTATAAACTCCTGGTCTTGAGTTCGAGAGAGGTGAGTGGAATTCCGAGTGTAGAGGTGAAATTCGTAGATATTCGGAGGAACACCAGTGGCGAAGGCGGCTCACTGGCTCGATACTGACGCTGAGGTGCGAAAGTGTGGGGAGCAAACAGGATTAGATACCCTGGTAGTCCACACCGTAA
+
GGGGGFFGGGGGGGGGGFGGGGGGGGGGGGGGGGGGGGGGGGGGGGGGGGGGGGGGGGGGFFFGGFGGGGGGGGGGGFFGGGGGDGGGGGGGGGGGGGGGGGGGGGGGGGGGGGGGGGGGGEGGGGGGGGGGGGGGGGGGGGFGGGGGGGGGGGGGGGGGGGGGGFGGGGGGGGGFGGGGGGGGGGGGGGGGGGGGGGGGGGGGGGGGGFGGGGGGGGGGGGGGGGGG6C<DGEDEGGGGGGEFFFFCFG>F?FGG>=>FGCFGFFGFFFFFFGFBF:@?GG
@M02352:288:000000000-CKWC8:1:1101:14310:8889 1:N:0:ACTGAGCG+GTAAGGAG
TACGAGGGGTGCAAGCGTTAATCGGAATTACTGGGCGTAAAGCGTGCGTAGGTGGTTTGTTAAGCAAGATGTGAAAGCCCCGGGCTCAACCTGGGAACTGCATTTTGAACTGGCAAACTAGAGTATTGTAGAGGGTAGTGGAATTTCCAGTGTAGCGGTGAAATGCGTAGAGATTGGAAGGAACATCAGTGGCGAAGGCGGCTACCTGGACAAATACTGACACTGAGGCACGAAAGCGTGGGGAGCAAACAGGATTAGATACCCTGGTAGTCCACGCCGTAA
+
GGGGFFGGGGGGGGGGGGGGFGGGGGGGGGGGGGGGGGGGGGGGGGGFFGGGEFGFGGGGGGGGGGGGGGGGGGGGGGGGGGGGGGGGGGGGGGGGGGGGGGGGGGGGGGGGGGGGGGGGGGGGGGGGGGGGGGGGGGGGGGGGGGGGGGGGGGGGGGGGGGGGGGGGGGGGGGGGGGGGGGGGGGGGGGGGGGGGGGGGGGGGGGGGGGGGGGGGGGGGGGGGGGGGGGGGGGGFGGGGGGF?FFGGEG@FFFGFFFFFGGGGFFGFFFFFFGFBFFEFGG
@M02352:288:000000000-CKWC8:1:1101:20706:8909 1:N:0:ACTGAGCG+GTAAGGAG
TACGGAGGGGGTTAGCGTTGTTCGGAATTACTGGGCGTAAAGCGCACGTAGGCGGATCAGAAAGTATAGGGTGAAATCCCAGGGCTCAACCCTGGAACTGCCTTGTAAACTCCTGGTCTTGAGTTCGAGAGAGGTGAGTGGAATTCCGAGTGTAGAGGTGAAATTCGTAGATATTCGGAGGAACACCAGTGGCGAAGGCGGCTCACTGGCTCGATACTGACGCTGAGGTGCGAAAGTGTGGGGAGCAAACAGGATTAGATACCCTGGTAGTCCACACCGTAA
+
GGGGGCCEGGGBFDFFGFGGFFFGGEGGGGGGGGGGGEFEFGGGGECFGGGGGGGGGGGGGEGGFGGGGGGGGGGGGGGGGGGGGFGGGGGGGGGGGGGGGGGGGFGGGGGGGGGGGGGGGGGFGGGFFCGGGGGGGGGGGGGGGGGGGGFGAFFFGGGGGGGGFGGGGGDGGGGGGGGGGGGGGGGGGGGGGGGGGGGGGGEGGGGGGGGGEGFGGGGGCEDGGGFGFCFGGGGFGGGGGGFFFFGGEGFFFFGGFFFFGEF4?FGFBFFFFDFFFFFFGG
@M02352:288:000000000-CKWC8:1:1101:17525:8921 1:N:0:ACTGAGCG+GTAAGGAG
TACGAGGGGTGCAAGCGTTAATCGGAATTACTGGGCGTAAAGCGTGCGTAGGTGGTTATTTAAGTCAGATGTGAAAGCCCTGGGCTCAACCTAGGAACTGCACCTGATACTGGATAACTAGAGTACAGAAGAGGGTAGTGGAATTTCCTGTGTAGCGGTGAAATGCGTAGATATAGGAAGGAACACCAGTGGCGAAGGCGACTACCTGGTCTGATACTGACACTGAGGTGCGAAAGCGTGGGGAGCAAACAGGATTAGATACCCTGGTAGTCCACGCCGTAA
+
GFFDFGGGGGGGGFGGGGGG,CFDFDCFGGGGGGGGGEFFFGGGFGEGFGGEFFGGGGGGGGGGGGGGGGGGFGGGFFGGGGGGGDGGGGGGGGGFEGGGGGGGGFGFDGGFGGFGGGGGGGGGGGGGGGGGGGE>DFGGGGGGGGGFGGGGGGGGGGGGGFGGGGGGGGGGGGGFGGFGGGGGGGGGGEGGGGGGGGGGGGGGCGFGGGGGFFFEEGGDEEGGGFFF?EFGGGGFGGDGEEBB>FFGGGFFF6FGFFAFF7CG@FGFFFFBFGF?FFF9GC
@M02352:288:000000000-CKWC8:1:1101:11099:8923 1:N:0:ACTGAGCG+GTAAGGAG
TACGAGGGGTGCAAGCGTTAATCGGAATTACTGGGCGTAAAGCGTTCGTAGGCGGTTTGTTAAGCAAGATGTGAAAGCCCAGGGCTCAACCTTGGAACTGCATTTTGAACTGGCAAACTAGAGTACTGTAGAGGGTGGTGGAATTTCCAGTGTAGCGGTGAAATGCGTAGAGATTGGAAGGAACATCAGTGGCGAAGGCGGCCACCTGGACAGATACTGACGCTGAGGAACGAAAGCGTGGGGAGCGAACAGGATTAGATACCCTGGTAGTCCACGCCGTAA
+
GGGGDFGGGGGGGGGGGGGGGGGFGGGGGGGGGGGGGGGGGGGGGGGGGGGGGGGCFGGGGGGGGCFGGGGGGGGGGGGGGGGGGGGGGGGGGGGGGGGGGGGGGGGGGGGGGGGGGGGGGGGGGGGGGGGGGGDGGGGGGGGGFGGGGGGGGGGGGGGGGGGGGGGEEGEGFGGGGGGGGGGGGGGFFGGGGGGGGGGGGGEGGGGGGGGGGGGGGGGGFCGGGGGGGGGGGGGFFGGGGGFFFFGGGGF???GFDFFFFGGGFFGF<FDFFFFFFFFFGG
@M02352:288:000000000-CKWC8:1:1101:28655:8926 1:N:0:ACTGAGCG+GTAAGGAG
TACGGAGGGGGTTAGCGTTGTTCGGAATTACTGGGCGTAAAGCGCACGTAGGCGGATCAGAAAGTATAGGGTGAAATCCCAGGGCTCAACCCTGGAACTGCCTTGTAAACTCCTGGTCTTGAGTTCGAGAGAGGTGAGTGGAATTCCGAGTGTAGAGGTGAAATTCGTAGATATTCGGAGGAACACCAGTGGCGAAGGCGGCTCACTGGCTCGATACTGACGCTGAGGTGCGAAAGTGTGGGGAGCAAACAGGATTAGATACCCTGGTAGTCCACACCGTAA
+
GDFFGDEGGG:@CCFGGFGDG<FGGGGGFGEGGGGGGGECDFGGD@FG=FGGGGGGGBFGGFGGGGGGGGGGGGGGGGDGFEGEGCGGGGGFFE@GGGGFGG<FFFG=FFFF<B<,:FFGGGFGGGDC>CF@EFGGFGFFFFFG7>>DCGGGGGECFDGGGGGGGGFFFGGGGGG,=8**BEGGGGGGFF9FDGCCGGGEGGGGGGG98*07EGCFGGFGGGGGGDGCCC4DEGGFFFGCEGEF>EFGGGFFFFFC?F>4FE?D@FGFAF2<@>=?FFFFGC
@M02352:288:000000000-CKWC8:1:1101:21529:8931 1:N:0:ACTGAGCG+GTAAGGAG
TACGGAGGGTGCAAGCGTTACTCGGAATCACTGGGCGTAAAGAGCGTGTAGGCGGGTTTGTAAGTTTGAAGTGAAATCCAATGGCTCAACCATTGAACTGCTTTGAAAACTGCTTACCTAGAATATGGGAGAGGTAGATGGAATTTCTGGTGTAGGGGTAAAATCCGTAGAGATCAGAAGGAATACCGATTGCGAAGGCGATCTACTGGAACATTATTGACGCTGAGACGCGAAAGCGTGGGGAGCAAACAGGATTAGATACCCTGGTAGTCCACGCCCTAA
+
GGGGGGGGGGGGGGGGGGGGGGGGGGGGFGGGGGGGGGGGGGGGGGGGGGGGGGGGGGGGGGGGGGGGGGGGGGGGGGGGGGGGGGGGGGGCFGGGGGGGGGGGGGGGGGGGGGGGGGGGGGGGGGGGGGGGGGGGGGGGGGGGGGGGGGGGGGGGGGGGGGGGGGGGGGGGGGGGGGGGGGGGGGGGGGGGGGGGGGGGGGGGGGGGGGFGGGGGGGFGGGGGGGGGGGGDEGGFGGGGGGFFFDGGGGFFBFGGFFFFGGGGFFGFFFFFFGFFFFFFGG
@M02352:288:000000000-CKWC8:1:1101:11640:8943 1:N:0:ACTGAGCG+GTAAGGAG
TACGGAGGGTGCGAGCGTTAATCGGAATTACTGGGCGTAAAGCGCACGCAGGCGGTTTGTTAAGCTAGATGTGAAAGCCCCGGGCTCAACCTGGGACGGTCATTTAGAACTGGCAGACTAGAGTCTTGGAGAGGGGAGTGGAATTCCAGGTGTAGCGGTGAAATGCGTAGATATCTGGAGGAACATCAGTGGCGAAGGCGACTCCCTGGCCAAAGACTGACGCTCATGTGCGAAAGTGTGGGTAGCGAACAGGATTAGATACCCTGGTAGTCCACACCGTAA
+
GFGGGGGGGGGGGGGDGGGECFFGGEGGGGGGGGGGGGGFGFGGGGGGGGGGGGGEGGGGGGGGGFGDFGGGGGGGGGGGGGGGGGGGGGGGGGGGGEGGGGGGGGGGGGGFGGGGGGGGGGFGGGGGGFFDFECCBGGGGGGFGGG@AFGDFGGGGGGGGGGGCGGGGGGGFFFFFCFGGGGGGCGGGGFGGCDGGGF85?8CCGGFGGFG@FGF?FGFEGE5C5CCF+?CDGDEGGGGGGFBFFGDGGFF?B4C26:FFGFGFFGF4BFFF7F7??@FFC
@M02352:288:000000000-CKWC8:1:1101:9012:8965 1:N:0:ACTGAGCG+GTAAGGAG
TACGGAGGGTCCGAGCGTTAATCGGAATTACTGGGCGTAAAGCGCGCGTAGGTGGATTGGTCAGTCAGATGTGAAAGCCCAGGGCTCAACCTTGGAACTGCATCTGATACTGCTAGTCTAGAATACAGTAGAGGGTAGTGGAATTTCCTGTGTAGCGGTGAAATGCGTAGATATAGGAAGGAACACCAGTGGCGAAGGCGACTACCTGGACTGATATTGACACTGAGGTGCGAAAGCGTGGGAGCAAACAGGATTAGATACCCTGGTAGTCCACGCCGTAAA
+
GGGGGGGGGGGGGGGGGGGGGGGGGGGGGGGGGGGGGGGGGGGGGGGGGGGGGGGGGGGGGGGGGGGGGGGGGGGGGGGGGGGGGGGGGGGGGGGGGGGGGGGGGGGGGGGGGGGGGGGGGGAFGGGGGGGGGGGGGGGGGGGGGGGGGGGGGGGGGGGGGGGGGGGGGGGGFGGGGGGGGGGGGGGGGGGGGGGGGGGGGGGGGGGGGGGFGGGGGGGGGGGGGGGGGEGGGGGFGGGGGGFFFFGGGGFFFFGGFFFFGGGGFFGFFFFFFGFFFFFBGG
@M02352:288:000000000-CKWC8:1:1101:28836:8988 1:N:0:ACTGAGCG+GTAAGGAG
TACGGAGGGTCCGAGCGTTAATCGGAATTACTGGGCGTAAAGCGCGCGTAGGTGGATTGGTCAGTCAGATGTGAAAGCCCAGGGCTCAACCTTGGAACTGCATCTGATACTGCTAGTCTAGAATACAGTAGAGGGTAGTGGAATTTCCTGTGTAGCGGTGAAATGCGTAGATATAGGAAGGAACACCAGTGGCGAAGGCGACTACCTGGACTGATATTGACACTGAGGTGCGAAAGCGTGGGGAGCAAACAGGATTAGATACCCTGGTAGTCCACGACGTAA
+
GGFGG@FCGGGGG:FGGFGGCFGFGCGGGGGGGGGGGGEEDGGGGGGGFGFGGGGGFGCFGGGGGGGGGGGGGGGGGGGGGGGGEFFGGFEGGGGGGGGGGGGFGGGGGGGGGGGGGGGGGGGGGGGGDFGGGGGGGGGGGGDGGGGGGGGGGGG9FGGGGGGGGGGGGGGEGGEFFFGCCFCFG<CCCFFGDGGG5CCEC=EGFGGGF07CGGGCCCFFFFGGGG6ECGGGEEGFCGGEEGEF>BF4?DFF::4D264FGCCF=5CFAF<<80=:(3<9DC
@M02352:288:000000000-CKWC8:1:1101:13107:8995 1:N:0:ACTGAGCG+GTAAGGAG
TACGGAGGGTGCGAGCGTTAATCGGAATTACTGGGCGTAAAGCGCACGCAGGCGGTTTGTTAAGCTAGATGTGAAAGCCCCGGGCTCAACCTGGGACGGTCATTTAGAACTGGCAGACTAGAGTCTTGGAGAGGGGAGTGGAATTCCAGGTGTAGCGGTGAAATGCGTAGATATCTGGAGGAACATCAGTGGCGAAGGCGACTCCCTGGCCAAAGACTGACGCTCATGTGCGAAAGTGTGGGTAGCGAACAGGATTAGATACCCTGGTAGTCCACACCGTAA
+
GGGGGGGGGGGGGGGGGFEG<CFFGEGGGGGGGGGGGGGGFGGGGGDGGGGGGGGFGGGGGGGGGGGGGGGGGGGGGGGGGGGGGGGGGGGGGGGGGGEGGGGGGGGGGGGGGGGGGGGGGGGGGGGGGGGGGGGGDGGGGGGGGGFGGGGGGGGGGGGGGGGGGGGGGGGFGFFGGGGGGGGGGGGGGGGGGGGGGGGGGGDGGGGGFGGGGDGGGGGGGGGGGGEDGFGGGGGFGGGGGGFFFFGDGGFFFFCC7?BFGFGGFFGFFF>AFGFFFFFFGG
@M02352:288:000000000-CKWC8:1:1101:25234:9010 1:N:0:ACTGAGCG+GTAAGGAG
TACGGAGGGTGCAAGCGTTACTCGGAATTACTGGGCGTAAAGCGTACGTAGGCGGATTGGAAAGTTGGGGGTGAAATCCCAGGGCTCAACCCTGGAACTGCCTCCAAAACTATCAGTCTAGAGTTCGAGAGAGGTGAGTGGAATTCCAAGTGTAGAGGTGAAATTCGTAGATATTTGGAGGAACACCAGTGGCGAAGGCGGCTCACTGGCTCGATACTGACGCTGAGGTACGAAAGTGTGGGGAGCAAACAGGATTAGATACCCTGGTAGTCCACACCGTAA
+
GGGFECCEGFFGGFGGGFFEFAFCFEGGGGGGGGGGE@CEFGGGGGGGGGGGGGGGGGGGFDGGGGGGGGG>FGFGGGEFEGGDGDFGGGGGGGGGGGGGGGGGGGGGGGGGGGGGGGGGGFGFFGGGGGGGGGGGGGGGGGFGGGGGCGGGGADFGFGGGGGGGGGGGGGGGGGGGGGGGGGGGGGGGGGGGGGGGGGGGE?EGGGGGGGGGGGGGGGGGGGGGGGGGGGDGFDBFFCG>EF?FFGFGGFFFFGG>FFFFCGGFFFFFFFF4:?BFFE<DC
@M02352:288:000000000-CKWC8:1:1101:6696:9031 1:N:0:ACTGAGCG+GTAAGGAG
TACGAGGGGTGCAAGCGTTAATCGGAATTACTGGGCGTAAAGCGTTCGTAGGCGGTTTGTTAAGCAAGATGTGAAAGCCCAGGGCTCAACCTTGGAACTGCATTTTGAACTGGCAAACTAGAGTACTGTAGAGGGTGGTGGAATTTCCAGTGTAGCGGTGAAATGCGTAGAGATTGGAAGGAACATCAGTGGCGAAGGCGACACTCTGGATTGATACTGACACTGAGGTGCGAAAGCGTGGGGAGCAAACAGGATTAGATACCCTGGTAGTCCACGCCGTAA
+
GFFEFGGGGEGGGGGGGGDGCEFGGDCFGGGGGGGGGGGCDGGGFEGGEFGEGGGGDGGGGFFGGGGGFFFFFGGGFGGGGGGEGFGGGGFGGGGGDGGDGGFDDGGGGGGGFGFGFGFGGFFGGGFGGFGFGGGGGFGGGCCFFFFGFGGCFDCGGGGGGGGGGGGEEGCGGGGCCGCFGGGGGGGFGGGFGGGDEGGGGG=EEFGGGFG7C6+<EC<FCGFCGGGGGGGGG=3@GGGGGGFFFFDGGGFFFFGF<@4@F?CCFFGFAFBFFGFF>?>>DD
@M02352:288:000000000-CKWC8:1:1101:15551:9039 1:N:0:ACTGAGCG+TTAAGGAG
TACGAGGGGTGCAAGCGTTAATCGGAATTACTGGGCGTAAAGCGTTCGTAGGCGGTTTGTTAAGCAAGATGTGAAAGCCCAGGGCTCAACCTTGGAACTGCATTTTGAACTGGCAAACTAGAGTACTGTAGAGGGTGGTGGAATTTCCAGTGTAGCGGTGAAATGCGTAGAGATTGGAAGGAACATCAGTGGCGAAGGCGGCCACCTGGCCAGATACTGACGCTGAGGCACGAAAGCGTGGGGAGCGAACAGGATTAGATACCCTGGTAGTCCACGCCGTAA
+
GGGG-BFGG:FGFGGGGGGGGGGGGGGGGGGGGGGGGGGGGGGGE,FGGGGGGGGCFG@AFGGGG<<FFGGGGGGGGGGGFGGGGGGGGGGGFGGGGGGGGGGGGF9+CFGGFC,F=FGGGGGGGGCGGGGGGGG:>EGGGGGGGGGGFGGGGGGGGGGGGGGGGGGGGGGAFG?FG<EGGGGGGGGGGGCFGGGGGGGGEEE88CGGG*CGFGGGGGGGGGGGGGGG*7CGGGGFGGGGGGEFFFGGGGFF?FGGFFFFGGGGFFGFFFFFFGFFFFFFGD
@M02352:288:000000000-CKWC8:1:1101:28883:9063 1:N:0:ACTGAGCG+GTAAGGAG
TACGAGGGGTGCAAGCGTTAATCGGAATTACTGGGCGTAAAGCGCGCGTAGGTGGTTTGTTAAGTCGGATGTGAAAGCCCAGGGATCAACCTTGGAATTGCACCCGATACTGGCAGGCTAGAGTACGATAGAGGAGTGTGGAATTTCCTGTGTAGCGGTGAAATGCGTAGATATAGGAAGGAACATCAGTGGCGAAGGCGACACTCTGGATTGATACTGACACTGAGGTGCGAAAGCGTGGGGAGCAAAAAGGATTAGATACCCTGGTAGTCCACGCCGTAA
+
GCCCFGCCE@@FE<F<688BCC,:F:EGGFEC@CFG@@C:=FGGGG7C8CFCFEGG?EGGGDG,E9FCD:F?EEFGFFFGGGGC7BBFFB=<FFGGGFDE,DCFF>FCGEFFCGCE++FFGDF@FGGGFCFFGDACFGF@FFGFFFDAC;?:FCC@F7<FFGEC<+C:EEGDCEGGGFCC8FE2<,?CF>CFGGEG*:*:EEE5+*<@6F>986<@0<C78:6@FFG56CC<7=CBGGDC5:>69)1>+*07:<>D3F9FC?ACFFG@BF2)1:FF;65255
@M02352:288:000000000-CKWC8:1:1101:12291:9086 1:N:0:ACTGAGCG+GTAGGGAG
TACGAGGGGTGCAAGCGTTAATCGGAATTACTGGGCGTAAAGCGTGCGTAGGCGGTTGGTTAAGCAAGATGTGAAATCCCAGGGCTTAACCTTGGAACTGCATTTGGAACTGGCAAACTAGAGTACTGTAGAGGGTGGTGGAATTTCCAGTGTAGCGGTGAAATGCGTAGAGATTGGAAGGAACATCGGTGGCGAAGGCGGCCACCTGGGCAGATACTGACGCTGAGGTACGAAAGCGTGGGGAGCGAACAGGATTAGATACCCTGGTAGTCCACGCCGTAA
+
GFFF-8CEGFGG8@FFG:FE<6CFGGGGGGGGGGGGGGGGGG9FC,BF4FFEGGGF7+88BFGG<5EFGGGGGGGG<FFG<F7?FE,BFFF9,FGGG@=AFFG,E,,,CFGG8,8,BFGGGGGG93,,7@FCFGF:FFGEFFFGG,F,,@FFGGFG7FFEFGGGGGGGGGD,BC1>C,?<CFGGG,C7*=CEGGGGGGG8CGG>FGGGE***/*0<EGGGGGGC*9EF7?FGGGGDFGGGGGF?>ECCEGFFFFGGFFFFGGGGFFG@A=<BFGFFF?FFGG
@M02352:288:000000000-CKWC8:1:1101:28845:9100 1:N:0:ACTGAGCG+GTAAGGAG
TACAGAGGGTGCAAGCGTTAATCGGAATTACTGGGCGTAAAGCGCGCGTAGGTGGTTTGTTAAGTCGGATGTGAAAGCCCAGGGCTCAACCTTGGAATTGCACCCGATACTGGCAGGCTAGAGTACGATAGAGGAGTGTGGAATTTCATGTGTAGCGGTGAAATGCGTAGATATAGGAAGGAACATCAGTGGCGAAGGCGACACTCTGGATTGCTACTGACACTGAGGTGCGAAAGCGTGGGGAGCAAACAGGATTAGATACCCTGGTAGTCCACGCCGTAA
+
GGGEFGGGGGGGGGGFGGGG8CFFGEEGGGEFGGGGGGGGGG9FGGGG=FFGGGGGGE=FGGGGGGCFGGGGGGGGGGGGG<FGGG<FGGGCGGGG<<FEFG<8+@F=FGFGGCDF:FGFGFGG9F7+3CFGGG7<@FGGGGGGG9F,@FGGGGGGGGGGGG9FGGGGGGGBFGC9C9EGGGGGGDGGGGGGGGGGGGGG8E*8+:CGG9:AF+0CFFGGGGGGGGGG?FFDGGGFGGGGGDFFFFGGGGFFFFGGFFAFGGGGFFGFBFFFFGFFFFFFGD
@M02352:288:000000000-CKWC8:1:1101:11236:9160 1:N:0:ACTGAGCG+GTAAGGAG
TACAGAGGGTGCAAGCGTTAATCGGAATTACTGGGCGTAAAGCGCGCGTAGGTGGTTTGTTAAGTCGGATGTGAAAGCCCAGGGCTCAACCTTGGAATTGCACCCGATACTGGCAGGCTAGAGTACGATAGAGGAGTGTGGAATTTCCTGTGTAGCGGTGAAATGCGTAGATATAGGAAGGAACATCAGTGGCGAAGGCGACACTCTGGATTGATACTGACACTGAGGTGCGAAAGCGTGGGGAGCAAACAGGATTAGATACCCTGGTAGTCCACGCCGTAA
+
GGGGCFD@@FGGFCFGFC-FEGECFCCFGGGGG<EFGCG@CFFEGGGE@EFEFFF?FGGDACFGGGGG@FG?ADFGGGFGEGGGG8FEGGGGGFGGFGGGGGGGGGGCECEDFFGGGGGGGGGFGGGGGGGGGG<F@FGGGGFFFGGFGGGGA=EGCGGGGCFGGGGEEEGCCCFGFFGGEGGGFCFFD<CGGEGGGEGCGGGGCCFGGGGGGGGGCG+A@CFFEFGGGGGGEEC5FGCCEGFFFFGGGGFF:?<FFFFFGGCGF@GFAFDDFGFFFFFFGG
@M02352:288:000000000-CKWC8:1:1101:16165:9168 1:N:0:ACTGAGCG+GTAAGGAG
TACGGAGGGGGTTAGCGTTGTTCGGAATTACTGGGCGTAAAGCGCACGTAGGCGGATCAGAAAGTATAGGGTGAAATCCCAGGGCTCAACCCTGGAACTGCCTTGTAAACTCCTGGTCTTGAGTTCGAGAGAGGTGAGTGGAATTCCGAGTGTAGAGGTGAAATGCGTAGATATCTGGAGGAACATCAGTGGCGAAGGCGACTCCCTGGTCAGTAACTGACGCTCATGTGCGAAAGTGTGGGTAGCGAACAGGATTAGATACCCTGGTAGTCCACACCGTAA
+
GGGGGFGGGGGGGFGGGGGGGGGGGGGGGGGGGGGGGGGGGGGGGGGGGGGGGGGGGGGGGGGGGGGGGGGGGGGGGGGGGGGGGGGGGGGGGGGGGGGGGGGGGGGGGGGGGGGGGGGGGGGGGGGGGGGGGGGGGGGGGGGGGGGGGGGGGGGGGGGGGGGGGGGGGGGGGGGGGGGGGGGGGGGGGGGGGGGGGGGGGGGGGGGGGGGGGGGGGGGGGGGGGGGGGGGGGGGFGGGGGGFFFFGGGGFFF?GGFFFFGGGGFFGFFFFFFGFFB?FFGG
@M02352:288:000000000-CKWC8:1:1101:11226:9175 1:N:0:ACTGAGCG+GTAAGGAG
TACAGAGGGTGCAAGCGTTAATCGGAATTACTGGGCGTAAAGCGCGCGTAGGTGGTTTGTTAAGTCGGATGTGAAAGCCCAGGGCTCAACCTTGGAATTGCACCCGATACTGGCAGGCTAGAGTACGATAGAGGAGTGTGGAATTTCCTGTGTAGCGGTGAAATGCGTAGATATAGGAAGGAACATCAGTGGCGAAGGCGACACTCTGGATTGATACTGACACTGAGGTGCGAAAGCGTGGGGAGCAAACAGGATTAGATACCCTGGTAGTCCACGCCGTAA
+
GGGFGGGGCGGGFGGGGGGG@AFGGGCFGGGGGGGCFGGGGGGGCFGGBFGGCFFB=FGGCFGGGGEGCFGGFGGGGFFFFDGGGGGGGGGGEGDFDFGFGF@=8>FFCB9FFCDGD:FGFDDDFF=C<@EGG7FCB<CGCF>FB9@@,>FCCCB@FGGGGGC;C@C:545;=;CCG9CG@F,<,8<CFGGFCEG8E8CE5:?E8ECECFF?;F7A0+3<@9<?9CF=F*9<EGCBGG<CGG>617C5C<5<?1C*204*0AEC=F30498A*0*,(-<4DG
@M02352:288:000000000-CKWC8:1:1101:11847:9178 1:N:0:ACTGAGCG+GTAAGGAG
TACGAGGGGTGCAAGCGTTAATCGGAATTACTGGGCGTAAAGCGTGCGTAGGTGGTTTGTTAAGCAAGATGTGAAAGCCCCGGGCTCAACCTGGGAACTTCATTTTGAACTGGCAAACTAGAGTATTGTAGAGGGTAGTGGAATTTCCAGTGTAGCGGTGAAATGCGTAGAGATTGGAAGGAACATCAGTGGCGAAGGCGGCTACCTGGACAAATACTGACACTGAGGCACGAAAGCGTGGGGAGCGAACAGGATTAGATACCCTGGTAGTCCACGCCGTAA
+
GGGGGGGGGGGGGGGGGGGG@FGGGGGGGGGGGGGGGFGGGGGGGGGGGGGGGGGGGGGGGGGGGGGGGGGGGGGGGGGGGGGGGGGGGGGGGGGGGGGGGGGGGGGGGGGGGGGGGGGGGGGGGGGGGGGGGGGGGGGGGGGGGGGGGGGGGGGGGGGGGGGGGGGGGGGGGGGGGGGGGGGGGGGGGGGGGGGGGGGGGGGGGGGGGGGGGGGGGGGGGGGGGGGGGGGGGGGFGGGGGGFFFFGGGGFFFFGGFFFFGGGGFFGF<FFFBGFBF?FFGD
@M02352:288:000000000-CKWC8:1:1101:3019:9220 1:N:0:ACTGAGCG+GTAAGGAG
TACGGAGGGGGTTAGCGTTGTTCGGAATTACTGGGCGTAAAGCGCACGTAGGCGGATCAGAAAGTATAGGGTGAAATCCCAGGGCTCAACCCTGGAACTGCCTTATAAACTCCTGGTCTTGAGTTCGAGAGAGGTGAGTGGAATTCCGAGTGTAGAGGTGAAATTCGTAGATATTCGGAGGAACACCAGTGGCGAAGGCGGCTCACTGGCTCGATACTGACGCTGAGGTGCGAAAGTGTGGGGAGCAAACAGGATTAGATACCCTGGTAGTCCACACCGTAA
+
GGGGGEGGGGGGGGGGGGGGGGGGGGGGGGGAFGGGGEEGGGGGGGGGGGGGGGGGGGFGDEGGGFGGGGGGGGGGGGGGGGGGGGGFGFGGGGGGGGGGGGGGFGGGGEGGGGGGGGGGGGFGGGGGGGGGGGGGGGGFFGGFGGFGGGGGGGGGGGGGGGGGGGGGGGGGGGGGGGGGGGGGGGGGCCGGGGGGGGGGGCCEGGGGGGGGEG6FG9CFGGC*;CFGCCFDEEDFGGGGGCD<>FGG?CFFFFF*5?<@FFGG=FFFFFAA6DF:?FF:GG
@M02352:288:000000000-CKWC8:1:1101:27389:9223 1:N:0:ACTGAGCG+GTAAGGAG
TACGGAGGGTCCGAGCGTTAATCGGAATTACTGGGCGTAAAGCGCACGCAGGCGGTTTGTTAAGCTAGATGTGAAAGCCCTGGGCTCAACCTGGGAATTGCATTTAGAACTGGCAGGCTAGAGTTTTGGAGAGGGGAGTGGAATTCCAGGTGTAGCGGTGAAATGCGTAGATATCTGGAGGAACATCAGTGGCGAAGGCGACTCCCTGGTCAGTAACTGACGCTCATGTGCGAAAGTGTGGGTAGCGAACAGGATTAGATACCCTGGTAGTCCACGCCGTAA
+
GGGFGEEDGFGGGGGGGCBFGGGDGEGGGGGGGDGGGGGGGGGGGGGGGGGDGGGGCGGGGGGGGGGGGGGGGGGGGGGGGGGGC=FGGGGGEGGGGGGGGGGGGGGGGGGGGGGGGGGGGFFFFGGGEFGGGGGECFEGGGFCGGGGGGFGGGGGGGGGGFGGGGGGGGGGGFG9CFGGGGGCGGGGGGGGDCEGGGGEGGGEGGGGGGGGGGGG7F<E<?CAEDGGFGGGEDDEGGGGGGFA?FGGGGEFB?DFBF>FGGGGFFG@<64<FGFFFFFFDC
@M02352:288:000000000-CKWC8:1:1101:27612:9223 1:N:0:ACTGAGCG+GTAAGGAG
TACGGAGGGGGTTAGCGTTGTTCGGAATTACTGGGCGTAAAGCGTACGTAGGCGGATTGGAAAGTTGGGGGTGAAATCCCAGGGCTCAACCCTGGAACTGCCTCCAAAACTATCAGTCTAGAGTTCGAGAGAGGTGAGTGGAATTCCAAGTGTAGAGGTGAAATTCGTAGATATTTGGAGGAACACCAGTGGCGAAGGCGGCTCACTGGCTCGATACTGACGCTGAGGTACGAAAGTGTGGGGAGCAAACAGGATTAGATACCCTGGTAGTCCACACCGTAA
+
GGGGGGGGGGGGGGGGGGGGGGGGGGGGGGGGGGGGGGGGGGGGGGGGGGGGGGGFGGGGGFEFGGGGGGGGGGGGGGGGGGGGGGGGGGGGGGGGGGGGGGGGGGGGGGGGGGGGGGGGGGGGFGGGGGGGGGGGGGGGGGGGGGGGGGGGFGGGGGGGGGGGGGGGGGGGGGGGGGGGGGGGGGGGGGGGGGGGGGGGGGGGFGGGGGGGEGGGCGGGGGGGGGGGGGGGGGGFGGGGGGFFFFGFGGFFF?6FFFFFGGFGFFGFFFFFFGFF:?FFGG
@M02352:288:000000000-CKWC8:1:1101:6657:9226 1:N:0:ACTGAGCG+GTAAGGAG
TACGAGGGGTGCAAGCGTTAATCGGAATTACTGGGCGTAAAGCGTGCGTAGGTGGTTTGTTAAGCAAGATGTGAAAGCCCCGGGCTCAACCTGGGAACTGCATTTTGAACTGGCAAACTAGAGTATTGTAGAGGGTAGTGGAATTTCCAGTGTAGCGGTGAAATGCGTAGAGATTGGAAGGAACATCAGTGGCGAAGGCGGCTACCTGGACAAATACTGACACTGAGGCACGAAAGCGTGGGGAGCAAACAGGATTAGATACCCTGGTAGTCCACGCCGTAA
+
GGGGFFGGGGGGGGGGGGGGGGGGGGGGGGGGGGGGGFGGGGGGFGGGGGFGFGGFGGGGGGGGGGGGGGGGGGGGGGGGGGGGGGGFFADFGGGGGGGGGGGGGGGGGGGGGGGGGGGGGGGGGGGGGGGGGGGGGGGGGGFGGGGGGGGGGGGGGGGGGGGGGGGGGGDGFFGGGGGGGGFGGFGGFGGGGGDG5EGEGGGGGGGGGGGFEFGGGGGGFGGGGGGFGEGGGGGFGGGGGGF?BFGGFGFFFFGG<FFFGGGGFFD).98BBDFFFFFFGD
@M02352:288:000000000-CKWC8:1:1101:19609:9235 1:N:0:ACTGAGCG+GTGAGGAG
TACGGAGGGTCCGAGCGTTAATCGGAATTACTGGGCGTAAAGCGCACGCAGGCGGTTTGTTAAGCTAGATGTGAAAGCCCTGGGCTCAACCTGGGAATTGCATTTAGAACTGGCAGGCTAGAGTTTTGGAGAGGTGAGTGGAATTCCAGGTGTAGCGGTGAAATGCGTAGATATCTGGAGGAACATCAGTGGCGAAGGCGACTACCTGGACTAATATTGACACTGAGGTGCGAAAGCGTGGGGAGCAAACAGGATTAGATACCCTGGTAGTCCACGCCGTAA
+
GGG?FEGGGGCG@FEFGGGGGGGGGGGGGGGGFGGFEGGGGGGG>=+@:FCFGGG:F:+BFGGGCD,FGGGGGGGGCGGGDE<FFGGGGGGGGGGGGGGGGGGGA,,3EFGG,,,8FGGGGDGGGGGG*,DCEG>BFGGFGGGGGGG9CBFGGGGGGGGGGGCEEGGGGGGGGGG9FGGGGGGGGGGGGGGCEGGGGGGG8CE*+;CGCFF++33:<FFGG:FGGFGF<*9DG5DDGEGGGGD?9@5FFGFF?6GGFF4=FGGGFF5FDFFA@FFBB6)7CD
@M02352:288:000000000-CKWC8:1:1101:2867:9262 1:N:0:ACTGAGCG+GTAAGGAG
TACGAGGGGTGCAAGCGTTAATCGGAATTACTGGGCGTAAAGCGTGCGTAGGTGGTTTGTTAAGCAAGATGTGAAAGCCCCGGGCTCAACCTGGGAACTGCATTTTGAACTGGCAAACTAGAGTATTGTAGAGGGTAGTGGAATTTCCAGTGTAGCGGTGAAATGCGTAGAGATTGGAAGGAACATCAGTGGCGAAGGCGGCTACCTGGACAAATACTGACACTGAGGCACGAAAGCGTGGGGAGCAAACAGGATTAGATACCCTGGTAGTCCACGCCGTAA
+
GGGGDCGGEGEGGGGGGGGCCGGGEG7FGGGGGGGGGGGGGGGGGGGGGGGGFFGB<CFFGGGGCFGGFGGGGGGGAEGGEGGGGGGGGGG,AFGGGGGGGGGGG<@BFFGGGGGFCFFEGGGGGGGGEFGGGGFFD@FGGGGGGAFGDGGGGGGGGGGGGGGGGGGGGGEFGFFGGCFGGGGGGG7EFGGGGGGDGGGGEEE*8CGGGGGGGFCFFFGGGFGGFGC@CEGGGGDEFD58EGFFFFGGG:@FFBGGFFFFGGFGF@GFFFFA62*8>:D6DD
@M02352:288:000000000-CKWC8:1:1101:22217:9298 1:N:0:ACTGAGCG+GTAAGGAG
TACGGAGGGTCCGAGCGTTATCCGGAATCATTGGGTTTAAAGGGTCCGCAGGCGGTCGATTAAGTCAGAGGTGAAATCCCATAGCTCAACTCTGGAACTGCCTTTGATACTGGTTGACTTGAGTCATATGGAAGTAGATAGAATGTGTAGTGTAGCGGTGAAATGCATAGATATTACACAGAATACCGATTGCGAAGGCAGTCTACTACGTATGTACTGACGCTCATGGACGAAAGCGTGGGGAGCGAACAGGATTAGATACCCTGGTAGTCCACGCCGTAA
+
GGGGGGGGGGGGGGGGGGGGGGGGGGGGGGGGGFGFGGGGGGGGGGGGGGGGGGGFGGGGGGGGGGGGGGGGGGGGGGGGGGGGGGGGGGG,EFGGGGGGGGGGGGGGGGGGGGGGGGGGGCGGGGGGGGGG,DFGGGGGGGGGGGGGGGGGGGGGGGGGGGGGGGGGGGGGGGGGGGGGGGGGGGGGGGGGGGGGGEGGGGGGGGGGGGGGGGGGGGGCFECCCDGGGFGGGGGFGGDGGGFFFFGGGGFFFFGGFFFFGGGGFFGFBFFFFGFFFFFFGG
@M02352:288:000000000-CKWC8:1:1101:4296:9299 1:N:0:ACTGAGCG+GTAAGGAG
TACGAGGGGTGCAAGCGTTAATCGGAATTACTGGGCGTAAAGCGTTCGTAGGCGGTCTATTAAGCAAGATGTGAAAGCCCAGGGCTCAACCTTGGAACTGCATTTTGAACTGGCAAACTAGAGTACTGTAGAGGGTGGTGGAATTTCCAGTGTAGCGGTGAAATGCGTAGAGATTGGAAGGAACATCAGTGGCGAAGGCGGCCACCTGGACAGATACTGACGCTGAGGAACGAAAGCGTGGGGAGCGAACAGGATTAGATACCCTGGTAGTCCACGCCGTAA
+
GGGGGGGGGGGGGGGGGGGGGGGGGGGGGGGGGGGGGGGGGGGGGGGGGGGGGGGGGGGGGGGGGGGGGGGGGGGGGGGGGGGGGGGGGGGGGGGGGGGGGGGGGGGGGGGGGGGGGGGGGGGGGGGGGGGGGGGGGGGGGGGGGGGGGGGGGGGGGGGGGGGGGGGGGGGGGGGGGGFGGGGGFGGGGGGGGGGGGGGGGGGGGGGGGGGGGGGGGGGGGGGGGGGGGGGGGGGFGGGGGGFBFEGGGGFFFFGGFFFFGGGGFFGFBFFFFG??FFFBDG
@M02352:288:000000000-CKWC8:1:1101:5325:9307 1:N:0:ACTGAGCG+GTAAGGAG
TACGGAGGGTGCAAGCGTTAATCGGAATTACTGGGCGTAAAGCGCACGTAGGTGGTTTGTTAAGTTGGATGTGAAAGCCCAGGGCTCAACCTTGGAACTGCATTCAAAACTGGCGAACTAGAGTATGGTAGAGGTGAGTGGAATTTCCTGTGTAGCGGTGAAATGCGTAGAGATGGGAAGGAACATCAGTGGCGAAGGCGACTCACTGGACCAATACTGACACTGAGGTGCGAAAGCGTGGGTAGCAAACAGGATTAGATACCCTGGTAGTCCACGCCGTAA
+
GGGGCCFGGG@FFECGGGGD@CFGGGCFGGGGFGGGGGGGFFFGGGFGGGGGGGGGFFGGGFFGGG@FGGGGGG,BEEDDGDFGGGGGGGGGGGFGFFGGGGGGFGG<EGGBD,>:7CGGDFGGFFGGGGGGGGFCGGGGG@FFGFGFGGGDFGGGGGGDGGCDGGGGGC7<?F,:BFFGGFGGC<FGGGFGGGDGD5C85CC82?FGC@FCE8CFGGGDFFGGGGGGFFGGEGGFGGGDG5BDFF>F6C55:?FFBF<FEGGGFFCF>?ABFGFFFF@;G3
@M02352:288:000000000-CKWC8:1:1101:5340:9319 1:N:0:ACTGAGCG+GTAAGGAG
TACGGAGGGTGCAAGCGTTAATCGGAATTACTGGGCGTAAAGCGCACGTAGGTGGTTTGTTAAGTTGGATGTGAAAGCCCAGGGCTCAACCTTGGAACTGCATTCAAAACTGGCGAACTAGAGTATGGTAGAGGTGAGTGGAATTTCCTGTGTAGCGGTGAAATGCGTAGAGATGGGAAGGAACATCAGTGGCGAAGGCGACTCACTGGACCAATACTGACACTGAGGTGCGAAAGCGTGGGTAGCAAACAGGATTAGATACCCTGGTAGTCCACGCCGTAA
+
GGGGGGGGGGEGCFGGGGGGCFGGGGGGGGGGGGGGGGGGGGFGEEGGGGGGGGG:CEFGGGGGGGGGFGGGGGGGGCBDEEGGGGGGGGGFGGFGFAFGGGGGFGGFGGGGGGDCCGGGGGGGDGFGGGGGGGBFGGGGGGGGGGGGGGGGGGGEGGGGGGGGGGGGGGGGGGCGGGGGGGGGGGGGGGGGGGGGGGGGGGGG7FGGGGGC88:@FGGGGGGGGGGGFGGGGGGFGGGGGGFFFFFFGGFFFFGGFFBFGGGGFFGFFFFFFGFFF?EFGG
@M02352:288:000000000-CKWC8:1:1101:3951:9341 1:N:0:ACTGAGCG+GTAAGGAG
TACGGAGGGTGCAAGCGTTAATCGGAATTACTGGGCGTAAAGCGCACGTAGGTGGTTTGTTAAGTTGGATGTGAAAGCCCAGGGCTCAACCTTGGAACTGCATTCAAAACTGGCGAACTAGAGTATGGTAGAGGTGAGTGGAATTTCCTGTTTAGCGGTGAAATGCGTAGAGATGGGAAGGAACATCAGTGGCGAAGGCGACTCACTGGACCAATACTGACACTTAGGGGGGAAAGCGTGGGTAGCAAACAGGATTAGATACCCTGGTAGTCCCCGCCCTAAA
+
FGGGGCFGGGGGGGGGGGGCGGDFG@FGGGGFGGGDFGEGGGGGGDFGEFFGEEFGGGGGGA<AFFGF8FCF9FGGFFGGFGGGGF@FGGCFG<@FF,FFEFGGFFGGCGGCGGCCCFGG9BFC@FC<FF9,EFFFGGGGCGGGGGGAFFG,E9,3@@<*@EFEFGGGGE5=FGGDFGGG@,C,FC<:<,@B8CC78BBECG8A2,31=*:C7C+BB<@<83:++0:F***)9CE45DCDGE/*22*:4*9;:(5:*474=CFF6>:**-154)*)34()(09
@M02352:288:000000000-CKWC8:1:1101:15336:9346 1:N:0:ACTGAGCG+GTAAGGAG
TACGGAGGGGGTTAGCGTTGTTCGGAATTACTGGGCGTAAAGCGCACGTAGGCGGTTCAGAAAGTATAGGGTGAAATCCCAGGGCTCAACCCTGGAACTGCCTTGTAAACTCCTGGTCTTGAGTTCGAGAGAGGTGAGTGGAATTCCGAGTGTAGAGGTGAAATTCGTAGATATTCGGAGGAACACCAGTGGCGAAGGCGGCTCACTGGCTCGATACTGACGCTGAGGTGCGAAAGTGTGGGGAGCAAACAGGATTAGATACCCTGGTAGTCCACGCCGTAA
+
GGGGGGGGGGGGGGGGGGGGGGGGGGGGGGGGGGGGGGGGGGGGGGGGGGGGGGGGGGGGGGGGGGGGGGGGGGGGGGGGGGGGGGGGGGGGGGGGGGGGGGGGGGGGGGGGGGGGGGGGGGGGGGGGGGGGGGGGGGGGGGGGGGGGGGGGGGGGGGGGGGGGGGGGGGGFGGGGGGGGGGGGGGGGGGGGGGGGGGGGGGGGGGGGGGGGGGGGGGGGGGGGGGGGGGGGGGGFGGGGGGFFFFGGGGFFFFGGFFFFGGGGFFGFBFFFFGFF>FF>C>
@M02352:288:000000000-CKWC8:1:1101:2836:9349 1:N:0:ACTGAGCA+GTAAGGAG
TACAGAGGGTGCAAGCGTTAATCGGAATTACTGGGCGTAAAGCGTGCGTAGGTGGTTTGTTAAGTCGGTTGTGAAAGCCCAGGGCTCAACCTCGGAACTGCACTCGATACTGGCAGGCTAGAGTACGATAGGGGGATGCGGAATTTCCTGTGTAGCGGTGAAATGCGTAGATATCGGAAGGAACATCAGTGGCGAAGGCGGCATCCTGGATTGATACTGACGCTGAGGCACGAAAGCGTGGGGAGCGAACAGGATTAGATACCCTGGTAGTCCACGCCGTAA
+
GGGCFGGGG:7FFGGGGGGC,CFGCFGG,FFGGGGCFGGDGGGG:FGGB:FG,6DFGG,CFGFGGGGG+?FEGGGGGEFF8FGGGGGGGGC<,BCEG4EFGGC9,B@FFGGGC,DF7FF8FFGG=,B+3=F,@F+++8,@FCEGFC9,,@F:FGGGEEGGGGCGGGGGGGGGGG,4*1=CEGGGG,7+7F9CCEEGGGG8*C5:8<ACCG:<:9EFGGGG8*:EG<5;**95CCCDFCCEEGFF>F)>=)5??FFGFFABCGGGF)CFDFDFFC@:6(<439
@M02352:288:000000000-CKWC8:1:1101:28119:9382 1:N:0:ACTGCGCG+GTAAGGCG
TACGGAGGGGGTTAGCGTTGTTCGGAATCACTGGGCGTAAAGGGTACGTAGGCGGTTAAGTAAGTATGAGGTGAAATCCCAGGGCTCAACTCTGGAACTGCCTTTTAAACTCCTGGTCTTGAGTTAGAGAGAGGTGAGTAGAATTCGGAGTGTAGCGGTGAAATGCGTAGATATTAGACAGAACACCAGTGGCGAAGGCAGCTTACTGGGTCGATACTGACGCTGAGGGACGAAAGTGTGGGGAGCAAACAGGATTAGATACCCTGGTAGTCCACGCCGTAA
+
GGGGGGGGG7@6+CFGGGG7FCFGGGGG9F@FGGG8+CFGGG,CC,CFCFGGGGG+78B,,CEFG9,,,:FFGGGGG,FFG8+BFGGGGG,5CFGGGGGGGGGG9,F,CFG,,C,F,CFGGGGG9=3E,,@F>FG7,3@,FGFF<7+,@CGGGGG,CFGGFGFG,D:CGGGGGGG92,2,??F7FGG*,?,?EGGGGGG*B*5+?EGC+*2***;@EGGGGGGCEGGGD*>DGGGF7EGGGGD?BE*>FGFFB<GGFFFFGCGGFFGFAFDFFGF00:DBG7
@M02352:288:000000000-CKWC8:1:1101:13531:9383 1:N:0:ACTGAGCG+GTAAGGAG
TACGAGGGGTGCAAGCGTTAATCGGAATTACTGGGCGTAAAGCGTTCGTAGGCGGTCTATTAAGCAAGATGTGAAAGCCCAGGGCTCAACCTTGGAACTGCATTTTGAACTGGTAGACTAGAGTACTGTAGAGGGTGGTGGAATTTCCAGTGTAGCGGTGAAATGCGTAGAGATTGGAAGGAACATCAGTGGCGAAGGCGGCCACCTGGACAGATACTGACGCTGAGGTGCGAAAGTGTGGGGAGCAAACAGGATTAGATACCCTGGTAGTCCACACCGTAA
+
GGGGGGGGGGGGGGGGGGGGFGGGGGGGGGGGGGGGGGGGGGGGGGGGGGGGGGGGGGGGGGGGGGGGGGGGGGGGGGGGGGGGGGGGGGGGGGGGGGGGGGGGGGGGFGGGGGGGGGGGGGGGGGGGGGGGGGGGGGGGGGGGGGGGGGGGGGGGGGGGGGGGGGGGGGDGGGGGGGGGGGGGGGGGGGGGGGGGGGGGGGGGGGGGGGGGGGFGGGGGGGGGGGGGGFGGGGGBGGGGGDEFFFGGGGFFFBGGFFFFGGGGFFGFFFFFFGFFF<FFGG
@M02352:288:000000000-CKWC8:1:1101:28098:9384 1:N:0:ACTGAGCG+GTAAGGAG
TACGGAGGGTGTTAGCGTTGTTCGGAATTACTGGGCGTAAAGCGCACGTAGGCGGATCAGAAAGTATAAGGTGAAATCCCAGGGCTCAACCCTGGAACTGCCTTATAAACTCCTGGTCTTGAGTTCGAGAGAGGTGAGTGGAATTCCGAGTGTAGAGGTGAAATTCGTAGATATTCGGAGGAACACCAGTGGCGAAGGCGGCTCACTGGCTCGATACTGACGCTGAGGTGCGAAAGTGTGGGGAGCAAACAGGATTAGATACCCTGGTAGTCCACACCGTAA
+
FGGGGFGGG,C+8FAFGGGGGFFEFGGGDEGGGGG@FGGGGGGG>C:FGGGGGGGGEGGF,CEGGGF?,,BEGGGGGGGGDDFGGGDEFGA7FFFGGGGGGCGGDFGGGGGADF,>FFGGGGGGG9CFCFGGGGG<FCFCFGGGGGGGGGGGGGGACFGDFGGGCFCFGFGGGGGFEF*:EGGFG:FGGGFGGEGGGGG5E5:/CGGG6CGGG:@CGGFGGEEEGGGGF*9CGGGB7<FFCEB:BEGGGGFFF:FG?4<FFGFGFFGFFFFFFGF??FB:CD
@M02352:288:000000000-CKWC8:1:1101:27238:9444 1:N:0:ACTGAGCG+GTAAGGAG
TACGAGGGGTGCAAGCGTTAATCGGAATTACTGGGCGTAAAGCGTGCGTAGGTGGTTTGTTAAGCAAGATGTGAAAGCCCCGGGCTCAACCTGGGAACTGCATTTTGAACTGGCAAACTAGAGTATTGTAGAGGGTAGTGGAATTTCCAGTGTAGCGGTGAAATGCGTAGAGATTGGAAGGAACATCAGTGGCGAAGGCGGCTACCTGGACAAATACTGACACTGAGGCACGAAAGCGTGGGGAGCAAACAGGATTAGATACCCTGGTAGTCCACGCCGTAA
+
GGGG9FFEGGGGGFGGGFFBFFGGGGGGGGGGGGGGGCEG<FGGEGGGGGGGFGGGGGGGGGGGGFGGGGGFGGGGGGGFFGGDGEGGGGGGGGGGGGGGGGGGGGGGGGGGGGGGGGGGGFGGGGGGGGGGFGGGGGGGGGGGGGGGGGGGGGGGGGGGGGGGGGGGGG>A>DFGGGGGGGGGGCFGGGGDGGGGGGGGGGGGGGGGCGGF@FGGGGGGEGGGGGGGGGGGGGGEGGGGDGEFBFG<<FFFFB4FFFFFGG87@FGFAFFA8C9:9BFFD>
@M02352:288:000000000-CKWC8:1:1101:23454:9473 1:N:0:ACTGAGCG+GTAAGGAG
TACGAGGGGTGCAAGCGTTAATCGGAATTACTGGGCGTAAAGCGTGCGTAGGTGGTTTGTTAAGCAAGATGTGAAAGCCCCGGGCTCAACCTGGGAACTGCATTTTGAACTGGCAAACTAGAGTATTGTAGAGGGTAGTGGAATTTCCAGTGTAGCGGTGAAATGCGTAGAGATTGGAAGGAACATCAGTGGCGAAGGCGGCTACCTGGACAAATACTGACACTGAGGCACGAAAGCGTGGGGAGCAAACAGGATTAGATACCCTGGTAGTCCACGCCGTAA
+
GGGGFGGGGGGGGGGGGFEGFGGGGGFGGGGGGGGGGGGGGGGGGGGGFGGGFGGFGGGGGGGGGGGGGGGGGGGGGGGGGGGGGGGGGFGGGGGGGGGGGGGGGGGGGGGGGGGGGGGGFFGFGGGGGGGGGGGGGGGGGGGGGGGGGGGGGGGGGGGGGGGGGGGGGGGGGGGGG?FGGGGGGGGGGGGGGGGGGGGGGGGGGGGGGGGGGGGGGGGGGGGGGGGGGGGGGGGFGGGGGGFBFEGGGGFFFFGGDFFFGCFGFFGFAFFFFGFFFFB;GD
@M02352:288:000000000-CKWC8:1:1101:27855:9479 1:N:0:ACTGAGCG+GTAAGGAG
TACGGAGGGTGCAAGCGTTACTCGGAATCACTGGGCGTAAAGAGCGTGTAGGCGGGTTTGTAAGTTTGAAGTGAAATCCAATGGCTCAACCATTGAACTGCTTTGAAAACTGCTTACCTAGAATATGGGAGAGGTAGATGGAATTTCTGGTGTAGGGGTAAAATCCGTAGAGATCAGAAGGAATACCGATTGCGAAGGCGATCTACTGGAACATTATTGACGCTGAGACGCGAAAGCGTGGGGAGCAAACAGGATTAGATACCCTGGTAGTCCACGCCCTAA
+
FGGGGFGGGGGGGGGGGGGGGGGGDECFGGGGGGGGGGGGFGGGGGGGGGGGGGGGGFGGGGGGGGGGGFGGGGGGGGGGGGGGGGGGGGGGFFCGGGGGFGGGAAFFGGGGGGGGFGGGGGGGGGGCCFGFGDGGGGGGGGFCGGGGGGGGGGGGGGGGGGGFGGGGGGGGGGFG@FGGGGGGGGGGGGGGGGGGGGGGGGGGGGGGFGGD9EEFGGFFGGGGGGGC9CDDGGGFGGGDGGFF0DFGFFFFFBGGFFA?FGGGFFF?BF2)9776>B:>GG
@M02352:288:000000000-CKWC8:1:1101:23914:9482 1:N:0:ACTGAGCG+GTAAGGAG
TACGGAGGGTGCAAGCGTTACTCGGAATCACTGGGCGTAAAGAGCGTGTAGGCGGGTTTGTAAGTTTGAAGTGAAATCCAATGGCTCAACCCTTGAACTGCTTTGAAAACTGCTTACCTAGAATATGGGAGAGGTAGATGGAATTTCTGGTGTAGGGGTAAAATCCGTAGAGATCAGAAGGAATACCGATTGCGAAGGCGATCTACTGGAACATTATTGACGCTGAGACGCGAAAGCGTGGGGAGCAAACAGGATTAGATACCCTGGTAGTCCACGCCCTAA
+
GGGGD@FGGEEFFGGGGGGG7FGGGGGGGGGGGGGGGGGGGGGGGGGGGGGGGGGDGGGGGGGGGGGGGAFGGGGGGGG,:BEFEFGGGGF+BEDGGGGGGGGD?FDFFGGGGFGF=FGEGFFGGGAFEGGEGG,>FDGCFFGGG<=FFGGGGFGFGGGCEGGFGGGGGGGGGGGCFEEGGGGFGGGD:FGGGGGCGGGGGEEGFGGGGD<F6CGGGGCCECGGECG@FEGGDGGEGGGGGGF?FFDGFGFFFFGGFFFFGGGGFFG?2=>>FD6:BFF>F4
@M02352:288:000000000-CKWC8:1:1101:24799:9490 1:N:0:ACTGAGCG+GTAAGGAG
TACGAGGGGTGCAAGCGTTAATCGGAATTACTGGGCGTAAAGCGTTCGTAGGCGGTTGAATAAGCAAGATGTGAAAGCCCAGGGCTCAACCTTGGAACTGCATTTTGAACTGTTCGACTAGAGTACTGTAGAGGGTGGTGGAATTTCCAGTGTAGCGGTGAAATGCGTAGAGATTGGAAGGAACATCAGTGGCGAAGGCGGCCACCTGGACAGATACTGACGCTGAGGAACGAAAGCGTGGGGAGCGAACAGGATTAGATACCCTGGTAGTCCACGCCGTAA
+
GGGGFGGGGGGGGGGGGGGGGGGGGGGGGGGGGGGGGGGGGGGGGGGGGGGGGGGGGGGGGGGGGGGGGGGGGGGGGGGGGGGGGGGGGGGGGGGGGGGGGGGGGGGGGGGGGGGGGGGGGGGGGGGGGGGGGGGGGGGGGGGGGGGGGGGGGGGGGGGGGGGGGGGGGGGGGGGGGGGGGGGGFGGGGGGGGGGGGGGGGGGGGGGGGGGGGGGGGGGGGGGGGGGGGGGGGGGFGGGGGGFFFEGDGGFFFFGGDFFFGGGGFFGFFFF2FGFF>FFFGG
@M02352:288:000000000-CKWC8:1:1101:15224:9495 1:N:0:ACTGAGCG+GTAAGGAG
TACGAGGGGTGCAAGCGTTAATCGGAATTACTGGGCGTAAAGCGTTCGTAGGCGGTTTGTTAAGCAAGATGTGAAAGCCCAGGGCTCAACCTTGGAACTGCATTTTGAACTGGCAAACTAGAGTACTGTAGAGGGTGGTGGAATTTCCAGTGTAGCGGTGAAATGCGTAGAGATTGGAAGGAACATCAGTGGCGAAGGCGGCCACCTGGACAGATACTGACGCTGAGGAACGAAAGCGTGGGGAGCGAACAGGATTAGATACCCTGGTAGTCCACGCCGTAA
+
GGGGFGGGGGGGGGGGGGGGGGGGGGGGGGGGGGGGGGGGGGGGGGGGGFGGGGGEGGGGGGFGGGGGGGGFFGGGGGGGGGGGGGGGGGGGGGGGGGGGGGGGGGGGGGGGGGGGGGGGGGGGGGGGGGGGGGGCFGGGGGGGGGGGGGGGGGGGGGGGGGGGGGGGGGGGGGGGGGFGGGGGGGGGGGGGGGGEGGGGGGCEFFGGGGGGGFGGGGGFEGGGGGGGGGGGDGG@FGDEGGF?FBGDGGFFFF4C?FFFGGGFFFGFFFFFFGFBFFFFGG
@M02352:288:000000000-CKWC8:1:1101:14769:9498 1:N:0:ACTGAGCG+GTAAGGAG
TACGGAGGGGGTTAGCGTTGTTCGGAATTACTGGGCGTAAAGCGTACGTAGGCGGATTGGAAAGTAAGAGGTGAAATCCCAGGGCTCAACCCTGGAACTGCCTTTTAAACTATCAGTCTAGAGTTCGAGAGAGGTGAGTGGAATTCCAAGTGTAGAGGTGAAATTCGTAGATATTTGGAGGAACACCAGTGGCGAAGGCGGCTCACTGGCTCGATACTGACGCTGAGGTACGAAAGTGTGGGGAGCAAACAGGATTAGATACCCTGGTAGTCCACACCGTAA
+
GGGGGFGGGGGGGGGGGGGGGGGGGGGGGGGGGGGGGGGGGGGGGGGGGGGGGGGGGGGGGGGGGGGGGGGGGGGGGGGGGGGGGGGGGGGGGGGGGGGGGGGGGGGGGGGGGGGGGGGGGFEGGGGGGGGGGGGGGGGGGGGGGGGGGGGGGGGGGGGGGGGGGGGGGGGGGGGGGGGGGGGGGGGGGGGGGGGGGGGGGGGGGGGGGGGGGGGGGGGGGGD=EGGGGGGGGGGEGGGGGGFFFFGGGGFFBFFGFFFFGGFGFFGFFFFFFGFFFFFFGG
@M02352:288:000000000-CKWC8:1:1101:19939:9525 1:N:0:ACTGAGCG+GTAAGGAG
TACGAGGGGTGCAAGCGTTAATCGGAATTACTGGGCGTAAAGCGCGCGTAGGTGGTTTGTTAAGTCGGATGTGAAAGCCCAGGGCTCAACCTTGGAATTGCACCCGATACTGGCAGGCTAGAGTACGATAGAGGAGTGTGGAATTTCCTGTGTAGCGGTGAAATGCGTAGATATAGGAAGGAACATCAGTGGCGAAGGCGACACTCTGGATTGATACTGACACTGAGGTGCGAAAGCGTGGGGAGCAAACAGGATTAGATACCCTGGTAGTCCACGCCGTAA
+
GGGGFFGGGGGGGFGGFFGFDGGGGGGGGGGGGGGGGGDFGGGGGGGGGGEEGGGCFGGGEF<FEGGGGGGGGGGGGGGGGDFGGGGGGGGGGGGFFFGGGGGDCFGGGGGGGDGEGGGGGGFGGGECGGGGGGEGGGFGGGGGGFGGGGGGGGGGGGGGGGGGGGE8EGGGGFGGGGGFGBGGGGGGGGGGGGG>EGGGGGGGCFGFGGGGGGFFEFGGGFEG?FGGG=CGEGGFGGGGEEEF>FGGG<4??BG>7FFFCCGGFFGFAFFAFGF6>BDFGG
@M02352:288:000000000-CKWC8:1:1101:28530:9530 1:N:0:ACTGAGCG+GTAAGGAG
TACGGAGGGTGCAAGCGTTACTCGGAATCACTGGGCGTAAAGAGCGTGTAGGCGGGTTTGTAAGTTTGAAGTGAAATCCAATGGCTCAACCATTGAACTGCTTTGAAAACTGCTTACCTAGAATATGGGAGAGGTAGATGGAATTTCTGGTGTAGGGGTAAAATCCGTAGAGATAAGAAGGAATACCGATTGCGAAGGCGATCTACTGGAACCTTATTGACGCTGAGACGCGAAAGCGTGGGGAGCAAACAGGATTAGATACCCTGGTAGTCCACGACCTAA
+
GGGGGGGGDGGGFGGGGGGGD@FGGGDGEFEFGGGFGGGGGGEF@FBFGGGGGGGF=FCGEGFGGFFGF?FFEGGGG<<FFCFGGGGGGGGEFG?FCGGEGDFGGGGGFFCFGGGFGEFF==<FD@AFA<:FGC<<F>FGGG9DDFGGGGGGCEBGGGGGGGCCG8CCFE7<,,,6?<EFGGGGEFGCFGGFFCGCEECGC=@B<EFFFFCG**<9CGCFE>CEEGF79CCDEG55*:DEDGB:;5CF+*8813F>?F>@9FG46><79F<AFDF3(75(9C
@M02352:288:000000000-CKWC8:1:1101:5316:9531 1:N:0:ACTGAGCG+GTAAGGAG
TACGAGGGGTGCAAGCGTTAATCGGAATTACTGGGCGTAAAGCGTGCGTAGGTGGTTTGTTAAGCAAGATGTGAAAGCCCCGGGCTCAACCTGGGAACTGCATTTTGAACTGGCAAACTAGAGTATTGTAGAGGGTAGTGGAATTTCCAGTGTAGCGGTGAAATGCGTAGAGATTGGAAGGAACATCAGTGGCGAAGGCGGCTACCTGGACAAATACTGACACTGAGGCACGAAAGCGTGGGGAGCAAACAGGATTAGATACCCTGGTAGTCCACGCCGTAA
+
GGGGGGGGGGGGGGGGGGGGCFGGGGGGGGGFGGGGGGGGGGGGGGGGGGGGGGGGGGGGGGGGGGGGGGGGGGGGGGGGGGGGGGGGGGGGGGGGGGGGGGGGGGGGGGGGGGGGGGGGGGGGGGGGGGGGGGGGGGGGGGGGGGGGGGGGGGGGGGGGGGGGGGGGGGGGGGGGGGGGGGGGGFGGGGGGGGGGGGGGGGGGGGGGGGFFGGGGGGGGGGGGFGGGGGGGGGGFGGGGGGFFFFGGGFFFFFGGFFFFGGGGFFFFF?ADFGFFFFF>GG
@M02352:288:000000000-CKWC8:1:1101:24754:9570 1:N:0:ACTGAGCG+GTAAGGAG
TACGAGGGGTGCAAGCGTTAATCGGAATTACTGGGCGTAAAGCGTTCGTAGGCGGTCTATTAAGCAAGATGTGAAAGCCCAGGGCTCAACCTTGGAACTGCATTTTGAACTGGTAGACTAGAGTACTGTAGAGGGTGGTGGAATTTCCAGTGTAGCGGTGAAATGCGTAGAGATTGGAAGGAACATCAGTGGCGAAGGCGGCCACCTGGACAGATACTGACGCTGAGGAACGAAAGCGTGGGGAGCGAACAGGATTAGATACCCTGGTAGTCCACGCCGTAA
+
GGGGFGGGGGGGGGGGGGGGGGGGGGGGGGGGGGGGGGGGGGGGGGGGGGGGGGGGGGGGGGGGGGGGGGGGGGGGGGGGGGGGGGGGGGGGGGGGFGGGGGGGGGGGGGGGGGGGGGGGGGGGGGGGGGGGGGGGGGGGGGGGGGGGGGGGGGGGGGGGGGGGGGGGGGGGGGFGGGGGGGGGGGGGGFGGGGGGGGGGGGGGGGGGGGGGEFGCFGGGGGGGD<GGGGGGGGGFGGGGGGFFFFGGGGFFFFGGF=<@EFFFFFGFFFFFFGFFFBE>GG
@M02352:288:000000000-CKWC8:1:1101:23771:9571 1:N:0:ACTGAGCG+GTAAGGAG
TACGGAGGGTCCGAGCGTTATCCGGAATCATTGGGTTTAAAGGGTCCGCAGGCGGTCGATTAAGTCAGAGGTGAAATCCCATAGCTCAACTATGGAACTGCCTTTGATACTGGTTGACTTGAGTCATATGGAAGTAGATAGAATGTGTAGTGTAGCGGTGAAATGCATAGATATTACACAGAATACCGATTGCGAAGGCAGTCTACTACGTATGTACTGACGCTCATGGACGAAAGCGTGGGGAGCGAACAGGATTAGATACCCTGGTAGTCCACGCCGTAA
+
GGGGGGGGGGGGGGGGGGGGGGGGGGGGGGGGGGGGGGGGGGGGGGGGGGGGGGGGGGGGGGGGGGGGGGGGGGGGGGGGGGGGGGGGGGG<FGGGGGGGGGGGGGGGGGGGGGGGGGGGGGGGGGGGGGGGEFGGGGGGGGGGGGGGGGGGGGGGGGGGGGGGGGGGGGGGGGGGGGGGGGGGGGGGGGGGGGGGGGGGGGGGGGGGGGGGGGGGGGGGGGGGGGGGGGGDGGGFGGGGGGFFFBGGGGFFFFGGFFFFGGGGFFGFFFFAFGFFFFFFGG
@M02352:288:000000000-CKWC8:1:1101:20199:9578 1:N:0:ACTGAGCG+GTAAGGAG
TACGGAGGGTGCAAGCGTTACTCGGAATCACTGGGCGTAAAGAGCGTGTAGGCGGGTTGTAAGTTTGAAGTGAAATCCAATGGCTCAACCATTGAACTGCTTTGAAAACTGCTTACCTAGAATATGGGAGAGGTAGATGGAATTTCTGGTGTAGGGGTAAAATCCGTAGAGATCAGAAGGAATACCGATTGCGAAGGCGATCTACTGGAACATTATTGACGCTGAGACGCGAAAGCGTGGGGAGCAAACAGGATTAGATACCCTGGTAGTCCACGCCCTAAA
+
<FGGFGE@FGGGGFFGGGGG:FEGGGDG@FGFGF<EF@@F9EFDEBCCFFF?EC=>C?CFEF@EEFFFGGFGFFGGCGGEFGGGGFGGF<BFGCFFGFGGGGGGGGDFB>DFGFC<BDAGG9FCFGGGCGFGDCFGFCFG@FAFCAFFCFDCFDGEGFCGAFFFFGGFE*CFGEF,2?6BFE@FFGE8FECFGGDECFGGDFGFF+<:CGC=FGFF+AFD5;EE=7+<EGGGCG)?DECEGGFF;F7CFG@412C7?FBFGGGF4>FF9/6>FGF>:B><77
@M02352:288:000000000-CKWC8:1:1101:16328:9579 1:N:0:ACTGAGCG+GTAAGGAG
TACGGAGGGGGTTAGCGTTGTTCGGAATTACTGGGCGTAAAGCGTACGTAGGCGGATTGGAAAGTTGGGGGTGAAATCCCAGGGCTCAACCCTGGAACTGCCTCCAAAACTATCAGTCTAGAGTTCGAGAGAGGTGAGTGGAATTCCAAGTGTAGAGGTGAAATTCGTAGATATTTGGAGGAACACCAGTGGCGAAGGCGGCTCACTGGCTCGATACTGACGCTGAGGTACGAAAGTGTGGGGAGCAAACAGGATTAGATACCCTGGTAGTCCACACCGTAA
+
GGGGGFGGGGGGGGGGGGGGGGGGGGGGGGGGGGGGGGGGGGGGGGGGGGGGGGGGGGGGGGGGGGGGGGGGGGGGGGGGGGGGGGGGGGGGGGGGGGGGGGGGGGGGGGGGGGGGGGGGGGGGGGGGGGGGGGGGGGGGGGGGGGGGGGGGGGGGGGGGGGGGGGGGGGGGGGGGGGGGGGGGGGGGGGGGGGGGGGGGGGGGGGGGGGGGGGGGGGGGGGG=E5CFGGGGGGDFGGFFGGEFBFGGGGFFFFGGDFFFGFGGFFGFBFFFFGFFFFFB39
@M02352:288:000000000-CKWC8:1:1101:27441:9582 1:N:0:ACTGAGCG+GTAAGGAG
TACGAGGGGTGCAAGCGTTAATCGGAATTACTGGGCGTAAAGCGTTCGTAGGCGGTTTGTTAAGCAAGATGTGAAAGCCCAGGGCTCAACCTTGGAACTGCATTTTGAACTGGCAAACTAGAGTACTGTAGAGGGTGGTGGAATTTCCAGTGTAGCGGTGAAATGCGTAGAGATTGGAAGGAACATCAGTGGCGAAGGCGGCCACCTGGACAGATACTGACGCTGAGGAACGAAAGCGTGGGGAGCGAACAGGATTAGATACCCTGGTAGTCCACGCCGTAA
+
GGGGFGGGGGGGGGGGGGGGGGGGGGEFGGGGGGGGGGGGGGGGGGGGGGGGGGGFGGGGGGGGGGGGGGGGGGGGGGGGGGGGGGGGGGGGGGGGGGGGGGGGGGGGGGGGGGGGGGGGGFGGGGGGGGGGGGGEFEGGGGGGGGGGGGGGGGGGGGGGGGGGGGGGGGGGGGGGGGGGG@FGGGGGGGGGGGGGDCGGGGEGGGGGGGGGGGGGGGGGGECEGGGGGGGGGGGEGGGGGGEFFFGGGGBFB67F?@AFGGGGFFGF>FBBFGFFF:EFGG
@M02352:288:000000000-CKWC8:1:1101:12993:9590 1:N:0:ACTGAGCG+GTAAGGAG
TACAGAGGGTGCAAGCGTTAATCGGAATTACTGGGCGTAAAGCGCGCGTAGGTGGTTTGTTAAGTCGGATGTGAAAGCCCAGGGCTCAACCTTGGAATTGCACCCGATACTGGCAGGCTAGAGTACTGTAGAGGGTGGTGGAATTTCCAGTGTAGCGGTGAAATGCGTAGAGATTGGAAGGAACATCAGTGGCGAAGGCGGCCACCTGGACAGATACTGACGCTGAGGAACGAAAGCGTGGGGAGCGAACAGGATTAGATACCCTGGTAGTCCACGCCGTAA
+
GGGGGGGGGGGGGGGGGGGGCFGGGGGGGGGGGGGGGGGGGGGGDFCFGGGGFGGFGGGGGGGGGGGGGGGGGGGGGGGGGGGGGGGGGGGGGGGGGGGGGFGGGGDGGGGGGFGGGGGGGGGGGGGGGGGGGGGGGGGGGGFGGFA=EFGGGGGGGGGGGGGGFGGGGDCFEFGGFFGGDGGGGF@FFCCGGGDC5EGGGGCCFGGGFGGGGDGGGGGGGGGGGGFFGGGGGDGDGGGGDD@BBFGGEGDFBFCFFFAFFGGGFFGFFFFA?FF?9BFFGG
@M02352:288:000000000-CKWC8:1:1101:7562:9591 1:N:0:ACTGAGCG+GTAAGGAG
TACGGAGGGTGCAAGCGTTATCCGGAATCATTGGGTTTAAAGGGTCCGTAGGCGGGCATATAAGTCAGTGGTGAAAGTCTGTGGCTCAACCATAGAATTGCCATTGATACTGTATGTCTTGAATTATTGTGAAGTGGTTAGAATATGTAGTGTAGCGGTGAAATGCTTAGAGATTACATAGAATACCGATTGCGAAGGCAGATCACTAACAATATATTGACGCTGATGGACGAAAGCGTAGGTAGCGAACAGGATTAGATACCCTGGTAGTCTACGCCGTAA
+
GGGGGGGGGGGGGGGGGGGGGGGGDGGGGGGGGGGGGGGGGGGGGGGGGGGGFEGGGGGFGGGGFGGGGGGGGGGGGGGGGGGGGGGGGGGGGGGGGGGFGGGFGFGGGGGGGGGGGGGGDGFGGGGGGGGG9BFFGGGGGGGGGGGGGGGGGGGGEEGG@FFGGGGGGGGGFGGGGGGG?FGGGGGGEGGGFGGGGGGFDGGFGGGGGGGGGGGGFG9ECE5EGDGGGGGGEEDFGGDGGEFA2:GDEGF?6<GFDFFFFGGFFFFFFFFFFGFFF>E>D>
@M02352:288:000000000-CKWC8:1:1101:8081:9595 1:N:0:ACTGAGCG+GTAAGGAG
TACGGAGGGTGCAAGCGTTACTCGGAATCACTGGGCGTAAAGAGCGTGTAGGCGGGTTTGTAAGTTTGAAGTGAAATCCAATGGCTCAACCATTGAACTGCTTTGAAAACTGCTTACCTAGAATATGGGAGAGGTAGATGGAATTTCTGGTGTAGGGGTAAAATCCGTAGAGATCAGAAGGAATACCGATTGCGAAGGCGATCTACTGGAACATTATTGACGCTGAGACGCGAAAGCGTGGGGAGCAAACAGGATTAGATACCCTGGTAGTCCACGCCCTAA
+
GGGGGGGGGGGGGGGGGGGGGGGGGGGGGGGGGGGGGGGGGGGGGGGGGGGGGGGGGGGGGGGGGGGGGGGGGGGGGGGGGGGGGGGGGGGGGGGGGGGGGGGGGGGGGGGGGGGGGGGGGGGGGGGGGFGGGGGGGGGGGGGGGGGGGGGGGGGGGGGGGGGGGGGGGGGGGGGGGGGGGGGGGGGGGGGGGGGGGGGGGGGGGGGGGGGGGGGGGGGGGGGGGGGGGGGGGGGEGGGGGGF?FFGGGGFFFFGG?FFFGGGFFFGFFFFFFGFFFFFFGG
@M02352:288:000000000-CKWC8:1:1101:9448:9605 1:N:0:ACTGAGCG+GTAAGGAG
TACGAGGGGTGCAAGCGTTAATCGGAATTACTGGGCGTAAAGCGTTCGTAGGCGGTTTGTTAAGCAAGATGTGAAAGCCCAGGGCTCAACCTTGGAACTGCATTTTGAACTGGCAAACTAGAGTACTGTAGAGGGTGGTGGAATTTCCAGTGTAGCGGTGAAATGCGTAGAGATTGGAAGGAACATCAGTGGCGAAGGCGGCCACCTGGACAGATACTGACGCTGAGGAACGAAAGCGTGGGGAGCGAACAGGATTAGATACCCTGGTAGTCCACGCCGTAA
+
GGGGFFGGGGGGGGGGGGGGGGGGGGGGGGGGGGGGGGGGGGGGFGGGGGGGGGGGGGGGGGGGGGGGGGGGGGGGGGGGGGGGGGGGGGGGGGGGGGGGGGGGGGGGGGGGGGGGGGGGGGGGGGGGGGGGGGGFFGGGGGGGGGGGGGGGGGGGGGGGGGGGGGGGGGGGGGGGGGGGGGGGGGGGGGGGGGGGGGGGGGEGGGGGGGGGGGGGGGGGGGGGGGGGGGGGGGGFGGGGGGFFFFGGGGFFFFGGFFAFGGGGFFGFFFFFFGFFFFFFGG
@M02352:288:000000000-CKWC8:1:1101:20700:9607 1:N:0:ACTGAGCG+GTAAGGAG
TACGGAGGGTGCAAGCGTTACTCGGAATCACTGGGCGTAAAGAGCGTGTAGGCGGGTTTGTAAGTTTGAAGTGAAATCCAATGGCTCAACCATTGAACTGCTTTGAAAACTGCTTACCTAGAATATGGGAGAGGTAGATGGAATTTCTGGTGTAGGGGTAAAATCCGTAGAGATCAGAAGGAATACCGATTGCGAAGGCGATCTACTGGAACATTATTGACGCTGAGACGCGAAAGCGTGGGGAGCAAACAGGATTAGATACCCTGGTAGTCCACGCCCTAA
+
GGGGGGGGGGGGGGGGGGGGGGGGGGGGGGGGGGGGGGGGGGGGGGGGGGGGGGGGGGGGGGGGGGGGGGGGGGGGGGGGGGGGGGGGGGGGGGGGGGGGGGGGGGGGGGGGGGGGGGGGGGGGGGGGGGGGGGGGGGGGGGGGGGGGGGGGGGGGGGGGGGGGGGGGGGGGGGGGGGGGGGGGGGGGGGGGGGGGGGGGGGGGGGGGGGGGGGGGGGGGGGGGGGGGGGGGGGGFGGGGGGFFFFGFGGFFFFGGFFFFGGGGFFFFFBDFFGFFFFEBGC
@M02352:288:000000000-CKWC8:1:1101:12241:9613 1:N:0:ACTGAGCG+GTAAGGAG
TACGGAGGGGGTTAGCGTTGTTCGGAATTACTGGGCGTAAAGCGCACGTAGGCGGATCAGAAAGTATAGGGTGAAATCCCAGGGCTCAACCCTGGAACTGCCTTGTAAACTCCTGGTCTTGAGTTCGAGAGAGGTGAGTGGAATTCCGAGTGTAGAGGTGAAATTCGTAGATATTCGGAGGAACACCAGTGGCGAAGGCGGCTCACTGGCTCGATACTGACGCTGAGGTGCGAAAGTGTGGGGAGCAAACAGGATTAGATACCCTGGTAGTCCACACCGTAA
+
GGGGGGGGGGGGGGGGGGGGGGGGGGGGGGGGGGGGGGGGGGGGGGGGGGGGGGGGGGGGGGGGGGGGGGGGGGGGGGGGGGGGGGGGGGGGGGGGGGGGGGGGGGGGGGGGGGGGGGGGGGGGGGGGGGGGGGGGGGGGGGGGGGGGGGGGGGGGGGGGGGGGGGGGGGGGGGGGGGGGDGFGGGGGGGGGGGGDEGGGGGGGGGGGFGGGGGGGGGGGGGGGGGGGGGGGGGGFGGGGGDEB>FGGFFFFFBGGFFFFGGGGFFF@BFFFFGFFB?FBCC
@M02352:288:000000000-CKWC8:1:1101:9158:9648 1:N:0:ACTGAGCG+GTAAGGAG
TACGGAGGGTGCAAGCGTTACTCGGAATCACTGGGCGTAAAGCGTGCGTAGGTGGTTTGTTAAGCAAGATGTGAAAGCCCCGGGCTCAACCTGGGAACTGCATTTTGAACTGGCAAACTAGAGTATTGTAGAGGGTAGTGGAATTTCCAGTGTAGCGGTGAAATGCGTAGAGATTGGAAGGAACATCAGTGGCGAAGGCGGCTACCTGGACAAATACTGACACTGAGGCACGAAAGCGTGGGGAGCAAACAGGATTAGATACCCTGGTAGTCCACGCCGTAA
+
GGGGGFGGGGGGGGGGGGGGGGGGGGGGGGGGGGGGGGGGGGGGGGGGFGGGGGGGGGGGGGGGGGGGGGGGGGGGGGGGGGGGGGGGGGGGGGGGGGGGGGGGGGGGGGGGGGGGGGGGGGGGGGGGGGGGGGGGGGGGGGGGGGGGGGGGGGGGGGGGGGGGGGGGGGGGGGGGGGGGGGGGGGGGGGGGGGGGGGGGGGGGGGGGGGGGGGGGGGGGGGGGGGGGGCFGDGGFGGGGGGBFFFGGGGFFFFGG?FDFGGGGFFGFFFFFFGFFFFF>DC
@M02352:288:000000000-CKWC8:1:1101:5748:9674 1:N:0:ACTGAGCG+GTAAGGAG
TACGGAGGGGGTTAGCGTTGTTCGGAATTACTGGGCGTAAAGCGTACGTAGGCGGATTGGAAAGTTGGGGGTGAAATCCCAGGGCTCAACCCTGGAACTGCCTCCAAAACTATCAGTCTAGAGTTCGAGAGAGGTGAGTGGAATTCCAAGTGTAGAGGTGAAATTCGTAGATATTTGGAGGAACACCAGTGGCGAAGGCGGCTCACTGGCTCGATACTGACGCTGAGGTACGAAAGTGTGGGGAGCAAACAGGATTAGATACCCTGGTAGTCCACGCCGTAA
+
GGGGGBEEGGGFGDGGGGGGGGGGGDEGGGGGGGGGGGGEFGGGGGGGGGGGGGGGGGGGFFGGGGGGGGGGGGGGGFGGGGGGGGGGGGGGGGGGGGGGGGGGGGGGGGGGGGGGGGGGGGGGGGGGGGGGGGGGFGGGGGGGGGGGGGGGGFGGGGGGGGGGGGGGGGGGGGGGGGGGGGGGGGGGGGGGGGGGEGGGGGGGGGGGGGGGGGGGGGGGCGGGGGGGGGFGDFGFCEFGGGFFB:FGFC@F::DG>FAFGGGGFFGFFFAB9FFFFFF>59
@M02352:288:000000000-CKWC8:1:1101:11336:9693 1:N:0:ACTGAGCG+GTAAGGAG
TACTAAAGGTGCAAGCGTTAATCGGAATTACTGGGCGTAAAGCGCACGTAGGTGGTTTGTTAAGTTGGATGTGAAAGCCCAGGGCTCAACCTTGGAACTGCATTCAAAACTGGCGAACTAGAGTATGGTAGAGGTGAGTGGAATTTCCTGTGTAGCGGTGAAATGCGTAGAGATGGGAAGGAACATCAGTGGCGAAGGCGACTCACTGGACCAATACTGACACTGAGGTGCGAAAGCGTGGGTGGCAAACAGGATTAGATACCCTGGTAGTCCACGCCGTAA
+
GGGGGGGGGGGGGGGGGGGGDFGGGGGGGGGGGGGGGGGGGGGGGGGGGGGGGGGGGGGGGGGGGGGGGGGGGGGGGGGGGGGGGGGGGGGGGGGGGGGGGGGGGGGGGGGGGGGGGGGGGGGGGGGGGGGGGGGGGGGGGGGGGGGGGGGGGGGGGGGGGGGGGGGGGGGGFGGGGGGGGGGGGGGGGGGGGGGGGGGGGGGGGGGGG6F6EB+5<<;;:90000ACGFGCCE77<*1AEC.((.9F*7.843>><?4@+ACC?F39585A601,717-9C
@M02352:288:000000000-CKWC8:1:1101:3483:9697 1:N:0:ACTGAGCG+GTAAGGAG
TACAGAGGGTGCAAGCGTTAATCGGAATTACTGGGCGTAAAGCGCGCGTAGGTGGTTTGTTAAGTCGGATGTGAAAGCCCTGGGCTCAACCTAGGAACTGCACCTGATACTGGATAACTAGAGTACAGAAGAGGGTAGTGGAATTTCCTGTGTAGCGGTGAAATGCGTAGATATAGGAAGGAACACCAGTGGCGAAGGCGACTACCTGGTCTGATACTGACACTGAGGTGCGAAAGCGTGGGGAGCAAACAGGATTAGATACCCTGGTAGTCCACGCCGTAA
+
GGGGGGGFGFGGGGGFGFGGGGGGGGGGGGGGGGGGGGGDGGGGGGGCFEEGGGG=FAFFGGGFGGGGGGGGGGGGGFFGGGGGG8FDFFGGGFGGGGGGGGGGGGGGGGGFFGDFGGGGGFGGGGGGGGGGGGEFFEFGGGGFGGGGGGGGGGGGGGEGGGGGGGGCEGE@?@FGGGGGGGFGGFGB@<FGGGGGGGFGGGGGGGGFGGFGGFFC<9CFCCEFFG?CGGGGGGGFCGGEGGF?FFGDF5>FBF<78FFFG<CDFFGFBFFBFGFBF?E1DD
@M02352:288:000000000-CKWC8:1:1101:3181:9701 1:N:0:ACTGAGCG+GTAAGGAG
TACGGAGGGGGTTAGCGTTGTTCGGAATTACTGGGCGTAAAGCGTACGTAGGCGGATTGGAAAGTAAGAGGTGAAATCCCAGGGCTCAACCCTGGAACTGCCTTTTAAACTATCAGTCTAGAGTTCGAGAGAGGTGAGTGGAATTCCAAGTGTAGAGGTGAAATTCGTAGATATTTGGAGGAACACCAGTGGCGAAGGCGGCTCACTGGCTCGATACTGACGCTGAGGTGCGAAAGTGTGGGGAGCAAACAGGATTAGATACCCTGGTAGTCCACACCGTAA
+
GFFGGGGGDGGFGGGGGGGGGFGGDDFFGGGFGGGGGGGGGGGGGGGGGGGGGGGGGGCG<CFGGGGGGFGGGGGGGGGGGGGGGGGGGGGGGGGGGGGGGGGGGGGGGGGGGFGGGGGGGGGGCCFFFGDGGGGGFGGGGGGGGGGGFGGGGGGGGGGGGGGGGGGFGGGFGGFFGGGGGGGGGGGGGGGGGGGGGGEEGGEGGGGGGGGGGGGGGGGGGGGGDGGGF*CDGGDEGGGGEGDBBBFGGGFFFFGGFFFFGGGGFFGFBFBBFFFB?6>BGC
@M02352:288:000000000-CKWC8:1:1101:7269:9704 1:N:0:ACTGAGCG+GTAAGGAG
TACGGAGGGGGTTAGCGTTGTTCGGAATTACTGGGCGTAAAGCGTACGTAGGCGGATTGGAAAGTTGGGGGTGAAATCCCAGGGCTCAACCCTGGAACTGCCTCCAAAAATATCAATCTAGAGTTCGAGAGAGGTGAGTGGAATTCCGAGTGTAGAGGTGAAATTCGTAGATATTCGGAGGAACACCAGTGGCGAAGGCGGCTCACTGGCTCGATACTGACGCTGAGGAACGAAAGCGTGGGGAGCGAACAGGATTAGATACCCTGGTAGTCCACGCCGTAA
+
GGGGGEGGGGGGGGGGGGGGGGGGGGGGGGGGGGGGGGGGGGGGGGGGGGGGGGGGGGGGGGGGGGGGGGGGGGGGGGGGGGGGGGGGGGGGGGGGGGGGGGGGGGGGGGGGGGGGGGGGGGGGGGGGGGGGGGGGGGGGGGGGGGGGGGGGGGGGGGGGGGGGGGGGGGGGGGGGGGGGGGGGGGGGGGGGGGGGGGGGGGGGGGGGGGGGGGGGGGGGGGGEEDGGGGGGGGGFGGGGGGFFFFGGGGFFFBGGFFFFGGGGFFFFAFFFFGFFFFFFGD
@M02352:288:000000000-CKWC8:1:1101:9050:9725 1:N:0:ACTGAGCG+GTAAGGAG
TACGAGGGGTGCAAGCGTTAATCGGAATTACTGGGCGTAAAGCGTGCGTAGGTGGTTTGTTAAGCAAGATGTGAAAGCCCCGGGCTCAACCTGGGAACTGCATTTTGAACTGGCAAACTAGAGTATTGTAGAGGGTAGTGGAATTTCCAGTGTAGCGGTGAAATGCGTAGAGATTGGAAGGAACATCAGTGGCGAAGGCGGCTACCTGGACAAATACTGACACTGAGGCACGAAAGCGTGGGGAGCAAACAGGATTAGATACCCTGGTAGTCCACGCCGTAA
+
GGGGDFGGGGGGGGGGGEFEGGGGGGGGGGGGGGGGGFBFGGGEFGGFFFFGEFFFGGGGGGGFGGGGGFGGGGGGGGGGGGGG7@CFGGGGGGGGGGGGGGGGGGGGGGGGGGGGGGGGGFFFGGFGGGGGGGGGGGFGGGGGGGGGGGGGGGGFGGGGGGGGGGGGEC;FGGFGGDFGGGEFFGG@CGCFECE58EGGGGGGFGGGGFGCFGFGGGGGGGGGGFGGGGGGGGGFGG7CEGFFFFFFFC>???CG<FB4E?EC?FGFAF>A4:6?>?EFGC
@M02352:288:000000000-CKWC8:1:1101:10867:9727 1:N:0:ACTGAGCG+GTAAGGAG
TACGGAGGGGGTTAGCGTTGTTCGGAATTACTGGGCGTAAAGCGTACGTAGGCGGATTGGAAAGTTGGGGGTGAAATCCCAGGGCTCAACCCTGGAACTGCCTCCAAAACTATCAGTCTAGAGTTCGAGAGAGGTGAGTGGAATTCCAAGTGTAGAGGTGAAATTCGTAGATATTTGGAGGAACACCAGTGGCGAAGGCGGCTCACTGGCTCGATACTGACGCTGAGGTACGAAAGTGTGGGGAGCAAACAGGATTAGATACCCTGGTAGTCCACACCGTAA
+
GGGGGFDGGEGEEGGGGEGDFGGFF@FCFGGFGGGGG@>FFGFGGGGGFFGEFGGGDGGGFADGG9EAFGGGGGGGDGGGGGGGDFGGGGFCFGGGFFGGGGFGFGGGGGGGFGGGGAFGGGFCCGGGGGGFGGCFFFGGGGFGGGGGGGFF<FFGGGGGGGGGGEFFFCEFCEGGGGGFGGFFFFFFGGGGGGGGGGGGGGGGGGGGGD56EEGE?GGGF>1CEGGGF?FGG57>CE7CGGFFFFGF69F???GGFF27<:C<@FG;<FFBB>F???@?D5
@M02352:288:000000000-CKWC8:1:1101:4542:9728 1:N:0:ACTGAGCG+GTAAGGAG
TACGGAGGGTGCAAGCGTTACTCGGAATCACTGGGCGTAAAGAGCGTGTAGGCGGGTTTGTAAGTTTGAAGTGAAATCCAATGGCTCAACCATTGAACTGCTTTGAAAACTGCTTACCTAGAATATGGGAGAGGTAGATGGAATTTCTGGTGTAGGGGTAAAATCCGTAGAGATCAGAAGGAATACCGATTGCGAAGGCGATCTACTGGAACATTATTGACGCTGAGACGCGAAAGCGTGGGGAGCAAACAGGATTAGATACCCTGGTAGTCCACGCCCTAA
+
GGGGGGGGGGGGGGGGGGGGGGGGGGGGFGGGGGGGGGGGGGFGFF@FGGGGGGGGGGGGGGGGEEEGFCFFGGGGGGGGGGGGGGGFGFGGGGGGGGGGGGGGCC<?FFGGGGGGFGGGGGGGGGGGGGGGGGGGGGGGGGGGGGGGGGGGGGGGGGGGGFGGGGGGGGGGGGFGGFGGGGGGGGGGGGGFGGGGGGGGEGDGGGGGGFFGGGGGGGGGGGGGGGG7?CDGGEDFGGDGGGFFFFGGGGFFFFGGB=<FGGGGFFGFFF<>BFFF0?EFFF
@M02352:288:000000000-CKWC8:1:1101:9059:9741 1:N:0:ACTGAGCG+GTAAGGAG
TACGAGGGGTGCAAGCGTTAATCGGAATTACTGGGCGTAAAGCGTGCGTAGGTGGTTTGTTAAGCAAGATGTGAAAGCCCCGGGCTCAACCTGGGAACTGCATTTTGAACTGGCAAACTAGAGTATTGTAGAGGGTAGTGGAATTTCCAGTGTAGCGGTGAAATGCGTAGAGATTGGAAGGAACATCAGTGGCGAAGGCGGCTACCTGGACAAATACTGACACTGAGGCACGAAAGCGTGGGGAGCAAACAGGATTAGATACCCTGGTAGTCCACGCCGTAA
+
GGGGFGGGGGGGGGGGGGGGFGGGGGGGGGGGGGGGGGGGGGGGGGGGFEGGGGGGGGGGGGGGGGGGGGGGGGGGGGGGGGGGGGGGGGGGGGGGGGGGGGGGGGGGGGGGGGGGGGGGGGGGGGGGGGGGGGGGGGGGGGGGGGGGGGGGGGGGGGGGGGGGGGGGGGGGGGGGGGGGGGGGGGGGGGGGGGGGGGGGGGGGGGGGGGGGGGGGGGGGGGGGGGGGGGGGGGGFGGGGGGFFFFGGGGFFFFGGFFFFGGGGFFGFDFFF?GFBBFF>GG
@M02352:288:000000000-CKWC8:1:1101:24348:9749 1:N:0:ACTGAGCG+GTAAGGAG
TACGAGGGGTGCAAGCGTTAATCGGAATTACTGGGCGTAAAGCGTGCGTAGGTGGTTTGTTAAGCAAGATGTGAAAGCCCCGGGCTCAACCTGGGAACTGCATTTTGAACTGGCAAACTAGAGTATTGTAGAGGGTAGTGGAATTTCCAGTGTAGCGGTGAAATGCGTAGAGATTGGAAGGAACATCAGTGGCGAAGGCGGCTACCTGGACAAATACTGACACTGAGGCACGAAAGCGTGGGGAGCAAACAGGATTAGATACCCTGGTAGTCCACGCCGTAA
+
GGGG@CFGGGGC@FGGGGGC,EFGGGGGGGGGGGGGGGGGGGGGFEGGGGGGCFF4DC=CEGGGCGEEEFGGGGGGFGGGGGGGGGGGGGGF,FGGGGGGGGGGEGEGGGGGGCCA<FFFGGGGGCDDAFGGGGC:FGGGGGGGGFGAFGGGGGGGGGGGGGGGGGGGGGG9FGGFG9EGGGGGGGGGGGGGGGGGGGGGGGGE8CGGGGFFCEFGGGGGGFGGGGGGGGGGGGGFGGGGGGFFFFGGGGFFFFGGFF>FGGGGFFGFFFBFFGFFFBFBGG
@M02352:288:000000000-CKWC8:1:1101:15384:9756 1:N:0:ACTGAGCG+GTAAGGAG
TACGAGGGGTGCAAGCGTTAATCGGAATTACTGGGCGTAAAGCGTGCGTAGGTGGTTTGTTAAGCAAGATGTGAAAGCCCCGGGCTCAACCTGGGAACTGCATTTTGAACTGGCAAACTAGAGTATTGTAGAGGGTAGTGGAATTTCCAGTGTAGCGGTGAAATGCGTAGAGATTGGAAGGAACATCAGTGGCGAAGGCGGCTACCTGGACAAATACTGACACTGAGGCACGAAAGCGTGGGGAGCAAACAGGATTAGATACCCTGGTAGTCCACGCCGTAA
+
GGGGFGGGGGGGGGGGGGGGGGGGGGGGGGGGGGGGGGGGGGGGGGGGGGGGFGGGGGGGGGGGGGGGGGGGGGGGGGGGGGGGGGGGGGGGGGGGGGGGGGGGGGGGGGGGGGGGGGGGGGGGGGGGGGGGGGGGGGGGGGGGGGGGGGGGGGGGGGGGGGGGGGGGGGGGGGGGGGGGGGGGGGGGGGGGGGGGGGGGGGGGGGGGGCGGGGGGGGFGGGGGGGGGGCFDGGDDGGGGGGFF>FGGGGFFFFGGFFFFGGGGFFGFFFFBFF??FFFFGD
@M02352:288:000000000-CKWC8:1:1101:7433:9785 1:N:0:ACTGAGCG+GTAAGGAG
TACGGAGGGTGCAAGCGTTACTCGGAATCACTGGGCGTAAAGAGCGTGTAGGCGGGTTTGTAAGTTTGAAGTGAAATCCAATGGCTCAACCATTGAACTGCTTTGAAAACTGCTTACCTAGAATATGGGAGAGGTAGATGGAATTTCTGGTGTAGGGGTAAAATCCGTAGAGATCAGAAGGAATACCGATTGCGAAGGCGATCTACTGGAACATTATTGACGCTGAGACGCGAAAGCGTGGGGAGCAAACAGGATTAGATACCCTGGTAGTCCACGCCCTAA
+
GGGGGFGGGGGGGGGGGGGGGGGGGGGGGGGGGGGGGGGGGGGGGGGGGGGGGGGGGGGGGGGGGGGGGGGGGGGGGGGGGGGGGGGGGGGGGGGGGGGGGGGGGGGGGGGGGGGGFGGGGGGGCGGGGGGGGGGGGGGGGGGGGGGGGGGGGGGGGGGGGGGGFGGGFGG?CCGGGGGGGGGGGGGGGGGGGGGGGGGGGGGGGGGGGGGGGGFGGGGGGGGGGGGGGGGGGGGFGGGGGGFF>EGGGGFFFFGGFFFFGG@FFFGFBFAAFGFFFFEFGG
@M02352:288:000000000-CKWC8:1:1101:18199:9797 1:N:0:ACTGAGCG+GTAAGGAG
TACAGAGGGTGCAAGCGTTAATCGGAATTACTGGGCGTAAAGCGCGCGTAGGTGGTTTGTTAAGTCGGATGTGAAAGCCCAGGGCTCAACCTTGGAATTGCACCCGATACTGGCAGGCTAGAGTACGATAGAGGAGTGTGGAATTTCCTGTGTAGCGGTGAAATGCGTAGATATAGGAAGGAACATCAGTGGCGAAGGCGACACTCTGGATTGATACTGACACTGAGGTGCGAAAGCGTGGGGAGCAAACAGGATTAGATACCCTGGTAGTCCACGCCGTAA
+
GGGFGFFEFFGGGEGGGGGG,EFFGGGGGGGGGFGGEFGFFGGGGGGGFFGGFGGFGGGGGGGGGGGGGGGGGGGGGGGGGGGGGGGGGGGGFGGGGGGGGGGGGGGGGGGGGGGGGGGGGGGGGGGGGGGGGGFGGGGGGGGGGGGGGGGGGGGGGGGGGGGGGGGGGGGGGGGGGGGGGGGGGGGGGGGGGGGGGGGGGGEE6CGGGGGGGGGGFGGGGGGGGGGGGFFGGEGFGGGGGGFFFFGGGGFF?FGGB@BFGFEGFFGFDFFFFGFFFFFFGG
@M02352:288:000000000-CKWC8:1:1101:17582:9804 1:N:0:ACTGAGCG+GTAAGGAG
TACGGAGGGGGTTAGCGTTGTTCGGAATTACTGGGCGTAAAGCGTACGTAGGCGGATTGGAAAGTTGGGGGTGAAATCCCAGGGCTCAACCCTGGAACTGCCTCCAAAACTATCAGTCTAGAGTTCGAGAGAGGTGAGTGGAATTCCAAGTGTAGAGGTGAAATTCGTAGATATTTGGAGGAACACCAGTGGCGAAGGCGGCTCACTGGCTCGATACTGACGCTGAGGTACGAAAGTGTGGGGAGCAAACAGGATTAGATACCCTGGTAGTCCACACCGTAA
+
GGGGGGGGGGGGGGGGGGGGGGGGGGGGGGGGGGGGGGGGGGGGGGGGGGGGGGGGGGGGGFGGGGGGGGGGGGGGGGGGGGGGGGGGGGGGGGGGGGGGGGGGGGGGGGGGGGGGGGGGGGGGGGGGGGGGGGGGGGGGGGGGGGGGGGGGGGGGGGGGGGGGGGGGGGGGGGGGGGGGGGGGGGGGGGGGGGGGGGGGGGGGGGGGGGGGGGGGGGGGGGGGEDCGGGGGGGGFGGGGGGFFFFGGGGFFFFGGFF>@GGGFFFGFFFFFFGFFFFD?GD
@M02352:288:000000000-CKWC8:1:1101:20400:9806 1:N:0:ACTGAGCG+GTAAGGAG
TACGGAGGGTCCGAGCGTTAATCGGAATTACTGGGCGTAAAGCGCACGCAGGCGGTTTGTTAAGCTAGATGTGAAAGCCCTGGGCTCAACCTGGGAATTGCATTTAGAACTGGCAGGCTAGAGTTTTGGAGAGGGGAGTGGAATTCCAGGTGTAGCGGTGAAATGCGTAGATATCTGGAGGAACATCAGTGGCGAAGGCGACTCCCTGGTCAGTAACTGACGCTCATGTGCGAAAGTGTGGGGAGCAAACAGGATTAGATACCCTGGTAGTCCACGCCGTAA
+
GGGGGGGGGGGGGGGGGGGG<FFGGGGGDGFGGGGCFGGGGGGGDFGGEGGGCGGCFEFGGGGGGGGGGGGGGGGGGGGGG8BFGGGGGGGFFDGGGGGGGEGGGFDCFGGGGC3CCFG@GGGGGGG7B,D>CEGDCEGGGGGGGGG;FFGGGGGGGGGGGGGGGGFGGGGGFGEE?C9CEGGFG,FGGGGGGGGGGGGGGGG58EGFGGGGG:@CGGGGGGGGGDGGG?FGGGGF7:>FGGFFF@<FGGFFFFGGBFFFGGGGFFGFBFFFFGFFFFFFGG
@M02352:288:000000000-CKWC8:1:1101:7649:9842 1:N:0:ACTGAGCG+GTAAGGAG
TACGGAGGGTGCAAGCGTTAATCGGAATTACTGGGCGTAAAGCGCACGTAGGTGGTTTGTTAAGTTGGATGTGAAAGCCCAGGGCTCAACCTTGGAACTGCATTCAAAACTGGCGAACTAGAGTATGGTAGAGGTGAGTGGAATTTCCTGTGTAGCGGTGAAATGCGTAGAGATGGGAAGGAACATCAGTGGCGAAGGCGACTCACTGGACAAATACTGACACTGAGGTGCGAAAGCGTGGGTAGCAAACAGGATTAGATACCCTGGTAGTCCACGCCGTAA
+
GFGGGFEGCBCFFGGGGGG>FAF@CG>FGGGGGGF?FGGGGGCFG@BFGGGGFGG?<EF,:CCEF95E@EEEFGGGG8FGGGGGGFGCFFFGFGGFFEFGGFGGFAFEGGFFF=C7FFGAFFFFGFDD@@FFGG@F9FFCGGEG@3@,<FFFGGGGGGGGGGGFCFG:CEEGG;DFGCFGDGGB:@FCGFFGGGEGGG5BE:CGCFFGGGG+3<+?>?@FGG66CFGG+:FDEECD5ED8CG>>?4D:?CF56:FD<FF4CF+*073<4F<48:*-36B2C7
@M02352:288:000000000-CKWC8:1:1101:13365:9856 1:N:0:ACTGAGCG+GTAAGGAG
TACGGAGGGTCCGAGCGTTAATCGGAATTACTGGGCGTAAAGCGCGCGTAGGTGGATTGGTCAGTCAGATGTGAAAGCCCAGGGCTCAACCTTGGAACTGCATCTGATACTGCTAGTCTAGAATACAGTAGAGGGTAGTGGAATTTCCTGTGTAGCGGTGAAATGCGTAGATATAGGAAGGAACACCAGTGGCGAAGGCGACTACCTGGACTGATATTGACACTGAGGTGCGAAAGCGTGGGGAGCAAACAGGATTAGATACCCTGGTAGTCCACGCCGTAA
+
GGGGGGGGGGGGGGGGGGGGDEGGGGGGGGGGGGGCGGGGGGGGGGGGGGGGFGGGGGGFFGGGGGGGGGGGGGGGFFFGGGGGGGGGGGGGGGGGFGGGGGGGDGGGGGGGGGGGGGGGGGGGGGCGFGGGGGEFCCFGGG@FFGGGGGGGGGFGGGGGGGGGFCFEGG5FGGGGGFGGGG8FGGGGGGGGGGGGGGGGGGGGGGGGFGGGGFGGGGFGGGGGGGGFGFGGGGGFGGGGGGFFFEGGGGFF<<GGFFFFGGGGFFGFFFBFFDFFFFD>DD
@M02352:288:000000000-CKWC8:1:1101:17473:9856 1:N:0:ACTGAGCG+GTAAGGAG
TACAGAGGGTGCAAGCGTTAATCGGAATTACTGGGCGTAAAGCGCGCGTAGGTGGTTTGTTAAGTCGGATGTGAAAGCCCAGGGCTCAACCTTGGAATTGCACCCGATACTGGCAGGCTAGAGTACGATAGAGGAGTGTGGAATTTCCTGTGTAGCGGTGAAATGCGTAGATATCTAGAGGAACATCAGTGGCGAAGGCGACTCCCTGGTCAGTAACTGACGCTCATGTGCGAAAGTGTGGGTAGCGAACAGGATTAGATACCCTGGTAGTCCACACCGTAA
+
GGGGGGGGGGGGGGGGGGGG,FFFGGGGGGGGGGGGGGGGGGGGGGGGFGGGGGGGGGGGGGGGGGGGGGGGGGGGGGGGGGGGGGGGGGGGGGGGGGGGGGGGGGGGGGGGGGGGGGGGGGGGGGGGGGGGGGGGGGGGGGGGGGGGGGGGGGGGGGGDGGGGGGGGGGEGFFGG9EGGGGGGGGGGGGGGGGGGGGGGGGGGGGGGGGGGGGGGGGGGGGGGGGG7FCGGGGG@DFGGGGFFFFGGGGFF?:FGFFFFGGGGFFGFFFFFFGFFBFFFGG
@M02352:288:000000000-CKWC8:1:1101:7322:9863 1:N:0:ACTGAGCG+GTAAGGAG
TACGGAGGGTCCGAGCGTTATCCGGAATCATTGGGTTTAAAGGGTCCGCAGGCGGTCGATTAAGTCAGAGGTGAAATCCCATAGCTCAACTATGGAACTGCCTTTGATACTGGTTGACTTGAGTCATATGGAAGTAGATAGAATGTGTAGTGTAGCGGTGAAATGCATAGATATTACACAGAATACCGATTGCGAAGGCAGTCTACTACGTATGTACTGACGCTCATGGACGAAAGCGTGGGGAGCGAACAGGATTAGATACCCTGGTAGTCCACGCCGTAA
+
GGGGGGGGGGDGGGGGGGGGFEGGGGGGAGGGGGG@,CFGGGFGGGGGGGGGGGGGCCCGGGGGGGGGG?FGGGGGGGGGGF<FGGGGGGFFBFGGGGGGGFGGGGGGGGGGGGFDGGGFGGGGDECFFFGGFGFDFDGGGGGGGGCFCGGGGGGGGGGGGGGGGGCGGGGFGGC@@FFFGGGGGGGGGGGGGGGGGGGGGCFFGGGGCGGGGFGGGGGGGGGGGGGG?GGGGGGFGGGGGGFFFFGGGGFFFFGGFFFFGGGGFFGFFFFFFGFFFFFBGG
@M02352:288:000000000-CKWC8:1:1101:18978:9882 1:N:0:ACTGAGCG+GTAAGGAG
TACGGAGGGTGCAAGCGTTAATCGGAATTACTGGGCGTAAAGCGCACGTAGGTGGTTTGTTAAGTTGGATGTGAAAGCCCAGGGCTCAACCTTGGAACTGCATTCAAAACTGGCGAACTAGAGTATGGTAGAGGTGAGTGGAATTTCCTGTGTAGCGGTGAAATGCGTAGAGATGGGAAGGAACATCAGTGGCGAAGGCGACTCACTGGACCAATACTGACACTGAGGTGCGAAAGCGTGGGTAGCAAACAGGATTAGATACCCTGGTAGTCCACGCCGTAA
+
GGGGGFGGGGGGGGGGGGGGGGGGGGGGGGGGGGGGGGGGGGGGGGGGGGGGGGGGGGGGGGGGGGGGGGGGGGGGGGGGGGGGGGGGGGGGGGGGFFGGGGGGGGGGGGGGGGGGGGGGGGGGGGGGGGGGGGGGGGGGGGGGGGGGGGGGGGGGGGGGGGGGGGGGGGGGGGGGGGGGGGGGGGGGGGGGGGGGGGGDGGGGGGGGGGGGGGGGCGGGGGGFGGGGGGGGGGGFGGGGGGFFFFGFGGFFFFGGFFFFGGGGFFGFFFFFFGFFFFFFGG
@M02352:288:000000000-CKWC8:1:1101:8775:9890 1:N:0:ACTGAGCG+GTAAGGAG
TACGGAGGGTGCAAGCGTTAATCGGAATTACTGGGCGTAAAGCGCACGTAGGTGGTTTGTTAAGTTGGATGTGAAAGCCCAGGGCTCAACCTTGGAACTGCATTCAAAACTGGCGAACTAGAGTATGGTAGAGGTGAGTGGAATTTCCTGTGTAGCGGTGAAATGCGTAGAGATGGGAAGGAACATCAGTGGCGAAGGCGACTCACTGGACCAATACTGACACTGAGGTGCGAAAGCGTGGGTAGCAAACAGGATTAGATACCCTGGTAGTCCACGCCGTAA
+
GFFFGCEC@@:F@AFGGCBF,6<FF@BFGGCFFEGGGGE@@FGGGFGGFDFCEFGGF?FGGFGGGFEGGEDFGGGGGEGFFGF:@?B<FFGFF?FFG,?FDF<FGGGA5EGGGGGDCBDAGDGGFFGGDGFFGGGGGG,BEFDFGGFGGGGDGF9;FGGGGGGGGG:EEGG;CF?FGGGGGDFF8AF9FFGGGGGGDGGECCGGGCECGGGGGGGEG7CFGGGGFFCG7*>DDGG:<EDGGG:>:?C:<FFF?6FGFFFFF7CF459FA?AAFGF?FFD6CC
@M02352:288:000000000-CKWC8:1:1101:20866:9891 1:N:0:ACTGAGCG+GTAAGGAG
TACGAGGGGTGCAAGCGTTAATCGGAATTACTGGGCGTAAAGCGTGCGTAGGTGGTTTGTTAAGCAAGATGTGAAAGCCCCGGGCTCAACCTGGGAACTGCATTTTGAACTGGCAAACTAGAGTATTGTAGAGGGTAGTGGAATTTCCAGTGTAGCGGTGAAATGCGTAGAGATTGGAAGGAACATCAGTGGCGAAGGCGGCTACCTGGACAAATACTGACACTGAGGCACGAAAGCGTGGGGAGCAAACAGGATTAGATACCCTGGTAGTCCACGCCGTAA
+
GGGG9FEGGGGGGGGGGGGGGGGGGGGGGGFGGGGGGFGGGGGGGGFGGGGGGGGFGGGGGGGGGGGGGGGGGGGGGGGGGGGGGGGGGGGGGGGGGGGGGGGGGGGGGGGGGGGGGGGGGGGFGGGGGGGGGGGGGGGGGGGGGGGGGGGGGGGGGGGGGGGGGGGGGGGGGGGGGGGGGFGGGGGGGGGGGGGGGGGGGGGGGGGGGGGGGFGGGGGGGGGGGGGGGGGGDGGFGGDGEGFFFFGGGGFFF?GFDFDFGGGGFFG@FFFFFGF?B?F>DG
@M02352:288:000000000-CKWC8:1:1101:25063:9900 1:N:0:ACTGAGCG+GTAAGGAG
TACGGAGGGTCCGAGCGTTAATCGGAATTACTGGGCGTAAAGCGCGCGTAGGTGGTTATTTAAGTCAGATGTGAAAGCCCTGGGCTCAACCTAGGAACTGCACCTGATACTGGATAACTAGAGTACAGAAGAGGGTAGTGGAATTTCCTGTGTAGCGGTGAAATGCGTAGATATAGGAAGGAACACCAGTGGCGAAGGCGACTACCTGGTCTGATACTGACACTGAGGTGCGAAAGCGTGGGGAGCAAACAGGATTAGATACCCTGGTAGTCCACGCCGTAA
+
GGGGGGGGGFGGGEGGGFGG<EFFGGGGGGGGGGGGGGGGGGGGGGGGGGGGFGGGGGGGGGGGGGGGGGGGGGGGGGGGGGGFGEGGGGGGGGGGFFFFGGGGGGGEFFGFGGGGGGGGGGGGGGGGGGGGGGGGFGGGGGGGGGGGGGGGGFGGGGGGGGGGGGGEGGGGGGGGGGGGGGGGGGCFFGGGGGGGGGGGGGGGGGGGGGGGGGGGFGGGGGGCEGFGGGGGGGGFGGGGGGFFFFGGGGFFFBFGFFFFGGGGFFGFBFFF=FFFFBEBGG
@M02352:288:000000000-CKWC8:1:1101:15573:9977 1:N:0:ACTGAGCG+GTAAGGAG
TACGGAGGGTGCAAGCGTTACTCGGAATCACTGGGCGTAAAGAGCGTGTAGGCGGGTTTGTAAGTTTGAAGTGAAATCCAATGGCTCAACCATTGAACTGCTTTGAAAACTGCTTACCTAGAATATGGGAGAGGTAGATGGAATTTCTGGTGTAGGGGTAAAATCCGTAGAGATCAGAAGGAATACCGATTGCGAAGGCGATCTACTGGAACATTATTGACGCTGAGACGCGAAAGCGTGGGGAGCAAACAGGATTAGATACCCTGGTAGTCCACGCCCTAA
+
GGGGGGGGGGGGGGGGGGGGGGGGGGGGGGGGGGGGGGGGGGGGGGGGGGGGGGGGGGGGGGGGGGGGGGGGGGGGGGGGGGGGGGGGGGGGGGGGGGGGGGGGGGGGGGGGGGGGGGGGGGGGGGGGGGGGGGGGGGGGGGGGGGGGGGGGGGGGGGGGGGGGGGGGGGGGGGGGGGGGGGGGGGGGGGGGGGGGGGGGGGGGGGGGGGGGGGGGGGGGGGGGGGGGGGGGGGGFGGGGGGFFFFGGGGFFFFGGFFFFGGGGFFGFFFFFFGFFFFFFGG
@M02352:288:000000000-CKWC8:1:1101:13374:9991 1:N:0:ACTGAGCG+GTAAGGAG
TACGGAGGGTCCGAGCGTTATCCGGAATCATTGGGTTTAAAGGGTCCGCAGGCGGTCGATTAAGTCAGAGGTGAAATCCCATAGCTCAACTATGGAACTGCCTTTGATACTGGTTGACTTGAGTCATATGGAAGTAGATAGAATGTGTAGTGTAGCGGTGAAATGCATAGATATTACACAGAATACCGATTGCGAAGGCAGTCTACTACGTATGTACTGACGCTCATGGACGAAAGCGTGGGGAGCGAACAGGATTAGATACCCTGGTAGTCCACGCCGTAA
+
GGGGGGGGGGGGGGGGGGGGGGGGGGGGGGGGGGGGGGGGGGGGGGGGGGGGGGGGGGGGGGGGGGGGGGGGGGGGGGGGGGGGGGGGGGGGGGGGGGGGGGGGGGGGGGGGGGGGGGGGGGGGGGGGGGGGGGGGGGGGGGGGGGGGGGGGGGGGGGGGGGGGGGGGGGGGGGGGGGGGGGGGGGGGGGGGGGGGGGGGGGGGGGGGGGGGGGGGGGGGGGGGGGGGGGGGGGGFGGGGGGFFFFGGGGFFFFGGFFFFGGGGFFGFFFBFFGFFFFFBGG
@M02352:288:000000000-CKWC8:1:1101:21102:9993 1:N:0:ACTGAGCG+GTAAGGAG
TACGAGGGGTGCAAGCGTTAATCGGAATTACTGGGCGTAAAGCGTGCGTAGGTGGTTTGTTAAGCAAGATGTGAAAGCCCCGGGCTCAACCTGGGAACTGCATTTTGAACTGGCAAACTAGAGTATTGTAGAGGGTAGTGGAATTTCCAGTGTAGCGGTGAAATGCGTAGAGATTGGAAGGAACATCAGTGGCGAAGGCGGCTACCTGGACAAATACTGACACTGAGGCACGAAAGCGTGGGGAGCAAACAGGATTAGATACCCTGGTAGTCCACGCCGTAA
+
GGGGGGGGGGGGGGGGGGGGGGGGGGGGGGGGGGGGGGGGGGGGGGGGGGGGGGGFGGGGGGGGGGGGGGGGGGGGGGGGGGGGGGGGGGGGGGGGGGGGGGGGGGGGGGGGGGGGGGGGGCFFGGGGGGGGGGGGGGGGGGGGGGGGGGGGGGGGGGGGGGGGGGGGGGGGGGGGGGGGGGGGGGGGGGGGGGGGGGGGGGGGGGGGGGGGGGGGGGGGGGGGGGGGGGGGGGGFGGGGGGFFFFGGGGFFFFGGFFFFGGGGFFGFFFFFFGFFFFFFGG
@M02352:288:000000000-CKWC8:1:1101:11610:10007 1:N:0:ACTGAGCG+GTAAGGAG
TACAGAGGGTGCAAGCGTTAATCGGAATTACTGGGCGTAAAGCGCGCGTAGGTGGTTTGTTAAGTCGGATGTGAAAGCCCAGGGCTCAACCTTGGAATTGCACCCGATACTGGCAGGCTAGAGTACGATAGAGGAGTGTGGAATTTCCTGTGTAGCGGTGAAATGCGTAGATATAGGAAGGAACATCAGTGGCGAAGGCGACACTCTGGATTGATACTGACACTGAGGTGCGAAAGCGTGGGGAGCAAACAGGATTAGATACCCTGGTAGTCCACGCCGTAA
+
GGGGGGGGGGGGGGGGGFGG@FGGGGGGGGGGGGGGGGGGGGGGGGGGGGGGGGGFGGGGGGGGGGGGGGGGGGGGGGGGGGGGGGGGGGGGGGGGGGGGGGGFGGGGGGGGGGGGGGGGGGGGGGGGGGGGGGGGGGGGGGGGGGGGGGGGGGGGGGGGGGGGGGGGGGGGGGGGGGGGGGGGGGGGGGGGGGGGGGGGGGGGCFGGGGGGGGGFFGGGGGGGGGGGGGGGGGGFGGGGGGFFFFGGGGFFFFGGFFFFGGFGFFGFFFFFFGFBFFFFGG
@M02352:288:000000000-CKWC8:1:1101:18759:10046 1:N:0:ACTGAGCG+GTAAGGAG
TACGGAGGGTGCAAGCGTTACTCGGAATCACTGGGCGTAAAGAGCGTGTAGGCGGGTTTGTAAGTTTGAAGTGAAATCCAATGGCTCAACCATTGAACTGCTTTGAAAACTGCTTACCTAGAATATGGGAGAGGTAGATGGAATTTCTGGTGTAGGGGTAAAATCCGTAGAGATCAGAAGGAATACCGATTGCGAAGGCGATCTACTGGAACATTATTGACGCTGAGACGCGAAAGCGTGGGGAGCAAACAGGATTAGATACCCTGGTAGTCCACGCCCTAA
+
GGGGG,CFGFGGGGGGGGGDC<EGGGGGGGGGFGGGGGGEGGFGGGCFGGGGGGGGGGGGGGGGGGGGDEGGGGGGGGGGGGGFGFGGGGGGGGGGGGGGGFGGFGGGDGGGGGGGGGGFGG9D>BDFFFG@FFFFFCFGGGGGGFFGGGGGFGGGGGGGGGGGGGGGGGGGGGGGGGGGGFGGGGGGGGGGGGGGGGGGGGGGGGFGGGGGGGF+A?9CGGGGGGGCEGGGGGGFGDGGGGF?FFGFEGFF?FDGFF<FFGGGFFGFFFFFFGFBFFFFGF
@M02352:288:000000000-CKWC8:1:1101:26493:10049 1:N:0:ACTGAGCG+GTAAGGAG
TACGGAGGGGGTTAGCGTTGTTCGGAATTACTGGGCGTAAAGCGTACGTAGGCGGATTGGAAAGTTGGGGGTGAAATCCCAGGGCTCAACCCTGGAACTGCCTCCAAAACTATCAGTCTAGAGTTCGAGAGAGGTGAGTGGAATTCCAAGTGTAGAGGTGAAATTCGTAGATATTTGGAGGAACACCAGTGGCGAAGGCGGCTCACTGGCTCGATACTGACGCTGAGGTACGAAAGTGTGGGGAGCAAACAGGATTAGATACCCTGGTAGTCCACACCGTAA
+
GGGGGFGGGGGGGGGGGGGGGGGGGGGGGGGGGGGGGGGGGGGGGGGGGGGGGGGGGGGGGGGGGGGGGGGGGGGGGGGGGGGGGGGGGGGGGGGGGGGGGGGGGGGGGGGGGGGGGGGGGGGGGGGGGGGGGGGGGGGGGGGGGGGGGGGGGGGGGGGGGGGGGGGGGGGGGGGGGGGGGGGGGGGGGGGGGGGGGGGGGGGGGGGGGGGGGGGGGGGGGGGGGGGGGGGGGGGDGGGGGGFFFFFGGGF??FGGFFFFGGGGFFGFFFDFFGFFFFF?GG
@M02352:288:000000000-CKWC8:1:1101:21750:10050 1:N:0:ACTGAGCG+GTAAGGAG
TACGGAGGGGGTTAGCGTTGTTCGGAATTACTGGGCGTAAAGCGCACGTAGGCGGATCAGAAAGTATAGGGTGAAATCCCAGGGCTCAACCCTGGAACTGCCTTGTAAACTCCTGGTCTTGAGTTCGAGAGAGGTGAGTGGAATTCCGAGTGTAGAGGTGAAATTCGTAGATATTCGGAGGAACACCAGTGGCGAAGGCGGCTCACTGGCTCGATACTGACGCTGAGGTGCGAAAGTGTGGGGAGCAAACAGGATTAGATACCCTGGTAGTCCACACCGTAA
+
GGGGGBFGGGGGGGGGGGGGGGGGGGGGGGGGGGGGGGGGGGGGGGGGGGGGGGGGGGGGGGGGGGGGGGGGGGGGGGGGGGGGGGGGGGGGGGGGGGGGGGGGGGGGGGGGGGGGGGGGGGGGGGGGGGGGGGGGGGGGGGGGGGGGGGGGGGGGGGGGGGGGGGGGGGGGGGGGGGGGGGGGGGGGGGGGGGGGGGGGGGGGGGGGGGGGGGGGGGGGGGGGGGGGGGGGGGGFGGGGGGFFFFGGFGFFFFGGFFFFGGGGFFGFFFFFFGFFFFFFGG
@M02352:288:000000000-CKWC8:1:1101:2610:10059 1:N:0:ACTGAGCG+GTAAGGAG
TACGGAGGGTGCAAGCGTTACTCGGAATCACTGGGCGTAAAGAGCGTGTAGGCGGGTTTGTAAGTTTGAAGTGAAATCCAATGGCTCAACCATTGAACTGCTTTGAAAACTGCTTACCTAGAATATGGGAGAGGTAGATGGAATTTCTGGTGTAGGGGTAAAATCCGTAGAGATCAGAAGGAATACCGATTGCGAAGGCGATCTACTGGAACATTATTGACGCTGAGACGCGAAAGCGTGGGGAGCAAACAGGATTAGATACCCTGGTAGTCCACGCCCTAA
+
GGGFGGGGGFGGGFGGGGGGGGGFEGGGFGGAFGGGGGGGGGGGGGGGGGGGGGGGEGGGGGGGFGGGGCGGGGGGGGGGGGGGGGGGGGGGGGGGGGGGGGGGGGGGGGGGGGGGGGGGGGGGGGGGGGGGGGGGGGGGGGFGGFGGGGGGGGGGGGGGGGGGGGGGGGGGGGGGGGGGGGGGGGGGGCEGGGGGGGGGGGGGGGGGGGFFGGFGGGGGFGGGGGDEGGGGCGGFGGGGGGFFFFGGGGFFF?GGFFFFGFGGFFGFFFFF=FF:>BDFGG
@M02352:288:000000000-CKWC8:1:1101:15309:10074 1:N:0:ACTGAGCG+GTAAGGAG
TACGAGGGGTGCAAGCGTTAATCGGAATTACTGGGCGTAAAGCGTTCGTAGGCGGTTTGTTAAGCAAGATGTGAAAGCCCAGGGCTCAACCTTGGAACTGCATTTTGAACTGGCAAACTAGAGTACTGTAGAGGGTGGTGGAATTTCCAGTGTAGCGGTGAAATGCGTAGAGATTGGAAGGAACATCAGTGGCGAAGGCGGCCACCTGGACAGATACTGACGCTGAGGAACGAAAGCGTGGGGAGCGAACAGGATTAGATACCCTGGTAGTCCACGCCGTAA
+
GGGGFGGGGGGGGGGGGGGGGGGGGGGGGGGGGGGGGGGGGGGGGGGGGGGGGGGFGGGGGGGGGGGGGGGGGGGGGGGGGGGGGGGGGGGGGGGGGGGGGGGGGGGGGGGGGGGGGGGGGGGGGGGGGGGGGGGGGGGGGGGGGGGFGGGGGGGGGGGGGGGGGGGGGGGGGGGGGGGGGGGGGFGGGGGGGGGGGGGGGGGGGGGGGGGGGGGGGGGGGGGGGGGGGGGGGGGFGGGGGGFFFFGGGGFFFFGFFFFFGGGGFFGFFFFFFGFFFFFFGG
@M02352:288:000000000-CKWC8:1:1101:13742:10083 1:N:0:ACTGAGCG+GTAAGGAG
TACAGAGGGTGCAAGCGTTAATCGGAATTACTGGGCGTAAAGCGCGCGTAGGTGGTTTGTTAAGTCGGATGTGAAAGCCCAGGGCTCAACCTTGGAATTGCACCCGATACTGGCAGGCTAGAGTACGATAGAGGAGTGTGGAATTTCCTGTGTAGCGGTGAAATGCGTAGATATAGGAAGGAACATCAGTGGCGAAGGCGACACTCTGGATTGATACTGACACTGAGGTGCGAAAGCGTGGGGAGCAAACAGGATTAGATACCCTGGTAGTCCACGCCGTAA
+
GGGGGGGGGGGGGGGGGGGGDFGGGGGGGGGGGGGGGGGGGGGGGGGGGEFFCFGGGGGGGGGGGGGGGGGGGGGGGGGGGGGGGGGGGGGGGGGGFGGGGGGGGGGGGGGGGGGGGGGGGGGGGGGGGGGGGGFGGGGGGGGGGGGGGGGGGGGGGGGGGGGGGGGGGGGGGGCFGGGGGGGGGGGGGGGGGGGGGGGGEGGG<FGFGGFCFGGFFGGGGGGGGGGGGGGGGEGFGGGGGGFFFFGGGGFFFFGGFFFFGGEGFFGFFFFFFGFFFFFFGG
@M02352:288:000000000-CKWC8:1:1101:13841:10087 1:N:0:ACTGAGCA+GTAAGGAG
TACGAGGGGTGCAAGCGTTAATCGGAATTACTGGGCGTAAAGCGTACGTAGGCGGTTTGTTAAGCAAGATGTGAAAGCCCAGGGCTCAACCTTGGAACTGCATTTTGAACTGGCAAACTAGAGTACTGTAGAGGGTGGTGGAATTTCCAGTGTAGCGGTGAAATGCGTAGAGATTGGAAGGAACATCAGTGGCGAAGGCGGCCACCTGGACAGATACTGACGCTGAGGTACGAAAGCGTGGGGAGCGAACAGGATTAGATACCCTGGTAGTCCACGCCGTAA
+
GGGGFFGEGGGGGGGGGGGGGGGGGGGGGGGGGGGGGGGGGGGGGGGGGGGGGGGGGGGGGGGGGGFGGGGGGGGGGGGGGGGGGGGGGGGGGGGGGGGGGGGGGGGGGGGGGGGGGGFGGGGGGGGGGGGGGGE@FGGGGGGGGGGCGGGGGGGGGGGGGGGGGGGGGGGGDGGFGGGGGGGGGGGGGGGGGGGGGGGGGGGGGGGGGGGGGGGGGGGGGGGGGGGGGGGGGGGFDCDCECDB>FGGGGFFF6CC2*6FGGGGFFGFFF<2FGFF>()4CD
@M02352:288:000000000-CKWC8:1:1101:17237:10107 1:N:0:ACTGAGCG+GTAAGGAG
TACGAGGGGTGCAAGCGTTAATCGGAATTACTGGGCGTAAAGCGTGCGTAGGTGGTTTGTTAAGCAAGATGTGAAAGCCCCGGGCTCAACCTGGGAACTGCATTTTGAACTGGCAAACTAGAGTATTGTAGAGGGTAGTGGAATTTCCAGTGTAGCGGTGAAATGCGTAGAGATTGGAAGGAACATCAGTGGCGAAGGCGGCTACCTGGACAAATACTGACACTGAGGCACGAAAGCGTGGGGAGCAAACAGGATTAGATACCCTGGTAGTCCACGCCGTAA
+
GGGGGGGGGGGGGGGGDGGG,CFFGGGGGGGGFGGGGGGGGGGGGGGGGGGGGGGFGGGGGGGGGGGGGGGGGGGGGGGGGGGGGGGGBFGGGGGGGGGGGGGGGGGGGGGGGGGGGGGGGGGGFGGGGGGGGGGGGGGGGGGGGGGGGGGGGFFGGGGGGGGGGGGGGGGGGGGGGGGGGGGGGFGGGGDFGGGGGGGGGGDEGGGGGGGGGGGGGGFGGGGGGGGGGGGGGGGF4CGGGGE:;>F*ACFFFFGGFFFFGGEGFFGFDFFFFGFBFFFF39
@M02352:288:000000000-CKWC8:1:1101:21374:10119 1:N:0:ACTGAGCG+GTAAGGAG
TACGGAGGGTGCAAGCGTTAATCGGAATTACTGGGCGTAAAGCGCACGTAGGCGGTTTGTTAAGTTGGATGTGAAAGCCCAGGGCTCAACCTTGGAACTGCATTCAAAACTGGCGAACTAGAGTATGGTAGAGGTGAGTGGAATTTCCTGTGTAGCGGTGAAATGCGTAGAGATGGGAAGGAACATCAGTGGCGAAGGCGACTCACTGGACCAATACTGACACTGAGGTGCGAAAGCGTGGGTAGCAAACAGGATTAGATACCCTGGTAGTCCACGCCCTAA
+
GGGGGCFGGCFGGGGGGGGG<FFFGGFFGGGGFGGGGGGGGGGGGEGGGGGG9CGCFGGGGGGGGAEFGGGGGGGGGGGGGGGGGFGGGGGGDEFGGGGGGG9?DFG<FFFGCFGGGGG9FFFFFC@DGGGFGGGGGGGGGGGGGFG=;FFGGAFGGGGGFGCFGGCGEGG@;CGCFGCGEGGGEFGCCGGGGGGGGGGGGGCGCGGFFFG=>@?CFGGCGGGGFGGGFFF<EEDEFEDEGGE>?FGGFFFFF<FG?F<FDFGFFFDFFFFFFGFFFFEFGG
@M02352:288:000000000-CKWC8:1:1101:5643:10121 1:N:0:ACTGAGCG+GTAAGGAG
TACGAGGGGTGCAAGCGTTAATCGGAATTACTGGGCGTAAAGCGTTCGTAGGCGGTTTGTTAAGCAAGATGTGAAATCCCAGGGCTCAACCCTGGAACTGCCTTGTAAACTCCTGGTCTTGAGTTCGAGAGAGGTGAGTGGAATTCCGAGTGTAGAGGTGAAATTCGTAGATATTCGGAGGAACACCAGTGGCGAAGGCGGCTCACTGGCTCGGTACTGACGCTGAGGTGCGAAAGTGTGGGGAGCAAACAGGATTAGATACCCTGGTAGTCCACACCGTAA
+
GGGGGGGGGGGGGGGGGGGGGGGGGGGGGGGGGGGGGGGGGGGGGGGGGGGGGGGGGGGGGGGGGGGGGGGGGGGGGGGGGGGGGGGGGGGGGGGGGGGGGGGGGGGGGGGGGGGGGGGGGGGGGGGGGFGGGGGGGGGGGGGGGGGGGGGGGGGGGGGGGGGGGGGGGGGGGGGGGGGGGGGGGGGGGGGGGGGGGGGGGGGEFGGGGGGGGGGGGGGGGGGGGGGGGGGGGGGFGGGGGGFFFFGGGG@FFFGGFFFFGGGGFFGFFFFFFGFBB?54<C
@M02352:288:000000000-CKWC8:1:1101:4093:10127 1:N:0:ACTGAGCG+GTAAGGAG
TACGGAGGGTGCAAGCGTTAATCGGAATTACTGGGCGTAAAGCGCACGTAGGTGGTTTGTTAAGTTGGATGTGAAAGCCCAGGGCTCAACCTTGGAACTGCATTCAAAACTGGCGAACTAGAGTATGGTAGAGGTGAGTGGAATTTCCTGTGTAGCGGTGAAATGCGTAGAGATGGGAAGGAACATCAGTGGCGAAGGCGACTCACTGGACCAATACTGACACTGAGGTGCGAAAGCGTGGGTAGCAAACAGGATTAGATACCCTGGTAGTCCACGCCGTAA
+
GGGGGGGGGGGGGGGGGGGGGGGGGGGGGGGGGGGGGGGGGGGGGGGGFGGGGGGGGGGGGGGGGGGGGGGGGGGGGGGGGGGGGGGGGGGGGGGGFFFGGGGGGGGGGGGGGGGGGGGGGGGGGGGGGGGGGGGFEGGGGGGFFFGGGGGGGGGGGGGGGGGGGGGGGGGGDFDGGGGGGGGGFFGGGGGGGGGGGGGGGGGGGGGGGGGGGGGFFGGGGGGFGFGGGGGGGGGFGGGGGGFFFFGGGGFFFFGG?FFFGGGGFFGF<FAABDFFFBE;GD
@M02352:288:000000000-CKWC8:1:1101:8616:10129 1:N:0:ACTGAGCG+GTAAGGAG
TACGGAGGGTCCGAGCGTTAATCGGAATTACTGGGCGTAAAGCGCGCGTAGGTGGATTGGTCAGTCAGATGTGAAAGCCCAGGGCTCAACCTTGGAACTGCATCTGATACTGCTAGTCTAGAATACAGTAGAGGGTAGTGGAATTTCCTGTGTAGCGGTGAAATGCGTAGATATAGGAAGGAACACCAGTGGCGAAGGCGACTACCTGGACTGATATTGACACTGAGGTGCGAAAGCGTGGGGAGCAAACAGGATTAGATACCCTGGTAGTCCACGCCGTAA
+
GGGGGGGGGGGGGGGGGGGGGGGGGGGGGGGGGGGGGFGGGGGGGGGGGGGGFGGGGGGGGGGGGGGGGGGGGGGGGGGGGGGGGGGGGGGGGGGGGGGGGGGGGGGGGGGGGGGGGGGGGGGGGGGGGGGGGGGGGGGGGGGGGGGGGGGGGGGGGGGGGGGGGGGGGGGGGGGGGGGGGGGFGGGGGGGGGGGGGGGGGGGGGGGGGGG6EGGGGGGGGGGGGGGGGGGGGGGFGGGGGGFFFFGGGGFFFFGGFFFFGGGGFFGFABAFFGFFFFFFGD
@M02352:288:000000000-CKWC8:1:1101:21400:10138 1:N:0:ACTGAGCG+GTAACGAG
TACGAGGGGTGCAAGCGTTAATCGGAATTACTGGGCGTAAAGCGTGCGTAGGTGGTTTGTTAAGCAAGATGTGAAAGTTCAGGGCTCAACCTTGGAACTGCATTTTGAACTGGCAAACTAGAGTACTGTAGAGGGTGGTGGAATTTCTAGTGTAGCGGTGAAATGCGTAGAGATTGGAAGGAACATCAGTGGCGAAGGCGGCCACCCGGACCGATACTGACGCTGAGGAACGAAAGCGTGGGGAGCGAACAGGATTAGATACCCTGGTAGTCCACGCAGTAA
+
GGGG<@FGCF+C,FFGGGGG,6EFGG@FGG<FGGG8BFGGGG<F6BFGGGGGGGG=,9CGGGGGA<FGCGGGGGGGG5,555CFGGGGGGG8FA<FG,FGGGCFGFA+CFGGGG,,,AF,FFGGGG=FGGGGGG7@FG+DFGGGG9,,3@FGGGGGGGGGGGGGGG7EGGG;CF;9,4C8CGGG,<F9CG,CGGGGGGGCGG5*2C*?G*1****:CFGGGGGG*>*A+AFGGGGFGGGGGG><1;GGGGFFFFGGFFFFGGGGFFGF<?BFFGFFF0;:GG
@M02352:288:000000000-CKWC8:1:1101:27269:10153 1:N:0:ACTGAGCG+GTAAGGAG
TACAGAGGGTGCAAGCGTTAATCGGAATTACTGGGCGTAAAGCGCGCGTAGGTGGTTTGTTAAGTCGGATGTGAAAGCCCAGGGCTCAACCTTGGAACTGCATCTGATACTGCTAGTCTAGAATACAGTAGAGGGTAGTGGAATTTCCTGTGTAGCGGTGAAATGCGTAGATATAGGAAGGAACACCAGTGGCGAAGGCGACTACCTGGACTGATATTGACACTGAGGTGCGAAAGCGTGGGGAGCAAACAGGATTAGATACCCTGGTAGTCCACGCCGTAA
+
GGGFGGGGGGGGGGGGGGGGFEGGGGGGGGGGGGGGGGGGGGGGGGGGGGGGGEG?FFEGGGFGCFEGGGGGGGGGGGGGGFGGGGGGGGGDGEGFDGGGGGGAFGGAFGFGGGFG?FFG<DBFGGGGGGGGGFCFFGFGGGGFFFGGGGGGGGGGGGGGGGGGGGGGGGGFGGGGGGGG@FGGGGGGGGGGGGGGGGGGGGGDFGGGGGGFGFCGGGGGGG7CFGG5FGFGGGGFGGGGGGFFFFGGGG:@FFGGFFFFDFGGFFF?FBAFFG@BFFEFGG
@M02352:288:000000000-CKWC8:1:1101:13832:10169 1:N:0:ACTGAGCG+GTAAGGAG
TACGAGGGGTGCAAGCGTTAATCGGAATTACTGGGCGTAAAGCGTTCGTAGGCGGTTTGTTAAGCAAGATGTGAAAGCCCAGGGCTCAACCTTGGAACTGCATTTTGAACTGGCAAACTAGAGTACTGTAGAGGGTGGTGGAATTTCCAGTGTAGCGGTGAAATGCGTAGAGATTGGAAGGAACATCAGTGGCGAAGGCGGCCACCTGGACAGATACTGACGCTGAGGAACGAAAGCGTGGGGAGCGAACAGGATTAGATACCCTGGTAGTCCACGCCGTAA
+
GGGGFGGGGGGGGGGGGGGGGGGGGGEFGGGGGGGGGGGGGGGGGGGGGGGGGGGGGGGGGGGGGGGGGGGGGGGGGGGGGGGGGGGGGGGGGGGGGGGGGGGGGGGGGGGGGGGGGGGGGGGGGGGGGGGGGGGGGGGGGGGGGGGGGGGGGGGGGGGGGGGGGGGGGGGGFGGGGGGGGGGGGGGGGGGGGGGGGGGGGGGGGGGGFGGGGGGGGGGGGGGGGGGGGGGGGGGFGGGGGGF09FGGEGFFFFFGFFFFGGGGFFGFBFFFFGFFFFF>DD
@M02352:288:000000000-CKWC8:1:1101:2264:10171 1:N:0:ACTGAGCG+GTAAGGAG
TACGAGGGGTGCAAGCGTTAATCGGAATTACTGGGCGTAAAGCGTTCGTAGGCGGTTTGTTAAGCAAGATGTGAAAGCCCAGGGCTCAACCTTGGAACTGCATTTTGAACTGGCAAACTAGAGTACTGTAGAGGGTGGTGGAATTTCCAGTGTAGCGGTGAAATGCGTAGAGATTGGAAGGAACATCAGTGGCGAAGGCGGCCACCTGGACAGATACTGACGCTGAGGAACGAAAGCGTGGGGAGCGAACAGGATTAGATACCCTGGTAGTCCACGCCGTAA
+
GGGGG@FGCGGGGGGFGGGGGGGGGGGGFGDFGGGCCGGGGGFGGGDFCFFGGGGFDGGGGGGGGGGGGGGGGGGGGGFGFGFFFFFEEGGEGFGFFFGGGGGGGGFFGEFGGFGGGGGGGGFFGGGGFFFGGFG>@FGGEGCFGGFGCGGCGFGGGGGGGGF?FFGCC>7F,,5BFDGFGGGGFGCGG9FFGGGDEEGGEG5EGGGFGCGCFG?CFF<EGGG5;5CF6CCCEGG>5E3CEGEFF>GGGGFF?<G*39:F7C6FFFGF<F<>FGFBF?E>GD
@M02352:288:000000000-CKWC8:1:1101:8038:10173 1:N:0:ACTGAGCG+GTAAGGAG
TACGGAGGGTGCAAGCGTTAATCGGAATTACTGGGCGTAAAGCGCACGTAGGTGGTTTGTTAAGTTGGATGTGAAAGCCCAGGGCTCAACCTTGGAACTGTATTCAAAACTGGCGAACTAGAGTATGGTAGAGGTGAGTGGAATTTCCTGTGTAGCGGTGAAATGCGTAGAGATGGGAAGGAACATCAGTGGCGAAGGCGACTCACTGGACCAATACTGACACTGAGGTGCGAAAGCGTGGGTAGCAAACAGGATTAGATACCCTGGTAGTCCACGCCGTAA
+
GGGGGGGGGGGGGGGGGGGGGGGGGGGGGGGGGGGGGGGGGGGGGGGGGGGGGGGGGGGGGGGGGGGGGGGGGGGGGGGGGGGGGGGGGGGGGGGGGGGGGGGGGGGGGGGGGGGGGGGGGGGGGGGGGGGGGGGGGGGGGGFGGGGGGGGGGGGGGGGGGGGGGGGGGGGGFGGGGGGGGGGGGGGGFGGGGGGGGGGGGGGGGGGGGGGGGGGGGGGG?CFGGGGFGGGGGGGFGGDGGC5>BFGG6<FFFFGGFFBFFGGCFFGFFFFFFGFB>FF6GG
@M02352:288:000000000-CKWC8:1:1101:4370:10217 1:N:0:ACTGAGCG+GTAAGGAG
TACGGAGGGTGCAAGCGTTAATCGGAATTACTGGGCGTAAAGCGCACGTAGGTGGTTTGTTAAGTTGGATGTGAAAGCCCAGGGCTCAACCTTGGAACTGCATTCAAAACTGGCGAACTAGAGTATGGTAGAGGTGAGTGGAATTTCCTGTGTAGCGGTGAAATGCGTAGAGATGGGAAGGAACATCAGTGGCGAAGGCGACTCACTGGACCAATACTGACACTGAGGTGCGAAAGCGTGGGTAGCAAACAGGATTAGATACCCTGGTAGTCCACGCCGTAA
+
GGGGGGGGGGGGGGGGGGGGEGGGGGGGGGGGGGGGGGGGGGGGGGGGGGGGGGGGGGGGGGGGGGGGGGGGGGGGGGGGGGGGGGGGGGGGGGGGGGGGGGGGGGGGGGGGGGGGGGGGGGGGGGGGGGGGGGGGGGGGGGGGGGGGGGGGGGGGGGGGGGGGGGGGGGGGFGGGGGGGGGGGGGGGGGGGGGGGGGGGGGGGGGGGFGGGGGGGGGGGGGGGGGGGGGGGGGGFGGGGGGFFFFGGGGFFFFGGFFFFGGGGFFGFF?BFFGFFFBF6DG
@M02352:288:000000000-CKWC8:1:1101:4152:10218 1:N:0:ACTGAGCG+GTAAGGAG
TACGGAGGGTGCAAGCGTTACTCGGAATCACTGGGCGTAAAGAGCGTGTAGGCGGGTTTGTAAGTTTGAAGTGAAATCCAATGGCTCAACCATTGAACTGCTTTGAAAACTGCTTACCTAGAATATGGGAGAGGTAGATGGAATTTCTGGTGTAGGGGTAAAATCCGTAGAGATCAGAAGGAATACCGATTGCGAAGGCGATCTACTGGAACATTATTGACGCTGAGACGCGAAAGCGTGGGGAGCAAACAGGATTAGATACCCTGGTAGTCCACGCCCTAA
+
GGGGGGGGGGGGGGGGGGGGGGGGGGGGGGGGGGGGGGGGGGGGGGGGGGGGGGGGGGGGGGFGGGGGGDFGGGGGGGGGGGGGGGGGGGGGGGGGGGGGGGGGGGGGGGGGGGGGGGGGGG<FFGGGGGGGGGGGGGGGGGGGGGGGGGGGGFGGGGGGGGGGGGGGGDGGGGGGGGFGGGGGGGGGGGDFGGGCEGGGGGGGGGGGGGGGGGGGGGGGGGGGGGGGGGGGGGGFGGGGGGFFFFGGGGFFFFGGFFFFGGGGFFGFFFFAFGF?FFFFGG
@M02352:288:000000000-CKWC8:1:1101:6356:10241 1:N:0:ACTGAGCG+GTAAGGAG
TACGGAGGGGGTTAGCGTTGTTCGGAATTACTGGGCGTAAAGCGCACGTAGGCGGATCAGAAAGTATAGGGTGAAATCCCAGGGCTCAACCCTGGAACTGCCTTATAAACTCCTGGTCTTGAGTTCGAGAGAGGTGAGTGGAATTCCGAGTGTAGAGGTGAAATTCGTAGATATTCGGAGGAACACCAGTGGCGAAGGCGGCTCACTGGCTCGATACTGACGCTGAGGTGCGAAAGTGTGGGGAGCAAACAGGATTAGATACCCTGGTAGTCCACACCGTAA
+
GGGGGGGGGGGGGGGGGGGGGGGGGGGGGGGGGGGGGGGGGGGGGGGGGGGGGGGGGGGGGGGGGGGGGGGGGGGGGGGGGGGGGGGGGGGGGGGGGGGGGGGGGGGGGGGGGGGGGGGGGGGGGGGGGGGGGGGGGGGGGGGGGGGGDGGGGGGGGGGGGGGGGGGGGGGGGGGGGGGGGGGGGGGGGGGGGGGGGGGGGGGGGGGGGGGGGGGGGGGGGGGGGGGGGGGGGGGFGGGGGGFFBEGGGGFFF:FGFFFFFGGGFFGF>FFFFFFFFFFFGG
@M02352:288:000000000-CKWC8:1:1101:27404:10245 1:N:0:ACTGAGCG+GTAAGGAG
TACGGAGGGTGCAAGCGTTAATCGGAATTACTGGGCGTAAAGCGCACGTAGGTGGTTTGTTAAGTTGGATGTGAAAGCCCAGGGCTCAACCTTGGAACTGCATTCAAAACTGGCGAACTAGAGTATGGTAGAGGTGAGTGGAATTTCCTGTGTAGCGGTGAAATGCGTAGAGACGGGAAGGAACATCAGTGGCGAAGGCGACTCACTGGACCAATACTGACACTGAGGTGCGAAAGCGTGGGTAGCAAACAGGATTAGATACCCTGGTAGTCCACGCCGTAA
+
GGGGGGGGGGGGGGGGGGGDDGGGGGGGGGGGGGGGGGGGGGGGGGGGFGFGGGGGGGGGGGGGGGGGGGGGGGGGGGGGGGGGGGGGGGGGGGGGGGGGGGGGFGGGGGGGGGGGGGGGFGGGGGGGGGGGGGGGGGGGGGGGGFGGGGGGGGGGGGGGGGGGGGGGGGGGGGDGGGEEGGGGGGGGGFGGGGGGGGGGGGGDGGGGGGGGGGFC@9:FGGGGGGGFCFGGGGGFGGGGGGBABFGGGGFFFFGCBFDFGGFGFFGF<FAFFGFF>BFBGG
@M02352:288:000000000-CKWC8:1:1101:27392:10260 1:N:0:ACTGAGCG+GTAAGGAG
TACGGAGGGTGCAAGCGTTAATCGGAATTACTGGGCGTAAAGCGCACGTAGGTGGTTTGTTAAGTTGGATGTGAAAGCCCAGGGCTCAACCTTGGAACTGCATTCAAAACTGGCGAACTAGAGTATGGTAGAGGTGAGTGGAATTTCCTGTGTAGCGGTGAAATGCGTAGAGACGGGAAGGAACATCAGTGGCGAAGGCGACTCACTGGACCAATACTGACACTGAGGTGCGAAAGCGTGGGTAGCAAACAGGATTAGATACCCTGGTAGTCCACGCCGTAA
+
GGGGGGGGGGDGGGGCCFGECCFGDFGFGGGFGGFGGEGEGGGGGGGGAFGGFFFCCCGFGEFGFGGGGFGGFFGGGGGGGGGGGGGGGGGGGGGGFGGGGGCCFEFGFA@FGGGGGEDGGEEFFFFFGDAFGG<FFGGGGGFGC9FFCCBFGGGGCCGGGGFGGCF@ECEFGG>EGGEEDFGGFFC9FFGCG>:B5CEGGGGGCF7C6CCCFFFF+0<FFC+2@FF53:6D::CDGGGG>E3>?FGGG7@FBFG>?4<*AEFG?FG4:=3<FDFFFFF0<C
@M02352:288:000000000-CKWC8:1:1101:25337:10273 1:N:0:ACTGAGCG+GTAAGGAG
TACGAGGGGTGCAAGCGTTAATCGGAATTACTGGGCGTAAAGCGTGCGTAGGTGGTTTGTTAAGCAAGATGTGAAAGCCCCGGGCTCAACCTGGGAACTGCATTTTGAACTGGCAAACTAGAGTATTGTAGAGGGTAGTGGAATTTCCAGTGTAGCGGTGAAATGCGTAGAGATTGGAAGGAACATCAGTGGCGAAGGCGGCTACCTGGACAAATACTGACACTGAGGCACGAAAGCGTGGGGAGCAAACAGGATTAGATACCCTGGTAGTCCACGCCGTAA
+
GGGG<EGGGGGGGGGGGGGGGGGGGGGGGGGGGGGGGGGGGGGGGGGGFEGGFGGGGGGGGGGGGGGGGGGGGGGGGGGGGEGGGGGGGGGGGGGGGGGGGGGGGGGGFGGGGGGGGGGGGGGGGGGGGGGGGGGFGGGGGGGGGGGGGGGGGGGGGGGGGGGGGGGGGGGGFGGGGGGGGGGGGGFGGGGGGGGGGGGGGGGDGGGGGGGGGGGGGGGGGGGGGGGGGGGGGGGEFECGGGEFBFGGGGFFFFGGFFFFGGGGFFGFFFFFFGFBF?FFGG
@M02352:288:000000000-CKWC8:1:1101:14141:10297 1:N:0:ACTGAGCG+GTAAGGAG
TACGAGGGGTGCAAGCGTTAATCGGAATTACTGGGCGTAAAGCGTACGTAGGCGGTTTGTTAAGCAAGATGTGAAAGCCCAGGGCTCAACCTTGGAACTGCATTTTGAACTGGCAAACTAGAGTACTGTAGAGGGTGGTGGAATTTCCAGTGTAGCGGTGAAATGCGTAGAGATTGGAAGGAACATCAGTGGCGAAGGCGGCCACCTGGACAGATACTGACGCTGAGGTACGAAAGCGTGGGGAGCGAACAGGATTAGATACCCTGGTAGTCCACGCCGTAA
+
GGGGFGGGGGGGGGGGGGGGFFGGGGGGGGGGGGGGGGGGGGGGGGGGGGGGGGGGGGGGGGGGGGGGGGGGGGGGGGGGGGGGGGGGGGGGGGGGGGGGGGGGGGGGGGGGGGGGGGGGGGGGGGGGGGGGGGGGGGGGGGGGGGGGGGGGGGGGGGGGGGGGGGGGGGGGGGGGGGGGGGGGGGGGGGGGGGGGGGGGGGGGGGGGGGGGGGGGGGGGGGGGGGGGGGGGGGGFGGGGGGFFFFGGEGFFFFGGFFFFGGFGFFGFFFFFFGFFFFFFDD
@M02352:288:000000000-CKWC8:1:1101:22483:10317 1:N:0:ACTGAGCG+GTAAGGAG
TACGGAGGGTCCGAGCGTTATCCGGAATCATTGGGTTTAAAGGGTCCGCAGGCGGTCGATTAAGTCAGAGGTGAAATCCCATAGCTCAACTATGGAACTGCCTTTGATACTGGTTGACTTGAGTCATATGGAAGTAGATAGAATGTGTAGTGTAGCGGTGAAATGCATAGATATTACACAGAATACCGATTGCGAAGGCAGTCTACTACGTATGTACTGACGCTCATGGACGAAAGCGTGGGGAGCGAACAGGATTAGATACCCTGGTAGTCCACGCCGTAA
+
GGGGGGGGGGGGGGGGGGGGGGGGGGGGGGGGGGGGGGGGGGGGGGGGGGGGGGGGGGGGGGGGGGGGGGGGGGGGGGGGGGGGGGGGGGG,FFGGGGGGGGGGGGGGGGGGGGGGGGGGGGGGGGGGGGGG<FGGGGGGGGGGGGGGGGGGGGGGGGGGGGGGGGGGGGGGGGGGGGGGGGGGGGGGGGGGGGGGGGGGGGGGGGGFGGGGGGGGGGGGGGGGGDFGGGGGGGGFGGGGGGBFFFGGGGFFFFGGFFFFGGGGFFGFFFDFFGFFF<BFGG
@M02352:288:000000000-CKWC8:1:1101:8154:10343 1:N:0:ACTGAGCG+GTAAGGAG
TACGGAGGATCCAAGCGTTATCCGGAATCATTGGGTTTAAAGGGTCCGTAGGTGGTTTATTAAGTCAGAGGTGAAATCCTATCGCTTAACGATAGAACTGCCTTTGATACTGATAGACTTGAGTTATTGTGAAGTAGTTAGAATGTGTAGTGTAGCGGTGAAATGCATAGATATTACACAGAATACCGATTGCGAAGGCAGATTACTAACAATATACTGACACTGAGGGACGAAAGCGTGGGTAGCGAACAGGATTAGATACCCTGGTAGTCCACGCCGTAA
+
GGGGGGGGGFGGGGGGGGGGGGGGGGGFGGGGGGGGGDGGGGFFFGGGGEGGFGGGGGGGGGGGGGGGFEFGGGGGGGGGGGGGGGGGGG+FGGEGFGGGGGGGGGGGGGGGGGGGGGGGGGGGGGGGGGCGGGGGGGGGGGGGGGGGGGGGGGGGGGGGGGFGGGGGGFGGAFGGGGGGGCECFGGGGGGGGGGDEGGGGGGGGGGGFGGGGGGFGGGGGGGGGGGGGGFGGGGFGGGGEGFBBFDDCDFFFFGG<FBFGGGGFFGFAFDFFFFFBFFFGD
@M02352:288:000000000-CKWC8:1:1101:7606:10356 1:N:0:ACTGAGCG+GTAAGGAG
TACGAGGGGTGCAAGCGTTAATCGGAATTACTGGGCGTAAAGCGTTCGTAGGCGGTTTGTTAAGCAAGATGTGAAAGCCCAGGGCTCAACCTTGGAACTGCATTTTGAACTGGCAAACTAGAGTACTGTAGAGGGTGGTGGAATTTCCAGTGTAGCGGTGAAATGCGTAGAGATTGGAAGGAACATCAGTGGCGAAGGCGGCCACCTGGACAGATACTGACGCTGAGGAACGAAAGCGTGGGGAGCGAACAGGATTAGATACCCTGGTAGTCCACGCCGTAA
+
GGGFCFGG>FEFFGGGGEGGGGGGGG7FGGGFGFGGGGGDGGGGGGEGGFGGGDGGGGGGGF,?FGGFFFF@<FFGGGGGGGGGGFFFGGGGGGFGFGGGG9FBFGG7FEGGFGAEGGGD>EGGGGD9@FG9B3CCGGG*CGGGGGGGFCFFGCFGEG>C:FCEGGGGGGDGGGGGG?C2CDGGGGFFGFGGE58C*:CEGGGGGGGFF=FF>?GECGFFFGGGG)*;F6FDGGC>FEGGCE@?>DDD*>B?<(9D>726+3CF@FC?AF><@DF120>BDC
@M02352:288:000000000-CKWC8:1:1101:7599:10373 1:N:0:ACTGAGCG+GTAAGGAG
TACGAGGGGTGCAAGCGTTAATCGGAATTACTGGGCGTAAAGCGTTCGTAGGCGGTTTGTTAAGCAAGATGTGAAAGCCCAGGGCTCAACCTTGGAACTGCATTTTGAACTGGCAAACTAGAGTACTGTAGAGGGTGGTGGAATTTCCAGTGTAGCGGTGAAATGCGTAGAGATTGGAAGGAACATCAGTGGCGAAGGCGGCCACCTGGACAGATACTGACGCTGAGGAACGAAAGCGTGGGGAGCGAACAGGATTAGATACCCTGGTAGTCCACGCCGTAA
+
GGGG@FFGGGGGGGGGGGGGGGGGGGGGGGGGGGGGGGGGGGGGEGGGGGGGGGGGGGGGGGGGGGGGGFGGGGGGGGGGGGGGGGGGGGGGGGGGGGGGGFFGGGGGGGGGGGGGGGGGGFGGGGGGGFGGGGCFFGGGGGGGGGGGGGGGGGGGGGGGGGGGGGGGGGGGGGGGGGGGGGGGCGGGGGGGGGEGGGGGGGGGGGGGGFGGGGGGGGGGGGGGGGGFGGGGGGGFGGGGGGF?BFGGGDBFBFGGFFFFCEFFFFGFBF>DFGFFFFFFDC
@M02352:288:000000000-CKWC8:1:1101:18284:10395 1:N:0:ACTGAGCG+GTAAGGAG
TACGGAGGGTGCAAGCGTTACTCGGAATCACTGGGCGTAAAGAGCGTGTAGGCGGGTTTGTAAGTTTGAAGTGAAATCCAATGGCTCAACCATTGAACTGCTTTGAAAACTGCTTACCTAGACTATGGGAGAGGTAGATGGAATTTCTGGTGTAGGGGTAAAATCCGTAGAGATCAGAAGGAATACCGATTGCGAAGGCGATCTACTGGAACATTATTGACGCTGAGACGCGAAAGCGTGGGGAGCAAACAGGATTAGATACCCTGGTAGTCCACGCCCTAA
+
GGGGGGGGGGGGGGGGGGGGGGGGGGGGGGGGGGGGGFGCGGGGGGGGGGGGGGGGGGGGGGGGGGGGGGGGGGGFGGGGGGGGGGGGGGGGGGCDGGGGGGGGGGGGGGGGGGGGGGGGGG,CFGGGGGGGGGGGGGGGGFGGGGGGGFFGGGGGGGGGGGGGGGGGGGGGGGGGGGGGGGGGGGGGCGGGGGGGGGGGGGGGGGGGGGGGFFFGGGGGGGGGGGGGGGGGGGDEGGGGDGF:9FGCGGFFFFGGBFFFGGGGFFFFBB8AFGFFF639C4
@M02352:288:000000000-CKWC8:1:1101:19194:10412 1:N:0:ACTGAGCG+GTAAGGAG
TACGAGGGGTGCAAGCGTTAATCGGAATTACTGGGCGTAAAGCGTTCGTAGGCGGTTTGTTAAGCAAGATGTGAAAGCCCAGGGCTCAACCTTGGAACTGCATTTTGAACTGGCAAACTAGAGTACTGTAGAGGGTGGTGGAATTTCCAGTGTAGCGGTGAAATGCGTAGAGATTGGAAGGAACATCAGTGGCGAAGGCGGCCACCTGGACAGATACTGACGCTGAGGTGCGAAAGCGTGGGTAGCAAACAGGATTAGATACCCTGGTAGTCCACGCCGTAA
+
GGGGFGGGGGGGGGGGGGGGGGGGGGGGGGGGGGGGGGGGGGGGGGGGGGGGGGGFGGGGGGGGGGGGGGGGGGGGGGGGGGGGGGGGGGGGGGGGGGGGGGGGGGGGGGGGGGGGGGGGGGGGGGGGGGGGGGDFGGGGGGGGGGGGGGGGGGGGGGGGGGGGGGGGGEGGGGGGGGGGDGGGGGGGGGGGGGGGGGGGGGGGGGGGGGGGGGGGGGGGGGGGGGGGGGGGGGGFGGGGGGFAFFGGCCFFF?GGFFFFGGGGFFGFFBFF?>FBBBE>GG
@M02352:288:000000000-CKWC8:1:1101:7147:10426 1:N:0:ACTGAGCG+GTAAGGAG
TACGGAGGGTGCAAGCGTTATCCGGATTTATTAGGTTTAAAGGGTCCGCAGGCGGAATATTAAGTCAGTGGTGAAAGCCTACAGCTCAACTGTAGAACTGCCATTGAAACTGTTATTCTTGAGTATGGATGAAGTGGGCGGAATATGTCATGTAGCGGTGAAATGCATAGATATGACATGGAACACCAATTGCGAAGGCAGCTCACTAAACCATTACTGACGCTCATGGACGAAAGCGTGGGGAGCGAACAGGATTAGATACCCTGGTAGTCCACGCCGTAA
+
GGGGGGGGGGGGGGGGGGGGGGGGGGGGGGGGGGGGGGGGGGGGGGGGGGGGGGGGGGGGGGGGGGGGGGGGGGGGGGGGGGGGGGGGGGGGGGGGGGGGGGGGGGGGGGGGGGGGGGGDGGGGGGGGGGGGGGGGGGGGGGGGCGGGGGGGGGGGGCGGGGGGGGGGGGGGGGGGGGGGGGGGGGGGGGGGGGGGGGGGGGGGGGGGGGGGGGGGGGGGGGDGEGGGGGGGGGGEGGGGGGBBFFGGGGFFFFGGFFDFGEFFFFGFFFFFFGF8>FFFGG
@M02352:288:000000000-CKWC8:1:1101:16099:10431 1:N:0:ACTGAGCG+GTAAGGAG
TACGGAGGGTCCGAGCGTTAATCGGAATTACTGGGCGTAAAGCGCACGCAGGCGGTTTGTTAAGCTAGATGTGAAAGCCCTGGGCTCAACCTGGGAATTGCATTTAGAACTGGCAGGCTAGAGTTTTGGAGAGGGGAGTGGAATTCCAGGTGTAGCGGTGAAATGCGTAGATATCTGGAGGAACATCAGTGGCGAAGGCGACTCCCTGGTCAGTAACTGACGCTCATGTGCGAAAGTGTGGGTAGCGAACAGGATTAGATACCCTGGTAGTCCACACCGTAA
+
GGGGGGGGGGGGGGGGGGGGGGGGGGGGGGGGGGGGGGGGGGGGGGGGGGGGGGGGGGGGGGGGGGGGGGGGGGGGGGGGGGGGGGGGGGGGGGGGGGGGGGGGGGGGGGGGGGGGGGGGGGGGGGGGGGGGGGGGGGGGGGGGGGGGGGGGGGGGGGGGGGGGGGGGGGGGGGGGGGGGGGGGGGGGGGGGGGGGGGGGGGGGGGGGGGGGGGGGGGGGGGGGGGGGGGGGGGGFGGGGGGFFFFGGGGFFFBGGFFFFGGGGFFGFFFFFFGFFFFFFGD
@M02352:288:000000000-CKWC8:1:1101:20185:10441 1:N:0:ACTGAGCG+GTAAGGAG
TACAGAGGGTGCAAGCGTTAATCGGAATTACTGGGCGTAAAGCGCGCGTAGGTGGTTTGTTAAGTCGGATGTGAAAGCCCAGGGCTCAACCTTGGAATTGCACCCGATACTGGCAGGCTAGAGTACGATAGAGGAGTGTGGAATTTCCTGTGTAGCGGTGAAATGCGTAGATATAGGAAGGAACATCAGTGGCGAAGGCGACACTCTGGATTGATACTGACACTGAGGTGCGAAAGCGTGGGGAGCAAACAGGATTAGATACCCTGGTAGTCCACGCCGTAA
+
GEDEAEFEEBFGFCGGGBFGFFGFGCCFGCEEEEGGGFC,6CFGGEGGCFGECEFGCFGFGFGGGGGGGGGB?BE?<FGGFGGEEFGGGGGGGGGFFGGGGFGGGGGCFGGG=B<BCEGGGFGGFEF@FCFCGGCG>FFFC:,EF;@FCFGFFC=CCBFFFG?B@B<ECE5CF@CBCFGGGGGGGGDEGGFEGCCE>EG8B8*8CFFGGCFGGC<ECCFFC6C6<78F+*75:EC;CC5?CE5:>EGC65>@B09C76<F?<8CF57?A=3<4DFFF<EFGC
@M02352:288:000000000-CKWC8:1:1101:3933:10483 1:N:0:ACTGAGCG+GTAAGGAG
TACGGAGGGTGCAAGCGTTAATCGGAATTACTGGGCGTAAAGCGCACGTAGGTGGTTTGTTAAGTTGGATGTGAAAGCCCAGGGCTCAACCTTGGAACTGCATTCAAAACTGGCGAACTAGAGTATGGTAGAGGTGAGTGGAATTTCCTGTGTAGCGGTGAAATGCGTAGAGATGGGAAGGAACATCAGTGGCGAAGGCGACTCACTGGACCAATACTGACACTGAGGTGCGAAAGCGTGGGTAGCAAACAGGATTAGATACCCTGGTAGTCCACGCCGTAA
+
GGGGGFFGGGGGFGGGGGFCFGGGGGGGGGGGGGGGGGGGFGGGGEFGGFGGGGGGGGGGGGFGGFFDCGGGFGGGGGFFFGGGGGGGGGGGGFGGFGGGGGFGGGEFEEFGGGGGDGGDFGGGGGGGGGGGGGGGGCGGGGFGGGGDGGGGGGGGGDGEFFCEGFFE7@5D;DC:FCFGGGGG8FG@9;CCC58=EEFG5CGG,CFCF6FF8CGFGGCCFGGGG7EFG565EEGFGGDCE5<ABFCFGGFF<(CGFFFFFGGGFF5FFFBDFF?2;BFFD7
@M02352:288:000000000-CKWC8:1:1101:23594:10488 1:N:0:ACTGAGCG+GTAAGGAG
TACAGAGGGTGCAAGCGTTAATCGGAATTACTGGGCGTAAAGCGCGCGTAGGTGGTTTGTTAAGTCGGATGTGAAAGCCCAGGGCTCAACCTTGGAATTGCACCCGATACTGGCAGGCTAGAGTACGATAGAGGAGTGTGGAATTTCCTGTGTAGCGGTGAAATGCGTAGATATAGGAAGGAACATCAGTGGCGAAGGCGACACTCTGGATTGATACTGACACTGAGGTGCGAAAGCGTGGGGAGCAAACAGGATTAGATACCCTGGTAGTCCACGCCGTAA
+
GFFGGGGFGEEGGFGGG@6F<,CCFC@FGFFGGCGGGFECCFGGGGGGFGGECEFGCFGGGFGGGG@ECGGFEEEGGGGGFGGDG8FGGEGGGGGGGFGDG?FGGGG:=FGGGGFGEGGGG@FGFGGGGFGFGGF@FGGGEF@FGGGFFFFGGFGCCCC:FFGGGGGGGGGC@EFFGFGGGGGGGFGCGGBFGEGGGGGEEGEG8EGGGGFGGGGGCCGGGGGFFCGGFFGGGGGEGGGGGGF?FFGFFFFFB?GD<FFFGGCD@FCFDF4<FGFFFBFFCC
@M02352:288:000000000-CKWC8:1:1101:3951:10492 1:N:0:ACTGAGCG+GTAAGGAG
TACGGAGGGTGCAAGCGTTAATCGGAATTACTGGGCGTAAAGCGCACGTAGGTGGTTTGTTAAGTTGGATGTGAAAGCCCAGGGCTCAACCTTGGAACTGCATTCAAAACTGGCGAACTAGAGTATGGTAGAGGTGAGTGGAATTTCCTGTGTAGCGGTGAAATGCGTAGAGATGGGAAGGAACATCAGTGGCGAAGGCGACTCACTGGACCAATACTGACACTGAGGTGCGAAAGCGTGGGTAGCAAACAGGATTAGATACCCTGGTAGTCCACGCCGTAA
+
GGGGGGGGGGGGGGGGGGGGGGGGGGGGGGGGGGGGGGGGGGGGGGGGGGGGGGGGGGGGGGGGGGGGGGGGGGGGGGGGGGGGGGGGGGGGGGGGGGGGGGGGGGGFGGGGGGGGGGGGGGGGGGGGGGGGGGGGGGGGGGGGGGGGGGGGGGGGGGGGGGGGGGGGGGGCGGGGGGGGGGGGGGGGGGGGGGGGGGGGGGGGGGGGGGGGGGGGGGGGGGGGGGGGGFGGGGGFGGGGGGFFFFGGGGFFB<GGFFFFGDFFF@FFBFFFFGF?9?BFGG
@M02352:288:000000000-CKWC8:1:1101:10459:10508 1:N:0:ACTGAGCG+GTAAGGAG
TACGGAGGGGGTTAGCGTTGTTCGGAATTACTGGGCGTAAAGCGCACGTAGGCGGATCAGAAAGTATAGGGTGAAATCCCAGGGCTCAACCCTGGAACTGCCTTATAAACTCCTGGTCTTGAGTTCGAGAGAGGTGAGTGGAATTCCGAGTGTAGAGGTGAAATTCGTAGATATTCGGAGGAACACCAGTGGCGAAGGCGGCTCACTGGCTCGATACTGACGCTGAGGTGCGAAAGTGTGGGGAGCAAACAGGATTAGATACCCTGGTAGTCCACACCGTAA
+
GGGGGCFGGGGGGGGGGGGGGGGGGGGGGGGGGGGGGGGGGGGGGGGGGGGGGGGGGGGGGGGGGGGGGGGGGGGGGGGGGGGGGGGGGGGGGGGGGGGGGGGGGGGGGGGGGGGGGGGGGGGGGGGGGGGGGGGGGGGGGGGGGGGGGGGGGGGGGGGGGGGGGGGGGGGGGGGGGGGGGGGGGGGGGGGGGGGGGGGGGGGGGGGGGGGGGGGGGGGGGGGEEGGGGCFGGGGFGGGGGDDB>FGGGGFFF(>FBFFFGGGGFFGFFFADFGFFFFFFGG
@M02352:288:000000000-CKWC8:1:1101:16050:10512 1:N:0:ACTGAGCG+GTAAGGAG
TACGGAGGGGGTTAGCGTTGTTCGGAATTACTGGGCGTAAAGCGTACGTAGGCGGATTAGTCAGTTAGGGGTGAAATCCCAGGGCTCAACCCTGGAACTGCCTCTAATACTGCTAGTCTTGAGTTCGAGAGAGGTGAGTGGAATTCCAAGTGTAGAGGTGAAATTCGTAGATATTTGGAGGAACACCAGTGGCGAAGGCGGCTCACTGGCTCGATACTGACGCTGAGGTACGAAAGTGTGGGGAGCAAACAGGATTAGATACCCTGGTAGTCCACACCGTAA
+
GGGGGFGGGGGGGGGGGGGGGGGGGGGGGGGGGGGGGGGGGGGGGGGGGGGGGGGGGGGGGGGGFGGGGGGGGGGGGGGGGGGGGGGGGGGGGGGGGGGGGGGGGGGGFGGGGGGGGGGGGGGGGGGGGGGGGGGGGGGGGGGGGGGGGGGGGGGGGGGGGGGGGGGGGGGGGGGGGGGGGGGGGGGGGGGGGGGGGGGGGGGGGGGGGGGGGGGGGGGGGGGGGGGGGGGGGGGFGGGGGGFFBFGGCFFFF<GG?FAFGGGGFFGF>FAAFGFBB?EFGG
@M02352:288:000000000-CKWC8:1:1101:9515:10519 1:N:0:ACTGAGCG+GTAAGGAG
TACAGAGGGTGCAAGCGTTAATCGGCATTACTGGGCGTAAAGCGCGCGTAGGTGGTTTGTTAAGTCGGATGTGAAAGCCCAGGGCTCAACCTTGGAATTGCATCCGATACTGGCAGGCTAGAGTACGATAGAGGAGTGTGGAATTTCCTGTGTAGCGGTGAAATGCGTAGATATAGGAAGGAACATCAGTGGCGAAGGCGACAATCTGGAGTGATACTGACACTGAGGTGCGAAAGCGTGGGGAGCAAACAGGGTTAGATACCCTGGTAGTCCACGCCGTAA
+
GCC<@FEFECEGFFGFGBCE8CF@F+8@FEEEGFGGE@:@-EFGFC+C8@CF5CDBFFGGGGGGGFCGGGGGGGGGGGDFGGFEDGFGGE<,:F8<FBFGFC,CF@F:FGGGGGG:CG83DAFFEFC<F:FFGFAFAFGGGGCACE,@CGEE@DFGGGGGGGGGGGG:C:5@,25@EBCGGGGGG9FFFFF?EG@EB5CEGE5*+033AF0CCFGGGGGGG9+30*+*3**7CE350:*2?5<09>*2<C>5:(2>:>>F9+8C@F76)94:@F@:>?EB5/
@M02352:288:000000000-CKWC8:1:1101:16030:10539 1:N:0:ACTGAGCG+GTAAGGAG
TACGGAGGGTCCGAGCGTTATCCGGAATCATTGGGTTTAAAGGGTCCGCAGGCGGTCGATTAAGTCAGAGGTGAAATCCCATAGCTCAACTATGGAACTGCCTTTGATACTGGTTGACTTGAGTCATATGGAAGTAGATAGAATGTGTAGTGTAGCGGTGAAATGCATAGATATTACACAGAATACCGATTGCGAAGGCAGTCTACTACGTATGTACTGACGCTCATGGACGAAAGCGTGGGGAGCGAACAGGATTAGATACCCTGGTAGTCCACGCCGTAA
+
GGGGGGGGGGGGGGGGGGGGGGGGGGGGGGGGGGGGGGGGGGGGGGGGGGGGGGGGGGGGGGGGGGGGGGGGGGGGGGGGGGGGGGGGGGGGGGGGGGGGGGGGGGGGGGGGGGGGGGGGGGGGGGGGGGGGGGGGGGGGGGGGGGGGGGGGGGGGGGGGGGGGGGGGGGGGGGGGGGGGGGGGGGGGGGGGGGGGGGGGGGGGGGGGGGGGGGGGGGGGGGGGGGGGGGGGGGGFGGGGGGFFFFGGGGFFFFGGFFFFGGGGFFGFFFADFGFFFFFFDD
@M02352:288:000000000-CKWC8:1:1101:3237:10579 1:N:0:ACTGAGCG+GTAAGGAG
TACAGAGGGTGCAAGCGTTAATCGGAATTACTGGGCGTAAAGCGCGCGTAGGTGGTTTGTTAAGTCGGATGTGAAAGCCCAGGGCTCAACCTTGGAATTGCACCCGATACTGGCAGGCTAGAGTACGATAGAGGAGTGTGGAATTTCCTGTGTAGCGGTGAAATGCGTAGATATAGGAAGGAACATCAGTGGCGAAGGCGACACTCTGGATTGATACTGACACTGAGGTGCGAAAGCGTGGGGAGCAAACAGGATTAGATACCCTGGTAGTCCACGCCGTAA
+
GGG9EFGGGGGGGGGGGGGGFGGGGGGGGGGGGGGGGGGGGGGGGGGGFGGGGGGGFGGGGGGGGGGGGGGGGGGGGGGGGGGGFGGGGGGGGGGGGGGGGGGGGGGGGGGGGGGGGGGGGGGGGGGGGGGGGGGGFGFGGGGGGEGGFGGGGFGGGGGGGGGGGGGGEGGFGGGGFFGGGGGGGGFGGGGGGGGGGGGGGGGG?FGGGGGGGGGFGGEGGGGGGGGGGGFGGGGFGGDEGGF<>FGGGFFFFFGGFFFFGGGGFFGFFFFFFGFFBFFBGD
@M02352:288:000000000-CKWC8:1:1101:28830:10583 1:N:0:ACTGAGCG+GTAAGGAG
TACGGAGGGTGCAAGCGTTAATCGGAATTACTGGGCGTAAAGCGCACGTAGGTGGTTTGTTAAGTTGGATGTGAAAGCCTAGGGCTCAACCTTGGAACTGCATTTAAAACTGGTGAACTAGAGTATGGTAGAGGTGAGTGGAATTTCCTGTGTAGCGGTGAAATGCGTAGAGATGGGAAGGAACATCAGTGGCGAAGGCGACTCACTGGACCAATACTGACACTGAGGTGCGAAAGCGTGGGTAGCAAACAGGATTAGATACCCTGGTAGTCCAAGCCGTAA
+
EFEG@EFD@FGEFFFGGGGB,C,6C77FFFGE@<A,@@::CC,>@7+@FFEFFGG:,,4CCD9?FC<<EFFE,FDC?FF,9FGC=FDCF8FFFF8E<EFGGGGG,,FECFGFE535,AF,:ADFF9E<5@A<FFFCD,CFGGFGGFFFFGGFGCFGGGGGFFEA9FEEGG><FG?DDCF>@C@,,<FCEFGFGG8E>CFC5=8CBFGGCCF***5?CCFFGFGCFGECCCFD=EGF*:11CD>>:@>FCFFFFFFG<=279<8DF@C6<8<<6D*481>BG<
@M02352:288:000000000-CKWC8:1:1101:6472:10592 1:N:0:ACTGAGCG+GTAAGGAG
TACGGAGGGTGCAAGCGTTAATCGGAATTACTGGGCGTAAAGCGCGCGTAGGTGGTTGTTTAAGTTAGATGTGAAAGCCCTGGGCTTAACCTAGGAATTGCATTTAAAACTGGGCGACTAGAGTATGGTAGAGGGAAGTGGAATTCCACATGTAGCGGTGAAATGCGTAGAGATGTGGAGGAACACCAGTGGCGAAGGCGACTTCCTGGACCAATACTGACACTGAGGTGCGAAAGCGTGGGGAGCAAACAGGATTAGATACCCTGGTAGTCCACGCCGTAA
+
GGGGGFGGGGGGGGGGGGGGGGGGGGGGGGGGGGGGGGGDFGGGGGGGGDFGGGGGGGGGGGFFGGGGGGGGGGGGGGGGGGGGGGGGGGGGFGGGGGGGGGGGGGGGGGGGGGGGGGGGGGGGGGGGGGGGGGGGGGGGGGGGGGGGCGGGGGGGGGGGGGGGGGGGGGGGGGGGFGGGGGFFGGGGGGGFGGGGGGGGCEGGGGFGGGGFGGGGGGGGGFGGGGGGGGGGGGGEGGGGGGFF9DGGGGFFFFGGDFFFGGFGFFGFF=<ABFFF>FBBGD
@M02352:288:000000000-CKWC8:1:1101:21139:10597 1:N:0:ACTGAGCG+GTAAGGAG
TACGGAGGGTCCGAGCGTTAATCGGAATTACTGGGCGTAAAGCGCACGCAGGCGGTTTGTTAAGCTAGATGTGAAAGCCCTGGGCTCAACCTGGGAATTGCATTTAGAACTGGCAGGCTAGAGTTTTGGAGAGGGGAGTGGAATTCCAGGTGTAGCGGTGAAATGCGTAGATATCTGGAGGAACATCAGTGGCGAAGGCGACTCCCTGGTCAGTAACTGACGCTCATGTGCGAAAGTGTGGGTAGCGAACAGGATTAGATACCCTGGTAGTCCACACCGTAA
+
GGGGGDGGGEGGGDFGGBFGFGGFGGCFGGGGGFGGGGGGGGGGGGGGGGGGGGGGGGGGGGGGGGGGGGGGGGGFGGGGGGGFGGGGGGGGGGGGGGGGG<FFFGGGGGGGGGGGGGGGGFFFE<FFGGGGGDGGDGGGGFGGGGGGGGGGGFGGGGGGGGGGGGGGGDGGGGGFGGGGGGEGGGGGGGGGGGGGGGGGGGGGGGGGGFGGGGGGGGGGGGGGGGGGGGGGG8CBCFGGGGFFFFGGGDFFB?FGBFAFGGGGFFGFFFFFFGF?BF@FGD
@M02352:288:000000000-CKWC8:1:1101:20782:10629 1:N:0:ACTGAGCG+GTGAGGAG
TACGGAGGGGGTTAGCGTTGTTCGGAATTACTGGGCGTAAAGCGTACGTAGGCGGATTGGAAAGTTGGGGGTGAAATCCCAGGGCTCAACCATTGAACTGCTTTGAAAACTGCTTACCTAGAATATGGGAGAGGTAGATGGAATTTCTGGTGTAGGGGTAAAATCCGTAGAGATCAGAAGGAATACCGATTGCGAAGGCGATCTACTGGAACATTATTGACGCTGAGACGCGAAAGCGTGGGGAGCAAACAGGATTAGATACCCTGGTAGTCCACGCCCTAA
+
GGGGGGGGGGGGGGGGGGGGGGGGGGGGGGGGGGGGGGGGGGGGGEGGGGGGGGGF@FGGFGGGGGGGGGGGGGGGGGGGGGGGGGGGGGGGGGGGGGGGGGGGGGGGGGGGGGGGGGGGGGGGGGGGGGGGGGGGGGGGGGGGGGGGGGGGGGGGGGGGGGGGGGGGGGGGGGGGGGGGGGGGGGGGGGGGGGGGGGGGGEFGGGGGGGGGGGGGGGGGGGGGGGGGGGGGGGGFGGGGGGFFFFGGGGFFFFGGFFFFGGGGFFGFFFFFFGFFFFEBGG
@M02352:288:000000000-CKWC8:1:1101:27955:10634 1:N:0:ACTGAGCG+GTAAGGAG
TACGGAGGGTGCAAGCGTTAATCGGAATTACTGGGCGTAAAGCGCACGTAGGTGGTTTGTTAAGTTGGATGTGAAAGCCCAGGGCTCAACCTTGGAACTGCATTCAAAACTGGCGAACTAGAGTATGGTAGAGGTGAGTGGAATTTCCTGTGTAGCGGTGACATGCGTATAGATGGGAAGGAACATCAGTGGCGAAGGCGACTCACTGGACCAATACTGACACTGAGGTGCGAAAGCGTGGGTAGCAAACAGGATTAGATACCCTGGTAGTCCACGCCGTAA
+
GAFGGFGEEEEGGFGGCFGC<EFD7:FFFGGGFFGFGG7CFGGGGGGGG8FDGGGGFCCGGCCCFGA,CFCFGGGGGGGGGFG+CFGGEFGFFEFFFGFGGGGGGFGGGCF98AFECFFDGFFGGGGFGGGDDFFFFEG9FG,@FFGGFCGGGA9AFGGGG,EEFG7C>*2@FF7CCCEC>,@FCFCFGGCFGGDEGECCEEE*CFGGFGGGG8CCEF:CG66CCCG5CCFDG83:CE5?CED236:*<DFF??GD)*-=9ECF?>F?BFB>FGF6>()7*1
@M02352:288:000000000-CKWC8:1:1101:14040:10651 1:N:0:ACTGAGCG+GTAAGGAG
TACGGAGGGGGTTAGCGTTGTTCGGAATTACTGGGCGTAAAGCGCACGTAGGCGGATCAGAAAGTATAGGGTGAAATCCCAGGGCTCAACCCTGGAACTGCCTTGTAAACTCCTGGTCTTGAGTTCGAGAGAGGTGAGTGGAATTCCGAGTGTAGAGGTGAAATTCGTAGATATTCGGAGGAACACCAGTGGCGAAGGCGGCTCACTGGCTCGATACTGACGCTGAGGTGCGAAAGTGTGGGGAGCAAACAGGATTAGATACCCTGGTAGTCCACACCGTAA
+
GGGGGFGGGGGFGGGGGGGGGGGGGGGGGGGGGGGGGGGGGGGGGGGGGGGGGGGGGGGGGGGGGGGGGGGGGGGGGGGGGGGGGGGGGGGGGGGGGGGGGGGGGGGGGGGGGGGGGGGGGGGGGGGGGGGGGGGGGGGGGGGGGGGGGGGGGGGDGGGGGGGGGGGGGGGGGGGGGGGGGGGGGGGGGGGGGGGGGGGGGGGGGGGGGGGGGGGGGGGGGGGGGGGGGGGGGGGFGGGGGGFFFFGGGGFFFFGGFFFFGGGGFFGFBFFFFGFBFFFFGG
@M02352:288:000000000-CKWC8:1:1101:13284:10657 1:N:0:ACTGAGCG+GTAAGGAG
TACGGAGGGTGCAAGCGTTACTCGGAATCACTGGGCGTAAAGAGCGTGTAGGCGGGTTTGTAAGTTTGAAGTGAAATCCAATGGCTCAACCATTGAACTGCTTTGAAAACTGCTTACCTAGAATATGGGAGAGGTAGATGGAATTTCTGGTGTAGGGGTAAAATCCGTAGAGATCAGAAGGAATACCGATTGCGAAGGCGATCTACTGGAACATTATTGACGCTGAGACGCGAAAGCGTGGGGAGCAAACAGGATTAGATACCCTGGTAGTCCACGCCCTAA
+
GGGGGGGGGGGGGGGGGFFCGGGGGGGGGGGGGGGFF:FGGGFGFFFEGGGGGGGGGGGGFGGGFGFFFFGEEFGGGGGGGFGGGGGGFGGGGGDGGFGGGGGFGGFGGGGGFFGGGGGGGFGGGGGGGGGGGGGGGGGGGGFGGGGGGGFGCDEFGGGGGGGGFEEGGGGG9DGGGFGGGGGGGGGGGGGFGEEEGGGGGGGGGGGGGDFDGFGGGGGFCEEEGGGGGGGGGGGFGGGGGDF?>FGGGGF?<<>FFFFFGFGG6FGFAF<AFGFFFFFFDC
@M02352:288:000000000-CKWC8:1:1101:2930:10671 1:N:0:ACTGAGCG+GTAAGGAG
TACGGAGGGTCCGAGCGTTAATCGGAATTACTGGGCGTAAAGCGCACGCAGGCGGTTTGTTAAGCTAGATGTGAAAGCCCTGGGCTCAACCTGGGAATTGCATTTAGAACTGGCAGGCTAGAGTTTTGGAGAGGGGAGTGGAATTCCAGGTGTAGCGGTGAAATGCGTAGATATCTGGAGGAACATCAGTGGCGAAGGCGACTCCCTGGTCAGTAACTGACGCTCATGTGCGAAAGTGTGGGTAGCGAACAGGATTAGATACCCTGGTAGTCCACACCGTAA
+
GGGGGGGGGGGGGGGGGGGGDGGGGGGCGGGEGGGGGGGGGGGGDECFEDGGGGGCEGGGGGFGGGGGGGGEGGGFGGGGFGGGFGGFGFGGGGGFFFFGFGFGGGGGGGFGGFGGGGGGGGGFFGGGGGGGGGGGGGGGGGFFGGGGGGGGGGGGGGFGFGGGGGGEEGGGG?FG9CGGGGGGGGGGGFFGGGGGGGGGGGDGGFFGGGGFGGGGGGGGFG=CCGDGGGGGGGGFFF7FGGFFFFDGGGFFBB<7>FAFGGFG?FGFDFFFFGFFFFFFGG
@M02352:288:000000000-CKWC8:1:1101:27865:10673 1:N:0:ACTGAGCG+GTAAGGAG
TACGGAGGGTGCAAGCGTTAATCGGAATTACTGGGCGTAAAGCGCACGTAGGTGGTTTGTTAAGTTGGATGTGAAAGCCCAGGGCTCAACCTTGGAACTGCATTCAAAACTGGCGAACTAGAGTATGGTAGAGGTGAGTGGAATTTCCTGTGTAGCGGTGAAATGCGTAGAGATGGGAAGGAACATCAGTGGCGAAGGCGACTCACTGGACCAATACTGACACTGAGGTGCGAAAGCGTGGGTAGCAAACAGGATTAGATACCCTGGTAGTCCACGCCGTAA
+
GGGGGGGGGGGGGGGGGGGGGFGGGGGGGGGGGGGGGGGGGGGGGGGGGGGGGGGFFGEGGGGGGGDGGGGGGGGGGGGGGGGGGGGGGGGGGFFGGEFGGGGFFFFBFGGGGGGGGGGGGGGGFGGGGFGGGGGGEFGGFGGGGFGGGGGGGGGGDGGGGGGGGGGEEGGGFFGFGGGGGGGGFEGGGGGGGGGGEEGGGGGGFGGGGGGCGGGGGFFGCFFCFGGGFGGGGGGFGGDGGDFAFFGGFGFF?FGGFFFFGGFGFFC@<FAA@FFF><DFGG
@M02352:288:000000000-CKWC8:1:1101:20320:10686 1:N:0:ACTGAGCG+GTAAGGAG
TACGGAGGGTGCAAGCGTTACTCGGAATCACTGGGCGTAAAGAGCGTGTAGGCGGGTTTGTAAGTTTGAAGTGAAATCCAATGGCTCAACCATTGAACTGCTTTGAAAACTGCTTACCTAGAATATGGGAGAGGTAGATGGAATTTCTGGTGTAGGGGTAAAATCCGTAGAGATCAGAAGGAATACCGATTGCGAAGGCGATCTACTGGAACATTATTGACGCTGAGACGCGAAAGCGTGGGGAGCAAACAGGATTAGATACCCTGGTAGTCCACGCCCTAA
+
GGGGGGGGGGGGGGGGGGGGGGGGGGGGEGGGGGGGGGGGGGGGGEFFGGGGGGGGGGGGGGGGGGGGGFGGGGGGGGGGGGGGGGGGGGGGGGFGGGGGGGGGEGGGGGGGGGGFCGGGGGGGGGGGGGGGGGGGGGGGGGGGGGGGGGGGGGGGGGGGGGGGGGGGGGGFGGFGFGGGGDGGGGGGGGGGGGGGGGGGGGGGGGGGGGGGGGGGGGFGGGGGGGGGGGGGGDGFGEGGGGFFFFGGGG4??FGGFFFFGGGGFFGFFFBBFGFFFFBBGG
@M02352:288:000000000-CKWC8:1:1101:27632:10690 1:N:0:ACTGAGCG+GTAAGGAT
TACGGAGGTGCCGAGCGTTATCCGGAATTATTGGGTGTAAAGGGTGTGCAGGCGGTCGAGTAAGTCAGAGGTGAAATCCCATAGCTCAACTATGGAACTGCCTTTGATACTGTTTGACTTGAGTCATATGGAAGTAGATAGAATGCGTAGTGTAGCGGTGAAATGCATAGATATTACACAGAATACCGATTGCGAAGGCAGTCTACTACGCATCTACTGACGCTCAGGGACGAAAGCGTGGGGAGCGAACAGGATTAGATACCCTGGTAGTCCACGCCGTAA
+
GGFG;@FG@,6E:CFGGGE7FFFGGG+D,C@FFGGE@FGGGGGG=,+B9EGGGGGF=44+,:FGGGGGG<FFGGGGGGGG<E<FGGGGGG9=,CEGGGGGG8DGGGG9FFGG5,5,CDFGGGGG9<,,,,CF9F,FFD=@FGGG,,8@FGGGGGGGGGGGGGGGGG9FGGGGGGGG9,42BFG9FGGC7F7CFGGGGGG6C9CG9CG91*)*1*5?EGFGGGGG*C*;**9>EGGFGGGGGGFFFF3DGGFFFFGGFFFFGGFGFFGFFFFF7D??F(8>DD
@M02352:288:000000000-CKWC8:1:1101:7520:10695 1:N:0:ACTGAGCG+GTAAGGAG
TACGGAGGGTGCAAGCGTTAATCGGAATTACTGGGCGTAAAGCGCACGTAGGTGGTTTGTTAAGTTGGATGTGAAAGCCCAGGGCTCAACCTTGGAACTGCATTCAAAACTGGCGAACTAGAGTATGGTAGAGGTGAGTGGAATTTCCTGTGTAGCGGTGAAATGCGTAGAGATGGGAAGGAACATCAGTGGCGAAGGCGACTCACTGGACCAATACTGACACTGAGGTGCGAAAGCGTGGGTAGCAAACAGGATTAGATACCCTGGTAGTCCACGCCGTAA
+
GGGGGGGGGGGGGGGGGGGGFGGGGGGGGGGGGGGGGGGGGGGGGGGGFGGGGGGGGGGGGGGFGGGGGGGGGGGGGGGGGGGGGGGGGGGGGGGGGGGGGGGGGGGGGGGGGGGGGGGGGGGGGGGGGGGGGGGGGGGGGGGGGGGGGGGGGGGGGGGGGGGGGGGGGGGGGGGGGGGGGGGGGGGGGGGGGGGGGGGGGGGGGGGGGGGGGGGGGGGGGFGGGGGGGFGGGGGFGGGGGGFBFFGGGGFFFFGGFFFFGGGGFFGFFFFFFGFBFFFFGG
@M02352:288:000000000-CKWC8:1:1101:8840:10713 1:N:0:ACTGAGCG+GTAAGGAG
TACAGAGGGTGCAAGCGTTATTCGGAATTACTGGGCGTAAAGCGCGCGTAGGTGGTTTGTTAAGTCGGATGTGAAAGCCCAGGGCTCAACCTTGGAATTGCACCCGATACTGGTTGGCTAGAGTACGAGAGAGGTGTGTGGAATTTCCTGTGTAGCGGTGAAATGCGTAGATATAGGAAGGAACATCAGTGGCGAAGGCGACACTCTGGCTTGATACTGACACTGAGGTGCGAAAGCGTGGGGAGCAAACAGGATTAGATACCCTGGTAGTCCACGCCGTAA
+
GGGAFFFGDG,FFGGGGFEG86EFGGGGFGAFGGGFGGGGGGGGE7FGCGGGFGGBFC?FFFGGGG7F7=FFGGGGE<F+B=BFFFGGGG<,CAFEGFGGG9,,8@FFEGGGG,,8+@F<FF9F,88+++@F:F,@7*@7FEGFCGB;,@FGG:FGGGGGGGGGFGCEGGGGGG,;,?;CGGFEG,CFFG@CEGGGGGG8>*/:+;C+00**:;FG@FFGGGGGGG6C6*9DGGGEGGGGGGFFBFDCGGFFFFGGFFFFFFGG?FCFFFAFFGFFFFFFGD
@M02352:288:000000000-CKWC8:1:1101:26320:10714 1:N:0:ACTGAGCG+GTAAGGAG
TACAGAGGGTGCAAGCGTTAATCGGAATTACTGGGCGTAAAGCGCGCGTAGGTTGTTTGTTAAGTCGGATGTGAAAGCCCAGGGCTCAACCTTGGAATTGCACCCGATACTGGCAGGCTAGAGTACGATAGAGGAGTCTGGAATTTCCTGTGTAGCGGTGAAATGCGTAGATATCGGAAGGAACATCCGTGGCGAAGGCGACACTCTGGACTTATACTGACACTGAGGTGCGAAAGCGTGGGGAGCAAACAGGATTAGATACCCTGGTAGTCCACGCCGTAA
+
GGGGGGGGD,8CFGGGGGG7@EFCGGGG<FGGGCFGGGGEGGGG@FGGGGGGC,CFFGCFFGGGGGD7:?FFGGGGG8F=<FFEGGGGFGG<F?FFF9<FGGGC:CGGGGGG<BFG7CFGGGGGG9>@+@FEGG7*,,7@EGGGGA@FDFGGGGGGCGGGGGGGFGFBEEGGGG,C78CEEGGGGF:2<FGEGGGCE5;C5*//+2ACCF*0+0+<CGGGGCGFGGGGF*CDGG55C=7>ECBFFF3FFF:?0,6DFFBF7EGG?49FBFF<F7?BB6>>GD
@M02352:288:000000000-CKWC8:1:1101:8853:10725 1:N:0:ACTGAGCG+GTAAGGAG
TACAGAGGGTGCAAGCGTTAATCGGAATTACTGGGCGTAAAGCGCGCGTAGGTGGTTTGTTAAGTCGGATGTGAAAGCCCAGGGCTCAACCTTGGAATTGCACCCGATACTGGCAGGCTAGAGTACGATAGAGGAGTGTGGAATTTCCTGTGTAGCGGTGAAATGCGTAGATATAGGAAGGAACATCAGTGGCGAAGGCGACACTCTGGATTGATACTGACACTGAGGTGCGAAAGCGTGGGGAGCAAACAGGATTAGATACCCTGGTAGTCCACGCCGTAA
+
GGGGGGGGGGGGGGGGGGGGGGGGGGGGGGGGGGGGGGGGGGGGGGGGGGGGGGGGGGGGGGGGGGGGGGGGGGGGGGGGGGGGGGGGGGGGGGGGGGGGGGGGGGGGGGGGGGGGGGGGGGGGGGGGGGGGFGFFGGGGGG?GGGFGGGGGGGGGGGGGGGGGGGGGGGGGGGGGGGGGGGGGGGGGFGGGGCEGGGGGGGGGGGGGGFFGDGGFFGGFGGGGGGGGG5CDGDGFGGGGGEEBBFGGGGFFF?GG?FAFGGGGFFGFFFFFFGFFFFFFGG
@M02352:288:000000000-CKWC8:1:1101:5375:10761 1:N:0:ACTGAGCG+GTAAGGAG
TACGGAGGATCCAAGCGTTATCCGGAATCATTGGGTTTAAAGGGTCCGTAGGTGGATAATTAAGTCAGAGGTGAAAGTTTGCAGCTCAACTGTAAAATTGCCTTTGATACTGGTTATCTTGAATCATTATGAAGTGGTTAGAATATGTAGTGTAGCGGTGAAATGCATAGATATTACATAGAATACCAATTGCGAAGGCAGATCACTAATAATGTATTGACACTGATGGACGAAAGCGTAGGTAGCGAACGGGATTAGATACCCCGGTAGTCTACGCCGTAA
+
GGGGGGGGGGGGGGGGGGGGGGGGGGGGFGGGGGGGGGGGGGGGGGGGGGGGEGGFGGGGGGGGGGGGGGGGGGGGGGGGGFFGGGGGGGGFFGGGGGGGGFGGGGGGGGGGGGGGGEGGGGFGGGGGGGGGGGGGGGGGGGFGGGGGGFFGGDGGGGGGGGGGGGGGGGFGGGGGGGGGGGGGGGGFCGGGGGGEGGGGGGGGGGGGGGGGGGGGGGGGGGFEFCFFEFFDGGDEGEDGGGFEFFGGGGFFF@GC?FAFGGGGFFGFFE<ABGFFFFFBGG
@M02352:288:000000000-CKWC8:1:1101:8076:10766 1:N:0:ACTGAGCG+GTAAGGAG
TACGAGGGGTGCAAGCGTTAATCGGAATTACTGGGCGTAAAGCGTGCGTAGGTGGTTTGTTAAGCAAGATGTGAAAGCCCCGGGCTCAACCTGGGAACTGCATTTTGAACTGGCAAACTAGAGTATTGTAGAGGGTAGTGGAATTTCCAGTGTAGCGGTGAAATGCGTAGAGATTGGAAGGAACATCAGTGGCGAAGGCGGCTACCTGGACAAATACTGACACTGAGGCACGAAAGCGTGGGGAGCAAACAGGATTAGATACCCTGGTAGTCCACGCCCTAA
+
GGGGGGGGGGGGGGGGGGGGGGGGGGGGGGGGGGGGGGGGGGGGFGGGGGGGGGGFGGGGGGGGGGGGGGGGGGGGGGGGGGGGGGGGGGGGGGGGGGGGGGGGGGGGGGGGGGGGGGGGGGGGGGGGGGGGGGGGGGGGGGGGGGGGGGGGGGGGGGGGGGGGGGGGGGGGGGGGGGGGGGGGGGGGGGGGGGGGGGGGGGGGGGGGGGGGFGGGGGGGGGGGGGGGGGGGGGGFGGGGEGFFFFGGGGFFFFGGFFFFGGGGFF<FAFFF7DFFFBF>GG
@M02352:288:000000000-CKWC8:1:1101:8976:10776 1:N:0:ACTGAGCG+GTAAGGAG
TACGAGGGGTGCAAGCGTTAATCGGAATTACTGGGCGTAAAGCGTGCGTAGGTGGTTTGTTAAGCAAGATGTGAAAGCCCCGGGCTCAACCTGGGAACTGCATTTTGAACTGGCAAACTAGAGTATTGTAGAGGGTAGTGGAATTTCCAGTGTAGCGGTGAAATGCGTAGAGATTGGAAGGAACATCAGTGGCGAAGGCGGCTACCTGGACAAATACTGACACTGAGGCACGAAAGCGTGGGGAGCAAACAGGATTAGATACCCTGGTAGTCCACGCCGTAA
+
GGGGFFGGGGGGGGGGGGGGFEGGGGGGGGGGGGGGGGGGGGGGGGGGGGGGGGGGGGGGGGGGGGGGGGGGGGGGGGGGGGGGGGGGGGGGGGGGGGGGGGGGGGGGGGGGGGGGGGGGGGGGGGGGGGGGGGGGGGGGGGGGGGGGGGGGGGGGGGGGGGGGGGGGGGGGGGGGGGGGGGGGGGGGGGGGGGGGGGGGGGGGGGGGGGGGGGGGGGGGGGGGGGGGGGGGGGGFGGGGGGFFFFGFGGFFFBGGBF<FGGGGFFGFFFFFFGF?BFFFDD
@M02352:288:000000000-CKWC8:1:1101:4589:10793 1:N:0:ACTGAGCG+GTAAGGAG
TACGAGGGGTGCAAGCGTTAATCGGAATTACTGGGCGTAAAGCGTGCGTAGGTGGTTTGTTAAGCAAGATGTGAAAGCCCAGGGCTCAACCTTGGAACTGCATTTTGAACTGGCAGACTAGAGTATTGTAGAGGGTAGTGGAATTTCCAGTGTAGCGGTGAAATGCGTAGAGATTGGCAGGAACATCAGTGGCGAAGGCGGCTACCTGGACAAATACTGACACTGAGGCACGAAAGCGTGGGGAGCAAACAGGATTAGATACCCTGGTAGTCCACGCCGTAA
+
GFGFCCEGDCEG8CFGGCFG,,CFFE7FGG,EFGGCGFGGFGGGGGDGFGGG6EFB,EGGFGGG,CFF=EFF9FFGC,:+=BD=FEGGGGGG,?<5EGC,FAFDE<<C?,AFCEF7<>FBA,E,A<FG9<DCG8@>,8CDDF=B<F<,3,:,7E38>>::FG9B,,56@8*2,2,6C,?C7FD:F,<EFGF8C>ECG**=58CGGGGF584+;C9F+<9709+<<7E*5AC5CEG@GGGGGGE(()9>694?0(97)7)90<@*9<*044.69:61((5,<C
@M02352:288:000000000-CKWC8:1:1101:5634:10796 1:N:0:ACTGAGCG+GTAAGGAG
TACGAGGGGTGCAAGCGTTAATCGGAATTACTGGGCGTAAAGCGTGCGTAGGTGGTTTGTTAAGCAAGATGTGAAAGCCCCGGGCTCAACCTGGGAACTGCATTTTGAACTGGCAAACTAGAGTATTGTAGAGGGTAGTGGAATTTCCAGTGTAGCGGTGAAATGCGTAGAGATTGGAAGGAACATCAGTGGCGAAGGCGGCTACCTGGACAAATACTGACACTGAGGCACGAAAGCGTGGGGAGCAAACAGGATTAGATACCCTGGTAGTCCACGCCGTAA
+
GGGFFFFEGGGGGCGGG@FFFFFDGCCGGGGGGGGGGGEEFFGGFFEFFGGGFFGGGFGGGGGGFGGGGGGGGGGGGGFGGGGD@:DGGFGGGGGGGGGGGGGGGGGGGGGGGGCFGGGGGGGBFFFFFFGGGGGGGGGGGGGGGGGGGGGGGGFFEGFG@FFGGGGGEGDGFFGGGGGGGGGGGFGGGFGFGGGGGGFGGGGGGGGGGGGGGGGGGGGGGGGGGDGGGGGGGGGFGGGDGGFBFFGCEF>?:BFFFFFFGGFG=7FFAFFFFGFF9:>BC>
@M02352:288:000000000-CKWC8:1:1101:25095:10815 1:N:0:ACTGAGCG+GTAAGGAG
TACGGAGGGTCCGAGCGTTATCCGGAATCATTGGGTTTAAAGGGTCCGCAGGCGGTCGATTAAGTCAGAGGTGAAATCCCATAGCTCAACTATGGAACTGCCTTTGATACTGGTTGACTTGAGTCATATGGAAGTAGATAGAATGTGTAGTGTAGCGGTGAAATGCATAGATATTACACAGAATACCGATTGCGAAGGCAGTCTACTACGTATGTACTGACGCTCATGGACGAAAGCGTGGGGAGCGAACAGGATTAGATACCCTGGTAGTCCACGCCGTAA
+
GGGGGFGGGGGGG>GGGGGGGGGGGGGGGGGGGGGFGGFGGGGGGGGGGGGGGGGGGGGGGGGGGGGGGGGGGGGGGGGGGGGGGFGGGGGFGGGGGGGGGGGGGGGGGGGGGGGGGGGGGGGGGGGGGGGGGGGGGGGGGGGGGGGGGGGGGGGGGGGGGGGGGGGGGGGGGGGGGGGGGGGGGGGGGGGGGGGGGGGGGGGGGGGGGGGGGGGGGGGGGGGGGGGGGGGGGGGEGGGGCGFFFFCDGGFFFFGC<FAFGGFGFFGFFFFFFGFFFBFFGG
@M02352:288:000000000-CKWC8:1:1101:24553:10816 1:N:0:ACTGAGCG+GTAAGGAG
TACGAGGGGTGCAAGCGTTAATCGGAATTACTGGGCGTAAAGCGTTCGTAGGCGGTCTATTAAGCAAGATGTGAAAGCCCAGGGCTCAACCTTGGAACTGCATTTTGAACTGGTAGTCTAGAGTACTGTAGAGGGTGGTGGAATTTCCAGTGTAGCGGTGAAATGCGTAGAGATTGGAAGGAACATCAGTGGCGAAGGCGGCCACCTGGACAGATACTGACGCTGAGGAACGAAAGCGTGGGGAGCGAACAGGATTAGATACCCTGGTAGTCCACGCCGTAA
+
GGGGD6FEDGGC8EF<FGG,,CFG@@BFGGGGFCFDFGGEGGGEB7CCGG=BD:F4@CFGGGGDG,BB<<FFGGGG9AEFEADD7BF9FGCGGCGGGGFFF?CFG,CBE<FGGGG93C=DDF9FBBF9CE<DAC+@<@CF7>>FFCF;CADFFGGFGGGGGGGG,>C1A8C,>C9<B,=BEFDCFCCFGGG?E:EE*3:BEEEGDGGGF6*+;8:AGC@FGEG=85@C+**9CC5>**9EGGF:;EDGGG:?B:CC?@2FGCFFFFFFA6<<FGF:B6D>CD
@M02352:288:000000000-CKWC8:1:1101:4142:10871 1:N:0:ACTGAGCG+GTAAGGAG
TACGAGGGGTGCAAGCGTTAATCGGAATTACTGGGCGTAAAGCGTGCGTAGGTGGTTTGTTAAGCAAGATGTGAAAGCCCCGGGCTCAACCTGGGAACTGCATTTTGAACTGGCAAACTAGAGTATTGTAGAGGGTAGTGGAATTTCCAGTGTAGCGGTGAAATGCGTAGAGATTGGAAGGAACATCAGTGGCGAAGGCGGCTACCTGGACAAATACTGACACTGAGGCACGAAAGCGTGGGGAGCAAACAGGATTAGATACCCTGGTAGTCCACGCCGTAA
+
GGGGGGGGGGGGGGGGGGGGGGGGGGGGGGGGGGGGGGGGGGGGGGGGGGGGGGGFGGGGGGGGGGGGGGGGGGGGGGGGGGGGGGGGGGGGGGGGGGGGGGGGGGGGGGGGGGGGGGGGGGGGGGGGGGGGGGGGGGGGGGGGGGGCGGGGGGGGGGGGGGGGGGGGGGGGGGGGGGGGGGGGGGGGGGGGGGGGGGGGGGGGGGGGGGGGGGGGGGGGGGGGGGGGGGGGGGGEGGGGGGFFFFGGGGFFFFGGFFFFGGGGFFGFFFFFFGFFFFFFGD
@M02352:288:000000000-CKWC8:1:1101:26401:10887 1:N:0:ACTGAGCG+GTAAGGAG
TACAGAGGGTGCAAGCGTTAATCGGAATTACTGGGCGTAAAGCGCGCGTAGGTGGTTTGTTAAGTCGGATGTGAAAGCCCAGGGCTCAACCTTGGAATTGCACCCGATACTGGCAGGCTAGAGTACGATAGAGGAGTGTGGAATTTCCTGTGTAGCGGTGAAATGCGTAGATATCTGGAGGAACATCAGTGGCGAAGGCGACTCCCTGGTCAGTAACTGACGCTCATGTGCGAAAGTGTGGGTAGCGAACAGGATTAGATACCCTGGTAGTCCACACCGTAA
+
GGGGGGGGGGGGGGGGGGGGGGGGGGGGGGGGGGGGGGGGGGGGDGGGGGGGFGGFGGGGGGGGGGGGGGGGGGGGGGGGGFFGGGGGGGGFGGGGGGGGGGGFGFGGEEFGGGGGGGGGGGGGGGGGGGGGGGGCBFGGGGGGGGGGFGGGGGGGGGGGGGGGGGGGGEGGGFFFFGGGGGGGFGGGGGGFEGGGGGGGGGGEFGGGGG7AFGCFFCEGGGGEEC7FGGGGGCGEGEFGGGFFFFGD=DFFBBFG?FFFGGGGFFGF>FDBFGFF<BF0*9
@M02352:288:000000000-CKWC8:1:1101:26863:10887 1:N:0:ACTGAGCG+GTAAGGAG
TACAGAGGGTGCAAGCGTTAATCGGAATTACTGGGCGTAAAGCGCGCGTAGGTGGTTTGTTAAGTCGGATGTGAAAGCCCAGGGCTCAACCTTGGAATTGCACCCGATACTGGCAGGCTAGAGTACGATAGAGGAGTGTGGAATTTCCTGTGTAGCGGTGAAATGCGTAGATATAGGAAGGAACATCAGTGGCGAAGGCGACACTCTGGATTGATACTGACACTGAGGTGCGAAAGCGTGGGGAGCAAACAGGATTAGATACCCTGGTAGTCCACGCCGTAA
+
GEFGF9EFGFGGGGGGGFGDGGGFGGGGGGGGGGGFECFCEGFFFFCFGGEGFFFBDFGGFD<EFGGGGGDFFGCEFFFGGGGGGCFCCF@@EFGD?BEGGG9ECFGDDGGFGFGGGGDGG9BCFGFGFGGGGGEGBFFGEFFFCAGGAFFFFGECEG1*DFGGGGGGDEECGGFFFFCFGFG@C@FFF,7C5CDEGGCEEEGGGG?AFECCFCCEF@FCCEC6CFGFCGGDCEGD<5CEGGE?FFGG7F@F?677,=>FCF+6=>F64@<AF:FF16BBGC
@M02352:288:000000000-CKWC8:1:1101:8276:10891 1:N:0:ACTGAGCG+GTAAGGAG
TACGAGGGGTGCAAGCGTTAATCGGAATTACTGGGCGTAAAGCGTTCGTAGGCGGTTTGTTAAGCAAGATGTGAAAGCCCAGGGCTCAACCTTGGAACTGCATTTTGAACTGGCAAACTAGAGTACTGTAGAGGGTGGTGGAATTTCCAGTGTAGCGGTGAAATGCGTAGAGATTGGAAGGAACATCAGTGGCGAAGGCGGCCACCTGGACAGATACTGACGCTGAGGAACGAAAGCGTGGGGAGCGAACAGGATTAGATACCCTGGTAGTCCACGCCGTAA
+
GGGGGGGGGGGGGGGGGGGGGGGGGGGGGGGGGGGGGGGGGGGGGGGGGGGGGGGEGGGGGGGGGGGGGGGGGGGGGGGGGGGGGGGGGGGGGGGGGGGGGGGGGGGGGGGGGGGGGGGGGGGGGGGGGGGGGGGGGGGGGGGGGGGGGGGGGGGGGGGGGGGGGGGGGGGGFFGGGGGGGGGGGGGGGFGGGGGGGGGGGGGGGGGGGGGGGGGGGGGGFGGEGGGGGGGGGGGFGGGGGGFFFFGG5DFFFFGGFFFFGFGGFFGF>FFFFGFFFFFBGG
@M02352:288:000000000-CKWC8:1:1101:10914:10910 1:N:0:ACTGAGCG+GTAAGGAG
TACGGAGGGTCCGAGCGTTAATCGGAATTACTGGGCGTAAAGCGCACGCAGGCGGTTTGTTAAGCTAGATGTGAAAGCCCTGGGCTCAACCTGGGAATTGCATTTAGAACTGGCAGGCTAGAGTTTTGGAGAGGGGAGTGGAATTCCAGGTGTAGCGGTGAAATGCGTAGATATCTGGAGGAACATCAGTGGCGAAGGCGACTCCCTGGTCAGTAACTGACGCTCATGTGCGAAAGTGTGGGTAGCGAACAGGATTAGATACCCTGGTAGTCCACACCGTAA
+
GGGGGGGGGGGGGGGGGGGGGFGGGGGGGGGGGGGGGGGGGGGGGGGGGGGGGGGFGGGGGGGGGGGGGGGGGGGGGGGGGGGGGGGGGGGGGGGGGGGGGGGGGGGGGGGGGGGGGGGGGGGGGGGGGGGGGGGGGGGGGGGGGGGGGGGGGGGGGGGGGGGGGGGGGGGGGGGGGGGGGGGGGGGGGGGGGGGGGGGGGGGGGGGGGGGGGGGGGGGGGGGGGGGGGGGGGGGFGGGGGGFFFFGGGGEF??GGFFFFFGFGFFGFFFFFFGFFFFFFGG
@M02352:288:000000000-CKWC8:1:1101:25706:10958 1:N:0:ACTGAGCG+GTAAGGAG
TACGGAGGGGGCTAGCGTTGTTCGGAATTACTGGGCGTAAAGCGCACGTAGGCGGATCATAAAGTATAGGATGAAATCCAAGGGCTCAACCCTGGAACTCCCTTGTAAATTCCTGTTCTTGATGTAGAGAGAGGAGGGTGGAATTCCGGGTGTAGGGGTGAAATTAGTGAATTTTCGGAGGAACCCCAGTGGGGAAGGCGGGTAACTGGCTCGATCCTGCCCCGGGGGTCGGAAAGGGGGGGGAGAAAACAGGATTAGATCCCCTGGTGGCCCACAACGAAA
+
GGGGGFGG7+C++CFGGGG+F6FFGFBFGGAFGGGC7FFGGG9F+6@FGGGGGGGG=+,,,<EFG,,9,C,E,BFGG,,,5,:CFGGGGGG@,,+,3B,,:,AFG<FG<,3,,3C333C,,,,3@,,,,,+:F7,++5*@*F,>,,7?***51,,,6***=<2,2,7,2++2+++5B*BG7F,2*=*B:<C***;*;**:**2*+<+<+*2C5C8*/+++**/**):***)):A))*/):EG3(()9D?7)013F*)*)*33C5)>5/()(..*)((,),9C
@M02352:288:000000000-CKWC8:1:1101:2950:10958 1:N:0:ACTGAGCG+GTAAGGAG
TACGAGGGGTGCAAGCGTTAATCGGAATTACTGGGCGTAAAGCGTTCGTAGGTGGTTTGTTAAGTTGGATGTGAAAGCCCAGGGCTCAACCTTGGAACTGCATTCAAAACTGGCGAACTAGAGTATGGTAGAGGTGAGTGGAATTTCCTGTGTAGCGGTGAAATGCGTAGAGATGGGAAGGAACATCAGTGGCGAAGGCGACTCACTGGACCAATACTGACACTGAGGTGCGAAAGCGTGGGTAGCAAACAGGATTAGATACCCTGGTAGTCCACGCCGTAA
+
GGGGGGFGGGGGGGGGGFGGFGGGGGGGGGGGGGGGGGGGGGGGGGGG?FFGGGGFGGGGGGGGGGGGGGGGGGGGGFGGGGGGGGGFGGFGGGGGGFGGGGGG9FFGGGGGGDFGGGGGGGGGGGGGGGGGGGFGGFGGGGFGGGGGGGGGGGGGGGGGGGGFDGGGEEGGGFFCFDFGGGCFFGFE@EGFDCEGEDFGGGGGGGGGGGGFFF8CC@9ECGG8<><87:CGGGDDFGCEEG)616DFGGFFF?GGB@FFGGFF4>3?>?4A7:4:>(5(9C
@M02352:288:000000000-CKWC8:1:1101:15180:10969 1:N:0:ACTGAGCG+GTAAGGAG
TACGGAGGGTCCGAGCGTTAATCGGAATTACTGGGCGTAAAGCGCGCGTAGGTGGATTGGTCAGTCAGATGTGAAAGCCCAGGGCTCAACCTTGGAACTGCATCTGATACTGCTAGTCTAGAATACAGTAGAGGGTAGTGGAATTTCCTGTGTAGCGGTGAAATGCGTAGATATAGGAAGGAACACCAGTGGCGAAGGCGACTACCTGGACTGATATTGACACTGAGGTGCGAAAGCGTGGGGAGCAAACAGGATTAGATACCCCGGTAGTCCACGCCGTAA
+
GFGGGFEDCBEEEGEGGFG7DEFFGGDGGGGGFGFGGGDEF@EEGGGGEGGGCE@GGGGGGGGGGGGGFGGGGGGGGFGGGGGGGFGGGGG8BFGGFGFCGG9FAFDFGFFCGDFGFFFGGGGGDCCFGGGGDGGGGFGGGGGGGFFGGCFFCFGGGDCEGEGGGFE8;CEFFFGGGGEGGGGGGGGGGGFFGEGGGGGGGGGGGGGGGFF+CCFGGGGGGCFGFDCFGGGGGGGEFGGGGGFFFFGGGGF??<GGFF9?FGGG).9<>:<AFGFFF:B6DD
@M02352:288:000000000-CKWC8:1:1101:9933:10984 1:N:0:ACTGAGCG+GTAAGGAG
TACAGAGGGTGCAAGCGTTAATCGGAATTACTGGGCGTAAAGCGCGCGCAGGTGGTTTGTTAAGTCGGATGTGAAAGCCCAGGGCTCAACCTTGGAATTGCACCCGATACTGGCAGGCTAGAGTACGATAGAGGAGTGTGGAATTTCCTGTGTAGCGGTGAAATGCGTAGATATAGGAAGGAACATCAGTGGCGAAGGCGACACTCTGGATTGATACTGACACTGAGGTGCGAAAGCGTGGGGAGCAAACAGGATTAGATACCCTGGTAGTCCACGCCGTAA
+
GGGA<FGG7FGGGGGGGGG7C@FGGGCGGGAFGGGGGGGGGGGG:FCF+CFG=FFFG<:EFGGGGG:FGGGGGGGGGGG7=4DFGGGGGGGGFFGGGGGGGG<F:FGBFGGGD<<=>CF=FFGGAF:@3@FGGGGG,DGGGGG:F,E;FGGGGGGGGGGGGGGGGGGGGGGGGGG?F9FCGGGGGAGGGGGGGGGGGGGGDG=EGGGGGC:EG6<CFGGGG?FGGGGGC5>DGGGFGGGGGG):>FGGGGFFFFGGFFFFGGGGFFGFFFFFFG9?FFFFGG
@M02352:288:000000000-CKWC8:1:1101:7133:11000 1:N:0:ACTGAGCG+GTAAGGAG
TACAGAGGGTGCAAGCGTTAATCGGAATTACTGGGCGTAAAGCGCGCGTAGGTGGTTTGTTAAGTCGGATGTGAAAGCCCAGGGCTCAACCTTGGAATTGCACCCGATACTGGCAGGCTAGAGTACGATAGAGGAGTGTGGAATTTCCTGTGTAGCGGTGAAATGCGTAGATATAGGAAGGAACATCAGTGGCGAAGGCGACACTCTGGATTGATACTGACACTGAGGTGCGAAAGCGTGGGGAGCAAACAGGATTAGATACCCTGGTAGTCCACGCCGTAA
+
GGGGGGGGGGGGGGGGGGGGGGGGGGGGGGGGGGGGGGGGGGGGGGGGGGGGGGGGGGGGGGGGGGGGGGGGGGGGGGGGGGGGGGGGGGGGGGGGGGGGGGGGGGGGGGGGGGGGGGGGGGGGGGGGGGFGGGEGGGGGGGGGGGGGGGGGGGGGGGGGGGGGGGGGGGGFFGGGGGGGGGGGGFGGGGGGGGGGGGGGGGGGFGGGGGGGGGGGGGGGGGFGGGGGGGGGGGGFGGGGGGFBBFGFGGFFFFGGFFFFGGFGFFGFFFFFFGFFFFFFGG
@M02352:288:000000000-CKWC8:1:1101:10381:11009 1:N:0:ACTGAGCG+GTAAGGAG
TACGGAGGGTGCAAGCGTTACTCGGAATCACTGGGCGTAAAGAGCGTGTAGGCGGGTTTGTAAGTTTGAAGTGAAATCCAATGGCTCAACCATTGAACTGCTTTGAAAACTGCTTACCTAGAATATGGGAGAGGTAGATGGAATTTCTGGTGTAGGGGTAAAATCCGTAGAGATCAGAAGGAATACCGATTGCGAAGGCGATCTACTGGAACATTATTGACGCTGAGACGCGAAAGCGTGGGGAGCAAACAGGATTAGATACCCTGGTAGTCCACGCCCTAA
+
GGGGGGGGGGEGGGGGGGGGGGGGGGGG,FFGFGGGGGGGGGGGGGCGFGGGGGGGGGDEFGGG?F,EF,CFGGGGGGGGFCFGGGGGGGG>@9EFGDGGGFFG5FFGGGGGDFFGBAFFGF3E9FGGGGGGGGGGGDFGGGGGG9CCFFGGGGG9FGGGGGGGDGEGGGGCFGGFGFGGGGGCFGGGGGGGGGGGGGGGGC82:CGGGFGGFGGGEFGGGGGGEG8?FGGDGGGFGGGGGG>?FFGGFGFFF?GGFFFFGGGGFFGFFFFFFGF?FFEFGG
@M02352:288:000000000-CKWC8:1:1101:4798:11034 1:N:0:ACTGAGCG+GTAAGGAG
TACGGAGGGTCCGAGCGTTAATCGGAATTACTGGGCGTAAAGCGCGCGTAGGTGGATTGGTCAGTCAGATGTGAAAGCCCAGGGCTCAACCTTGGAACTGCATCTGATACTGCTAGTCTAGAATACAGTAGAGGGTAGTGGAATTTCCTGTGTAGCGGTGAAATGCGTAGATATAGGAAGGAACACCAGTGGCGAAGGCGACTACCTGGACTGATATTGACACTGAGGTGCGAAAGCGTGGGGAGCAAACAGGATTAGATACCCTGGTAGTCCACGCCGTAA
+
GGGGGGGGGCEFGC@7FCFE@FE<@@FFGGGFGCF8FFE:@FD@FD7B@CCEF9DFGGGGGGGG<EFFDGGFGGGFFFEGGGGGGG<EFGFGGGGGGGGGFGGGGGGFFGGGGFGGGGGGGC9FFGGGGGFGGGGGEGGGGGDGFGGGGFF@DEFGGGFGGGFBCFGEGGGGFGGFGGGGGGGGGGGGGFG?>8CEEGGGEDEGFGGGGFFFC8CFGGGGFCFGGGDFGGG5EECEGGDEEG503@3DF7>?6?7>7FBFGEFFFF:@A=AFBFFFBBFFD>
@M02352:288:000000000-CKWC8:1:1101:17443:11059 1:N:0:ACTGAACG+GTAAGGAG
TACAGAGGGTGCAAGCGTTAATCGGAATTACTGGGCGTAAAGCGCGCGTAGGTGGTTTGTTAAGTCGGATGTGAAAGCCCAGGGCTCAACCTTGGAATTGCACCCGATACTGGCAGGCTAGAGTACGATAGAGGAGTGTGGAATTTCCTGTGTAGCGGTGAAATGCGTAGATATAGGAAGGAACATCAGTGGCGAAGGCGACACTCTGGATTGATACTGACACTGAGGCACGAAAGCGTGGGGAGCAAACAGGATTAGATACCCTGGTAGTCCACGCCGTAA
+
GGGGGGGGGGGGGGGGGGGG,EFGGGEGGGGGGGGDGGGGGGGGGGEGFGGGFGGEDGGGGGGGGGGGGGGGGGGGGGGGGGGGGGGGGGGGFGGGGGGGGGGDFFGGGGGGGGGGGGGGGGGGGGGGGGGGGGBFBFGGGGGGGGGGGGGGGGGGGGGGGGGGGGGGGGGGGGGGGGGGGGGGGGGGGGGGGGGGGGGGGGGG8FGGGGGDGFGGGGGGFFGDGGGGGGGGGGGFGGGGGGFFFFGGGGFFFFGGFFFFGGGGFFGFFFFFFGFFFFFFGG
@M02352:288:000000000-CKWC8:1:1101:21611:11072 1:N:0:ACTGAGCG+GTAAGGAG
TACGGAGGGTGCAAGCGTTATCCGGAATCATTGGGTTTAAAGGGTCCGCAGGCGGTCAATTAAGTCAGAGGTGAAATCCCGTCGCTCAACGACGGAACTGCCTTTGATACTGGTTGACTTGAGTTATACGGAAGTAGATAGAATGTGTAGTGTAGCGGTGAAATGCATAGATATTACACAGAATACCGATTGCGAAGGCAGTCTACTACGTATATACTGACGCTCATGGACGAAAGCGTGGGGAGCGAACAGGATTAGATACCCTGGTAGTCCACGCCGTAA
+
GGGGGGGGGGGGGGGGGGGGGGGGGGGGGGGGGGGGGGGGGGGGGGGGGGGGGGGGGGGGGGGGGGGGGGGGGGGGGGGGGGGGGGGGGGG<FGGGGGGGGGGGGGGGGGGGGGGGGGGGGGGGGGGGGGGG:FGGGGGGGGGGGGGGGGGGGGGGGGGGGGGGGGGGGGGGGGGGGGGGGGGFGGGGGGGGGGGGGGGGGGGGGGGGGGGGGGGGGGGGGGGGGGGGGGGGGGGFGGGGGGFFFFGGGGFFFFGGFFFFGGGGFFGFFFFFFGFFFFFFGG
@M02352:288:000000000-CKWC8:1:1101:27827:11072 1:N:0:ACTGAGCA+GTAAGGAG
TACGAGGGGTGCAAGCGTTAATCGGAATTACTGGGCGTAAAGCGTTCGTAGGCGGTTTGTTAAGCAAGATGTGAAAGCCCAGGGCTCAACCTTGGAACTGCATTTTGAACTGGCAAACTAGAGTACTGTAGAGGGTGGTGGAATTTCCAGTGTAGCGGTGAAATGCGTAGAGATTGGAAGGAACATCAGTGGCGAAGGCGACACTCTGGATTGATACTGACACTGAGGTGCGAAAGCGTGGGGAGCAAACAGGATTAGATACCCTGGTAGTCCACGCCGTAA
+
EGGGD;:@CFFGF<CFGBFC@FGFDGDGGFGGGFF<FFFEFGCCFFE?FFCC9FEFCE:9?FFGFGGGDFDFGDFFGG@FFGGGGGFGGGGGFFDDDA=AAE,CBFGGGGFFB8DDBFADF9FFGGGGCGG9FF7+@F:FFGEFFCFCBFGCGFGGGD<:DFGGGGECEECFFGCEGFFEEGGGGCGG@FC**=CEE5B>8E8C<CE@C9:FEDFAFG9FGGFFCF8;0>FDEEG>*>7;EEFF1B5C?7>F?<GGBFFFEFAFFFGF<=AFFGFB9FB2DD
@M02352:288:000000000-CKWC8:1:1101:6917:11073 1:N:0:ACTGAGCG+GTAAGGAG
TACGAGGGGTGCAAGCGTTAATCGGAATTACTGGGCGTAAAGCGTGCGTAGGTGGTTTGTTAAGCAAGATGTGAAAGCCCCGGGCTCAACCTGGGAACTGCATTTTGAACTGGCAAACTAGAGTATTGTAGAGGGTAGTGGAATTTCCAGTGTAGCGGTGAAATGCGTAGAGATTGGAAGGAACATCAGTGGCGAAGGCGGCCACCTGGACAGATACTGACGCTGAGGAACGAAAGCGTGGGGAGCGAACAGGATTAGATACCCTGGTAGTCCACGCCGTGA
+
GGGGFFGGGGGGGGGGGFGGGGGGGGGGGGGGGGGGGGGGGGGGGGGGGGGGGGGGGGGGGGGGGGGGGGGGGGGGGGGGGGGGGGGGGGGGGGGGGGGGGFGGGGGGGGGGGGGGGGGGGGGGGGGGGGGGGGGGGGGGGGGGGGGGGGGGGGGGGGGGGGGGGGGGGGGGGGGGGGGGGGGGGFGGGGGGGGGGGGGGGGGGGGGGGGGGGGGGGGGGGGGGGGGGGGGGGGGFGGGGGGFFFFGGGGFFFFGGFFFFGGGGFFGFFFFFFGFFFFFFC9
@M02352:288:000000000-CKWC8:1:1101:9782:11081 1:N:0:ACTGAGCG+GTAAGGAG
TACGGAGGGGGTTAGCGTTGTTCGGAATTACTGGGCGTAAAGCGCACGTAGGCGGATCAGAAAGTATAGGGTGAAATCCCAGGGCTCAACCCTGGAACTGCCTTATAAACTCCTGGTCTTGAGTTCGAGAGAGGTGAGTGGAATTCCGAGTGTAGAGGTGAAATTCGTAGATATTCGGAGGAACACCAGTGGCGAAGGCGGCTCACTGGCTCGATACTGACGCTGAGGTGCGAAAGCGTGGGGAGCAAACAGGATTAGATACCCTGGTAGTCCACGCCGTAA
+
GGGGGBFGGGGGGGGGGGGGGGGGGGGGGGGGGGGGGGGGGGGGGGGGGGGGGGGGGGGGGGGGGGGGGGGGGGGGGGGGGGGGGGGGGGGGGGGGGGGGGGGGGGGGGGGGGGGGGGGGGGGGGGGGGGGGGGGGGGGGGGGGGGGGGGGGGGGGGGGGGGGGGGGGGGGGGGGGGGGGGGGGFGGGGGGGGGGGGGGGGGGGGGGGGGGGGGGGGGGGGGGGGGGGGGGDGGGFGGGGGGFFFFGGGGFFFFGGFFFFGGGGFFGFAFFFFGFFFFFFGD
@M02352:288:000000000-CKWC8:1:1101:7710:11082 1:N:0:ACTGAGCG+GTAAGGAG
TACAGAGGGTGCAAGCGTTAATCGGAATTACTGGGCGTAAAGCGCGCGTAGGTGGTTTGTTAAGTCGGATGTGAAAGCCCAGGGCTCAACCTTGGAATTGCACCCGATACTGGCAGGCTAGAGTACGATAGAGGAGTGTGGAATTTCCTGTGTAGCGGTGAAATGCGTAGATATAGGAAGGAACATCAGTGGCGAAGGCGACACTCTGGATTGATACTGACACTGAGGTGCGAAAGCGTGGGGAGCAAACAGGATTAGATACCCTGGTAGTCCACGCCGTAA
+
GGGGGGGGGGGGGGGGGGGGGGGGGGGGGGGGGGGGGGGGGGGGGGGGGGGGGGGFGGGGGGGGGGGGGGGGGGGGGGGGGGGGGGGFGGGGGGGGGGGGGGGGGGGGGGGGGGGGGGGGGGGGGGGGGGGGGGFGGGGGGGGGGGGGGGGGGGGGGGGGGGGGGGGGGGGFGGGGGGGGGGGGGGGGGGGGGGGGGGGGGGGGFGGGGGGGGGGFGGGGGGGCGGGGGGGGGGGFGGGGGGFFFFGGGGFFFFGGBFFFGGGGFFGFBFFFFGFFFFFFGG
@M02352:288:000000000-CKWC8:1:1101:4742:11083 1:N:0:ACTGAGCG+GTAAGGAG
TACGGAGGGTGCAAGCGTTACTCGGAATCACTGGGCGTAAAGAGCGTGTAGGCGGGTTTGTAAGTTTGAAGTGAAATCCAATGGCTCAACCATTGAACTGCTTTGAAAACTGCTTACCTAGAATATGGGAGAGGTAGATGGAATTTCTGGTGTAGGGGTAAAATCCGTAGAGATCAGAAGGAATACCGATTGCGAAGGCGATCTACTGGAACATTATTGACGCTGAGACGCGAAAGCGTGGGGAGCAAACAGGATTAGATACCCTGGTAGTCCACGCCCTAA
+
GGGGGDGGGGGGGGGGGGGGGGGGGGGGGGGGGGGGGGGGGGGGGGGGGGGGGGGGGGGGGGGGGGGGGGGGGGGGGFGGGGGGGGGGGGGGGGGGGGGGGFGGGGGGGGGGGGGGGGGGGGGGGGGGGFGGGGGGGGGGGGGGGGGGGGGGGGGGGGGGGGGGGGGGGGGGGGGGGGGGGGGGGGGGGGGGGGGGGGGGGGGGGGGGGGGGGGGGGGGGGGGGGGGFGGGGGGGFGGGGGGFFFFGGGGFFFFGGDFFFGGGGFFGFFFFFFGFFFFFBGF
@M02352:288:000000000-CKWC8:1:1101:10714:11104 1:N:0:ACTGAGCG+GTAAGGAG
TACAGAGGGTGCAAGCGTTACTCGGAATCACTGGGCGTAAAGAGCGTGTAGGCGGGTTTGTAAGTTTGAAGTGAAATCCAATGGCTCAACCATTGAACTGCTTTGAAAACTGCTTACCTAGAATATGGGAGAGGTAGATGGAATTTCTGGTGTAGGGGTAAAATCCGTAGAGATCAGAAGGAATACCGATTGCGAAGGCGATCTACTGGAACATTATTGACGCTGAGACGCGAAAGCGTGGGGAGCAAACAGGATTAGATACCCTGGTAGTCCACGCCCTAA
+
GGGGGGGGGGGGGGGGGGGGGGGGGGGGGGGGGGGGGGGGGGGGGGGGGGGGGGGGGGGGGGGGGGGGGGGGGGGGGGGGGGGGGGGGGGGGGGGGGGGGGGGGGGGGGGGGGGGGGGGGGGFGGGGGGGGGGGGGGGGGGGFGGGGGGGGGFGGGGGGGGGGGGGGGGGGFFGGGGGGGGGGFGGGGGDGGGGGGGGGGGGGGGGGGGGFGGDFGGGGGGGGGGGGGGGGGGGGFGGGGGGFFFEGGGFFF??CF?FFFGGGG?>CF>FAF?F@?BBF>GG
@M02352:288:000000000-CKWC8:1:1101:25888:11104 1:N:0:ACTGAGCG+GTAAGGAG
TACGAGGGGTGCAAGCGTTAATCGGAATTACTGGGCGTAAAGCGCGCGTAGGTGGTTTGTTAAGTCGGATGTGAAAGCCCAGGGCTCAACCTTGGAATTGCACCCGATACTGGCAGGCTAGAGTACGATAGAGGAGTGTGGAATTTCCTGTGTAGCGGTGAAATGCGTAGATATAGGAAGGAACATCAGTGGCGAAGGCGACACTCTGGATTGATACTGACACTGAGGTGCGAAAGCGTGGGGAGCAAACAGGATTAGATACCCTGGTAGTCCACGCCGTAA
+
GGGGGGGGGEGGGGGGGGGGFFFFGFGGGGGGGGGGGGGGGGGGGGGG@FFGFFGGGGGGGGGGGGGGGGGGGGGGGGGGGGGGGGGDGEFGGGGGGGGGGGGGGGGGGGGGGGGGGGGGGGGGGGGGGGGGGGGGFGGGGGGGGFGGGGGGGGGGGGGGGGGGGGGGGGGGGGFEGGGGGGGGGGCGGGGGGGGGGGGGGGGGDFGGGGGGGGGCCGGFGGGGGGGGGGGGGGGFGGDGGGF69EGGGGFFF04C<=<FF98DFFGF>FAA=CFFFFFBGG
@M02352:288:000000000-CKWC8:1:1101:8384:11110 1:N:0:ACTGAGCG+GTAAGGAG
TACGGAGGGCGCAAGCGTTACTCGGAATCACTGGGCGTAAAGAGCGTGTAGGCGGGTTTGTAAGTTTGAAGTGAAATCCAATGGCTCAACCATTGAACTGCTTTGAAAACTGCTTACCTAGAATATGGGAGAGGTAGATGGAATTTCTGGTGTAGGGGTAAAATCCGTAGAGATCAGAAGGAATACCGATTGCGAAGGCGATCTACTGGAACATTATTGACGCTGAGACGCGAAAGCGTGGGGAGCAAACAGGATTAGATACCCTGGTAGTCCACGCCCTAA
+
GGGGGGEGG7@FGEFGGGGG:9FFGGGGFFGGGFGGGFGGGGGGG=CFGGGGGGGEGGGGGGGGGGFGGCFFFGGGGGGGGFF?FGGGGG<BFDDFGGGGGDFGFFGGGGGGGFFGFFGFGFEGGF<<FFEGGGGGGFGGFGFFFGCGGGFEBFG:FEGDFFGGFGGGGGGCFGFGGGGGGGGGGGGGGGGGGGGGGGGGE8CCFGGGGEFGFAFGGDFGFGGGGGFGGCGDGGGFGGDGEEE?>FFCGGFFFFCFFFFFGGGG@FGFFFF<@CFFFF7>GF
@M02352:288:000000000-CKWC8:1:1101:12470:11112 1:N:0:ACTGAGCG+GTAAGGAG
TACGGAGGGTCCGAGCGTTATTCGGAATTACTGGGCGTAAAGCGCGCGTAGGTGGATTGGTCAGTCAGATGTGAAAGCCCAGGGCTCAACCTTGGAACTGCATCTGATACTGCTAGTCTAGAATACAGTAGAGGGTAGTGGAATTTCCTGTGTAGCGGTGAAATGCGTAGATATAGGAAGGAACACCAGTGGCGAAGGCGACTACCTGGACTGATATTGACACTGAGGTGCGAAAGCGTGGGGAGCAAACAGGATTAGATACCCTGGTAGTCCACGCCGTAA
+
GGGGGGGGGGGGGGGGGGGG,CFGGGBFGGGGGGGGEGGGGGGGEGGGGEGGGGGGGGGGGGGGGGGGFGGGGGFGGFFDE<FEGGGGGGGGGFFFGCGGGGG9BFGGGGGGGGFGGGGGGGCGGGGGGGGGGGDGCFEGGGFGGFGFGGGGGGGGGGGGGGGGGG<EGGDGGG,;9CGCEGGGCGGCFGCFGGGGGGGGDGG8CGGGGGGGG+<ECFCFGFGGGGCGG5<<EGGEFGDGGGFF>FGGGGFFFFDFBFAFGGGGFFGFFFABFFF?BF>9DD
@M02352:288:000000000-CKWC8:1:1101:18516:11132 1:N:0:ACTGAGCG+GTAAGGAG
TACGGAGGGTGCAAGCGTTACTCGGAATCACTGGGCGTAAAGAGCGTGTAGGCGGGTTTGTAAGTTTGAAGTGAAATCCAATGGCTCAACCATTGAACTGCTTTGAAAACTGCTTACCTAGAATATGGGAGAGGTAGATGGAATTTCTGGTGTAGGGGTAAAATCCGTAGAGATCAGAAGGAATACCGATTGCGAAGGCGATCTACTGGAACATTATTGACGCTGAGACGCGAAAGCGTGGGGAGCAAACAGGATTAGATACCCTGGTAGTCCACGCCCTAA
+
GGGGGGGGGGGGGGGGGGGGGGGGGGGGGGGGGGGGGGGGGGGGGGGGGGGGGGGGGGGGGGGGGGGGGGGGGGGGGGGGGGGGGGGGGGGGGGGGGGGGGGGGGGGGGGGGGGGGGGGGGG=FGGGGGGGGGGGGGGGGGGGGGGGGGGGGGGGGGGGGGGGGGGGGGGGGGGGGGGGGGGGGGGGGGGGGGGGEGGGGGGGGGGGGGGGGGGGGGGGGGGGGGDFGGGGCEGGFGGGGGGFFFFGGGCFFFFGFFFFFGGGGFFG?B?4<FGFFFFFFGG
@M02352:288:000000000-CKWC8:1:1101:2686:11138 1:N:0:ACTGAGCG+GTAAGGAG
TACGGAGGGGGTTAGCGTTGTTCGGAATTACTGGGCGTAAAGCGCACGTAGGCGGATCAGAAAGTATAGGGTGAAATCCCAGGGCTCAACCCTGGAACTGCCTTGTAAACTCCTGGTCTTGAGTTCGAGAGAGGTGAGTGGAATTCCAAGTGTAGAGGTGAAATTCGTAGATATTTGGAGGAACACCAGTGGCGAAGGCGGCTCACTGGCTCGATACTGACGCTGAGGTACGAAAGTGTGGGGAGCAAACAGGATTAGATACCCTGGTAGTCCACACCGTAA
+
GGGGGGGGGGGGGGGGGGGGGGGGGG@FGGFGGGGGEGGGGGGGD@FGGAFGGGGGGGGGGGGGGGGGGGGGDGGGGAFGGFGGGGGGGGGGGCFGGGGDGFFGGGGGGFGGGGGGGGGGGGCFGGGGFGDDG7BDF,>FGF::>FGGGGGGGFCCGGGGGGGGGGF:CE5C@@9@FDGGDC<4<FFGFGGFEGGEGDGGCEEGCFGGGGGGGEG58EF0<>CCEDGGGCFC5@DDG9CC>E><>EGG6F:??0DFB?)9:CGCFFGFB?8>F:=0??B859
@M02352:288:000000000-CKWC8:1:1101:5980:11138 1:N:0:ACTGAGCG+GTAAGGAG
TACGGAGGGTGCAAGCGTTACTCGGAATCACTGGGCGTAAAGAGCGTGTAGGCGGGTTTGTAAGTTTGAAGTGAAATCCAATGGCTCAACCATTGAACTGCTTTGAAAACTGCTTACCTAGAATATGGGAGAGGTAGATGGAATTTCTGGTGTAGGGGTAAAATCCGTAGAGATCAGAAGGAATACCGATTGCGAAGGCGATCTACTGGAACATTATTGACGCTGAGACGCGAAAGCGTGGGGAGCAAACAGGATTAGATACCCTGGTAGTCCACGCCCTAA
+
GGGGGFGEGGGGGGGGGGGGGGGGGGGGGGGGGGGGGGGGGGGGGGFGGGGGGGGGGGGGGGGGFGGGGGGGGGGGGGGGGGGGFGGGGGGGGGGGGGGGGGGGGGFGGGGGGGGFGGGGGEFGGGGGGGGGGGGGGGGGGGGGGGGGGGGGGGGFGGGGGGGGGGGGGGGGGGGGGGGGGFGGGGGGGGGGGGGGGGGGGGGGGGGGGGFGGGGGGGGGGGGGGGGGGGGGGGGFFGGGGGFBFEGFGGFFBFGGFFFFGGDGFFGFFFFFFGFFFFFFGF
@M02352:288:000000000-CKWC8:1:1101:13424:11142 1:N:0:ACTGAGCG+GTAAGGAG
TACGGAGGGTGCAAGCGTTACTCGGAATCACTGGGCGTAAAGAGCGTGTAGGCGGGTTTGTAAGTTTGAAGTGAAATCCAATGGCTCAACCATTGAACTGCTTTGAAAACTGCTTACCTAGAATATGGGAGAGGTAGATGGAATTTCTGGTGTAGGGGTAAAATCCGTAGAGATCAGAAGGAATACCGATTGCGAAGGCGATCTACTGGAACATTATTGACGCTGAGACGCGAAAGCGTGGGGAGCAAACAGGATTAGATACCCTGGTAGTCCACGCCCTAA
+
GGGGGGGGGGGGGGGGGGGGGGGGGGGGGGGGGGGGGGGGGGGGGGGGGGGGGGGGGGGGGGGGGGGGGGGGGGGGGGGGGGGGGGGGGGGGGGGGGGGGGGGGFGGGGGGGGGGGCGGGGGGGGGGGGGGGGGGGGGGGGGGGGGGGGGGGGGGGGGGGGGGGGGGGGGGGGGGGGGGGGGGGGGGDGGGGGGGGGGGGGGGGGGGGGGDGGGGGGGGGGGGGGGGGGGGGGGGFGGGGGGFF>EGGCGFFFFGGFFFFGGGGFFGFFFFFFGFFFFBFFD
@M02352:288:000000000-CKWC8:1:1101:8742:11172 1:N:0:ACTGAGCG+GTAAGGAG
TACGGAGGGGGTTAGCGTTGTTCGGAATTACTGGGCGTAAAGCGTACGTAGGCGGATTGGAAAGTTGGGGGTGAAATCCCAGGGCTCAACCCTGGAACTGCCTCCAAAACTATCAGTCTAGAGTTCGAGAGAGGTGAGTGGAATTCCAAGTGTAGAGGTGAAATTCGTAGATATTTGGAGGAACACCAGTGGCGAAGGCGGCTCACTGGCTCGATACTGACGCTGAGGTACGAAAGTGTGGGGAGCAAACAGGATTAGATACCCTGGTAGTCCACACCGTAA
+
FGGGECEGFGGGG@FGGGGGGGGDGGDFGGGFGFFCGFGGGGGGGGECGGFGDGGCGCFC<FBFFFFGCFGCGGGGGGFGEGGGGGGGGFFGGGF<FGGGGGFFGGFACFGACFGGGGGGGAFGGAEFGFG7FGGG?FFGGGGCFGFGFGGGGGGEFGGGGGGGGGGGGGGGGGGGGGGGGGGGCFGGGGGGGGGGGDGGDGGGGGGGGGGGGGGGGGGGGGGGGDFGGGGGECDFGGGGGGFF;DGDFGFF<BGGFFFFGFGGFFGFFFFFFGFFFFE?<9
@M02352:288:000000000-CKWC8:1:1101:20455:11186 1:N:0:ACTGAGCG+GTAAGGAG
TACGAGGGGTGCAAGCGTTAATCGGAATTACTGGGCGTAAAGCGTGCGTAGGTGGTTTGTTAAGCAAGATGTGAAAGCCCCGGGCTCAACCTGGGAACTGCATTTTGAACTGGCAAACTAGAGTATTGTAGAGGGTAGTGGAATTTCCAGTGTAGCGGTGAAATGCGTAGAGATTGGAAGGAACATCAGTGGCGAAGGCGGCTACCTGGACAAATACTGACACTGAGGCACGAAAGCGTGGGGAGCAAACAGGATTAGATACCCTGGTAGTCCACGCCGTAA
+
GGGGFFGGGGGGGGGGGGGGGGGGGGGGGGGGGGGGGGGGGGGGGGGGGGGGGGGFGGGGGGGGGGGGGGGGGGGGGGGGGGGGGGGGGGGGGGGGGGGGGGGGGGGGGGGGGGGGGGGGGGGDGGGGGGGGGGGGGGGGGGG:FEGGGGGGGGGGGGGGGGGGGGGGGGGGGGGGGGGGGGGGGGFGGGGGGGGGGGGGGGGGGGGGGGGGGGGGGGGGGGGFGGGGFGGGGGGFGGGGGGDFFFGGGGFFFFGGFFFFGGGGFFGFFFFFBFFFFBFFGG
@M02352:288:000000000-CKWC8:1:1101:10702:11208 1:N:0:ACTGAGCG+GTAAGGAG
TACGGAGGGGGTTAGCGTTGTTCGGAATTACTGGGCGTAAAGCGCACGTAGGCGGATCAGAAAGTATAGGGTGAAATCCCAGGGCTCAACCCTGGAACTGCCTTATAAACTCCTGGTCTTGAGTTCGAGAGAGGTGAGTGGAATTCCAAGTGTAGAGGTGAAATTCGTAGATATTTGGAGGAACACCAGTGGCGAAGGCGGCTCACTGGCTCGATACTGACGCTGAGGTACGAAAGTGTGGGGAGCAAACAGGATTAGATACCCTGGTAGTCCACCACGTAA
+
GFCCF@FEEEGFGDFGGB:FFFGGGC:FGGGGGFGGGFGGEGGGGEEGGGGGGGGGGEFFFFDBFGGGGGGGEG@FGGGGCFFFG8FFGGCF8FDDFFFDCGGE3=C<EFGGGGFCGGGDGCFBFGG7FFGEGEGC@FGGGGGGGGCAFF>FF:E;<EFF<C<CFGGC=E5FFGC;FFGGGGGGGGGGGGGGGDEGEGGD8CEGGGGFGFGGGDGGEGGC?EGGGGCCGFGGG5DECFGFEDB?FEF0AFFFF0FG?FAF<C8*0)9746<)9*7((,.4C>
@M02352:288:000000000-CKWC8:1:1101:1959:11218 1:N:0:ACTGAGCG+GTAAGGAG
TACGAGGGGTGCAAGCGTTAATCGGAATTACTGGGCGTAAAGCGTTCGTAGGCGGTTTGTTAAGCAAGATGTGAAAGCCCAGGGCTCAACCTTGGAACTGCATTTTGAACTGGCAAACTAGAGTACTGTAGAGGGTGGTGGAATTTCCAGTGTAGCGGTGAAATGCGTAGAGATTGGAAGGAACATCAGTGGCGAAGGCGGCCACCTGGACAGATACTGACGCTGAGGAACGAAAGCGTGGGGAGCGAACAGGATTAGATACCCTGGTAGTCCACGCCGTAA
+
GGGGEFGGGGG7EFGGGGGGGGGGGGGGGGGGGGGGGGGGGGGGGGGGGGGGGGGGGGEGGGGGGCFGGGGGGGGGGGGGGGGGGGGGGGGGGGGGGGGGGFGGGGGGGFGGGGGG@FGGGGGGGGGGGGGGGG73@CFDCFGFGGGGGGGFGGGGGGGDGGGGGGGGGGGGGGGGGGFGGGGFGGGGGGGGGDGGGGGGGGGGGGGGGEGEGGG+CFGGGGGGGGGGFEGGGGGBGGGGGDF0>FGGCGFF:<GGFFABEGDGFFCFAFBFFGF?BF>BGD
@M02352:288:000000000-CKWC8:1:1101:5449:11308 1:N:0:ACTGAGCG+GTAAGGAG
TACGGAGGGTCCGAGCGTTAATCGGAATTACTGGGCGTAAAGCGCGCGTAGGCGGATTGGTCAGTCAGATGTGAAAGCCCAGGGCTCAACCTTGGAACTGCATCTGATACTGCTAGTCTAGAATACAGTAGAGGGTAGTGGAATTTCCTGTGTAGCGGTGAAATGCGTAGATATAGGAAGGAACACCAGTGGCGAAGGCGACTACCTGGACCGATATTGACCCTGAGGTGCGAAAGCGTGGGGAGCAAACAGGATTAGATACCCTGGTAGTCCACGCCGTAA
+
GGGG7@FGGG,C7FFEGGGG76CFGGGGGGGGFGG@FGGGGGCGCGDGGGGG9FG:F4,BFEGGGGGGGGGGGGGGG,,+,BFGGGGGAFG8<D,B,BFGG:EFGGGGGGGGCG9,CDF,@CCE<DDF,@>FFF7+@E@CFGGGGGGGGGGGGGGGGGGGGGGGGGGG5EDEGG7CG9CFGGGGGGGCFGGGGGEGGGGGCCCCFGGGGCD*:8CE5FDGG+:;65C*<5CDGGDBGGGGGGFFFFGGGGFFF:GGDFFFFGGGFFGFFFABF7??B:B;GC
@M02352:288:000000000-CKWC8:1:1101:6382:11363 1:N:0:ACTGAGCG+GTAAGGAG
TACGAGGGGTGCAAGCGTTAATCGGAATTACTGGGCGTAAAGCGCACGTAGGTGGTTTGTTAAGTTGGATGTGAAAGCCCAGGGCTCAACCTTGGAACTGCATTCAAAACTGGCGAACTAGAGTATGGTAGAGGTGAGTGGAATTTCCTGTGTAGCGGTGAAATGCGTAGAGATGGGAAGGAACATCAGTGGCGAAGGCGACTCACTGGACCAATACTGACACTGAGGTGCGAAAGCGTGGGTAGCAAACAGGATTAGATACCCTGGTAGTCCACGCCGTAA
+
GGGGCFGGGGGGGGGGGGGGEFGGGGGGGGGGGGGGGGGGGGGGGGGGGFFFFGGBFGGGGGGGGGGDFGGGGGGGGGGGGGGGGGGFGGGGGGGGFFGGGGGGFFGFGGGGGGG@CGGGGGGGGGGGGGGGGGEGGGGGGGGGGGGGGGGGGDGGDEFGCGGGGGDGGDGCGGGGGGGGGGGGGGGGFGGGGGGEGDGEGGGGFGGFGGGFGGGFFGCCFCFGGGFGF=DGCEGFGDGGCGFA0?GGCFFF06DF?FBFFGGGFFGFFFFFFGFFBBDFGC
@M02352:288:000000000-CKWC8:1:1101:19420:11389 1:N:0:ACTGAGCG+GTAAGGAG
TACGAGGGGTGCAAGCGTTAATCGGAATTACTGGGCGTAAAGCGTGCGTAGGTGGTTTGTTAAGCAAGATGTGAAAGCCCCGGGCTCAACCTGGGAACTGCATTTTGAACTGGCAAACTAGAGTATTGTAGAGGGTAGTGGAATTTCCAGTGTAGCGGTGAAATGCGTAGAGATTGGAAGGAACATCAGTGGCGAAGGCGGCTACCTGGACAAATACTGACACTGAGGCACGAAAGCGTGGGGAGCAAACAGGATTAGATACCCTGGTAGTCCACGCCGTAA
+
GGGGDFGGGGGGGFGGGFFGGFGGGGDFGGGGGGGGGFGGGGGGFGCFFGGGGGGGGGGGGFFGGGGGGGGGGGGGGGFFGGGEGEGGGGGGGGGGGGGGGGGFFGGGGGGGGGGGGGGGFDGGGGGGGGGGGGEGGGGGGGGGGGGGGGGGGCGGGGGGGGGGGGGGGGGGGGGGGFGGDGGGGGGGGGGGGGGGGGGGGGGGGGGGGGGGGFFFGGGGGGGGGGGFGGGDGGGFGGGGGG)49EGGGGFFFBGGFFAFGFGGFFGFFFF>FGFFF<DBDC
@M02352:288:000000000-CKWC8:1:1101:23127:11417 1:N:0:ACTGAGCG+GTAAGGAG
TACGAGGGGTGCAAGCGTTAATCGGAATTACTGGGCGTAAAGCGTGCGTAGGTGGTTTGTTAAGCAAGATGTGAAAGCCCCGGGCTCAACCTGGGAACTGCATTTTGAACTGGCAAACTAGAGTATTGTAGAGGGTAGTGGAATTTCCAGTGTAGCGGTGAAATGCGTAGAGATTGGAAGGAACATCAGTGGCGAAGGCGGCTACCTGGACAAATACTGACACTGAGGCACGAAAGCGTGGGGAGCAAACAGGATTAGATACCCTGGTAGTCCACGCCGTAA
+
GGGGFGGGGGGGGGGGGGGG?FGGGGGGGGGGGGGGGGGGGGGGGGGGFGGGGGGGGGGGGGGGGGGGGGGGGGGGGGGGGGGGGGGGGGGGGGGGGGGGGGGGGGGGGGGGGGGGGGGGGGGGGGGGGGGGGGGGGGGGGGGGGGGGGGGGGGEGGGGGGGGGGGGGGGGGGGGGGGGGGG:FCGGGGGGGGGGGGGGGDGG>FGGGGGGGGGGGGGFGGGGGGGGGGGGGGGGFGGGGGGB09EGGGFFF?FGGFFAFCGGGFFGF9BA>@76?FFF9<C
@M02352:288:000000000-CKWC8:1:1101:23665:11439 1:N:0:ACTGAGCG+GTAAGGAG
TACGGAGGGTCCGAGCGTTAATCGGAATTACTGGGCGTAAAGCGCGCGTAGGTGGATTGGTCAGTCAGATGTGAAAGCCCAGGGCTCAACCTTGGAACTGCATCTGATACTGCTAGTCTAGAATACAGTAGAGGGTAGTGGAATTTCCTGTGTAGCGGTGAAATGCGTAGATATAGGAAGGAACACCAGTGGCGAAGGCGACTACCTGGACTGATATTGACACTGAGGTGCGAAAGCGTGGGGAGCAAACAGGATTAGATACCCTGGTAGTCCACGCCGTAA
+
GGGGEGGGGGAF@EFGGEGG7EGFEF:FGGGGGGGEGGGGGF<F+CFG>FFGBFFC<<FGEDDGEGFGGGGGGGGGGGGGFCFGGEGFGGG8BFG=FFGGGGGF9FFFDFGDCGDF>BFDFG,FBFEG,EFGGGD:<F@FGGGGGFGFGFGGGGGGGGGGGGGGGGGGGGGFGGGFG9FGGGGGGGGGGGGGGGGGGGGG5EGDFGGGGGGCF:+<CFGGG9CGGGGGG5CGGGGFGGGGGGFFFFGGDCFFFFCF?FFFGGGGFFGFFFFFFGFFFFF;DC
@M02352:288:000000000-CKWC8:1:1101:25022:11473 1:N:0:ACTGAGCG+GTAAGGAG
TACGGAGGGTGCGAGCGTTAATCGGAATTACTGGGCGTAAAGCGCACGCAGGCGGTTTGTTAAGCTAGATGTGAAAGCCCTGGGCTCAACCTGGGAATTGCATTTAGAACTGGCAGGCTAGAGTTTTGGAGAGGGGAGTGGAATTCCAGGTGTAGCGGTGAAATGCGTAGATATCTGGAGGAACATCAGTGGCGAAGGCGACTCCCTGGTCAGTAACTGACGCTCATGTGCGAAAGTGTGGGTAGCGAACAGGATTAGATACCCTGGTAGTCCACACCGTAA
+
GGGGEGGGGCGGEGEGGGGGGFGGGGBFGGGGGGGEGGGGGGFG@:FGDEGDGGG448?B=EFGGGGGGGGGGGGGGGGGGGGGGGGGGGGGGGGFFGGGGGGGGFFGGGGGC>>FGGGAGGGGAF=FGGGGGGCFGGGGGGGGGGG,>FGGGGGGGGGGGGGGGGGGGGGGGGFGGGGFGGGGGGGGGGGGGGGGGGGGCGGG6@FGGGG?FEGGGGGGGGGGGG7CGEGGGGDB::>FGGFFFFGGGGFFFFGGFFFFGFGGFFGFFFFFFF?7?FFFGG
@M02352:288:000000000-CKWC8:1:1101:26088:11486 1:N:0:ACTGAGCG+GTAAGGAG
TACGGAGGGTGCAAGCGTTACTCGGAATCACTGGGCGTAAAGAGCGTGTAGGCGGGTTTGTAAGTTTGAAGTGAAATCCAATGGCTCAACCATTGAACTGCTTTGAAAACTGCTTACCTAGAATATGGGAGAGGTAGATGGAATTTCTGGTGTAGGGGTAAAATCCGTAGAGATCAGAAGGAATACCGATTGCGAAGGCGATCTACTGGAACATTATTGACGCTGAGACGCGAAAGCGTGGGGAGCAAACAGGATTAGATACCCTGGTAGTCCACGCCCTAA
+
GGGGGGGGGGGGGGGGGGGGGGGGGGGGGGGGGGGGGGGGGGGGGGGGGGGGGGGGGGGGGGGGGGGGGGGGGGGGGGGGGGGGGGGGGGGGGGGGGGGGGGGGGGGGGGGGGGGGGGGGGGGGGGGGGGGGGGGGGGGGGGGGGGGGGGGGGGGFGGGGGGGGGGGGGGGGGGGGGGGGGGGGGGGGGGGGGGGGGGGGGGGGGGGGGGGFGGGGGGGGGGGGGGGGGGGGGGGFGGGGGGFFFFGGGGFFFFGGFFDFGGGGFFGFFFFFFGFFFFF>GF
@M02352:288:000000000-CKWC8:1:1101:3206:11487 1:N:0:ACTGAGCG+GTAAGGAG
TACGAAGGTCTCAAGCGTTGTTCGGAATCACTGGGCGTAAAGGGAGCGTAGGCGGTTCGGTAAGTCGGGTGTGAAAGGCAGGGGCTCAACCCCTGGACTGCACCTGATACTGCCGTGACTAGAGTAGTGGAGGGGAAACTGGAATTCTCGGTGTAGCAGTGAAATGCGTAGATATCGAGAGGAAGACTCGTGGCGAAAGCGAGTTTCTGGACACTTACTGACGCTGAGGCTCGAAGGCCAGGGTAGCGAAAGGGATTAGATACCCCTGTAGTCCTGGCAGTA
+
GGGGFGGGGGGGGGGGGGGGGGGGGGGGGGGGGGGGGFGGGGGGGGGGGGGDGGGGGGGGGGGGGGGGGFGFFGGGGGGGGGGGGDGGGGGGGGGGGGGGGGGGGGGGGGGGGGGGGFGGGGGGGGGGGGGGGGGGGGGGGGGFGFGGGGGGGEFEGDGGGGGFGGGGGGGGGCFGGGFGGGGFGFGGGGGGGGCEEGDGGGGGGDGGGGGGFGGGGGGFGGGGGGGGFGGGGGGFGGGGG5@BFFCGEG:3:FGGBFBFGFFGFFG@>FFFFGFF?FFFGC
@M02352:288:000000000-CKWC8:1:1101:3188:11498 1:N:0:ACTGAGCG+GTAAGGAG
TACGAAGGTCTCAAGCGTTGTTCGGAATCACTGGGCGTAAAGGGAGCGTAGGCGGTTCGGTAAGTCGGGTGTGAAAGGCAGGGGCTCAACCCCTGGACTGCACCTGATACTGCCGTGACTAGAGTAGTGGAGGGGAAACTGGAATTCTCGGTGTAGCAGTGAAATGCGTAGATATCGAGAGGAAGCCTCGTGGCGAAAGCGAGTTTCTGGACACTTCCTGACGCTGAGGCTCGAAGGCCAGGGTAGCGAAAGGGATTAGATACCCCTGTCGTCCTGGCAGTA
+
FEFGFGGCFGGGGFGGGGGGGGGCC,CCFFGGGGGGG:7:@FFDGGGGGGGGGEGGF@G@FE@FGFGGGGCC:FGGGGGGGGGGGGGGGGEBCFGGGGFFGGGGGF8EEFGGFGGGGDGGAECFG9FFGG9FGGGFF7FGGCD<FFFCGFGGGE;CG9FEACC?CFFGGGG7;,>9;B**:*,+8*+5FFCGGGCC*:*;CEEGEC7FGGFGCGEE+:<C:85?E<E57C*5=*9:CF4;8;),,775:35)2?GF1*8FFFGC).C>,/31>9@<38):C*
@M02352:288:000000000-CKWC8:1:1101:19435:11502 1:N:0:ACTGAGCG+GTAAGGAG
TACGAGGGGTGCAAGCGTTAATCGGAATTACTGGGCGTAAAGCGTTCGTAGGCGGTTTGTTAAGCAAGATGTGAAAGCCCAGGGCTCAACCTTGGAACTGCATTTTGAACTGGCAAACTAGAGTACTGTAGAGGGTGGTGGAATTTCCAGTGTAGCGGTGAAATGCGTAGAGATTGGAAGGAACATCAGTGGCGAAGGCGGCCACCTGGACAGATACTGACGCTGAGGAACGAAAGCGTGGGGAGCGAACAGGATTAGATACCCTGGTAGTCCACGCCGTAA
+
GGGGGGGGGGGGGGGGGGGGGGGGGGGGGGGGGGGGGGGGGGGGGGGGGGGGGGGGGGGGGGGGGGGGGGGGGGGGGGGGGGGGGGGGGGGGGGGGGGGGGGGGGGGGGGGGGGGGGGGGGGGGGGGGGGGGGGGGGGGGGGGGGGGGGGGGGGGGGGGGGGGGGGGGGGGGGGGGGGGGGGGGGGGGGGGGGGGGGGGGGGGGGGGGGGGGGGGGGGGGGGGGGGGGGGGGGGGFGGGGGGFFFFGGGGFFFFGGFFFFGGGGFFGFFFFFFFFFFFFFGG
@M02352:288:000000000-CKWC8:1:1101:24801:11504 1:N:0:ACTGAGCG+GTAAGGAG
TACGGAGGGTGCAAGCGTTACTCGGAATCACTGGGCGTAAAGAGCGTGTAGGCGGGTTTGTAAGTTTGAAGTGAAATCCAATGGCTCAACCATTGAACTGCTTTGAAAACTGCTTACCTAGAATATGGGAGAGGTAGATGGAATTTCTGGTGTAGGGGTAAAATCCGTAGAGATCAGAAGGAATACCGATTGCGAAGGCGATCTACTGGAACATTATTGACGCTGAGACGCGAAAGCGTGGGGAGCAAACAGGATTAGATACCCTGGTAGTCCACGCCCTAA
+
GGGG@FCFGGEGGEGGGGGDCFFGGDEGDGGGFGGGGGGGGFGGFEFGGGGGGGGDGDFCFFGGGGGGGAFGGGGGAFGEFGGGGGGGGFGGFGCFGFGDGGFG,<FFFGGG9FFFFGGC,CFGAD<AFGGCGGFAF<FGGFGGGFGGGGGGGGFCCEECCFGFCGGGFGGC?FGFGGGGGGGEFGGGDFEEGGD>GGGG8CCF9CGGC69FDFGFGGCE955EEDDCFEGGGGDEGGGGGEDF9DFFDC:FFFGGF?FF?FGGFFFFA=A<F7636<:>GG
@M02352:288:000000000-CKWC8:1:1101:24798:11522 1:N:0:ACTGAGCG+GTAAGGAG
TACGGAGGGTGCAAGCGTTACTCGGAATCACTGGGCGTAAAGAGCGTGTAGGCGGGTTTGTAAGTTTGAAGTGAAATCCAATGGCTCAACCATTGAACTGCTTTGAAAACTGCTTACCTAGAATATGGGAGAGGTAGATGGAATTTCTGGTGTAGGGGTAAAATCCGTAGAGATCAGAAGGAATACCGATTGCGAAGGCGATCTACTGGAACATTATTGACGCTGAGACGCGAAAGCGTGGGGAGCAAACAGGATTAGATACCCTGGTAGTCCACGCCCTAA
+
GGGGGGGGGGGGGGGGGGGGGGGGGGGGGGGGGGGGGGGGGGGGGGGGGGGGGGGGGGGGGGFGGGGGGGGGGGGGGGGGGGGGGGGGGGGGGGGGGGGGGGGGGGGGGGGGGGGGGGGGGGGGGGGGGGGGGGGGGGGGGGGGGGGGGGGGGGGGGGGGGGGGGGGGGGGGGGGGGGGGGGGDGGGGGGGGGGGGGGGGGGGGGGGGGGGGGGGGFGGGGEGGGGGGGGGGGGGFGGGEGGFFFFGFGGFFFFGGFFFFGGGGFFGFAFFFFGFBFFFFGF
@M02352:288:000000000-CKWC8:1:1101:14352:11530 1:N:0:ACTGAGCG+GTAAGGAG
TACGGAGGGGGTTAGCGTTGTTCGGAATTACTGGGCGTAAAGCGTACGTAGGCGGATTGGAAAGTTGGGGGTGAAATCCCAGGGCTCAACCCTGGAACTGCCTCCAAAACTATCAGTCTAGAGTTCGAGAGAGGTGAGTGGAATTCCAAGTGTAGAGGTGAAATTCGTAGATATTTGGAGGAACACCAGTGGCGAAGGCGGCTCACTGGCTCGATACTGACGCTGAGGTACGAAAGTGTGGGGAGCAAACAGGATTAGATACCCTGGTAGTCCACGCCGTAA
+
GGGGGFEEGGGEGGGGGFGGGGGGGG@DFGGGGGGGGGGGGGGGGGGGGGGGGGGGGGGGGFGFGGGGGGEFGGFFGFGGCGGGGGGGGGGGGGGGGGGGGGGGGGGGGGGGGGGGGGGGGGGGGGGEGGGGGGGGGGGGGGGGGGGGGGGGGFGFGGGGGDGGGGGGFGGGGGGGGG?F@CFCGGGGFGDGGGGGGGGEGGGGD?EGGGGGGGGGGGGGGEGGEGGGGFFGCFD>FFDFGGD?FDFCCFF@<(9C7@ABECFFFFGFF?AFF7?:BF>;D7
@M02352:288:000000000-CKWC8:1:1101:27572:11555 1:N:0:ACTGAGCG+GTAAGGAG
TACGGAGGGGGTTAGCGTTGTTCGGAATTACTGGGCGTAAAGCGTACGTAGGCGGATCAGAAAGTAGGGGGTGAAATCCCGAGGCTCAACCTCGGAACTGCCTCCTAAACTCCTGGTCTTGAGTTCGAGAGAGGTGAGTGGAATTCCAAGTGTAGAGGTGAAATTCGTAGATATTTGGAGGAACACCAGTGGCGAAGGCGGCTCACTGGCTCGATACTGACGCTGAGGTACGAAAGTGTGGGGAGCAAACAGGATTAGATACCCTGGTAGTCCACACCGTAA
+
GGGGGFGGGGGGGFGGGGGGGDGGGGGGGGGGGGGGGGGGGGGGGGGGGGGGGGGG>CFD?FGGGGGGGGGGGGGGGFDFFGGGGGGGGGGGGDEGGGGFGFGGFFFF<FCFGGG8FEGGGFFFGC@FGGGGGDBFDGGGFG:FEGFFDGGGBECGFFFFGGGGGFDCD@=FGGD+BFGFEGFGGGGFCFGGGDEEGC5EEGG8:@EFFGGGGGGF=FC@CGEGGGGFGFGDGGGFGGCFG=>04;GGGGFFB<FC?F9FEGGFF@F6:B2)@FF?:?EFFD
@M02352:288:000000000-CKWC8:1:1101:8700:11560 1:N:0:ACTGAGCG+GTAAGGAG
TACGAGGGGTGCAAGCGTTAATCGGAATTACTGGGCGTAAAGCGTGCGTAGGTGGTTTGTTAAGCAAGATGTGAAAGCCCCGGGCTCAACCTGGGAACTGCATTTTGAACTGGCAAACTAGAGTATTGTAGAGGGTAGTGGAATTTCCAGTGTAGCGGTGAAATGCGTAGAGATTGGAAGGAACATCAGTGGCGAAGGCGGCTACCTGGACAAATACTGACACTGAGGCACGAAAGCGTGGGGAGCAAACAGGATTAGATACCCTGGTAGTCCACGCCGTAA
+
9FGG<BC@CFGGCFGGG@EC,CCCFGDDGGFGGGFCFFCB<FFC6=?B,8>CEGGFF<FFGGAEEFFFDBFFGGGFF<FDFGGGC:FFGFFGGFGEFGF9ABDEGGFGGGFG8,<>AF<DF,EFGGGGADFFGGGGFGCCAE>,>C=FGCFGFCFGC7FG<FFFDGG7>C?;;BFGGGFG7FGDGFFFAF<F5:8EEDGG>CEEC*<:FEF+;@CC+<FGGE?CFG6;FDCDGED5FCG8EGEF;@G7F*8733CF)049FFF*?FGFFFA>FG422:>7DG
@M02352:288:000000000-CKWC8:1:1101:3031:11564 1:N:0:ACTGAGCG+GTAAGGAG
TACGGAGGGTGCAAGCGTTACTCGGAATTATTGGGTGTAAAGGGTGTGTAGGCGGACTTGCAAGTCAGCGGTAAAATTCAGAGGCTCAACCTTTTAACTCCTTTGATACTGGCTTACTTAAGATATGGAAAAGTTCGCTGGATTCGTTGGTTAACGGTGAAATTCATAAAAAACACGCAGAAATACCGATTGGAAGGGAGAGCAACTGCAACCTACTTACCCCTGTGCCGCAAAGCCGTGGTATGTAACCAGATTAGATTACCTGGTAGGCCACCCATCAAA
+
GGGGGGGG+C:F,CFGGGGG:,CFEC6,,C,CFGG@:FEGEF9C@F+BFGGGGEG++7,,,CFDE,,C5+@F+BFGG,5F,,CBFFGGGGG8<F,5,C,,B,EFGGCG,<,B<F,,57F,5,,3,,83,,,@F>,3C+>F+@,,,+8,@,533,,*@>3DFF,,?@,,,,,,**42=CEEEF,?,C71*=1**+4*=3*3***2+=+5+>*A*++3<+++++***08++*1/:E*)***1C8*)(*2:+**7():7)*-*+2<**8**)))../)((,))::
@M02352:288:000000000-CKWC8:1:1101:23923:11578 1:N:0:ACTGAGCG+GTAAGGAG
TACGAGGGGTGCAAGCGTTAATCGGAATTACTGGGCGTAAAGCGTTCGTAGGCGGTTTGTTAAGCAAGATGTGAAAGCCCAGGGCTCAACCTTGGAACTGCATTTTGAACTGGCAAACTAGAGTACTGTAGAGGGTGGTGGAATTTCCAGTGTAGCGGTGAAATGCGTAGAGATTGGAAGGAACATCAGTGGCGAAGGCGGCCACCTGGACAGATACTGACGCTGAGGAACGAAAGCGTGGGGAGCGAACAGGATTAGATACCCTGGTAGTCCACGCCGTAA
+
GGGGFGGGGGGGGGGGGGGG<EFGGGGGGGGGGGGGGGGGGGGGGGGGGGGGGGGGGGGGGGGGGGGGGGGGGGGGGGGGGGGGGGGGGGGGGGGGGGGGGFGGGGFGGGGGGGGGGGGGGFGGGGGGGGGGGGGGGGGGGG9FGGGGGGGGGGGGGGGGGGGGGGGGGGGGDFGGGGGGGGGGGGGGGGGGGDEGGGGGGGGGGGGGGGFGGGGGGGGGGGGGGGGGFGGGGGGFGGGGGDEFBDG<EG5???GG<?>F?FGGFFGFAFFFFGF?FFFFD>
@M02352:288:000000000-CKWC8:1:1101:15952:11599 1:N:0:ACTGAGCG+GTAAGGAG
TACGGAGGGTCCGAGCGTTATCCGGAATCATTGGGTTTAAAGGGTCCGCAGGCGGTCGATTAAGTCAGAGGTGAAATCCCATAGCTCAACTATGGAACTGCCTTTGATACTGGTTGACTTGAGTCATATGGAAGTAGATAGAATGTGTAGTGTAGCGGTGAAATGCATAGATATTACACAGAATACCGATTGCGAAGGCAGTCTACTACGTATGTACTGACGCTCATGGACGAAAGCGTGGGGAGCGAACAGGATTAGATACCCTGGTAGTCCACGCCGTAA
+
GGGGGFGGGGGGGGGGGGGGGGGGGGGGGGGGGGGFGGGGGGGGGGGGGGGGGGGFGGGGGGGGGGGGGGGGGGGGGGGGGGGGGGGGGGGGGGGGGGGGGGGGGGGGGGGGGGGGGGGGGGGGGGGGGGGGGGGGGGGGGGGGGGGGGGGGGGGGGGGGGGGGGGGGGGGGGGGGGGGGGGGGGGGGGGGGGGGGGGGGGGGGGGGGGGGGGGGGGGGGGGGGGGGGGGGGGGGFGGGGGGFBFFGGGGFFFFGGBFFFGGGGFFGFDFBFFGFFFFFFGD
@M02352:288:000000000-CKWC8:1:1101:2698:11623 1:N:0:ACTGAGCG+GTAAGGAG
TACGGAGGGGGTTAGCGTTGTTCGGAATTACTGGGCGTAAAGCGTACGTAGGCGGATTAATCAGTCAGAGGTGAAATCCCAGGGCTCAACCCTGGAACTGCCTTTGATACTGTTAGTCTTGAGTTCGAGAGAGGTGAGTGGAATTCCAAGTGTAGAGGTGAAATGCGTAGATATTCGGAAGAACACCAGTGGCGAAGGCGGCTTACTGGCTCGATACTGACGCTGAGGTACGAAAGCGTGGGGAGCAAACAGGATTAGATACCCTGGTAGTCCACGCCGTAA
+
GGGGGEGGGGGGGGGGGGGGGGGGGDGGGGGGGGGGGGGEGGGGGGEGGGGGGGGGGGGGGGGGGGGGGGGGGGGGGGGGGGGEG?FGGGGGGGGGGGGFGGGGGGGGGGGGGGGGGGGGFDGFGGGGGGGDGDGGGGGGGGGGGGFCGGFGGGGGGGGGGGGGECGGGGGGFGFGGGGEGGGGGGGGGFGGGECEEEGGGGGGGGGGGGGGGGCFEGGFFGGGDC8FGGGGGGGEGGGGGGFF>EGGGGFFFFGC?FDFGGGC@FGFB48A@DFFFFFFGG
@M02352:288:000000000-CKWC8:1:1101:19037:11627 1:N:0:ACTGAGCG+GTAAGGAG
TACGGAGGGTGCAAGCGTTATCCGGAATCATTGGGTTTAAAGGGTCCGTAGGCGGGCATATAAGTCAGTGGTGAAATGCTGTGGCTCAACCATAGCACTGCCATTGATACTGTATGTCTTGAATTATTGTGAAGTGGTTAGAATATGTAGTGTAGCGGTGAAATGCTTAGATATTACATAGAATACCGATTGCGAAGGCAGATCGCTAACAATATATTGACGCTGATGGACGAAAGCGTAGGTAGCGAACAGGATTAGATACCCTGGTAGTCTACGCCGTAA
+
FFFEF@FEGCFGGCFGGCFEFGFCF:CFFFGCFGG6B@C<EFGGFGFGGGGGGGG>FGFGGFGGGFGFGGGFFGGEFGGGGGGFGGGED<?BFECGGGGGGGGGGFFGAFFFGFGGGGGGDEFFGGFGCFGFCFGGGFGGGGGGFGFGG9FFFGFGGGGGGGFGGGGGGGGGGGGFGGFG@GFFGGGGGGGFFECGGGGGEGGGGGGGGGGGGFCGFGEGGCGGGGGFFGFCGGGFGEGGGGFF<FGDGGFFFFCG<FBBCF89?>F?DFF<F>??B>:BC7
@M02352:288:000000000-CKWC8:1:1101:10620:11667 1:N:0:ACTGAGCG+GTAAGGAG
TACGGAGGGTCCGAGCGTTAATCGGAATTACTGGGCGTAAAGCGCGCGTAGGTGGATTGGTCAGTCAGATGTGAAAGCCCAGGGCTCAACCTTGGAACTGCATCTGATACTGCTAGTCTAGAATACAGTAGAGGGTAGTGGAATTTCCTGTGTAGCGGTGAAATGCGTAGATATAGGAAGGAACATCAGTGGCGAAGGCGACACTCTGGATTGATACTGACACTGAGGTGCGAAAGCGTGGGGAGCAAACAGGATTAGATACCCTGGTAGTCCACGCCGTAA
+
GGGGGGGGDGEG7FEGGGGB<CFGGDFFGGGGGGGGGGGGGGGGGGGG:FGGEGGFGG8<FFGGGGFGGGGGGGGGGGGGGGGGFGGGGGGGFDFFGGGGGGGGGGFGGGGGGGFGGFGGGGGGCFGGCFGGGGC:BGGGGGGGGGGGGGGGGGGGGGGGFGFFGGGGGGGGGGG9F9C@EGGGGGGGGGGGGGGGGGGG>ECGGGGGGGFGG+0AGGGFF@?CF7CFC5>DGGGFGGGGGG3:FFDGCFFF?BGGFFFFDGGGFFFF>FAF9:??FFFFGG
@M02352:288:000000000-CKWC8:1:1101:4777:11667 1:N:0:ACTGAGCG+GTAAGGAG
TACGGAGGGTGCAAGCGTTACTCGGAATCACTGGGCGTAAAGAGCGTGTAGGCGGGTTTGTAAGTTTGAAGTGAAATCCAATGGCTCAACCATTGAACTGCTTTGAAAACTGCTTACCTAGAATATGGGAGAGGTAGATGGAATTTCTGGTGTAGGGGTAAAATCCGTAGAGATCAGAAGGAATACCGATTGCGAAGGCGATCTACTGGAACATTATTGACGCTGAGACGCGAAAGCGTGGGGAGCAAACAGGATTAGATACCCTGGTAGTCCACGCCCTAA
+
GGGGGGGGGGGGGGGGGGGGGGGGGGGGGGGGGGGGGGGGGGGGGGFGGGGGGGGGGGGEGGGGGGGGGGGGGGGGGGGGGGGGGGGGGGGGGGAFGGGGGGGGGGGGGGGGGGGGGGGGGFFFGFFGGGGGGGGGGGGGGGGGFGGGGGFCDEGGGGGGGGGGGGDGGGGFGFFFGFGGGGGGGGGGGGGGGGGGGGGGGGGGGGGGGGFGCFFGGGGGGGEGGGGGGGGDEGGFFEGGGGFFBFGGGGFFFFGGBF28FGGGFFGFFFAB7CFFFF>;CF
@M02352:288:000000000-CKWC8:1:1101:4833:11688 1:N:0:ACTGAGCG+GTAAGGAG
TACGAGGGGTGCAAGCGTTAATCGGAATTACTGGGCGTAAAGCGTGCGTAGGTGGTTTGTTAAGCAAGATGTGAAAGCCCCGGGCTCAACCTGGGAACTGCATTTTGAACTGGCAAACTAGAGTATTGTAGAGGGTAGTGGAATTTCCAGTGTAGCGGTGAAATGCGTAGAGATTGGAAGGAACATCAGTGGCGAAGGCGGCTACCTGGACAAATACTGACACTGAGGCACGAAAGCGTGGGGAGCAAACAGGATTAGATACCCTGGTAGTCCACGCCGTAA
+
GGGGFGGGGGGDGGGGGGGGGGGGGGGGGGGGGGGGGGGGGGGGEGGGGGGGFGGCGGGGGGGGGGGGGGGGGGGGGGGGGGGGGGGGFGGGGGGGGGGGGGGGGGGGGGGGGGGGGGGGGGGFGGFGGGGGGGGGGGGGGGGGGGGGGGGGGGGGGGGGGFGGGGGGGEGGGGGGGGGGGGGGGGGGGGGGGGGGGCFGGGGGGGGGGGGGGFFGGGGGGGGGGGGGGEGDGGGFFGGGGGFFFFGFGGFFBFGGFFFFGGGGFFGFFFFFFGFFF<EFGG
@M02352:288:000000000-CKWC8:1:1101:27686:11743 1:N:0:ACTGAGCG+GTAAGGAG
TACGGAGGGTGCAAGCGTTACTCGGAATCACTGGGCGTAAAGAGCGTGTAGGCGGGTTTGTAAGTTTGAAGTGAAATCCAATGGCTCAACCATTGAACTGCTTTGAAAACTGCTTACCTAGAATATGGGAGAGGTAGATGGAATTTCTGGTGTAGGGGTAAAATCCGTAGAGATCAGAAGGAATACCGATTGCGAAGGCGATCTACTGGAACATTATTGACGCTGAGACGCGAAAGCGTGGGGAGCAAACAGGATTAGATACCCTGGTAGTCCACGCCCTAA
+
GGGGGGGGGDGGGGGGGGGCCFGGGGGGGGGGGGGGGGGGGGGGFGCFGGGGGGGGCGGGGFGGGGGDFEGGGGGGGGGGGGGGGGGGGGGEGGGGGGGGGGFG9FGCEGGGFGGGFGGCGGGGGGDFFGGGGGGGGGGGGGGGGGGGGGGGGGGGGGGEGGGGGGGGGGGGGGGGGGGGGGGGGGGGGGGGGGGEGGGGEECGGGGGGFFG*<EGGGF7FGGGGGGFFCDGDGGFGEGGGGFFFFGGGGFFF?GGFFFFCDGGFFGFFFFFFGF:BFFBGD
@M02352:288:000000000-CKWC8:1:1101:7775:11750 1:N:0:ACTGAGCG+GTAAGGAG
TACGGAGGGTGCAAGCGTTACTCGGAATCACTGGGCGTAAAGAGCGTGTAGGCGGGTTTGTAAGTTTGAAGTGAAATCCAATGGCTCAACCATTGAACTGCTTTGAAAACTGCTTACCTAGAATATGGGAGAGGTAGATGGAATTTCTGGTGTAGGGGTAAAATCCGTAGAGATCAGAAGGAATACCGATTGCGAAGGCGATCTACTGGAACATTATTGACGCTGAGACGCGAAAGCGTGGGGAGCAAACAGGATTAGATACCCTGGTAGTCCACGCCCTAA
+
GGGGGGGGGGGGFGGGGGGGGGGGGGGGFGGGGGGGGGGGGGGGGGGGGGGGGGGGGGGGGGGGGGGGGCFCGGGGGGGGGGGGGGGGGGGGGGGGGGGGGGGGGGGGGGGGGGGGGGGGGGFGGGFGGGGGGGGGGGGGGGCGGFGGGFGGGGGGGGGGGGGGGGGGGGGGGGGGGGGGGGGGGGGGGGGGGGGGGGGGGGGGGGGGGGFGFGGGGGGGGGGGGGGCFGGGGGGFF5DGGGFFFFGGGGFFFFGGFFFFGGFGFFGFBFAAFGFFFFF;GG
@M02352:288:000000000-CKWC8:1:1101:7415:11774 1:N:0:ACTGAGCG+GTAAGGAG
TACGGAGGGGGTTAGCGCTGTTCGGAATTACTGGGCGTAAAGCGTACGTAGGCGGATTGGAAAGTAAGAGGTGAAATCCCAGGGCTCAACCCTGGAACTGCCTTTTAAACTATCAGTCTAGAGTTCGAGAGAGGTGAGTGGAATTCCAAGTGTAGAGGTGAAATTCGTAGATATTTGGAGGAACACCAGTGGCGAAGGCGGCTCACTGGCTCGATACTGACGCTGAGGTACGAAAGTGTGGGGAGCAAACAGGATTAGATACCCTGGTAGTCCACGCCCTAA
+
GGGGGGGGGGGGGGGGGGGGGGGGGGGGGGGGGGGGGGGGGGGGGGGGGGGGGGGGGGGGGGGGGGGGGGGGGGGGGGGGGGGGGGGGGGGGGGGGGGGGGGGGGGGGGGGGGGGGGGGGGGGGGGGFGGGGGGGGGGGGGGGGGGGGGGGGGGGGGGGGGGGGGGGGGGGGGGGGGGGGGGGGGGGGGGGGGGGGGGGGGGGGGGGGGGGGGGGGGGGGGGGGGGGGGGGGGGGFCFGGGGFFFFGGGGFFFFGGFFFFGGGGFFGFFFFFFGFF>?EBGG
@M02352:288:000000000-CKWC8:1:1101:12744:11782 1:N:0:ACTGAGCG+GTAAGGAG
TACGGAGGGTCCGAGCGTTATCCGGAATCATTGGGTTTAAAGGGTCCGCAGGCGGTCGATTAAGTCAGAGGTGAAATCCCATAGCTCAACTATGGAACTGCCTTTGATACTGGTTGACTTGAGTCATATGGAAGTAGATAGAATGTGTAGTGTAGCGGTGAAATGCATAGATATTACACAGAATACCGATTGCGAAGGCAGTCTACTACGTATGTACTGACGCTCATGGACGAAAGCGTGGGGAGCGAACAGGATTAGATACCCTGGTAGTCCACGCCGTAA
+
GGGGGGGGGGGGGGGGGGGGGGGGGGGGGGGGGGGGGGGGGGGGGGGGGGGGGGGGGGGGGGGGGGGGGGGGGGGGGGGGGGGGGGGGGGGGGGGGGGGGGGGGGGGGGGGGGGGGGGGGGGGGGGGGGGGGGGGGGGGGGGGGGGGGGGGGGGGGGGGGGGGGGGGGGGGGGGGGGGGGGGGFGGGGGGGGGGGGGGGGGGGGGGGGGGGGGGGGGGGGGGGEGGGGGGGGGGGFGGDGGGFFFFGGGGFFFFGGFFFFGGGGFFGFFF7AFGFFFFF>DC
@M02352:288:000000000-CKWC8:1:1101:13702:11783 1:N:0:ACTGAGCG+GTAAGGAG
TACGGAGGGTCCGAGCGTTAATCGGAATTACTGGGCGTAAAGCGCACGCAGGCGGTTTGTTAAGCTAGATGTGAAAGCCCTGGGCTCAACCTGGGAATTGCATTTAGAACTGGCAGGCTAGAGTTTTGGAGAGGGGAGTGGAATTCCAGGTGTAGCGGTGAAATGCGTAGATATCTGGAGGAACATCAGTGGCGAAGGCGACTCCCTGGTCAGTAACTGACGCTCATGTGCGAAAGTGTGGGTAGCGAACAGGATTAGATACCCTGGTAGTCCACACCGTAA
+
GGGGGDFGGGFGGGGGGFGG,CFGGGEGGGGGGGGGGGGGGGGGEEFGGDGDGGGGDGGGGGGGFGGGGGGGGGGGGGGGGGGG<FGGGGGCFGGGFFGGGGGGGGGGGCEGGFGGGGGFFFGGF<FCEGGGGGGGFGGGGGFGGGGGGGGGGGGGDGGGGGGGGGGGGGDGFGGBFGFDEFGDFFGGGGGFGGGGGGGGDCGECECFGFGGGGFGGGGGGGGDC5EFC7DGGCD>:CGGGGFABFDG=CB::<CF?FFF??FFFFGFFFAFFFF:<?EBGG
@M02352:288:000000000-CKWC8:1:1101:19301:11817 1:N:0:ACTGAGCG+GTAAGGAG
TACAGAGGGTGCAAGCGTTAATCGGAATTACTGGGCGTAAAGCGCGCGTAGGTGGTTTGTTAAGTCGGATGTGAAAGCCCAGGGCTCAACCTTGGAATTGCACCCGATACTGGCAGGCTAGAGTACGATAGAGGAGTGTGGAATTTCCTGTGTAGCGGTGAAATGCGTAGATATAGGAAGGAACATCAGTGGCGAAGGCGACACTCTGGATTGATACTGACGCTGAGGTACGAAAGTGTGGGGAGCAAACAGGATTAGATACCCTGGTAGTCCACACCGTAA
+
GGGGGFGGGGGGGGGGGFFGGGGGGGGGGGGGGGGGGGGGGGGGGGGGGGGGFGGGGGGGGGGGGGGGGGGGGGGGGGGGGGGGG@FGGGGGGGGGGGGGGGGGGGGGGGGGGGGGGGGGGGGGGGGGGGGGGGGGGGGGGGGGGGGFFGGGGGGGGGGGGGGGGGGGGGGFGFGGGGGGGGGGGGGGGGGGGGGGGGGGGGGGCFGGGGGGGFGGFFGGGGGGGGGGGGGGGGGFGGGGGGFBBFGGGGFFF?GGBFFFGG?FFFGFAFAFFGF?BFFBGG
@M02352:288:000000000-CKWC8:1:1101:8166:11829 1:N:0:ACTGAGCG+GTAAGGAG
TACGGAGGGTGCAAGCGTTACTCGGAATCACTGGGCGTAAAGAGCGTGTAGGCGGGTTTGTAAGTTTGAAGTGAAATCCAATGGCTCAACCATTGAACTGCTTTGAAAACTGCTTACCTAGAATATGGGAGAGGTAGATGGAATTTCTGGTGTAGGGGTAAAATCCGTAGAGATCAGAAGGAATACCGATTGCGAAGGCGATCTACTGGAACATTATTGACGCTGAGACGCGAAAGCGTGGGGAGCAAACAGGATTAGATACCCTGGTAGTCCACGCCCTAA
+
GGGGGGGGGGGGGGGGGGGGGGGGGGGGGGGGGGGGGGGGGGGGGFGGGGGGGGGGGGGGGGGGGGGGGCGGGGGGGGGGGGGGGGGGGGGFGGGGGGGGGGGGGGGGGGGGGGGGGGGGGGGGGGGGGGGGGGGGGGGGGGGGGGGGGGGGGGGGGGGGGGGGGGGGGGGGFGGGGGGGGGGGGGGGGGGGGGGGGGGGGGGGGGGGGGFGGGGGGGGGGGGGGGGGGGGGGGGFGGGGGGFFFFGGGGFFFFGGFFFFGGGGFFGFFFFFFGFFFFEBFF
@M02352:288:000000000-CKWC8:1:1101:13242:11837 1:N:0:ACTGAGCG+GTAAGGAG
TACGGAGGGGGTTAGCGTTGTTCGGAATTACTGGGCGTAAAGCGTACGTAGGCGGATTGGAAAGTTGGGGGTGAAATCCCAGGGCTCAACCCTGGAACTGCCTCCAAAACTATCAGTCTAGAGTTCGAGAGAGGTGAGTGGAATTCCAAGTGTAGAGGTGAAATTCGTAGATATTTGGAGGAACACCAGTGGCGAAGGCGGCTCACTGGCTCGATACTGACGCTGAGGTACGAAAGTGTGGGGAGCAAACAGGATTAGATACCCTGGTAGTCCACACCGTAA
+
GGGGGFGGGGGGGGGGGGGGGGGGGGGGGGGGGGGGGGGGGGGGGGGGGGGGGGGGGGGGGGGGGGGGGGGGGGGGGGGFFGGGGGGGGGGGGGGGGGGGGGGGGGGGGFGGGFGGGGGGGGGGGGGGGGD@FGGGFFGGFGFGGGGGGGGGGFC@CGCCGGGGGGGGGGGFFGGEGGDFDGGDFGGGGGGGCCEGGGGGGGGGGGFFGF56:8CGGGGFGGGCEDGGGF7DGGC@>?*<EGF?BEGGC<>???FG7*)9<FGGFFGF<6<AFF64:?F(7C
@M02352:288:000000000-CKWC8:1:1101:17605:11865 1:N:0:ACTGAGCG+GTAAGGAG
TACGGAGGGTGCAAGCGTTAATCGGAATTACTGGGCGTAAAGCGCACGCAGGTGGAATGTTAAGCTAGATGTGAAAGCCCAGCGCTCAACGTTGGACGGTCATTTAGAACTGGCATTCTAGAGTTTTGGAGAGGGGAGTGGAATTCCAGGTGTAGCGGTGAAATGCGTAGAGATCTGGAGGAACATCAGTGGCGAAGGCGACTCTCTGGCCAAAAACTGACACTCATGTGCGAAAGTGTGGGTAGCGAACAGGATTAGATACCCTGGTAGTCCACACCGTAA
+
GGGGGGGGGGGGGGGGGFGGEFGGGGGGGGGGGGGGGFGGGGGGGGGGGGGGFGGGGGGGGGGGGGGGGGGGGGGGGGGGGGGGGGGGGGFFGGGGGGGGGGGGGGGGGGGGGGGGGGGGGGGGGGGGGGGGGGGGGGGGGGGGGGGGGGGGGGGGGGGGGGGGGGGGGGGGGGGGGGGGGGGGGGGGGGGGGGGGGGGGGGGGGGGGGGGGGGGFEFGGGGGGGGGGGGGGGGGFGGGGGGFF?FGGGGFFFFGGFFFFGGFGFFGFFFBFFGFF0?EFGG
@M02352:288:000000000-CKWC8:1:1101:17587:11881 1:N:0:ACTGAGCG+GTAAGGAG
TACGAGGGGTGCAAGCGTTAATCGGAATTACTGGGCGTAAAGCGTTCGTAGGCGGTCTATTAAGCAAGATGTGAAAGCCCAGGGCTCAACCTTGGAACTGCATTTTGAACTGGTAGACTAGAGTACTGTAGAGGGTGGTGGAATTTCCAGTGTAGCGGTGAAATGCGTAGAGATGGGAAGGAACATCAGTGGCGAAGGCGACTCACTGGACCAATACTGACACTGAGGTGCGAAAGCGTGGGTAGCAAACAGGATTAGATACCCTGGTAGTCCACGCCGTAA
+
GGGGFGGGGGGGGGGGGGGGGGGGGGGGGGGGGGGGGGGGGGGGFGGGGGGGGGGGGGGGGGGGGGGGGGGGGGGGGGGGGGGGGGGGGGGGGGGGGGGGGGGGGGFFFGGGGGGGGGGGGGGGGGGGGGGGGGGGGGGGGGGGGGGGGGGGGGGGGGGGGGGGGGGGGGGGGGGGGGGGGGGGGFGGFCGGGGGGGGGGGGGGGGGGGGGGGGGGFGGGGGGGGGGGGGGGGGGFGGGGGGFBFFGCGGFFFFGGFFFFGGFFFFGFFFFF?GFF>FFFGG
@M02352:288:000000000-CKWC8:1:1101:14806:11891 1:N:0:ACTGAGCG+GTAAGGAG
TACGAGGGGTGCAAGCGTTAATCGGAATTACTGGGCGTAAAGCGCGCGTAGGTGGTTTGTTAAGTCGGATGTGAAAGCCCAGGGCTCAACCTTGGAATTGCACCCGATACTGGCAGGCTAGAGTACGATAGAGGAGTGTGGAATTTCCTGTGTAGCGGTGAAATGCGTAGATATAGGAAGGAACATCAGTGGCGAAGGCGACACTCTGGATTGATACTGACACTGAGGTGCGAAAGCGTGGGGAGCAAACAGGATTAGATACCCTGGTAGTCCACGCCGTAA
+
GGGGGGGGGEGGGGGGGFFGGGGFGCGGGGGGGFGGGGGGGGGGGGGGEGGGFFGGGGGGGGGGGGGGGGGGGGFGGGGGGGFGGFFEGEGGGGGGFFGFGGGGGGGGEGGGFGGGGGGGGGGGGGGGGGGGGGFGGGGGGGFGGGGGGFFGGGGGGGGGGGGGGGGEEGE@FCFFGGGGG:FGFGGGGGGGGGEEEGFGC=EDCFFFFCFG><ECC?CGGGGFGGGGC7<C>CC>*:CEGGB?FFGGG4;F01CFFFFFGGGGF:F74=>D4:FF96>6DD
@M02352:288:000000000-CKWC8:1:1101:9193:11915 1:N:0:ACTGAGCG+GTAAGGAG
TACGGAGGGTGCAAGCGTTAATCGGAATTACTGGGCGTAAAGCGTTCGTAGGCGGTCTATTAAGCAAGATGTGAAAGCCCAGGGCTCAACCTTGGAACTGCATTTTGAACTGGTAAACTAGAGTACTGTAGAGGGTGGTGGAATTTCCAGTGTAGCGGTGAAATGCGTAGAGATTGGAAGGAACATCAGTGGCGAAGGCGGCCACCTGGACAGATACGGACGCGGAGGAACGAAAGCGTGGGGAGAGAACAGGATTAGATACCCTGTTAGTCAACGCCGTAA
+
GGGGGGGGCF7F,EFGGGGG<@FGGGCFGGEGGGGDCCGGGG<F?,FGGGGGFGG>FE,EFGGGGGGGGDFGGGGGG8FDF,BFEGGGGGG,FAF<F,5=F?FF,<5C<>,EFFG,5?F,3,,3C=BF3383E,@3@+3@<F<F7AB93@73@3@3@*5@FG;,5>C>*49>,?,BFG,C*=?3,33,,@F6**=3CC8E>CGDGF6AC*0+/;972*//*/7**/:8E*0*:E55*11AGG)(()1>64:?6(C*)*.09CGG4>00-9.67:7392<(9C
@M02352:288:000000000-CKWC8:1:1101:14812:11942 1:N:0:ACTGAGCG+GTAAGGAG
TACAGAGGGTGCAAGCGTTAATCGGAATTACTGGGCGTAAAGCGCGCGTAGGTGGTTTGTTAAGTTGGATGTGAAAGCCCAGGGCTCAACCTTGGAACTGCATTCAAAACTGGCGAACTAGAGTATGGTAGAGGTGAGTGGAATTTCCTGTGTAGCGGTGAAATGCGTAGAGATGGGAAGGAACATCAGTGGCGAAGGCGACTCACTGGACCAATACTGACACTGAGGTGCGAAAGCGTGGGTAGCAAACAGGATTAGATACCCTGGTAGTCCACGCCGTAA
+
GGGGGGGFGFGGGGGGGFGGGGGGGGGGGGGGGGGGGFFEFGGGGGGGFGGGFFGFGGGGGGGGGGGGGGGGGGGGGGGGGGGGGGGGGFGGGGGGFGGGGGGGGGGGGGGGGGGGGGGGGGGGGGGGGGGGGGFGGGGGGGGFGGGGGGGGGGGGGGGGGGGGGGGGGGGGGGGFGGGGGGGGGGGGGGGGGGGGGGGGGGGGGGGGGGGGCFGFFCFGGFGGGFGGFGGGGGGFGGGGGGFFFFGGGGFFFFGGFFFFGGGGFFGFAFFFFGFFBFFFGD
@M02352:288:000000000-CKWC8:1:1101:14471:11973 1:N:0:ACTGAGCG+GTAAGGAG
TACGGAGGGGGTTAGCGTTGTTCGGAATTACTGGGCGTAAAGCGCACGTAGGCGGATCAGAAAGTATAGGGTGAAATCCCAGGGCTCAACCTTGGAACTGCATTTTGAACTGGCAAACTAGAGTACTGTAGAGGGTGGTGGAATTTCCAGTGTAGCGGTGAAATGCGTAGAGATTGGAAGGAACATCAGTGGCGAAGGCGGCTCACTGGCTCGATACTGACGCTGAGGTACGAAAGTGTGGGGAGCAAACAGGATTAGATACCCTGGTAGTCCACACCGTAA
+
GGGGGFGGGGGGGGGGGGGGGGGGGGGGGGGGGGGGGGGGGGGGGGGGGGGGGGGGGGGGGGGGGGGGGGGGGGGGGGGGGGGGGGGGGGGGGGGGGGGGGGGGGGGGGGGGGGGGGGGGGGGGGGGGGGGGGGGGGGGGGGGGGGGGGGGGGGGGGGGGGGGGGGGGGGGGGGGGGGGGGGGGGGGGGGGGGGGGGGGGGGGGGGGGGGGGGGGGGGGGGGGGGDFGFGGGGGGFGGFGGGFFBEGGGGFF?BGGFFAFGGGGFFGFFFFFFGFFFFFFGG
@M02352:288:000000000-CKWC8:1:1101:18601:11992 1:N:0:ACTGAGCG+GTAAGGAG
TACGGAGGGGGTTAGCGTTGTTCGGAATTACTGGGCGTAAAGCGTACGTAGGCGGATTGGAAAGTTGGGGGTGAAATCCCAGGGCTCAACCCTGGAACTGCCTCCAAAACTATCAGTCTAGAGTTCGAGAGAGGTGAGTGGAATTCCAAGTGTAGAGGTGAAATTCGTAGATATTTGGAGGAACACCAGTGGCGAAGGCGGCTCACTGGCTCGATACTGACGCTGAGGTACGAAAGTGTGGGGAGCAAACAGGATTAGATACCCTGGTAGTCCACACCGTAA
+
GGGGGGGGGG:@@FFGGGGEG,FFGGGG<F@FGGG8BFGGGGEFGGGGCFGGGGG7444,,CFFG<@F=FGFGGGGGGGGGG<FGG<FGG,=FGGGGGGGGGG8,,@,DFG3<,3@:EF;FFGG,,8D:3@F@FGCC:F:FGGGF,3,@FGGGGG9FGGGGGGG9ECGGGGGGGG@CC8BEGG+FFG@AFBGGGGGGGGDG5**<FGC88C6*/CFGGFGGGGG8D8E6CGGGGGF:EGGGGFFFFCGGGFFFFGG?FFFGGGGFFGFFFFFFGF?BFFFGG
@M02352:288:000000000-CKWC8:1:1101:25158:12020 1:N:0:ACTGAGCG+GTAAGGAG
TACGAGGGGTGCAAGCGTTAATCGGAATTACTGGGCGTAAAGCGTTCGTAGGCGGTCTATTAAGCAAGATGTGAAAGCCCAGGGCTCAACCTTGGAACTGCATTTTGAACTGGTAGACTAGAGTACTGTAGAGGGTGGTGGAATTTCCAGTGTAGCGGTGAAATGCGTAGAGATTGGAAGGAACATCAGTGGCGAAGGCGGCCACCTGGACAGATACTGACGCTGAGGAACGAAAGCGTGGGGAGCGAACAGGATTAGATACCCTGGTAGTCCACGCCGTAA
+
GGGGFEGGGGGGGGGGGGGGFGGGGGGGGGDGGGGGGGGGGGGGGGGGGGGGGGGEGGGGGGGGGGGGGGGGGGGGGGCDGFGGEGGGGGGGGGGGGGGGGGGGGGGEGGGGGGGGGGGGGGGGGGGGGGGGGGGGGGGGGGGGGGGGGGGGGGGGGGGGGGGGGGGGGGGGGGGGGGGGGGGGFGGFGGGGGGGGGGGGGGGGGGGGGGGEGGGGGGGGGGGGGGGGFFGGGGGFFGGGGGFFBFGGEDEFFFGGBFDFGGGGFFGFFFFFFGFFFFFFGG
@M02352:288:000000000-CKWC8:1:1101:8497:12024 1:N:0:ACTGAGCG+GTAAGGAG
TACGGAGGGTCCGAGCGTTAATCGGAATTACTGGGCGTAAAGCGCACGCAGGCGGTTTGTTAAGCTAGATGTGAAAGCCCTGGGCTCAACCTGGGAATTGCATTTAGAACTGGCAGGCTAGAGTTTTGGAGAGGGGAGTGGAATTCCAGGTGTAGCGGTGAAATGCGTAGATATCTGGAGGAACATCAGTGGCGAAGGCGACTCCCTGGTCAGTAACTGACGCTCATGTGCGAAAGTGTGGGTAGCGAACAGGATTAGATACCCTGGTAGTCCACACCGTAA
+
GGGGGGGGGGGGGGGGGFGGDFGGGGGGGGGGGGGGGGGGGGGGGGGGGGGGGGGFGGGGGGGGGGGGGGGGGGGGGGGGGGGGGFGGGGGGGGGGGGGGGGGGGGGGGCGGGGGGGGGGGGGGGGGGGGFGGGGGGEGGGGGGGGGFGGGGGGFAFGEGGGCGGGGGGGGFFGGGGFGGGGGGGGGGGGFGGGGGGGGGGGGGDFGGGFFCFGFGGGCGGGG5EDFGGGGGGGGFDGGGGGBFFFGGEDBFFFGG?FAFGCEFFFGFDFFF?GFB??F?GD
@M02352:288:000000000-CKWC8:1:1101:8517:12025 1:N:0:ACTGAGCG+GTAAGGAG
TACGGAGGGTCCGAGCGTTAATCGGAATTACTGGGCGTAAAGCGCACGCAGGCGGTTTGTTAAGCTAGATGTGAAAGCCCTGGGCTCAACCTGGGAATTGCATTTAGAACTGGCAGGCTAGAGTTTTGGAGAGGGGAGTGGAATTCCAGGTGTAGCGGTGAAATGCGTAGATATCTGGAGGAACATCAGTGGCGAAGGCGACTCCCTGGTCAGTAACTGACGCTCATGTGCGAAAGTGTGGGTAGCGAACAGGATTAGATACCCTGGTAGTCCACACCGTAA
+
GGGGDGGGGC@F:FGGGGGG,EFFGGDGGGGGGGGGGGGGGGCF@+CFGGGEGGG4+BB?FGGGGGGGB,CFGGGGGGGGADGGGGGGGGGGGGGEGGGGGFCGG9FGGGGGF=>FGGGFGGGG,@DFGGGCFGFC<C@FGGGGGGGCGGGGGGGGGGGGGGGGGGGGGGGGGG7FGGGGGGGGGFGGGGGGGGGGGGGGCGGGCGGGGGGFGGGGGGGGGGGGED7@C9CDGGGFFEFGGGFFFFGGGGFFFFGGFFFFGGGGFFGFFFFF=D@?F?FFGG
@M02352:288:000000000-CKWC8:1:1101:9651:12034 1:N:0:ACTGAGCG+GTAAGGAG
TACGGAGGGGGTTAGCGTTGTTCGGAATTACTGGGCGTAAAGCGTACGTAGGCGGATCAGAAAGTAGGGGGTGAAATCCCAGGGCTCAACCCTGGAACTGCCTCCTAAACTCCTGGTCTTGAGTTCGAGAGAGGTGAGTGGAATTCCAAGTGTAGAGGTGAAATTCGTAGATATTTGGAGGAACACCAGTGGCGAAGGCGGCTCACTGGCTCGATACTGACGCTGAGGTACGAAAGTGTGGGGAGCAAACAGGATTAGATACCCTGGTAGTCCACACCGTAA
+
GGGGGGGGGGGGGGGGGGGGGGGGGGGGGGGGGGGGGGGGGGGGGGGGGGGGGGGGGGGGGGGGGGGGGGGGGGGGGGGGGGGGGGGGGGGGGGGGGGGGGGGGGGGGGGGGGGGGGGGGGGGGGGGGGGGGGGGGGGGGGGGGGGGGGGGGGGGGGGGGGGGGGGGGGGGGGGGGGGGGGGGGGGGGGGGGGGGGGGGGGGGGGGGGGGGGGGGGGGGGGGGGGGGGGGGGGGGFGGGGGGFFFFGGGGFFFFGGFFFFFGGGFFGFFFFFFGFFBFF:GG
@M02352:288:000000000-CKWC8:1:1101:17094:12037 1:N:0:ACTGAGCG+GTAAGGAG
TACGGAGGGTCCGAGCGTTATCCGGAATCATTGGGTTTAAAGGGTCCGCAGGCGGTCAATTAAGTCAGAGGTGAAATCCCATAGCTTAACTATGGAACTGCCTTTGATACTGGTTGACTTGAGTCATATGGAAGTAGATAGAATGTGTAGTGTAGCGGTGAAATGCATAGATATTACACAGAATACCGATTGCGAAGGCAGTCTACTACGTATGTACTGACGCTCATGGACGAAAGCGTGGGGAGCGAACAGGATTAGATACCCTGGTAGTCCACGCCGTAA
+
G<C<7;:@@,CFG+BCC6-BFGDCG,@F,CF@A6E88B<,6C?FCFGGCFG:FDDGGDGFGCGGGFEDAFG<B?E?ECEFAE<5,,@<F,CECGCEFFGDGG<55?F?<B<F@AF@DDFGG9FB=FGF<DGFGFDAFCDCFG=FGGFGGGCGGAE9CCCBFFFCCGFGGGGFGCFGGCFGGGFGGGGGGGGGFEEEG5CFGC<BFGECEEGG9FG9CGGFGCE*ACFGGF:DC8C79E9EGGBB6DGGGGFFB<67<FFFFC<<6@FF4=.<FG=,3:D4**
@M02352:288:000000000-CKWC8:1:1101:14032:12059 1:N:0:ACTGAGCG+GTAAGGAG
TACAGAGGGTGCAAGCGTTAATCGGAATTACTGGGCGTAAAGCGCGCGTAGGTGGTTTGTTAAGTCGGATGTGAAAGCCCAGGGCTCAACCTTGGAATTGCACCCGATACTGGCAGGCTAGAGTACGATAGAGGAGTGTGGAATTTCCTGTGTAGCGGTGAAATGCGTAGATATAGGAAGGAACATCAGTGGCGAAGGCGACACTCTGGATTGATACTGACACTGAGGTGCGAAAGCGTGGGGAGCAAACAGGATTAGATACCCTGGTAGTCCACGCCGTAA
+
GGGGGGGGGGGGGGGGGGGGFGGGGGGGGGGGGGGGGGGEGGGGEFGGFGGGCFGFGGGGGGGGGGGGDGGGGGGGGGGGFEGGGGGGGGGGFG8FFFGGGGGACFGGGGGGGGGGEGGFGGFGGGG@FGGGGGA<FGBFGGGGGGG9FGGGGGGGGGGGGGGGGGGGGGGGGGGCEGC+CGGGGGGF<FEGGGGGGGGC?EC8+;ECCCFFCCFF9FGGGGGGEGCG6*9DGGGFGGGGGGFFFFGGGGFFFFGGFFFFGGGGFFGFFFFFFGFFFFFFGG
@M02352:288:000000000-CKWC8:1:1101:17665:12074 1:N:0:ACTGAGCG+GTAAGGAG
TACGGAGGGGGTTAGCGTTGTTCGGAATTACTGGGCGTAAAGCGCACGTAGGCGGATCAGAAAGTATAGGGTGAAATCCCAGGGCTCAACCCTGGAACTGCCTTGTAAACTCCTGGTCTTGAGTTCGAGAGAGGTGAGTGGAATTCCGAGTGTAGAGGTGAAATTCGTAGATATTTGGAGGAACACCAGTGGCGAAGGCGGCTCACTGGCTCGATACTGACGCTGAGGTACGAAAGTGTGGGGAGCAAACAGGATTAGATACCCTGGTAGTCCACACCGTAA
+
GGGGGGGGGGGGGGGGGGGGGGGGGGGGGGGGGGGGGGGGGGGGGEGGGGGGGGGGGGGGGGGGGGGGGGGGGGGGGGGGGGGGGGGGGGGGGGGGGGGGGFGGGGGGGGGGGGGGGGGGGGGGGGGGGGGGGGGGGGGGGGGGGGGGGGGGGGGGGGGGGGGGGGGGGGGGGGGGGGGGGGGGGGGGGGGGGGGGGGGGGGGGGGGGGGGGGGGGGGGGGGGGGGGGGGGGGGGFGGGGGGFFFFGGFGFFBFGGBFFFGGGGFFGFFFFFFGF??FFFGG
@M02352:288:000000000-CKWC8:1:1101:14371:12075 1:N:0:ACTGAGCG+GTAAGGAG
TACGGAGGGGGTTAGCGTTAATCGGAATTACTGGGCGTAAAGCGCGCGTAGGTGGTTTGTTAAGTCGGATGTGAAAGCCCAGGGCTCAACCTTGGAATTGCACCCGATACTGGCAGGCTAGAGTACGATAGAGGAGTGTGGAATTTCCTGTGTAGCGGTGAAATGCGTAGATATAGGAAGGAACATCAGTGGCGAAGGCGACACTCTGGATTGATACTGACACTGAGGTGCGAAAGCGTGGGGAGCAAACAGGATTAGATACCCTGGTAGTCCACGCCCTAA
+
GGGGGGGGGGGGGGGGGGGGGGGGGGGGGGGGGGGFGGGGGGGGGGGGGGGGGGGBFFGGGGGGGGGGDGGGGGGGGGGGGFGGGGGGGGGGGGGGGGGGGGGFGGGGGGGGGGGGGGGGGGGGGGGGGGGGGG@FCFGGGGGGGGGGGGGGGGGGGGGGGGGGGGGGGGGGGGGGGGGGGGGGGGGGGGGGGGGGGGGGGGGGCFGGGGGGGFGCFGGGGGGGGGGGGGGGGGGFGGGGGGFFFFGGGGFFFFGGFFFFGGGGFFGFFFFFFGFFFF>;FD
@M02352:288:000000000-CKWC8:1:1101:29334:12117 1:N:0:ACTGAGCG+GTAAGGAG
TACGAGGGGTGCAAGCGTTAATCGGAATTACTGGGCGTAAAGCGTGCGTAGGTGGTTTGTTAAGCAAGATGTGAAAGCCCCGGGCTCAACCTGGGAACTGCATTTTGAACTGGCAAACTAGAGTATTGTAGAGGGTAGTGGAATTTCCAGTGTAGCGGTGAAATGCGTAGAGATTGGAAGGAACATCAGTGGCGAAGGCGGCTACCTGGACAAATACTGACACTGAGGCACGAAAGCGTGGGGAGCAAACAGGATTAGATACCCTGGTAGTCCACGCCCTAA
+
GGGGGEEGCCFFGGGGGGGGGGGGGCFGGGGGGGGGGGGGGGFGEGGGGGGGGGGGGGGGGGGGGFGFGGGGDGDGGGGGGGGGGGGCFGGGGGGGGGGGDGGGGGGFAFFDGCFGFGFGG9FGGGGGGGGGGGGGGGGGFGFGGGGGGGGGGGGGGGGGGGEFGGGGGGGGG9FGGGGGGGGGGD<FFGGGCEEEGGGGGGGGCCGGGF4EGCEGGGGGGGGGGGGGGGGGEGGFGGDGEE>:BFGCGG4;<BGGFFFFGGGGFFGFFFFFFG=601B949
@M02352:288:000000000-CKWC8:1:1101:11340:12168 1:N:0:ACTGAGCG+GTAAGGAG
TACGGAGGGTCCGAGCGTTAATCGGAATTACTGGGCGTAAAGCGCGCGTAGGTGGATTGGTCAGTCAGATGTGAAAGCCCAGGGCTCAACCTTGGAACTGCATTTTGAACTGGCAAACTAGAGTACTGTAGAGGGTGGTGGAATTTCCAGTGTAGCGGTGAAATGCGTAGAGATTGGAAGGAACATCAGTGGCGAAGGCGGCCACCTGGACAGATACTGACGCTGAGGAACGAAAGCGTGGGTAGCGAACAGGATTAGATACCCTGGTAGTCCACACCGTAA
+
GGGGGGGGGGGGGGGGGGGG,FGGGGGGGGGGGGGGGGGGGGGGGGGGGGGGFGGGGGGGGGGGGGGGGGGGGGGGGGGGGGGGGGGGGGGGGGGGGGGGGGGGGGGGGGGGGGGGGGGGGGGGGGGGGGGGGGGGGGGGGGGGGGGGGGGGGGGGGGGGGGGGGGGGGGGGGGGGGGGGGGGGGGGGGGGGGGGGGGGGGGGGGGGGGGGGGGGGGGGGGGGGGGGGGGGGGGGFGGGGGEFFFFGGGGFFFBFG?FFFGGGGFFGFDFFFFGFFFFFFGD
@M02352:288:000000000-CKWC8:1:1101:27150:12183 1:N:0:ACTGAGCG+GTAAGGAG
TACGAGGGGTGCAAGCGTTAATCGGAATTACTGGGCGTAAAGCGTGCGTAGGTGGTTTGTTAAGCAAGATGTGAAAGCCCCGGGCTCAACCTGGGAACTGCATTTTGAACTGGCAAACTAGAGTATTGTAGAGGGTAGTGGAATTTCCAGTGTAGCGGTGAAATGCGTAGAGATTGGAAGGAACATCAGTGGCGAAGGCGGCTACCTGGACAAATACTGACACTGAGGCACGAAAGCGTGGGGAGCAAACAGGATTAGATACCCTGGTAGTCCACGCCGTAA
+
GGGGCGGGGGGGGGGGGGGGCGGGGGGGGGGGGGGGGGGGGGGGGGGGEGGGFGGFGGEFGGGGGGGGGGGGGGGGGGGGGGGGGGGGGGFGGGGFGGFGGGGFGFGGGGGGGGGGFGGGGGGGGGGGGGGGGGGGGGGGGGGGGGGGGGGGGGGGGGGGGGGGGGGGGGGGGCFGGGGGGGGGGGGGGGGGGDGGGGGGGGDGGGFGGGGGGGGGGGGGGGGGGGGGGGGGGGDEGDGGGGFF>>GFGGFFFFFGBFFFGGGGFFGFFFFFFGFFF?FFDD
@M02352:288:000000000-CKWC8:1:1101:28294:12194 1:N:0:ACTGAGCG+GTAAGGAG
TACGAGGGGTGCAAGCGTTAATCGGAATTACTGGGCGTAAAGCGTTCGTAGGCGGTTTGTTAAGCAAGATGTGAAAGCCCAGGGCTCAACCTTGGAACTGCATTTTGAACTGGCAAACTAGAGTACTGTAGAGGGTGGTGGAATTTCCAGTGTAGCGGTGAAATGCGTAGAGATTGGAAGGAACATCAGTGGCGAAGGCGGCCACCTGGACAGATACTGACGCTGAGGAACGAAAGCGTGGGGAGCGAACAGGATTAGATACCCTGGTAGTCCACGCCGTAA
+
G9ED@FCEEEGGA@FGG:@F<6FCFE7FGE<FEDGGGGGE=FGGF:FGBFGGGGGFFFGGEDFGFGGGE9FFFFGGFCB+4AB=CFGGGGGG9E=C?D8,FAFFFCDGFFCCFB<DF=FFFAFGGDFG<AAFEF>:FC@<:D,D7FGAFFBFFAFFCGF<FC?FD,=CEC5C9,,>C,<F7F<2CFAFFFFC3=E8CCBED**/:FGGCG96@FF+0:CF8C*8;<F8EFF7>E359EDGDGB0,0>DC<<<<?CF?F99:CGC@>G?4@A4*2/((->(9C
@M02352:288:000000000-CKWC8:1:1101:12035:12198 1:N:0:ACTGAGCG+GTAAGGAG
TACGGAGGGTGCAAGCGTTACTCGGAATCACTGGGCGTAAAGAGCGTGTAGGCGGGTTTGTAAGTTTGAAGTGAAATCCAATGGCTCAACCATTGAACTGCTTTGAAAACTGCTTACCTAGAATATGGGAGAGGTAGATGGAATTTCTGGTGTAGGGGTAAAATCCGTAGAGATCAGAAGGAATACCGATTGCGAAGGCGATCTACTGGAACATTATTGACGCTGAGACGCGAAAGCGTGGGGAGCAAACAGGATTAGATACCCTGGTAGTCCACGCCGTAA
+
GGGGGFGGDGGGGGGGGGGGGGGGGGGEFGGGGGGGGCCCGFFGGGDEGGGGGGGGGGGGGGFGFGGGGGGFGGGGGGGGGGGFGDGGGGGGGFGGGGGGGGGGGGFFCF@FFGGGGGGGGFEDEGGGGGGGGGGGGGGGGGGG7FGGGGGGGFGFGDFGGGF9FGEEGGGFGFFFFGGGGGACFGGC@FGF9CEEGECEEEGGGGGGDFGC>CFGFFGGGGGGGGGGGGGGGEGFFGGEGCD<9EGGCG@@?<CCB64BFFGGFFG647<4FF461:;;GD
@M02352:288:000000000-CKWC8:1:1101:24180:12206 1:N:0:ACTGAGCG+GTAAGGAG
TACGAGGGGTGCAAGCGTTAATCGGAATTACTGGGCGTAAAGCGTTCGTAGGCGGTTTGTTAAGCAAGATGTGAAAGCCCAGGGCTCAACCTTGGAACTGCATTTTGAACTGGCAAACTAGAGTACTGTAGAGGGTGGTGGAATTTCCAGTGTAGCGGTGAAATGCGTAGAGATTGGAAGGAACATCAGTGGCGAAGGCGGCCACCTGGACAGATACTGACGCTGAGGAACGAAAGCGTGGGGAGCGAACAGGATTAGATACCCTGGTAGTCCACGCCGTAA
+
GGGGGGGGGGGGGGGGGGGGGGGGGGGGGGGGGGGGGGGGGGGGGGGGGGGGGGGGGGGGGGGGGGGFFGGGGGGGGGGGGGGGGGGGGGGGGGGGGGGGGGGGGGFGGGGGGGGGGGGGGGGGGGGGGGGGGGDGGGGGGGGGGGGGGGGGGGGGGGGGGGGGGGGGGGGGGGGGGGGGGGGGGGGGGGGGGGGGGGGGGGGGGGGGGGGFGGGGGGGGGGGDGGGGGGGGGGGFGGGGDGFFFFGGEGFFFFGGFF<?GGGFFFGF<BFAFGFFF?EBDD
@M02352:288:000000000-CKWC8:1:1101:19161:12212 1:N:0:ACTGAGCG+GTAAGGAG
TACGGAGGGGGCTAGCGTTGTTCGGAATTACTGGGCGTAAAGCGTGCGTAGGCGGATTGGAAAGTTAGATGTGAAATCCCAAGGCTCAACCTTGGAACTGCATTTAAAACTCCCAGTCTTGAGTTCTGGAGAGGTAAGTGGAATTCCTAGTGTAGAGGTGAAATTCGTAGATATTAGGAGGAACACCAGAGGCGAAGGCGGCTTACTGGACAGATACTGACGCTGAGGCACGAAAGTGTGGGGAGCAAACAGGATTAGATACCCTGGTAGTCCACACCGTAA
+
GGGGGGGGGGGGGGGGGFEGGGGGGGGGGGGGGGGGGGGGGGGGGGGGGGGGGGGCFC8FFFGGGGGGGGGGGGGGGGGGGCGGGFGGGGGGGGGGGGGGGGGGGFGGGGGFGDGGCFGCFGGGGGGGGGGFGEFFGGGGGGGGGGGGFGGGGGGFGGGGGGGGGGGGGGGGGGFGFFGGGGGGGGGGGDGGGGGGGGGGGGEGG?FGGGGGGGGGFFGFGGEGGGGGGEGGGGGFFGGGGGFFFFGGFGFFFFGGFFFFGGGGFFGFFFBFFGF?FFFFGG
@M02352:288:000000000-CKWC8:1:1101:12043:12214 1:N:0:ACTGAGCG+GTAAGGAG
TACGGAGGGTGCAAGCGTTACTCGGAATCACTGGGCGTAAAGAGCGTGTAGGCGGGTTTGTAAGTTTGAAGTGAAATCCAATGGCTCAACCATTGAACTGCTTTGAAAACTGCTTACCTAGAATATGGGAGAGGTAGATGGAATTTCTGGTGTAGGGGTAAAATCCGTAGAGATCAGAAGGAATACCGATTGCGAAGGCGATCTACTGGAACATTATTGACGCTGAGACGCGAAAGCGTGGGGAGCAAACAGGATTAGATACCCTGGTAGTCCACGCCGTAA
+
GGGGGFGGGGGGGGGGGGGGGGGGGGGGGGGGGGGGGGGGGGGGGGGGGGGGGGGGGGGGGGGGFGGGGFGGGGGGGGGGGGGGGGGGGGGGGGGGGGGGGGGGGFGGGGGGGGGGGGGGGG9FGGGGGGGGGGGGGGGGGGGGGGGGGGGGGGGGGGGGGGGGGGGGGGGGGGGGGGGGGGGGGGGGGGGGGGGGGGGGGGGGGGGGGGGGGGGGGGGGFGGGGGDGGGGGGGGFGGGGGGFFFFGGGGFFFFFD?FFFGGGGFFGFFFFFFGFFFFFFDD
@M02352:288:000000000-CKWC8:1:1101:19462:12215 1:N:0:ACTGAGCG+GTAAGGAG
TACGAGGGGTGCAAGCGTTAATCGGAATTACTGGGCGTAAAGCGTGCGTAGGTGGTTTGTTAAGCAAGATGTGAAAGCCCCGGGCTCAACCTGGGAACTGCATTTTGAACTGGCAAACTAGAGTATTGTAGAGGGTAGTGGAATTTCCAGTGTAGCGGTGAAATGCGTAGAGATTGGAAGGAACATCAGTGGCGAAGGCGGCTACCTGGACAAATACTGACACTGAGGCACGAAAGCGTGGGGAGCAAACAGGATTAGATACCCTGGTAGTCCACGCCGTAA
+
GGGGDGGGGGGGGGGGGGGGGGGGGGGGGGGGGGGGGEGGGGGGGFGGGGGGGGGGGGGGGGGGGGGGGGGGGGGGGGGGGGGGGGGGGGGGGGGGGGGGFGGGGGGGGGGGGGGGGGGGGGGGGGGGGGGGGGGGGGGGGGGGGGGGGGGGGGGGGGGGGGGGGGGGGGGGGGGGFGGGGGGGFGGGGGGGGGGGGGGGGGGGGGGGGGDGGGGGFGGGGGDFGGGGGGGDEEGFGGGGGDBFFFGG7FFFFFFGBFFFGG8CF@/<4FFFFFFBFFF>GD
@M02352:288:000000000-CKWC8:1:1101:22873:12231 1:N:0:ACTGAGCG+GTAAGGAG
TACGAGGGGTGCAAGCGTTAATCGGAATTACTGGGCGTAAAGCGTTCGTAGGCGGTTTGTTAAGCAAGATGTGAAAGCCCAGGGCTCAACCTTGGAACTGCATTTTGAACTGGCAAACTAGAGTACTGTAGAGGGTGGTGGAATTTCCAGTGTAGCGGTGAAATGCGTAGAGATTGGAAGGAACATCAGTGGCGAAGGCGGCCACCTGGACAGATACTGACGCTGAGGAACGAAAGCGTGGGGAGCGAACAGGATTAGATACCCTGGTAGTCCACGCCGTAA
+
GGGGCCGGGGGGGGGGGGGD7FFFGGDGGGGGGGGGGGGGGGGGFGGGGGGGGGGCFGGGGGGGGGGGGGGGGGGGGGGGGGGGGGGGGGGGFGGGGGGGGFFGGGGGGGGGGGGDFGGGGGGGGGGGFGGGGGD@FGEGGGGGGGGGGGGGGGGGGGGGGGGGGGGGGGGGGGGFGFGGGGGGGFGGGFGGGGGGGGGGGGEEFFGGGGGGG6CGGGGGGGDEGGGGGGGGGGGFGGGGGGEFFFGGCDFFFFGGDFFFGGGGFFGFFFFFFGFFFFFFGD
@M02352:288:000000000-CKWC8:1:1101:29120:12252 1:N:0:ACTGAGCG+GTAAGGAG
TACGGAGGATCCGAGCGTTATCCGGATTTATTGGGCGTATAGCGCGCGTAGGCGGTCAGTTACGTCGGGTGTTAAATTTCGGGGCTCAACCTCGTCTCTCCCTCTATACCTGCCTGTTTGGGGCTTGGATGGGGTGGGCGAATTCCCTGCGGTATCGGGGAAAGCCTTTGATTCCAGTAGGAACTCCGGTGGCCAAGCGGACTCCTTGGACTGCACCGCACCCCAGTGCCCAAAGCTGCGGGTGTCAACCAGGTGTAGCAACCCGGTTAGCCCACCCCGTAA
+
FCDD@C@B,6;FG7FFGF:CFEEG7,FGCAEEGCG8@FGC-CFEECFGCEGCAFG+@BF<E9,B,8+4+8+8+<,,?,C,,++>CBFCF,B,3@FB,,33@<3,,8,,<@,33@9:@3=,8***>,5*,,7*:4**4*11*441,,7,7***4**,**1**;*10*+2+2++++00+23++A,*,3<8*:***2+*;*/**::08+3A6+92*02+***12*:***3++3**2:0):+*:*?5(,9:*+*)0(,*2)/)*+:**)0)0-.).;C5(41.,)/
@M02352:288:000000000-CKWC8:1:1101:22009:12257 1:N:0:ACTGAGCG+GTAAGGAG
TACGAGGGGTGCAAGCGTTAATCGGAATTACTGGGCGTAAAGCGTACGTAGGCGGTTTGTTAAGCAAGATGTGAAAGCCCAGGGCTCAACCTTGGAACTGCATTTTGAACTGGCAAACTAGAGTATTGTAGAGGGTAGTGGAATTTCCAGTGTAGCGGTGAAATGCGTAGAGATTGGAAGGAACATCAGTGGCGAAGGCGGCCACCTGGACAGATACTGACGCTGAGGTACGAAAGCGTGGGGAGCGAACAGGATTAGATACCCTGGTAGTCCACGCCGTAA
+
GGGG<FGGGGGGGGGGGGGGCFGGGGGGGGGGGGGGGGDFGGGGGGGGGGGGGGGGGGGGGGGGGGGGGGGGGGGGGGGGGGGGGGGGGGGGGGGGGGGGGGGGGGGGGGGGGGGGGGGGGGGGGGGGGGGGGGGFGGGGGGGGGGGGGGGGGGGGGGGGGGGGGGGGGGGGGGGGGGGGGGGGGGGEFGGGGGGGGGGGGGGGGGGGGGGGGGGGGGFGGGGGGGGGGGGGGGGFGGGGGEB?BFGG5CBF<<CGFFFFGGGGFFGF<FFFFGF<BBB>GG
@M02352:288:000000000-CKWC8:1:1101:18129:12260 1:N:0:ACTGAGCG+GTAAGGAG
TACAGAGGGTGCAAGCGTTAATCGGAATTACTGGGCGTAAAGCGCGCGTAGGTGGTTTGTTAAGTCGGATGTGAAAGCCCAGGGCTCAACCTTGGAATTGCACCCGATACTGGCAGGCTAGAGTACGGTAGAGGAGTGTGGAATTTCCAGTGTAGCGGTGAAATGCGTAGAGATTGGAAGGAACATCAGTGGCGAAGGCGGCTACCTGGACAAATACTGACACTGAGGCACGAAAGCGTGGGGAGCAACAAGGATTAGATACCCTGGTAGTCCACGCCGTAA
+
GGGGFGGGGGGGGGGGGGGG@CFGGGGFGGGGGGGFGGGGGGGGGGGGFGGGEGGFGGGGGGGGGGGGGGGGGGGGGGGGGGGGGGGGGGFGGGGGGGGDFGFFFGGGGGGGGGGGCCGGGGDFGGGGGFDGGGGGGGGGGGGGGGGGDFGFFFFGGGGEGGFG@EEGGGGGCFGGG9FGEGGCGFFGCFGCGGGGG5EE>:EEGGGFCFGGGG99+<AGG?0AFFF8=5F35EGEGGGEEG@:()1>**8>:?GGF?2=9FGC?><7A@FA@>F02:5,97
@M02352:288:000000000-CKWC8:1:1101:2220:12268 1:N:0:ACTGAGCG+GTAAGGAG
TACGGAGGGTGCAAGCGTTACTCGGAATCACTGGGCGTAAAGAGCGTGTAGGCGGGTTTGTAAGTTTGAAGTGAAATCCAATGGCTCAACCATTGAACTGCTTTGAAAACTGCTTACCTAGAATATGGGAGAGGTAGATGGAATTTCTGGTGTAGGGGTAAAATCCGTAGAGATCAGAAGGAATACCGATTGCGAAGGCGATCTACTGGAACATTATTGACGCTGAGACGCGAAAGCGTGGGGAGCAAACAGGATTAGATACCCTGGTAGTCCACGCCCTAA
+
GGGGGGGGGGGGGGGGGGGGGGGGDGDFGGGGGGGGGGGEGGDGGGGGGGGGGGGGGGGGGGFGGGGGGEFGGGGGGGGGGGGGGFGGGGG:EGGGFGGGGGGGGGGGGGGGGGGGGGGGGGGGGGGGGGGGGGGGGGGGGFGGGGGGGGGGGGGFGDGGGGGGGGGGGGGCGGGGGGGGGGGGGGGGGGGGGEGGGDGGEEGGGGGGGGGGGGG7CFGGGGGGGGGFGEDDGGGFGGGGGGFBFFGCFGFFF<<DBFAFGGGGFFGFF=<BFGF?FFD>GC
@M02352:288:000000000-CKWC8:1:1101:8598:12276 1:N:0:ACTGAGCG+GTAAGGAG
TACGGAGGGGGTTAGCGTTGTTCGGAATTACTGGGCGTAAAGCGTACGTAGGCGGATTGGAAAGTTGGGGGTGAAATCCCAGGGCTCAACCCTGGAACTGCCTCCAAAACTATCAGTCTAGAGTTCGAGAGAGGTGAGTGGAATTCCAAGTGTAGAGGTGAAATTCGTAGATATTTGGAGGAACACCAGTGGCGAAGGCGGCTCACTGGCTCGATACTGACGCTGAGGTACGAAAGTGTGGGGAGCAAACAGGATTAGATACCCTGGTAGTCCACGCCCTAA
+
GGGGGGGGGGGGGGGGGGGGGGGGGGGGGGGGGGGGGGGGGGGGGGGGGGGGGGGGGGGGGGGGGGGGGGGGGGGGGGGGGGDEGGGGGGGGGGGGGGGGGGGGGGGGGGGGGGGGGGGGGGGGFGGFGGGGGGGGGGGGGGFGFGGGGGGGGGGGGGGGGGGGFGGGGGGGGGGGGGGGGGGGGGGGFGGFGGGDEGGGGGGGGGGGGGFGGGGGGGGGGGGGG);ECFFCGF3B7EGGGGBBBEGFF<@F??GF<4)9AFGGFFGFAFFFFC=?>BF>GG
@M02352:288:000000000-CKWC8:1:1101:18831:12318 1:N:0:ACTGAGCG+GTAAGGAG
TACGGAGGGTCCGAGCGTTAATCGGAATTACTGGGCGTAAAGCGCGCGTAGGTGGATTGGTCAGTCAGATGTGAAAGCCCAGGGCTCAACCTTGGAACTGCATCTGATACTGCTAGTCTAGAATACAGTAGAGGGTAGTGGAATTTCCTGTGTAGCGGTGAAATGCGTAGATATAGGAAGGAACACCAGTGGCGAAGGCGACTACCTGGACTGATATTGACACTGAGGTGCGAAAGCGTGGGGAGCAAACAGGATTAGATACCCTGGTAGTCCACGCCGTAA
+
GGGGGCGEGGGGGGGGGGGFGGGGGGGGGGGGGGGGGGGGGGGGGGGGGGGGGGGGGGGGGGFGGGGGGGGGGGGGGGGGGGGGGGGGGGGGGGGGGGGGGGGGGGGGGGGGGGGGGGGGGGGGGGGGFGGGGG>FFGGFGGGGGGGGGGGGGGGGGGGGGGGGGGGGGGGGGGGGGGGGGGFGGGGGGGGGGGGGGGGGGGGGGGGGGGGGG6EGGGGFCCFGG=FFGGGGGGGFGGGGGGFF>>GGFGF::BGGFFFFFGGGFFCFA?ABFGFFBFFFGC
@M02352:288:000000000-CKWC8:1:1101:2621:12423 1:N:0:ACTGAGCG+GTAAGGAG
TACGGAGGGGGTTAGCGTTGTTCGGAATTACTGGGCGTAAAGCGCACGTAGGCGGATCAGAAAGTATAGGGTGAAATCCCAGGGCTCAACCCTGGAACTGCCTTGTAAACTCCTGGTCTAGAGTTCGAGAGAGGTGAGTGGAATTCCAAGTGTAGAGGTGAAATTCGTAGATATTTGGAGGAACACCAGTGGCGAAGGCGGCTCACTGGCTCGATACTGACGCTGAGGTACGAAAGTGTGGGGAGCAAACAGGATTAGATACCCTGGTAGTCCACACCGTAA
+
GGGGGFGGGDEFGGGGGGGGGGGGGEGFEGFGGGGGGGGGGGGGGEGGGGGGGGGGGEGGFGGGGGFFFFGGGGGGGGEGGGGGGGGGGGEEGGGGGGGGGGCFGGGFFGGGEFCDBFGFGGGGGGGGGDGGGGGGGGFGGGGGGGECGGGGGGGGGGGGGGGGGGFGGGGGGGGFEGGGGGGGGGGGGGGGGGDGGGGGGGGGGGGGFGGGGCGGCFGGGGGGGGFGGGGDGGGFGGGGEG:?;EGDGGFFFFGGFFAFGGGGFFGFFFFABFFFFFFFGG
@M02352:288:000000000-CKWC8:1:1101:3578:12425 1:N:0:ACTGAGCG+GTAAGGAG
TACGAGGGGTGCAAGCGTTAATCGGAATTACTGGGCGTAAAGCGTGCGTAGGTGGTTTGTTAAGCAAGATGTGAAAGCCCCGGGCTCAACCTGGGAACTGCCTTTGATACTGGTTGACTTGAGTCATATGGAAGTAGATAGAATGTGTAGTGTAGCGGTGAAATGCATAGATATTACACAGAATACCGATTGCGAAGGCAGTCTACTACGTATGTACTGACGCTCATGGACGAAAGCGTGGGGAGCGAACAGGATTAGATACCCTGGTAGTCCACGCCGTAA
+
GGGG-@FEFGGGCGGFFFFGCFGGGGCFGGFDGGGFGEEGGGFGCGGGGGGGCFG?C<FGGGGGGEFFGGGGFGGGGFE7FGFGGGGGGGGGGGGGGGGFGDFGDFGFGGFGGGGG8DDDGCFFGGGGGGGGGGGGGFGGGGGFAGFGGGGGGF=@FGGGGGFGGGFFGGGGGGG;;FGGGG8FBFFEGFCFGEGGGGGFCG6EEFG9FGGC<EF9>FG9FEEGGDG?C+9CGGGEG5CGGGFF1@DGED:??FGGFFFF?FCFFFGFF?<AFGFFFFEBDD
@M02352:288:000000000-CKWC8:1:1101:14648:12449 1:N:0:ACTGAGCG+GTAAGGAG
TACGAGGGGTGCAAGCGTTAATCGGAATTACTGGGCGTAAAGCGTTCGTAGGCGGTCTATTAAGCAAGATGTGAAAGCCCAGGGCTCAACCTTGGAACTGCATTTTGAACTGGTAGACTAGAGTACTGTAGAGGGTGGTGGAATTTCCAGTGTAGCGGTGAAATGCGTAGAGATTGGAAGGAACATCAGTGGCGAAGGCGGCCACCTGGACAGATACTGACGCTGAGGAACGAAAGCGTGGGGAGCGAACAGGATTAGATACCCTGGTAGTCCACGCCGTAA
+
GGGGGGGGGGGGGGGGGGGGGGGGGGGGGGGGGGGGGGGGGGGGGGGGGGGGGGGGGGGGGGFGGGGGGGGGGGGGGGGGGGGGGGGFGGGGGGGGGGGGGFGGGGGGGGGGGGGGGGGGGGGGGGGGGGGGGGGGGGGGGGFGGGGGGGGGGGGGGGGGGGGGGGGGGGGGGGGGGGGGGGGGGGGGGGGGGGGGGGGGGGGGGGGGGFFGGDFGGGGGGGGGGGGGGGGGGGGEGGGGGGFFFFGGGGFFFBGG?FFFFGGGFFGFFFFFFGFF>BFFGC
@M02352:288:000000000-CKWC8:1:1101:11339:12457 1:N:0:ACTGAGCG+GTAAGGAG
TACAAGGGGTGCAAGCGTTAATCGGAATTACTGGGCGTAAAGCGTTCGTAGGCGGTTTGTTAAGCAAGATGTGAAAGCCCAGGGCTCAACCTTGGAATTGCACCCGATACTGGCAGGCTAGAGTACGATAGAGGAGTGTGGAATTTCCTGTGTAGCGGTGAAATGCGTAGATATAGGAAGGAACATCAGTGGCGAAGGCGACACTCTGGATTGATACTGACACTGAGGTGCGAAAGCGTGGGGAGCAAACAGGATTAGATACCCTGGTAGTCCACGCCGTAA
+
GGGGGGGGGGGGFGGGGGGG8FGGGGGGGGGGGGGGGGGGGGGGGGGGGGGGGGGCFGGGGGGGGGGGGGGGGGGGGGGGGGGGGGGGGGGGGGGGGGGGGGGGGGGDGGGGGGCFGGGGGGGGGGGGGGGGGGGGGGGGGGGGGGGGGGGGGGGGGGGGGGGGGGGGEGGGGFGGGGGGGGGGGGGGGGGGGGGGGGGGGDGDGGGGGGFGGGGFFG?EFFGFGGGGGGGGGGGEGGGGGDFFF>FGC5>;?:FCBFFFGGGG4FG@4BAF=C6108>>GG
@M02352:288:000000000-CKWC8:1:1101:13117:12462 1:N:0:ACTGAGCG+GTAAGGAG
TACGAGGGGTGCAAGCGTTAATCGGAATTACTGGGCGTAAAGCGTTCGTAGGCGGTTTGTTAAGCAAGATGTGAAAGCCCAGGGCTCAACCTTGGAACTGCATTTTGAACTGGCAAACTAGAGTACTGTAGAGGGTGGTGGAATTTCCAGTGTAGCGGTGAAATGCGTAGAGATTGGAAGGAACATCAGTGGCGAAGGCGGCCACCTGGACAGATACTGACGCTGAGGAACGAAAGCGTGGGGAGCGAACAGGATTAGATACCCTGGTAGTCCACGCCGTAA
+
GGGGFFGGGGGGGGGGGGGG@EFGGGGGGGGGGGGGGGGGGGGGGGGGGGGGGGGCFGGGGGGGGFGGGGGGGGGGGGGGGGGGGGGGGGGGGGGGGGGGGGGGGGGGGGGGGGGGGGGGGGGGGGGGGGGGGGGGFGGGGGGGGGGGGGGGGGGGGGGGGGGGGGGGGGGGGGGGGGGGGGGGGGGGGGGGGGGGGGGGGGGGGGGGGGGGGGGGGGGGGGGGGGGGGGGGGGGFGGGGGGFBFFGGGGFFF?GGFFFFGFFGFFGFFFFFFGFFFFF;GG
@M02352:288:000000000-CKWC8:1:1101:8759:12468 1:N:0:ACTGAGCG+GTAAGGAG
TACGAGGGGTGCAAGCGTTAATCGGAATTACTGGGCGTAAAGCGTGCGTAGGTGGTTTGTTAAGCAAGATGTGAAAGCCCCGGGCTCAACCTGGGAACTGCATTTTGAACTGGCAAACTAGAGTATTGTAGAGGGTAGTGGAATTTCCAGTGTAGCGGTGAAATGCGTAGAGATTGGAAGGAACATCAGTGGCGAAGGCGGCTACCTGGACAAATACTGACACTGAGGCACGAAAGCGTGGGGAGCAAACAGGATTAGATACCCTGGTAGTCCACGCCGTAA
+
GGGGDFGGGGGGGGGGGGGGCFGGGGGGGGGGGGGGGGGGGGGGGGGGGGGGGGGFGGGGGGGGGGGGGGGGGGGGGGGGGGGGGGGGGGGGGGGGGGGGGGGGGGGGGGGGGGGGGGGGGGGGGGGGGGGGGGGGGGGGGGGGGGGGGGGGGGGGGGGGGGGGGGGGGGGGGGGGGGGGGGGGGGGGGGGGGGGGGGGGGGGGGGGGGGGGGFGGGGGGGGGGGGGGGGGGGGGFGGGGGGFFFFGFFGFFFFGGFFFFGFGGFFFFAFFBFGF<BFFFGG
@M02352:288:000000000-CKWC8:1:1101:10212:12469 1:N:0:ACTGAGCG+GTAAGGAG
TACGGAGGGTGCAAGCGTTATCCGGAATCATTGGGTTTAAAGGGTCCGCAGGCGGTCAATTAAGTCAGAGGTGAAATCCCGTCGCTCAACGACGGAACTGCCTTTGATACTGGTTGACTTGAGTTATACGGAAGTAGATAGAATGTGTAGTGTAGCGGTGAAATGCATAGATATTACACAGAATACCGATTGCGAAGGCAGTCTACTACGTATATACTGACGCTCATGGACGAAAGCGTGGGGAGCGAACGGGATTAGATACCCTGGTAGTCCACGCCGTAA
+
GGGGGEGGGGGGGGGGGGGGGGGGGGGGGGGGGGGGGGGGGGGGGGGGGGGGGGGFGGGGGGGGGGGGGGGGGGGGGGGGGGGGGGGGGGGGGGGGGGGGGGGGGGGGGGGGGGGGGGGGGGGGGGGGGGGGGGGGGGGGGGGGGGGGGGGGGGGGGGGGGGGGGGGGGGGGGGGGGGGGGGGGGGGGGGGGGGGGGGGGGGGGGGGGGGGGGGGGGGGGGGGGGGGGGGGGGGGFGGGGGGFFFDGGGGFFF?GGFFFFGGGGFFGFA@<AFGFFFFFFGG
@M02352:288:000000000-CKWC8:1:1101:21955:12472 1:N:0:ACTGAGCG+GTAAGGAG
TACGGAGGGTGCAAGCGTTATCCGGAATCATTGGGTTTAAAGGGTCCGTAGGCGGGCATATAAGTCAGTGGTGAAAGTCTGTGGCTCAGCCATAGAATTGCCATTGATACTGTATGTCTTGAATTATTGTGAAGTGGTTAGAATATGTAGTGTAGCGGTGAAATGCTTAGAGATTACATAGAATACCGATTGCGAAGGCAGATCACTAACAATATATTGACGCTGATGGACGAAAGCGTAGGTAGCGAACAGGATTAGATACCCTGGTAGTCTACGCCGTAA
+
GGGGGFGGGGGGGGGGGGGGGGGGGEGGGGGGGGGFGGGGGGGGGGGGGGGGGGGGGGGFGGGGGGGGGGGGGGGGGGGGGGGGGGGG,?FFGGGGGGGGGGGGGGFGGGGGGGGGGGGGGGGGGGGGGGGGFFGGGGGGGGGGGGGGGGGGGGGGGGGGGGGGGGGGGGFGGGGGGGGGGGGGGGGGDGGGGGGGGGGGGGGGGGGGGGFFGDGGGGGGGGGGGGGGGGGGDEGDGGGGGGFBFFGDGGFFFFGGFFFFGGGGFFGFFFFFFFFFFFFFGC
@M02352:288:000000000-CKWC8:1:1101:28555:12490 1:N:0:ACTGAGCG+GTAAGGAG
TACGGAGGGTGCAAGCGTTACTCGGAATCACTGGGCGTAAAGAGCGTGTAGGCGGGTTTGTAAGTTTGAAGTGAAATCCAATGGCTCAACCATTGAACTGCTTTGAAAACTGCTTACCTAGAATATGGGAGAGGTAGATGGAATTTCTGGTGTAGGGGTAAAATCCGTAGAGATCAGAAGGAATACCGATTGCGAAGGCGATCTACTGGAACATTATTGACGCTGAGACGCGAAAGCGTGGGGAGCAAACAGGATTAGATACCCTGGTAGTCCACGCCCTAA
+
GDFFG@CEGCF@EGGGGGGGGFGEGGGGFGGGGGGFEGGFFGGGCCFGGFGGGGGGGGGGGGGFFFGGGGGFGFFGGGGGGCGGGGGGGFFGGGGGGGGGGGGGGFCGGGGE@FGGGGGGGGFEFEFGGGGGEGGGGGGGGGGGGGGFGGGGFGGACGGGGGGGFGGFFGDFFEFGGGGGGGGFD?CEGG=CGGGGGGGGGGGGGGGGGGGEGGG<FGGFGGGDGDGF<EDDCEGFFEDGEGDFFEGGGC@???GG?FF8<F8CFFGFFF<>@GFBB?E0FF
@M02352:288:000000000-CKWC8:1:1101:2265:12491 1:N:0:ACTGAGCG+GTAAGGAG
TACGGAGGGTGCAAGCGTTACTCGGAATCACTGGGCGTAAAGAGCGTGTAGGCGGGTTTGTAAGTTTGAAGTGAAATCCAATGGCTCAACCATTGAACTGCTTTGAAAACTGCTTACCTAGCATATGGGAGAGGTAGATGGACTTTCTGGTGTAGGGTTAAAATCCGTAGAGATCAGAAGGAATACCGATTGCGAAGGCGATCTACTGGAACATTATTGACGCTGAGACGCGAAAGCTTGGGGCGCAAACAGGATTAGATACCCTGGTAGTCCCCGCCTTAA
+
GGGGG;C7@FCF<EFGEGGDCFGDEGEDEGGGGGGG7FBFDF9F<F+BFCFGGGGFFFGCFG9EFEFC55AE<<FGGFFGGEFGEGGGFGG+CF,C5,CAD,DF,5E9FFEGDFF,BCF9>,:3=CC<BF+@FDF9D,@,,3,>F,7D=:@,@EFGC2>CFGCFFF:>,:*,,6:,<9EFF7FCCFGG>FFCF*1:CEGC8EFF,?FDF?CE:CC+:C<<C?CE=1*+?=D<**)3C+*25E3((77D5>:43(9:2*6@+<C<@F39)*.:**7(,,)4C:
@M02352:288:000000000-CKWC8:1:1101:28984:12494 1:N:0:ACTGAGCG+GTAAGGAG
TACGGAGGGTGCAAGCGTTAATCGGAATTACTGGGCGTAAAGCGCGCGTAGGCGGTTACATAAGTTGGAAGTGAAAGCCCCGGGCTCAACCTGGGAACTGCTTTCAAAACTGTGTGACTAGAGTGCAGCAGAGGATAGTGGAATTTCTAGTGTAGCGGTGAAATGCGTAGATATTAGAAGGAACACCAGTGGCGAAGGCGACTGTCTGGGCTGACACTGACGCTGAGGTGCGAAAGCGTGGGGAGCAACCAGGATTAGATACCCTGGTAGTCCACGCCTTAA
+
GGGGGGGGC@CEFFGGGGGGCAFDGCCEGDFGGGGF@GGCDFGGGGGGGGG@FGGG:7EDFGAFGGGFDA8F@FGG,AEGFGGGGGGFFGGGGC+3BFF=FEFGGGFGD<F<FFF,,3EF,<38=FEGGDF?F*<>CD,@<@37:CFGF,@FF,6@CE<:>FECFGGC=C59;;BFGDGFF7C7,=4;2CF2=:EGGEGCDEECCG7CFGFGE>F:83<@F5=8C188C76):C5)9*1CEG3(4<F<6CB7(,*>)/)7EC?F4)766*-.@CF6;(.-9:
@M02352:288:000000000-CKWC8:1:1101:12957:12496 1:N:0:ACTGAGCG+GTAAGGAG
TACAGAGGGTGCAAGCGTTATTCGGAATTACTGGGCGTAAAGCGCGCGTAGGCGGTCTGTTAAGTCGGATGTGAAAGCCCAGGGCTCAACCTTGGAACTGCACCCGATACTGGCAGGTTAGAGTACGATAGAGGAGTGTGGAATTTCCTGTGTAGCGGTGAAATGCGTAGATATAGGAAGGAACATCAGTGGCGAAGGCGACACCCTGGATTGATACTGACATTGAGGTGCGAAAGCGTGGGGAGCAAACAGGATGAGATACCCTGGTAGTCCACGCCGTAA
+
GGGFGGGGGGGG?FGGGFGG8@FFGG:FGG,FFGGCEGGGGGGG:FGGGGGG,CG@+BFGCFGGGGDG:=FFGGGG9,8DFGGGEGGGGGGG,C,DF,85CD,88=F33@DF8<EE@3<>C9>FFF<@CBCFGD:*,37D7F,,7@3,3DFFGF;;FGG>FG;24CGE58*,25>;CCCGEG82=<BFFGGGC>EGGCFGGE***:/A8EC72@<C7CEG8++2::<865*7EG:)0*9CGG@07DGG6C:F6.C*(9)9FGG<?FGF5=-67FF218:3>C
@M02352:288:000000000-CKWC8:1:1101:2270:12510 1:N:0:ACTGAGCG+GTAAGGAG
TACGGAGGGTGCAAGCGTTACTCGGAATCACTGGGCGTAAAGAGCGTGTAGGCGGGTTTGTAAGTTTGAAGTGAAATCCAATGGCTCAACCATTGAACTGCTTTGAAAACTGCTTACCTAGAATATGGGAGAGGTAGATGGAATTTCTGGTGTAGGGGTAAAATCCGTAGAGATCAGAAGGAATACCGATTGCGAAGGCGATCTACTGGAACATTATTGACGCTGAGACGCGAAAGCGTGGGGAGCAAACAGGATTAGATACCCTGGTAGTCCACGCCCTAA
+
GGGGGGCFGGGEFGGGGGGGGGGGGGGGGGGGGGGGGGGGGGGGFG@FGGGGG>FGGGGGGG9FFFGGGEFGGGGGGGGGGGGGGGGGGGG7FFFGGFGGGGGGDACFFG=FGGGGCFGDGFGGFFFGGGGDGGGGGGGGGGGGGGGGGGGGGFGGGGGGGGGGFFGGFCEGFGGGGDFFFGGGGGGGGGGGGGGGDGGGGGGGGGGGGGGGGGGGGGGCFEGGGGGGGDDGGDGFGGCEGGFB;@C5?FFFB?GGFFFFGGGGFFGFFFFFFGFFFFFFGD
@M02352:288:000000000-CKWC8:1:1101:15095:12510 1:N:0:ACTGAGCG+GTAAGGAG
TACGGAGGGTGCAAGCGTTAATCGGAATTACTGGGCGTAAAGCGCACGTAGGTGGTTTGTTAAGTTGGATGTGAAAGCCCAGGGCTCAACCTTGGAACTGCATTCAAAACTGGCGAACTAGAGTATGGTAGAGGTGAGTGGAATTTCCTGTGTAGCGGTGAAATGCGTAGAGATGGGAAGGAACATCAGTGGCGAAGGCGACTCACTGGACCAATACTGACACTGAGGTGCGAAAGTGTGGGTAGCGAACAGGATTAGATACCCTGGTAGTCCACACCGTAA
+
GGGGGEGEGFGGGGGGGGGGGGGGGEGGGGGGGGGGGGGGFFGGGCGGFFGGFGGGGGGGGGGGGGGGGGGGGGGGGGGGGGGGGGGGGGGGGGGGFGGGGGGGGGGGGGGGGGGGGGGGGGGFGGGGGGGGGGGGGGGGGGGGGGGGGGGGGGGGGGEGGFGGGGGGGGGGGGGGGGGGGGGGGGGGGGGGGGGGGGGGGGGGGGGGGGGGGGGFFFCGGFGGGGGGGFFDGEDFGGGGGGFAFFGGGGFFFFGGFF<FGGGGFFGFFFFFFGFFFBFFGG
@M02352:288:000000000-CKWC8:1:1101:8245:12519 1:N:0:ACTGAGCG+GTAAGGAG
TACGGAGGGGGTTAGCGTTGTTCGGAATTACTGGGCGTAAAGCGCACGTAGGCGGATCAGAAAGTATAGGGTGAAATCCCAGGGCTCAACCCTGGAACTGCCTTATAAACTCCTGGTCTTGAGTTCGAGAGAGGTGAGTGGAATTCCGAGTGTAGAGGTGAAATTCGTAGATATTCGGAGGAACACCAGTGGCGAAGGCGGCTCACTGGCTCGATACTGACGCTGAGGTGCGAAAGTGTGGGGAGCAAACAGGATTAGATACCCTGGTAGTCCACACCGTAA
+
GGGGGFGGGGGFGGGGGFFGGGGGGGGGGGGGGGGGGGGGGGGGGGGGGGGGGGGGGGGGGGGGGGGGGGGGGGGGGGGGGGGGGGGGGGGGGGGGGGGGGGGGGGGGGGGGGGGGGGGGGGGGGGGGGGGGGGGGGGGGGGGGGGGGGGGGGGGGGGGGGGGGGGGGGGGGGGGGGGGGGGGGGGGGGGGGGGGGGGGGGGGGGGGGGGGGGGGGGGGGGGGGGGGGGGGGGGGFGGGGGGFFFBGGGGFFFFGGFFFFGGGGFFGFFFF99FFFFBFBGG
@M02352:288:000000000-CKWC8:1:1101:15280:12520 1:N:0:ACTGAGCG+GTAAGGAG
TACGGAGGGTGCAAGCGTTAATCGGAATTACTGGGCGTAAAGCGCACGTAGGCGGTTTGTTAAGTTGGATGTGAAAGCCCAGGGCTCAACCTTGGAACTGCATTCAAAACTGGCGAACTAGAGTATGGTAGAGGTGAGTGGAATTTCCTGTGTAGCGGTGAAATGCGTAGAGATGGGAAGGAACATCAGTGGCGAAGGCGACTCACTGGACCAATACTGACACTGAGGTGCGAAAGCGTGGGTAGCAAACAGGATTAGATACCCTGGTAGTCCACGCCGTAA
+
GGGGGCFFG@FG8AGGGGGG<EFFGEGGGGGGGGGGGGGGGGGGGGGGGGGG,@FCFGGGGGGGGGGGGGGGGGGGFFGGGGGGGGGGGGGFFGGGFGGFGCFCFFGGGGGGGGGGGGGGGGGGGFFGFFGGGGGGGGGGGGGGGGGCFCGGGGGFGGGGGGGGGGGGGGGGGGGGGGGGGGGGGFGGGGGGGGGGGGGGGEGGGGGGG85E8FGECFGGGFEFGGGFF=FDGGGFGGGGGGDB?FGDFGFFFFFGFFBFGGFGFFGFFFFF*CFFFFFFGD
@M02352:288:000000000-CKWC8:1:1101:25439:12539 1:N:0:ACTGAGCG+GTAAGGAG
TACGGAGGGGGTTAGCGTTGTTCGGAATTACTGGGCGTAAAGCGTACGTAGGCGGATTGGAAAGTTGGGGGTGAAATCCCAGGGCTCAACCCTGGAACTGCCTCCAAAACTATCAGTCTAGAGTTCGAGAGAGGTGAGTGGAATTCCAAGTGTAGAGGTGAAATTCGTAGATATTCGGAGGAACACCAGTGGCGAAGGCGGCTCACTGGCTCGATACTGACGCTGAGGTGCGAAAGTGTGGGGAGCAAACAGGATTAGATACCCTGGTAGTCCACACCGTAA
+
GGGGGGGG@EGFGGGGGGGGGGGGGGEGGGGGGGGGGGGGGGGGGGEGGGGGGGGGGGGGGGGGGGGGGGGGGGGGGGGGGGGGGGGGFGGGGGGGGGGGGGGGGGGGGGGGGGGGGGGGGGGGGGGGGGGGGGGGGGGGGGGGGGGGGGGGGCGFGGGGGGGGGGGGGGGGGGGGGGGGGGGGFGGGGGGGGGGGGGGGGGGDGGGGGGGGGGGGGGGGGGGGGGGGFCFGGGGFGF>FGGFFBFGGGGFFBFGGFFFFGGGGFFGFFFFFFGF:BBF?GD
@M02352:288:000000000-CKWC8:1:1101:5343:12555 1:N:0:ACTGAGCG+GTAAGGAG
TACGGAGGGTGCAAGCGTTACTCGGAATCACTGGGCGTAAAGAGCGTGTAGGCGGGTTTGTAAGTTTGAAGTGAAATCCAATGGCTCAACCATTGAACTGCTTTGAAAACTGCTTACCTAGAATATGGGAGAGGTAGATGGAATTTCTGGTGTAGGGGTAAAATCCGTAGAGATCAGAAGGAATACCGATTGCGAAGGCGATCTACTGGAACATTATTGACGCTGAGACGCGAAAGCGTGGGGAGCAAACAGGATTAGATACCCTGGTAGTCCACGCCGTAA
+
FFGGCFCEGGGGGGFGCBFCFEGGGGGGFGGCFFFCF7FBDGGFFCFEGFFFCFGEFFFEFF?ABEFFG<DGFGGGGFFGGGGGFGDCCEEFE9FEGGGGFC?D<BD<FCDFDGG9<DFGG?DCGGGFGFGEGGFFGAFE<CD<CGGCFGGGGGG97FGGGGFGGGGEGGEGGGFFGCCFGGFCFGAEDEDFGGEEGGFGCEGGGG7<C97CG7CCGGFFEGDGGD=7<=DDGCDFFGGGCGF?>3FFCFF:?F604FB=F787*5C7<?AFFGF:08B159
@M02352:288:000000000-CKWC8:1:1101:2844:12570 1:N:0:ACTGAGCG+GTAAGGAG
TACGGAGGGTCCGAGCGTTAATCGGAATTACTGGGCGTAAAGCGCGCGTAGGTGGATTGGTCAGTCAGATGTGAAAGCCCAGGGCTCAACCTTGGAACTGCATCTGATACTGCTAGTCTAGAATACAGTAGAGGGTAGTGGAATTTCCTGTGTAGCGGTGAAATGCGTAGATATAGGAAGGAACACCAGTGGCGAAGGCGACTACCTGGACTGATATTGACACTGAGGTGCGAAAGCGTGGGGAGCAAACAGGATTAGATACCCTGGTAGTCCACGCCGTAA
+
GGGGGGGGGGGGGGGGGGGEGGGGGGGGGGGGGGGGGEGGGGGGGGGGGGGGGGGGGGGGGGFFGGGGGGGGGGGGGGGGGGGGGGGGGGGGFGGGGGGGGGGGGGGGGGGGGGGGGGGGGGGGGGGGGGGFGGGFFGGGGGGFGGGGGGGGGGGGGGGGGGGGDGGGGGEFGGGGGGGGGGGGGGGGGGGGGGGGGGGGGGGGGGGGGGGCFGGGGGGGGGGGFDGGGDGGGGGFGGGGGGFFFFGGGGFFF?GGFFFFGGGGFFFFFFFFFGFFFFFFGD
@M02352:288:000000000-CKWC8:1:1101:24600:12585 1:N:0:ACTGAGCG+GTAAGGAG
TACGAGGGGTGCAAGCGTTAATCGGAATTACTGGGCGTAAAGCGTTCGTAGGCGGTTTGTTAAGCAAGATGTGAAAGCCCAGGGCTCAACCTTGGAACTGCATTTTGAACTGGCAAACTAGAGTACTGTAGAGGGTGGTGGAATTTCCAGTGTAGCGGTGAAATGCGTAGAGATTGGAAGGAACATCAGTGGCGAAGGCGGCCACCTGGACAGATACTGACGCTGAGGAACGAAAGCGTGGGGAGCGAACAGGATTAGATACCCTGGTAGTCTACGCCGTAA
+
GGGGFFGGGGGGGGGGGGGGGGGGGGGGGGGGGGGGGGGGGGGGGGGGGGGGGGGGGGGGGGGGGGGGGGGGGGGGGGGGGGGGGGGGGGGGGGGGGGGGGGGGGGEFGGGGGGGGGGGGGGGGGGGGGGGGGGGGGGGGGGGGGGGGGGGGGGGGGGGGGGGGGGGGGGGGGGGGGGGGGGGGGGGGGGGGGGGGGGGGGGGGGGGGGGGGGGGGGGGGGGGGGGGGGGGGGGGFGGGGGGFFBBGGGGFFFFGGFFFFGGGGFFGF9BFFFGFFFFFFGG
@M02352:288:000000000-CKWC8:1:1101:29097:12598 1:N:0:ACTGAGCG+GTAAGGAG
TACTAAAGGTGCAAGCGTTAATCGGAATTACTGGGCGTAAAGCGCGCGTAGGTGGTTTGTTAAGTCGGATGTGAAAGCCCAGGGCTCAACCTTGGAATTGCACCCGATACTGGCAGGCTAGAGTACGATAGAGGAGTGTGGAATTTCCTGTGTAGCGGTGAAATGCGTAGATATAGGAAGGAACATCAGTGGCGAAGGCGACACTCTGGATTGATACTGACACTGAGGTGCGAAAGCGTGGGGAGCAAACAGGATTAGATACCCTGGTAGTCCACGCCGTAA
+
GGGF9CCF9FGGGFFGGGGCCFGGEE@FGFGGGFG8FFDCFGGE7FFE>=>EFGGGGGGGGCGGGGGGGGGGGGGGGGGGGGGGGGGFCFGGGCGCFGGFGGGCFGGGGEGGGGGGGGGCG?EGGGD:FCFFGFCCGGCFGGFFGGGFGGFFGGFFGGGGGGGGGGGGGGGGGGGGGGGFDGGGGGGGG<FGGGGGEGGGGGGG?FFGGGFGF6<<EGFGGGFEG>FEFEFGGGGFGGDGGGFFFFGG+9>:63FG?FFFGGGGFFGFABFB9FFFF?BFGD
@M02352:288:000000000-CKWC8:1:1101:24611:12599 1:N:0:ACTGAGCG+GTAAGGAG
TACGAGGGGTGCAAGCGTTAATCGGAATTACTGGGCGTAAAGCGTTCGTAGGCGGTTTGTTAAGCAAGATGTGAAAGCCCAGGGCTCAACCTTGGAACTGCATTTTGAACTGGCAAACTAGAGTACTGTAGAGGGTGGTGGAATTTCCAGTGTAGCGGTGAAATGCGTAGAGATTGGAAGGAACATCAGTGGCGAAGGCGGCCACCTGGACAGATACTGACGCTGAGGAACGAAAGCGTGGGGAGCGAACAGGATTAGATACCCTGGTAGTCTACGCCGTAA
+
GGGGFGGGGGGGGGGGGGGGGGGGGEGGGGGGGGGGGGGGGGGGGGGGGGGGGGGGGGGGGGGGGGGGGGGGGGGGGGGGGGGGGGGGGGGGGGGGGGGGGGGGGGFGGGGGGGGGGGGGGFGGGGGGGGGGGGGEGGGGGGGGGGGGGGGGGGGGGGGGGGGGGGGGGGGGGGGGGGGGGGGGGGGGGGGGGGGGGGGGGGGGGGGGGGGGGEGGGGGGGGGGGGGGGGGGGGGFGGGGGGEBFFGDGGFFFFGGFFFFGGGGFFGFA?>BFGFFFFFFDD
@M02352:288:000000000-CKWC8:1:1101:6746:12604 1:N:0:ACTGAGCG+GTAAGGAG
TACGGAGGGGGTTAGCGTTGTTCGGAATTACTGGGCGTAAAGCGCACGTAGGCGGATCAGTAAGTTAGAGGTGAAATCCCAGGGCTCAACCTTGGAACTGCCTTTAATACTGCTAGTCTTGAGTTCGAGAGAGGTGAGTGGAATTCCAAGTGTAGAGGTGAAATTCGTAGATATTTGGAGGAACACCAGTGGCGAAGGCGGCTCACTGGCTCGATACTGACGCTGAGGTACGAAAGTGTGGGGAGCAAACAGGATTAGATACCCTGGTAGTCCACGCCGTAA
+
GGGGGFGGGGGEGGGGGGGGGGGGGGGGGGGGGGGGGGGGGGGGGGGGGGGGGGGGGGGGGGGGGGGGGGGGGGGGGGGGGGGGGGGGGGGGGGGGGGGGGGGGGGGGGGGGGGGGGGGGGGGGGGGFGGGGGGGGGGGGGGGGGGGGGGGGGGGGGGGGGGGGGGGGGGGGCGGGGGGGGGGGGGGGGGGGGGGGGGGGGGGGGGGGGGFGG>FFGGGGGGGGGGGGGFCCEGGDFGFGGGFFFFGGFG>@?FGG?FFFFGGGFF3?AFBAFGFFFFFFGG
@M02352:288:000000000-CKWC8:1:1101:27386:12618 1:N:0:ACTGAGCG+GTAAGGAG
TACGAGGGGTGCAAGCGTTATTCGGAATTACTGGGCGTAAAGCGTACGTAGGCGGATTGTTAAGCAAGATGTGAAAGCCCAGGGCTCAACCTTGGAACTGCATTTTGAACTGGCAAACTAGAGTACTGTAGAGGGTGGTGGAATTTCCAGTGTAGCGGTGAAATGCGTAGAGATTGGAAGGAACATCAGTGGCGAAGGCGGCTACCTGGACAGATACTGACGCTGAGGTACGAAAGCGTGGGGAGCGAACAGGATTAGATACCCTGGTAGTCCACCCCGTAA
+
GGGG-,CFFGGE?FGGGGGD,CFFGGEGGGGGGGGGEGGGGGGGGGGGGGGGGGG:FGEFBFGG9<FGB=FGGGGG<FFEF=FGGGGGGGGGDAFGFGGGG9FEG,58CFFFF8D9<FF?AAFF9DEGAFFGGG7+8<FGEG@CC9=3@FGFGCD3CFGGGGGG?;F>CECD?DC9C,?EGGGFF,>BAGGDEGGGGD>EE=8:EFGG86*<CGGGGGGFGGG=EDGGG+?CGGGFCCDGGDE?>@/<5CE@??GGFFAFGFGFFFGFFFBAFGF((,<:GD
@M02352:288:000000000-CKWC8:1:1101:2886:12632 1:N:0:ACTGAGCG+GTAAGGAG
TACGAGGGGTGCAAGCGTTAATCGGAATTACTGGGCGTAAAGCGTTCGTAGGCGGTTTGTTAAGCAAGATGTGAAAGCCCAGGGCTCAACCTTGGAACTGCATTTTGAACTGGCAAACTAGAGTACTGTAGAGGGTGGTGGAATTTCCAGTGTAGCGGTGAAATGCGTAGAGATTGGAAGGAACATCAGTGGCGAAGGCGGCCACCTGGACAGATACTGACGCTGAGGAACGAAAGCGTGGGGAGCGAACAGGATTAGATACCCTGGTAGTCCACGCCGTAA
+
G9DCDFDD7BCF?<FGGEBF<@FFE:,CFDCFGDGGGGD@CFGGGC?F@FGFGGGGEEGGGGGGGF=E=FGFAFGF<8B@EFFCC=F<F=FG5F<DFGFDGFG<EFFBFGGGFGEF<FFAFDFGGGFDFGGFGFCGGGCFGGGGGG<<FECFCF;FGCBEGGECDFEEEE5F9<FGF>?CGGGGGFGGGFGCEEGGGGFGCE8?FGFGDCCC8F<7+:<9<?5?EGGDGFD<GG<>FEGGGDE(4>DDGGBF?0C72?9@++<07FFF<=>>FGF:9?3459
@M02352:288:000000000-CKWC8:1:1101:10498:12633 1:N:0:ACTGAGCG+GTAAGGAG
TACGGAGGGTCCGAGCGTTATCCGGAATCATTGGGTTTAAAGGGTCCGCAGGCGGTCGATTAAGTCAGAGGTGAAATCCCATAGCTCAACTATGGAACTGCCTTTGATACTGGTTGACTTGAGTCATATGGAAGTAGATAGAATGTGTAGTGTAGCGGTGAAATGCATAGATATTACACAGAATACCGATTGCGAAGGCAGTCTACTACGTATGTACTGACGCTCATGGACGAAAGCGTGGGGAGCGAACAGGATTAGATACCCTGGTAGTCCACGCCGTAA
+
GGGGGGGGGGGGGGGGGGGGFGGGGGGGGGGGGGGGGGGGGGGGGGGGGGGGGGGGGGGGGGGGGGGGGGGGGGGGGGGGGGGGGGGGGGGGGGGGGGGGGGGGGGGGGGGGGGGGGGGGGGGGGGGGGGGGGGGGGGGGGGGGGGGGGGGGGGGGGGGGGGGGGGGGGGGGGGGGGGGGGGGGGGGGGGGGGGGGGGGGGGGGGGGGGGGGGGGGGGGGGGGGGGGGGGGGGGGFGGGGGGFFFFGGGGFFFBGGFFFFGGGGFFGFFFFFFGFF>FFFGG
@M02352:288:000000000-CKWC8:1:1101:6908:12655 1:N:0:ACTGAGCG+GTAAGGAG
TACGAGGGGTGCAAGCGTTAATCGGAATTACTGGGCGTAAAGCGTTCGTAGGCGGTCTATTAAGCAAGATGTGAAAGCCCAGGGCTCAACCTTGGAACTGCATTTTGAACTGGTAGACTAGAGTACTGTAGAGGGTGGTGGAATTTCCAGTGTAGCGGTGAAATGCGTAGAGATTGGAAGGAACATCAGTGGCGAAGGCGGCCACCTGGACAGATACTGACGCTGAGGAACGAAAGCGTGGGGAGCGAACAGGATTAGATACCCTGGTAGTCCACGCCGTAA
+
GGGGDGGGGEGGG9FGGGGGFGGFGDGGGGGGGGGGGGGEFGGGFGGGGGGGGGGGGGGGGGEFGGGGGGGGGGGGGGGGGGGEGGGGGGGGGGGGGGGGGGGGGGFGGGGGGGGGFGGGGGGGGGGGGGGGGGGGGGGGGGGGGGGGGGGGGGGGGGGDGGGGGGGGGGCGGGGGGGGGGGGGGGGGGGG6BEGEGGGGGGGGGGGGGCFGGGGGGGGGGGGGGDGGFGGDCEDFGGCGGGF<BEGGEGE?::GCDF<FC?CCFFGFFFFFFGFF6?F>GG
@M02352:288:000000000-CKWC8:1:1101:27640:12675 1:N:0:ACTGAGCG+GTAAGGAG
TACGGAGGGTGCAAGCGTTAATCGGAATTACTGGGCGTAAAGCGCACGTAGGTGGTTTGTTAAGTTGGATGTGAAAGCCCAGGGCTCAACCTTGGAACTGCATTCAAAACTGGCGAACTAGAGTATGGTAGAGGTGAGTGGAATTTCCTGTGTAGCGGTGAAATGCGTAGAGATGGGAAGGAACATCAGTGGCGAAGGCGACTCACTGGACCAATACTGACACTGAGGTGCGAAAGCGTGGGTAGCAAACAGGATTAGATACCCTGGTAGTCCACACCGTAA
+
GGGGGGGGGGGGGGGGGGGGGGGGGGGGGGGGGGGGGGGGGGGGGGGGGGGGGGGGGGGGGGGGGGGGGGGGGGGGGGGGGGGGGGGGGGGGGGGGGGGGGGGGGGGGGGGGGGGGGGGGGGGGGGGGGGGGGGGGGGGGGGGGGGGGGGGGGGGGGGGGGGGGGGGGGGGGGGGGGGGGGGGGGGGGGGGGGGGGGGGGGGGGGGGGGGGGGGGFGGGGGGGGGGGGGGGGGGGFGGGGGGFFF@GGGGFFFFGGFFAFGGGGFFGFFFAA?GFB?FFFGC
@M02352:288:000000000-CKWC8:1:1101:29706:12676 1:N:0:ACTGAGCG+GTAAGTAG
TACGGAGGGTCCAAGCGTTATCCGGAATTACTGGGTTTAAAGCGTTCGTAGGTGGTCTGTTAAGCAAGATGTGAAAGTTTACGGCTCAACCTTAGAATTGCATTTTGTACTGGCATACTTGAGTACAGTAGAGGGTGGCGGAATTCCTAGTGTAGCGGTGAAATGCTTAGATATCGCAAGGAACTTCAGTGGCGAAGGCGGCTACCTGGACAGACACTGACGCTGATGCACGAAAGCGTGGGTATCGCACAGGATTAGATACCCTGTTAGTCCACGCCGTAA
+
FFG:@BC@:B<F,CFGDFFF,6C7FE+CFG9C,CF,,BFFFFAF6,BFFEGG6EF,,,CEFFGG9,E,,CEC,EGG<C5,9,,BFFGGGGG?A,,<B<FFGF,@E,,,<EF,,E,:,75,:CBFBF,AEFCFG?+@FE87CGGGG,33,@FFDF>CCEGGGGGGGG,EFFGCGG34**1*1>FF,,@9,7,,B5CEGGG>EC**+5>C5EG6*5*2CF?CF*A8:D:++0:9CCCB**9*:E)6)9/*2C>4<<GG?449?F?F@F*069:<FFF0;1;4DD
@M02352:288:000000000-CKWC8:1:1101:29039:12719 1:N:0:ACTGAGCG+GTAAGGAG
TACGGAGGGTCCGAGCGTTAATCGGAATTACTGGGCGTAAAGCGCGCGTAGGTGGATTGGTCAGTCAGATGTGAAAGCCCAGGGCTCAACCTTGGAACTGCATCTGATACTGCTAGTCTAGAATACAGTAGAGGGTAGTGGAATTTCCTGTGTAGCGGTGAAATGCGTAGATATAGGAAGGAACACCAGTGGCGAAGGCGACTACCTGGACTGATATTGACACTGAGGTGCGAAAGCGTGGGGAGCAAACAGGATTAGATACCCTGGTAGTCCACGCCGTAA
+
GGGGGGGGGGGGGEGGGGGFDGGGGFGGGGGGGGGGGGGGGGGGGGGGGGGGGGGGGGGGGGGGGGGGGGGGGGGGGGGGGGGGGGGGGGGGGGGGGGGGGGGGGGGGGGGGGGGGGGGFFFDGGGGGGGGGGGGGGGGGGGGGGGGGGGGGGGGGGGGGGGGGGGGGGGEGGGGGGGGGGGGGGGGGGGGGGGGGGGGGGGGGGGGGGFGCGGGFFGGGGFGGGFGGGGGGGGGFGGGGGGFFFFGCGGFFFFGGFFFFGGGGFFGFDFFFFGF?BFEFGG
@M02352:288:000000000-CKWC8:1:1101:22489:12720 1:N:0:ACTGAGCG+GTAAGGAG
TACGGAGGGTGCAAGCGTTAATCGGAATTACTGGGCGTAAAGCGCACGTAGGTGGTTTGTTAAGTTGGATGTGAAAGCCCAGGGCTCAACCTTGGAACTGCATTCAAAACTGGCGAACTAGAGTATGGTAGAGGTGAGTGGAATTTCCTGTGTAGCGGTGAAATGCGTAGAGATGGGAAGGAACATCAGTGGCGAAGGCGACTCACTGGACCAATACTGACACTGAGGTGCGAAAGCGTGGGTAGCAAACAGGATTAGATACCCTGGTAGTCCACGCTGTAA
+
GGGGGGGGG:FGGGGGGGGG,CFFGGCFGGEGGGG8FGGGGG<F+6@FFGG@:EF,9,49:FFGGGAG8FGGGGGGFGGG@8FGGGEGGG,9?FGGGGGGGGF,5CFGGGGC<,>7>FG?FGGGG<DF@FGGGG=@GGGGGGGGG9F,8@FGGGGGGGGGGGGGGGGGGGGGFGGCGEGGGGGGG,FEGGGGGGGGGG5EGGG8:EGGGGG*1*+?CGGGGF6EFGGG61CDGGGF4EGGGGFFBFGGGGFFFFGGFFFFGGGGFFGFFFFFFGF:B(8:GF
@M02352:288:000000000-CKWC8:1:1101:29020:12725 1:N:0:ACTGAGCG+GTAAGGAG
TACGGAGGGTCCGAGCGTTAATCGGAATTACTGGGCGTAAAGCGCGCGTAGGTGGATTGGTCAGTCAGATGTGAAAGCCCAGGGCTCAACCTTGGAACTGCATCTGATACTGCTAGTCTAGAATACAGTAGAGGGTAGTGGAATTTCCTGTGTAGCGGTGAAATGCGTAGATATAGGAAGGAACACCAGTGGCGAAGGCGACTACCTGGACTGATATTGACACTGAGGTGCGAAAGCGTGGGGAGCAAACAGGATTAGATACCCTGGTAGTCCACGCCGTAA
+
GAFGG;FFGGGGGEFGEGCE<FGF7CFGGGGGEFFFGGEGFGGEGGGGGFEFGEGFGFDFFFCFFGGC<FFFGGFGFFGGGBCCFFGGFGGGGGGGGGGGGFFGGGGGGGGGGGGGGFGGFFGGGDG>FFGAFDFGGCGDGGFGGGGGGGGCGFFFCCFEGGGGGGFEEGGGGG:B,?;,;FGGGGGGGGGGG8B>E8ECGGGEF?ECFCCGGGGGGGC?FFGGGCFEGGFGGGGFGGGCGD:2(<F429@:607FD4>FGGFGFF9@>FFAFGFFBF>BC9
@M02352:288:000000000-CKWC8:1:1101:3174:12729 1:N:0:ACTGAGCG+GTAAGGAG
TACGGAGGGTGCGAGCGTTAATCGGAATTACTGGGCGTAAAGCGTACGCAGGCGGTTTGTTAAGCGAGATGTGAAAGCCCCGGGCTCAACCTGGGAACTGCATTTCGAACTGGCAAACTAGAGTGTGATAGAGGGTGGTAGAATTTCAGGTGTAGCGGTGAAATGCGTAGAGATCTGAAGGAATACCGATGGCGAAGGCAGCCACCTGGGTCAACACTGACGCTCATGTACGAAAGCGTGGGGAGCACACGGGATTAGATACCCCGGTAGTCCACGCCGTAA
+
EGGGGCEDEFGGGGGGGGGDGEFC@FGGGGGGFGGFGGGGGGGGGGGGGGGE@FGFFGGGGFFDGGGGGGGDFFEFGGDFEGCGDEFCFG@DFFFGGGGGGGFGGGGGFGGGGGGGGGGGGGGGG;FGGFFFGGDGGGGGGGGFFGFGGGGGGGFGGGGEGFFGGGGEECEFFGCF9FGG@CFCFFGG:8EECC58ECFGG5CEFEGGG=7AFGGGGF9:CGG8*7CCEFGGGGGDGGGEEE@?>DG*:C>)(455<64FGCFCFFDFF>AFFGFFFFD9D/
@M02352:288:000000000-CKWC8:1:1101:13584:12743 1:N:0:ACTGAGCG+GTAAGGAG
TACGGAGGGTGCAAGCGTTAATCGGAATTACTGGGCGTAAAGCGCACGTAGGTGGTTTGTTAAGTTGGATGTGAAAGCCCAGGGCTCAACCTTGGAACTGCATTCAAAACTGGCGAACTAGAGTATGGTAGAGGTGAGTGGAATTTCCTGTGTAGCGGTGAAATGCGTAGAGATGGGAAGGAACATCAGTGGCGAAGGCGACTCACTGGACCAATACTGACACTGAGGTGCGAAAGCGTGGGTAGCAAACAGGATTAGATACCCTGGTAGTCCACGCCGTAA
+
GGGGGGGGGGGGGGGGGGGG,EGGGGGGGGGGGGGGGGGGGGGGGGGGGFFGGGGFGGGGGGGFGGGGGGGGGGGGGGGGGGGGDGGGGGGGGGGGGGGGGGGGGGGGGGGGGGGGGGGGGGGGGGGGGGGGGGGGGGGGGGGGGGGGGGGGGGGGGGGGGGGGGGGGGGGFGGGGGGGGGGGGGGGGGGGGGGGEEGGGGGGGGGGGGGGGGGGFGGGGGGGGGGGGGGGGGGGFGGGGGGFFFFGGGGFFFFGGFFFFGGGGFFGFFFFFFGFFFFFFGD
@M02352:288:000000000-CKWC8:1:1101:15534:12752 1:N:0:ACTGAGCG+GTAAGGAG
TACGAGGGGTGCAAGCGTTAATCGGAATTACTGGGCGTAAAGCGTTCGTAGGCGGTTTGTTAAGCAAGATGTGAAAGCCCAGGGCTCAACCTTGGAACTGCATTTTGAACTGGCAAACTAGAGTACTGTAGAGGGTGGTGGAATTTCCAGTGTAGCGGTGAAATGCGTAGAGATTGGAAGGAACATCAGTGGCGAAGGCGGCCACCTGGACAGATACTGACGCTGAGGAACGAAAGCGTGGGGAGCGAACAGGATTAGATACCCTGGTAGTCCACGCCGTAA
+
GGGGGGGGGGGGGGGGGGGGGGGGGGGGGGGGGGGGGGGGGGGGFGGGGGGGGGGFEGGGGGGGGGGGGGGGGGGGGGGGGGGGGGGGGGGGGGGGGGGGGGGGGGGGGGGGGGGGGGGGGGGGGGGGGGGGGGGFFGGGGGGGGGGGGGGGGGGGGGGGGGGGGGGGGGGGGGGGGGGGGGGGGGGGGGGGGGGGGGGGGGGGGGGGGGGGGGGGGGGGGGGGGGGGGGGGGGGFGGGGGGFF>@GGGGEFFFGGFFFFFGGGFFGFFFFFFGFB;FF1CD
@M02352:288:000000000-CKWC8:1:1101:5145:12781 1:N:0:ACTGAGCG+GTAAGGAG
TACGGAGGGGGTTAGCGTTGTTCGGAATTACTGGGCGTAAAGCGCACGTAGGCGGATCAGAAAGTATAGGGTGAAATCCCAGGGCTCAACCCTGGAACTGCCTTGTAAACTCCTGGTCTTGAGTTCGAGAGAGGTGAGTGGAATTCCGAGTGTAGAGGTGAAATTCGTAGATATTCGGAGGAACACCAGTGGCGAAGGCGGCTCACTGGCTCGATACTGACGCTGAGGTGCGAAAGTGTGGGGAGCAAACAGGATTAGATACCCTGGTAGTCCACACCGTAA
+
GFGGGFEEFGGFGFGGGGGGGGGGGGGGGGGGGGGGGGGGGGGGGGGGGGGGGGGGGGGGGGGGGGGGGGGGGGGGGGGGGGGGGGGGGGGGFGGGGGGGGGGFGGGGFGGGGGGGGGGGGGGGGGGGGGGGEFGGGGGGGGGGGGCGGGFGFGGGGGGGGGGGGGGGGGGGGGGGGFGGGGGGGGGGGGGGGGCGGGGGGGEGGGGGGGGGGGGGGGGGGGGGGGGGGFGGGGGFGGGGGGF?FFGGGG>FB?DFFFFFGGEFFFGFDFB>FCFBF038FD
@M02352:288:000000000-CKWC8:1:1101:2076:12801 1:N:0:ACTGAGCG+GTAAGGAG
TACGGAGGGTCCGAGCGTTAATCGGAATTACTGGGCGTAAAGCGCGCGTAGGTGGATTGGTCAGTCAGATGTGAAAGCCCAGGGCTCAACCTTGGAACTGCATCTGATACTGCTAGTCTAGAATACAGTAGAGGGTAGTGGAATTTCCTGTGTAGCGGTGAAATGCGTAGATATAGGAAGGAACACCAGTGGCGAAGGCGACTACCTGGACTGATATTGACACTGAGGTGCGAAAGCGTGGGGAGCAAACAGGATTAGATACCCTGGTAGTCCACGCCGTAA
+
GGGGGGGGGGGGGGGGGGGGGGGGGGGGGGGGGGGGGGGGGGGGGGGGGGGGGGGGGGGGGGGGGGGGGGGGGGGGGGGGGGGGGGGGGGGGGGGGGGGGGGGGGGGGGGGGGGGGGGGGGGGGGGGGGGGGGGEEGGGGGGGGGGGDGGGGGGGGGGGGGGGGGGGGGGGGGGGGGGGGGFGGGGGGGGGGGGGGGGGGGGGGGGGGGGFGGGGGGGGGGGGGGGGGGGGGGGGFGGGGGGFBFBGGGGFFBFGGBFFFGGGGFFGFFFFFFGFFFFFFGD
@M02352:288:000000000-CKWC8:1:1101:27346:12812 1:N:0:ACTGAGCG+GTAAGGAG
TACGGAGGATCCAAGCGTTATCCGGAATCATTGGGTTTAAAGGGTCCGTAGGTGGATAATTAAGTCAGAGGTGAAATCTTGCCGCTTAACGGTAAAATTGCCTTTGATACTGGTTGTCTTGAGTTATTATGAAGTGGTTAGAATATGTAGTGTAGCGGTGAAATGCATAGATATTACATAGAATACCAATTGCGAAGGCAGATCACTAATAATTAACTGACACTGATGGACGAAAGCGTGGGGAGCGAACGGGATTAGATACCCCGGTAGTCCACGCCGTAA
+
GGGGGGGGGGGGGGGGGGGGGGGGGGGGGGGGGGGGGGGGGGGGGGGGGGGGEGGGGGGGGGGGGGGGGGGGGGGGGGGGGGGGGGGGGGGGGGGGGGGGGGGGGGGGGGGGGFGGGGGGGGGGGGGGGGGGGGGGGGGGGGFGGGGGGGGGGGGFGGGGGGGGGGGGGGGGGFGGGGGGGGGGGG7FFGGGFGGGGGGFGGFGGGGGGGGGGFFGGGGGGGGGGGGGGGGGGGGFCEDGGGFFFEGGGGFEFFGG?FFFGGGFFFGFFFBAFGFFFFFFGG
@M02352:288:000000000-CKWC8:1:1101:17917:12835 1:N:0:ACTGAGCG+GTAAGGAG
TACGAGGGGTGCAAGCGTTAATCGGAATTACTGGGCGTAAAGCGTGCGTAGGTGGTTTGTTAAGCAAGATGTGAAAGCCCAGGGCTCAACCTTGGAACTGCATTTTGAACTGGCAAACTAGAGTACTGTAGAGGGTGGTGGAATTTCCAGTGTAGCGGTGAAATGCGTAGAGATTGGAAGGAACATCAGTGGCGAAGGCGGCCACCTGGACAGATACTGACGCTGAGGAACGAAAGCGTGGGGAGCGAACAGGATTAGATACCCTGGTAGTCCACGCCGTAA
+
GGGGFGGGGGGGGGGGGGG@DFGFGGGGGGGGGGGGGDGGGGGGCGGGFGGGFGG:FGGGGGFFDEGGGGGGGGGGGGGGGGCEFGGGGGGGGGGFGGGGGGGGGGGGGGGFGGGGGGGGGGEBFEGG9FFGGGG@FGGGGGGGGCFGGGGDGGGGGGGGGGGGGGGGE>*,DFFGGGGG7EGGGCAFFEGGGGGGEEG8EEGGGFGGGGGGFGDEGEEFGGGDGGGDEGDGEGG>FG<EGGF3-)>DEDFFFFGGBFA6ECF*18CF-98<=D=?B?>4C<
@M02352:288:000000000-CKWC8:1:1101:24315:12838 1:N:0:ACTGAGCG+GTAAGGAG
TACGGAGGGTGCGAGCGTTAATCGGAATTACTGGGCGTAAAGCGCACGCAGGCGGTTTGTTAAGCTAGATGTGAAAGCCCCGGGCTCAACCTGGGACGGTCATTTAGAACTGGCAGACTAGAGTCTTGGAGAGGGGAGTGGAATTCCAGGTGTAGCGGTGAAATGCGTAGATATCTGGAGGAACATCAGTGGCGAAGGCGACTCCCTGGCCAAAGACTGACGCTCATGTGCGAAAGTGTGGGTAGCGAACAGGATTAGATACCCTGGTAGTCCACACCGTAA
+
[truncated: 32,242,905 more chars]
