# Supplementary material for: Hidden interactions in the intertidal rocky shore: variation in pedal mucus microbiota among marine grazers that feed on epilithic biofilm communities
Source: PeerJ. 2022 Sep 23;10:e13642. doi: 10.7717/peerj.13642 (PMC9512015; doi:10.7717/peerj.13642)
Supplement: Supplemental Information 51 [file peerj-10-13642-s051.gz › peerj-10-13642-s051]

@M02352:288:000000000-CKWC8:1:1101:14818:1977 2:N:0:ACTGAGCG+GTAAGGAG
TTACCTTCCTTCCTTACTCCCCACTCCCTCTACTTAGTGCTTTAGCTGCGCCACTCACGTCTCAATTCCTCAACCTTCTTTTTTACATCGTTTACGGCCTGGACTACCCGGTTTTCTCATCCTGTTCGCTCCCCACGCTTTCTTTCCTCAGCGTTAGTTTCTGTCCTTGTTCCCTCCTTCGCCCCTTATTTTCCTTCCCTTCTCTTCCCTTTTCCCCGCTACCCTTGCATTTCCACCACCCTCTACTGTCTTCTTGTTTCCCATTTCTATTTTCTCTTCC
+
B,,66CE,C,-;-;C-;EFE<@,+6;,,6,,,<CE,,;,6,<C,,;;,,768+8;6,:,9:96,,,,,9,6,,,:,,,6,,9C+,9,@9,BCD,6,,@+8,7,,C,BE,+++8+4,9,,9,9?,CF<++4,@AF,+++6>BD,@>36=3,,6+6++38,8,,,673,,,@,,,,+530<<*3:@*4,,3,72+*1:A4*+4;9+/+4+3,0;0+**4)-/(/()0*(*.+31@+)),((/((,(/.))1))96)111)5).))).-)).))...*)1)-)
@M02352:288:000000000-CKWC8:1:1101:22667:2095 2:N:0:ACTGAGCG+GTAAGGAG
TAACCTTGCGGCCGTACTCCCCAGGCGGTCTACTTATCGCGTTAGCTTCGCCACTAAGTCATTACAACCCAACGGCTAGTAGACATCGTTTACGGCGTGGACTACCAGGGTATCTAATCCTGTTTGCTCCCCACGCTTTCGCACCTCAGTGTCAGTATCTATCCAGCGTGTCGCCTTCGCCACTGATGTTACTTCCTATATCTACGCATTTCCACGCTACACAGGAATTTCCACACTCCTCTATCGTCTTCTAGCCTCCCAGTCTCGTGTGCATTTTCAAA
+
<@EFAFGCFGDE:FFFGGFFDG,6<@FEG+@CFGGGFDGDDFGC:FFGG>F:CCF,=FE,CBCFG,?FF:FFCCFFEGFFAF9F9FCCCDF<F7:CECBCCFEE,AF<C+B,,53D>E,CDD>=F,<A,D3=BF7<C+:,+34;*::*<EEFG7F:,73,@DE,,3,>CFEFCEGGDGGD57EF<?+>A1+3:<F))3;:1;+37AD33/:12+/:5.(4<4)0151*)1**01(41(8<?<AF<<:4,(-))).)6()-..,,)62-4,-).)*-*-)6)
@M02352:288:000000000-CKWC8:1:1101:10897:2126 2:N:0:ACTGAGCG+GTAAGGAG
TAATCTTGCGACCGTACTCCCCAGGCGGTCTACTTAGTGCGTTAGCTGCGCCACTAAAGTCTCAAGGACCCCAACGGCTAGTAGACATCGTTTACGGCGTGGACTACCAGGGTATCTAATCCTGTTTGCTACCCACGCTTTCGCACCTCAGTGTCAGTATTGGTCCAGTGAGTCGCCTTCGCCACTGATGTTCTTTCCCATCTCTACGCATTTCACCGCTACACAGGAAATTCCACTCCCCTCTACCATACTCTAGTTCGCCAGTTTTGAATGCGGTTCCA
+
GGGGGGFGFGGGGD;CFGGGGGGGGGGGGGFGGGGGGGGFGGEEFFGGGGGGGGGGGGGGGGGGGGGGGGGGGGGGDGFEGFG9FFGGGGGGGGGGGDGGGGGGGGG,DDGGCFGCGGGGGGGGGGGGCFGGFGCEDEEGFGGGGGG7CFFFCGGGGGGGGG,@FFG6FGGGFFGGGD*?FDGGDGGDFGEGC*+16;ADFGCGFFF<DC3CGFEAC)::;E@FFD6<7<B=B=>990(.4(42<>),6)4<2>BF4<F:9<:9B4)610)))))-071?<
@M02352:288:000000000-CKWC8:1:1101:22474:2254 2:N:0:ACTGAGCG+GTAAGGAG
TAACCTTGCGGCCGTACTCCCCAGGCGGTCTACTTATTGCGTTAGCTTCGCTACTCACGGATTAAATCCACAAACAGCTAGTAGACAGCGTTTACGGTGTGGACTACCAGGGTATCTAATCCTGTTCGCTACCCACACTTTCGCACATGAGCGTCAGTTACTGACCAGGGAGTCGCCTTCGCCACTGATGTTCCTCCAGATTTCTAAGCATTTTACCGCTACACCTGGCATTCCTCTCCCCTCTCCAAAACCCTAGCCTGCCCGTTATTACAGCAATTCC
+
<FCFCFGGGGGGGGGGGGGGFGGGGFFG@@BFFGGGF,FGGGG,,FFGFGDFDE=6CFFG76BEAC,F4EFFF8FF<FFFGGEF<FEF@E:?FCDG7A@?FCFG9E:EFF7FF4,8CD9,EFFCGG9@CEC7FFGD>EFGFD886>CCFG6E:E@*@@F=;3,@8<7,>1*>>F*7C*:4?*=A<CF,C9CFF3@6(;)**+12<7++*31;2+);C)6,.>EFG<74()//99))4.,4-(4(412,.(((((.)5(84:(.(-.(()66))))(05<:
@M02352:288:000000000-CKWC8:1:1101:9503:2360 2:N:0:ACTGAGCG+GTAAGGAG
TAACCTTGCGGCCGTACTCCCCAGGCGGTCTACTTATCGCGTTAGCTTCGCCACTAAGTCATTACAACCCAACGGCTAGTAGACATCGTTTACGGCGTGGACTACCAGGGTATCTAATCATGTTTGCTCCCCACGCTTTCGCACCTCAGTGTCAGTATCAATCCAGTGTGTCGCCTTCGCCACTGATGTTCCATCCTATATCTACGCATTTCACCGCTACACAGGAAATTCCACACTCCTCTATAGTCCTCTATCCTGCCAGTATAGGGTGCAATTCCAAA
+
EEFGGFGEFF>GEGGEG@FGF@8CFG@7@CECF9EDGGG7@F:F:F<FFDE@EECDGG,CEFEFFDC8:,BFDEGGCGGCF<FGGGGGG8=FE+=FEEGE@D@D,,,A7FF,A<FF9DC,8,83CDGGG@C7=<>:+@D>CEEG*,@5@FD<CFF:2,7,@@>C,<,?;,>,4=CDGCDE4*=CDE:7C++3+9;8@FF=+;:C45>*/C8+3;<>C521)7)5*/,92@6*19:BB:?BF47))66)).6--..6:))(.43)6)-4((-4))1)7))))
@M02352:288:000000000-CKWC8:1:1101:20208:2369 2:N:0:ACTGAGCG+GTAAGGAG
TAATCTTGCGACCGTACTCCCCAGGCGGAATGCTTAATCCGTTAGGTGTGACACCAACAAGCATGCTTGCTGACGTCTGGCATTCATCGTTTACGGTGTGGACTACCAGGGTATCTAATCCTGTTTGCTCCCCACACTTTCGCACCTCAGCGTCAGTATCGAGCCAGTGAGCCGCCTTCGCCACTGGTGTTCCTCCGAATATCTACGAATTTCACCTCTACACTCGGATTTCCACTCACCTCTCTCGAACCCAAGACCAGGAGTTTACAAGGCAGTTCAAG
+
CFEGGGGGGGGECCFGGFGGGGGEGFDGCEGGGGGGFGCFGGGGGGGGFFGGGGGGGGFGGGGGGGGGGGGGGGGGGGGGGGCGGGGGGGGGGGGDFGCF>FFGGGFFFGGGGGGGGECFGGCGFGGGGGFDFFEGGGGGGGGGGGFFGCGEBEGGFFGCC:CCECFFE3E?CEGDDCFFDDGGFF=F,AEGGFFF2/)*);:@?FFDGFFDFFC*+;;EF6=FG50<(0*9@FA2:048,423<4328B(4((..3:)(,,-,.).:A:?46(0376-).
@M02352:288:000000000-CKWC8:1:1101:21038:2408 2:N:0:ACTGAGCG+GCAAGGAG
CAATCTTGCGATCGTACTCCCCAGGCGGAATACTTATTCCGTTAGGTGTGTCACCGAACAGTATACTGCCCGACGACCTGTATTCATCGTTTACGGTGTGGACTACCCGGGTAACTAATCCCGTTTGCTTCCCACACCTTCCGACCTCAGGGTCAGTATCGAGCCCGTTAGCCGCCTTCGCCAATGGTGTTTCTCCAAATTTTTACGAAATTCAACTCCAAAATTGGACTTTCATCCACCTCCTCCGAAATCTAGTATGATAGTTTTGGAGGCCGTTAATG
+
9EF9EFGGGGC-::@FDFFGFGGGF,@C7FG,EAFF9C96EFFE7@FGEFEFCFCCGGD@EE9EF9F,EGGGGE+CC++9,955E,C,4:AF+<8+,44?FB,,,,:,8FGB7,,8,@<,C,+:AFEFA,EFFF,>>+@E@,++5@3;9B,,7,53<,@;@3>5B*>*6>*,>C)/*:0))2C:*0=+5*=*29+;;)87+++1(0)***)3+3)3+9))(*(*02,9)/**9/))).(4431(.(,11(.)).)*-)/)).-44<A(3(4:0-5()-(.)
@M02352:288:000000000-CKWC8:1:1101:24365:2432 2:N:0:ACAGAGCG+GTAAGGAG
CAATCTTGCGATCGTACTCCCCAGGTGGGACACTTATCACTTTCGCTTAGTCACTGAGATAAATCCCAACAACTAGTGTCCATCGTTTACGGCGTGGACTACCAGGGTATCTAATCATGTTCGCCCCCCACGCTTTCGTCCATGAGCGTCAGTACATACGTAGTAGACTGCCTTCGCAATAGGTATTCTGTGTAATATCTATGCCTTTCACCGCTACACTACACATTCTATCTCCTTCCATATGACTCAAGTTAACCGGTATCAAAGGCAGTTCCATAGTT
+
FDFGGGGGFFDFGGGGGFF,CFGGGFGGGGGDFGGGGGDFGGGGGGGGGDFFFGEGCFGGDFFG9EFFGGG<FFGCGFE<FFGGDGDDCEGED:CFDEFFFFEFEEGF,AEFGGGC,,9FFGGGGGFEGCGDEGGGGGGGGGGGGGGGGEGECFGF:EFGGGFG;C93;FFFFGGGGGG>+=2=DGG:@CGGGF+8CFAFCCBC*=+?FC8>D)(:CF;3.A@FCC5+1++1;+).)/5;<)796C59=@<6)))9)(0-7:<AFFF::B((6)9<?).66
@M02352:288:000000000-CKWC8:1:1101:21470:2500 2:N:0:ACTGAGCG+GTAAGGAG
TAACCTTGCGGCCGTACTCCCCAGGCGGTCTACTTATCGCGTTAGCTTCGCCACTAAGTCATTACAACCCAACGGCTAGTAGACATCGTTTACGGCGTGGACTACCAGGGTATCTAATCCTGTTTGCTCCCCACGCTTTCGCACCTCAGTGTCAGTATCAATCCAGAGTGTCGCCTTCGCCACTGATGTTCCTTCCTATATCTACGCATTTCACCGCTACACAGGAAATTCCACACTCCTCTATAGTACTCTAGCCTGCCAGTATCGGATGCCATTCCAAG
+
GFGGGGGGCFG@C@FEGFAFG:C@FGGG@FGFGGGGGG7FG@FGDCFGGECFFGGGGGGGGGECFFFGDEGGGGE+FECFGGGGGCEFDFFBEFFGGGGG>FGG8FGDCC3B8?DAFCFCFGGGGG9,3>DC,@>FGGDFGGGE*7@C@FFA,@AEA;,@@F9D9,DB>FGGEGDCCCCEECGG8,17><@D@CA(7870+++275=7*:AFFFE5CB(,.<25541*6@6**1,47?7<1.4)).6<)).)-6<))(),4).-).,((-(.)57)*.4))
@M02352:288:000000000-CKWC8:1:1101:16053:2504 2:N:0:ACTGAGCG+GTAAGGAG
TAATCTTGCGACCGTACTCCCCAGGCGGTACACTTAATGTGTTAACTGCATTACTGCAAGGTCTAGCCTCACAACAACTAGTGTACATCGTTCAGGGCGTGGACTACCAGGGTATCTAATCCTGTTTGCTCCCCACGCTTTCGCGTCTCAGCGTCAATAATGTTCCAGTAGATCGCCTTCGCAATCGGTATTCCTTCTGATCTCTACGGATTTTACCCCTACACCAGAAATTCCATCTACCTCTCCCATATTCTAGGTAAGCAGTTTTCAAAGCAGTTCAA
+
GGGGGGGGFEDGCFCFGGFFGGGGGGGGGGGAAFGGGGGGGGGGGFFFGGGGGGGGF@FGGGGGFGGGGGGGGGGGGGFGGGG?EGFGGDGG<FGAFG7FFGGGGGGGGGDCFGCFFGGGGCFGGGGFGGGFGGGDGGGGGGGGGGGGGGGGGGEGGFGGFGFFFFFFGGGC;7CD5C769DEEDCGGGGFGGFFFBFFFA:FGFFFGGGFGGFFFGF6(2:1FFGFD@)@FF6C5>>EEEEFFD?F::3>><6A47<FAD?)(.54<<<BA<?F0@>2<4
@M02352:288:000000000-CKWC8:1:1101:8315:2508 2:N:0:ACTGAGCG+GTAAGGAG
TAACCTTGCGGCCGTACTCCCCAGGCGGTCAACTTAGTGCGTTAGCTGCGCCACCCACGACTCAAGGTCACAGACGGCTAGTTGACATCGTTTACGGCGTGGACTACCAGGGTATCTAATCCTGTTTGCTCCCCACGCTTTCGTGCCTCAGTGTCAGTATTCGTCCTGGTAGCCCCCTTCGCCACTGATTTTCCTTCCAAGCTTCACCCATTTCACCGCTACACTGTAACTTCCACTACCCCCTACAATACTCTAGTTTGCCAGTTCAAAATCCCGTGCC
+
;;FFFFG,FGDCCFFCFFGGGD86,CC@6+66@FG,EEE9CFGGGGGGG+@FFG,8DFG744FE89,:E=F9<FFGCFG>8??,,5,,98BEFGGE++C:@++:,3>D,>@EF,7C9@33,@<<E9D8,,3@FE>CC+:CDD8FC**<<,>C2,,<,6,@;,2?***6,,,2:9*29)2;485*82+5<++:+)16);:+*/0+)1****)01:?FG>;1())7*06*)*1/1/4>)(5<?0((((4)-).).6)*-.16<2.)5)))62-)(()(0(,-
@M02352:288:000000000-CKWC8:1:1101:10451:2552 2:N:0:ACTGAGCG+GTAAGGAG
TAACCTTGCGGCCGTACTCCCCAGCCGGTCAACTTAGCGCGTTAGCTGCGCCACTCACGTCTCTAGGACACAAACGGCTAGTTGACATCGTTTACGGCGTGGACTACCAGGGTATCTAATCCTGTTTGCTCCCCACACTTTCGTACCCCAGCGTCAGTATCGAGCCCATTAGCCCCATTCGCCACTGCTTTTCCTCCAAATTCCTCCGTCTTTCACCTCCACACTTGTAACTCCACCCACCTCTCCCAAAGTCTATACTGATCGTTTTGGCGGTAGTTCCA
+
9EDFCEFGFG@FGGFGGGFGGGGDFCC+7FGFEGGGF,@FCGGDDFFA,>CFGG8EGGGEFFD95E<,FGDGGFGC=>:F,,<A<,A,,8DFGBGC7FF@++BF,,,B,5BEA,8@CCCFFC9,7>9,>EA:<+7C+@@>,344DFE51*@FG>***2725**>C@*,2,4??0*1/0;6+/=5777++++2+7:<@A0+01++1+27**2::+)9E*((.037*06*)**109).(,(4811..,4.((()).)*.-*))-)(,(-,((.-2(.-9).-)
@M02352:288:000000000-CKWC8:1:1101:10753:2561 2:N:0:ACTGAGCG+GTAAGGAG
TAATCTTGCGACCGTACTCCCCAGGCGGAATGCTTAATCCGTTAGGTGTGACACCAACAAGCATGCTAGCCGACGTCTGGCATTCATCGTTTACGGTGTGGACTACCAGGGTATCTAATCCTGTTTGCTCCCCACACTTTCGTACCTCAGCGTCAGTATCGAGCCAGTGAGCCGCCTTCGCCACTGGTGTTCCTCCGAATATCTACGAATTTCACCTCTACACTCGGAATTCCACTCACCTCTCTCGACCTCAAGACCAGCAGTATACAAGGCAGTTCCAG
+
GGGGGGGGGGCGFGGGGFFGGGGEGGGGGGGGGGGGGGGFGGGGGGGGGG,FFGG,E:DGGGGGGGG9,C,@FGG>FGGGGE<FFGGDEGGGGGGGGGGGGGGGGGGGGGDFGGGGGGGGGGGGGGGGGGGGGGGGGFGGGG,=DCDGGGGGEGGCDFGGDGGEGGGGGFGGGGGGGGGFE<G5*6=CEFG7C*=@;D)/)+@F?FFGGD57@AEAGA<<EF@6CDDD:>?8=@AA:048)4)8??FF99>?78>7<(8?103<44)).)5<01<?FA245
@M02352:288:000000000-CKWC8:1:1101:14564:2577 2:N:0:ACTGAGCG+GTAAGGAG
TAACCTTGCGGCCGTACTCCCCAGGCGGTCAACTTAGTGCGTTAGCTGCGCCACCCACGACTCAAGGTCACAGACGGCTAGTTGACATCGTTTACGGCGTGGACTACCAGGGTATCTAATCCTGTTTGCTCCCCACGCTTTCGTGCCTCAGTGTCAGTATTTGTCCAGGTAGCCGCCTTCGCCACTGATGTTCCTTCCAATCTCTACGCATTTCACCCATACACTGGAAATTCCACCACCCTCTACAGTACTCTAGTTTGCCAGTTCAAAATGCATTTCC
+
EGGFFGGGGGDDEFECGGGGFEGEGGFG8BEGGGGGFGCFGCFGGGGCDGGGGGGGGGGCC=EDGGDEECFACFG7EFG7BEGG<EAFFGGGGGGGGGGGGGGGGGGGGGEGGGGFGDGCFCEGGGFF9EFFGGGGD>GCFE5EFGGCGFEC,55DFGGF9FGF?B,DECD9CGGGGDCF;DECDF7++4CC76@CEF+:@CFFEFF*>EFDG637:)(.4<>?FG?:?F86?4)).,(4(((.)<).)-6<A<97..6).8<))66)4)5))6*)0-<-
@M02352:288:000000000-CKWC8:1:1101:21835:2697 2:N:0:ACTGAGCG+GTAAGGAG
TAACCTTGCGGCCGTACTCCCCAGGCGGTCTACTTATCGCGTTAGCTTCGCCACTAAGTCATTACAACCCAACGGCTAGTAGACATCGTTTACGGCGTGGACTACCAGGGTATCTAATCCTGTTTGCTCCCCACGCTTTCGCACCTCAGTGTCAGTATCAATCCAGAGTGTCGCCTTCGCCACTGATGTTCATTCCTATATCTCCGCATTTCCACGCTACCAAGGAAATTCCACACTCCTCTATCGTACTTTTACCTTCCAGGTACGGGGTCATTTCCAAA
+
<FCE9EFGGGGGCFGGGGGG8,CC@FCF6@FCGGGG9FEGGGGGEGGGG+B7=F<ED8FFFGGGGGGGED7CFGGGG:EGFFGG?EE?FGG?FEEGFFEGEGCGFGG,B=FECCD;9=,,CD=FG<B,DDFEGGGDE6@@+CECCCCCFGGGG7EA<9,,625>><9BEA26**?*CFD;)9C6*,1++49+39=<77:2+21+)0857711++/:8),(./))9906)60=F=?6(4:21))).(.12()-)).9))).5)()-)(((((-.)/.*))-)
@M02352:288:000000000-CKWC8:1:1101:16428:2721 2:N:0:ACTGAGCG+GTAAGGAG
CAATCTTGCGATCGTACTCCCCAGGTGGGACACTTATCACTTTCGCTTAGTCACTGAGATAAATCCCAACAACTAGTGTCCATCGTTTACGGCGTGGACTACCAGGGTATCTAATCCTGTTCGCTCCCCACGCTTTCGTCCATGAGCGTCAGTACATACGTAGTAGACGGCCTTCGCAATGGTTATTCTGTGTAATATCTATGCATTTCACCGCTACACTACACATTCTATCTACTTACATATGACCTAAGTCACTCAGTATCACAAGCAGTTCCATAGTT
+
C@,CFFGGGG7C@:FFGGGGGGFDC@<@CFGGGFGFFDGGGGEGEGGGGGDF@FGGGCFFCFDFGFGGG7FCGG<,CCFDDFGGEG8<FEG7FGGFGDBDFGDGCE@FGG<EG<,@E;FEFD@+8FGFEFE@F3>:BCFGCEGFFBEDGEEGGGGF=FFGGFGGCD9E++*8:<9CCC?D*0,=CFGCF@FC9<+**4BFFC+09CFCF@FGGD>D=6(1(;;AD*/:):+@F+.6C))/<E5<)9()7)(1)<4+)46))---))).((4<2)*)*6)-)
@M02352:288:000000000-CKWC8:1:1101:23402:2744 2:N:0:ACTGAGCG+GTAAGGAG
TAACCTTGCGACCGTACTCCCCAGGCGGTACACTTAGTGCGTTAGCTGCGCCCCCCCCGACTCCAGGTCCCAGACGACTAGTTGACCTCCTTTCACGCCTGGCATAACAGGGTATCCAATACTGTTTGCTCCCCCCGCTTTTGTGGCCCAAGCTCAGTTTTTGTCCAGGTAGCCCCCTTCGCCACTGATGTTCCTTCCCGTTTCTTACGCTTTTCACGCTTCAACGGAAATTCCCCTACCCCCTTCCATCACCTAGTTTGCCAGTTATAATTGCAGTTCC
+
FCF<FGFGGG+C@@FDGGGGGEFE8DBF++,,<CFE,6EAFGGGDGG9FF@F7=+F+8@BFG7EB,,BF,E9<,+++4+@,,5?<E,,7,:EF,,,:=+3+B3@<3,BDCDF=,,3,,87,@@,@FG7,,8@FGE7C5**6,,,,*4****/*04:<C2@,***5?,+<CC+<<**2)2)):C*/+=97++:*)*.6?7*)2)*)1****)9C*)*3)34().00*4C1B6@@F),321<:4(((.(6<),).),*.)1)6.).85)))-).))/486AA
@M02352:288:000000000-CKWC8:1:1101:18644:2792 2:N:0:ACTGAGCG+GTAAGGAG
TAACCTTGCGGCCGTACTCCCCAGGCGGTCTACTTATCGCGTTAGCTTCGCCACTAAGTCATTACAACCCAACGGCTAGTAGACATCGTTTACGGCGTGGACTACCAGGGTATCTAATCCTGTTTGCTCCCCACGCTTTCGCACCTCAGTGTCAGTATCAATCCAGAGTGTCGCCTTCGCCACTGATGTTCCTTCCTATATCTACGCATTTCACCGCTACACAGGAAATTCCACACTCCTCTATCGTACTCTAGCCTGCCAGTATCGGGTGCAATTCAAAG
+
FGGFFFGGFEEDF7@@BFFFFGGGEFFDBFFFGGFGGGGGGGGGGGGFGFGGGGGGGGGGGGGGFGGGGGGGGGGGDCGFGGGGGGGGGGGFG@FGG@EEDFD@AFFGG>B<DF;E,@F@EGGGGFFGFGGGFGGGGGGGDCCG8:DFGF::E;DF@,DD9,5,:FFCBFFFEGG54CGEBCE?FGGFCECCC3A;3+70;>776FFD3E6++1;>GF>;<43.57(>9@=?=F?<7?14:5<<>((4:84)66<?4:4()..6)6(76:308A426))4)
@M02352:288:000000000-CKWC8:1:1101:22147:2799 2:N:0:ACTGAGCG+GTAAGGAG
TAACCTTGCGGCCGTACTCCCCAGGCGGTCAACTTAGTGCGTTAGCTGCGCCACTCACGTCTCAAGGACACAAACGGCTAGTTGACATCGTTTACGGCGTGGACTACCAGGGTATCTAATCCTGTTCGCTCCCCACGCTTTCGTTCCTCAGCGTCAGTATCTGTCCAGGTGGCCGCCTTCGCCACTGATGTTCCTTCCAATCTCTACGCCTTTCACCGCTACACTGGAAATTCCACTACCCCCTACAGTACTCTATTTTGCCAGTTCAAAATGCAGTTCCA
+
GGGGGGGGGGGFC@CFFCCFCFGGFFFEEGDGGGGFFFGGGGGGCFAFGGGGGGGGGGGGF<EDGCGGGGGGGGGGEGGGGGGGGGGGGDEGGGGGGGGGGEGGGGGGGGCGEF8D9EFFFGDFFGGGDGGGGGFEGEEEFGG>DFGGGF6FGG***,@DCFFFGFFCC:6>F829GDDFFGCCGEDG@9@@FEFEFFF71*;CCFA*8*.9*9<@E)17>>2779(209==??BA),2(4((-8?>7<)626AA645?-23<B7A:4:)-2))94@>B))
@M02352:288:000000000-CKWC8:1:1101:22274:2830 2:N:0:ACTGAGCG+GTACGGAG
TAATGTTGCGACCGTACTCCCCAGGCGGTATACTTAATGTGTTAACTGCGCTACTTCCAGGACTAGTCAAACAACAACTAGTGTACATCGTTTAGGGGGTGGACTAGCAGGGTATATCATCTTGTTTGCCCACCACGCCTACGCGTCACGTCGTCAATACTCTACCAGTCCGTCGTCGTCGCCATCGTTCCTCCTTCTGCTCTCTACGTTCACTACCCCAACAGCAGACACTCCTTCTCCCTCTGCAATCCACTCTGGCAGCAGTTTTCAAAGCCGGTCGA
+
,<,,,CFEG@++@@FFGGGGGBF@D<CE@C,CFFGCEEGE6FF<<EF<,,+8+8F6,6,C8,C,C=,C,,ECF8F,C,CFEF95,C,A5,+,9+,=<+@>+>FC9F,,,5++8,,,:@,C@,9?,BF,@,@BF+@@7++,+,4@+3+*4*3@34**45,,5,6,237>,,,*,4)/:/)8?D**1+2*3**1C=43)*+++++*)16**02**1))*.4((04)2*,*.)0)0)))).)-4171)3))..(.4),*-))4:((1456).-).4.)()-(((
@M02352:288:000000000-CKWC8:1:1101:19139:2848 2:N:0:ACTGAGCG+GTAAGGAG
TAACCTTGCGGCCGTACTCCCCAGGCGGTCTACTTATCGCGTTAGCTTCGCCACTAAAAGATCAAGTCTTCCAACGGCTAGTAGACATCGTTTACGGCGTGGACTACCAGGGTATCTAATCCTGTTTGCTCCCCCCGCTTTCGCACCCCAGTGTCAATATCAGTTCCGGTAGTCGCCTTCGCCACTGGTGTTTCTTCCTATATCTACGCATTTCACCGCCACACAGAAAATTTCACTACCCTCTACTGTATTTTCAACTGGCAGTATCAGATGCAGTTCCA
+
<FCBFFGGGGGCGGEGGFFGGGGGGGGE+8FFFGGGC,FCEGGGGGGGGGGGGG8FFCCEDBFGCA9C55EFCFGEEGCFGFFFGF9994AFF7E:@E7@+@8=F8AGGGGCG,,,,@<,,C,<=DGF936FGC:++:8CF75@*55*4>8C:::C<,,6D9B=,@,1:<EGCF45DC<*5*:*7+<C+*/2*9+?EFF+;CCD5@=*):@DFF9?@)-(->:B<7(*))/)*949><??F2,(5:9).6)4)))*))/(.3?03)).--46)414BAA4)
@M02352:288:000000000-CKWC8:1:1101:21231:2852 2:N:0:ACTGAGCG+GTAAGGAG
TAATCTTGCGACCGTACTCCCCAGGCGGAATGCTTAATCCGTTAGGTGTGACACCAACAAGCATGCTTGCTGACGTCTGGCATTCATCGTTTACGGTGTGGACTAACAGGGTATCCAAACCTGTTTGCTCACCACGCCTTCGCACTCCAGTGTCAATATCATTGCCAGTCATCGTCCTCGCCACCGGAGCTTCCTCCTATACTCTCCCATTTCACCGCTACAACGGACATTCCACTCTCCTCCACTGTATCCTAAACTAGACGTATCCGATCACATTCCCA
+
FEGFGGGGGE@:@7FFG?CF8BF:DG@EC+C<@EGF,@,<@FGCF?F@5@9FGG<FG@DC,96C,,:,9C?,,:48,,,,:C,,,55,4+BF+B+FFCFGGA,,,,9BF@EE8E,,,>,+8,8CFG8>,3CCBAFC++3+,@A+C+3+,359>,7<D;,8,,@,7,,@D,,5,,*4*323*9****4*/*4*2.86(//+++10*))2*4;++3)2*)((,*))/1,5(*9*1*))(),4),((.-).)..)64-*,)/)))-4()()(-((((*)*6)).
@M02352:288:000000000-CKWC8:1:1101:6281:2863 2:N:0:ACTGAGCG+GTAAGGAG
TACCGTTGCGGCCGTACTCCCCAGGTGGCCTTCTTATCGCTTTAGCTTCGCCACCCACGGCTCACTGCCACCACACACCAGTAAACAATCGTTAACTGCTGGAACTCCCGGGGTTCCAATCCTGTTTTGCACCCACCACTTTCCTCATTCACCTTAATTTGTGGCCCGGTAGGCGCCCTCCGCACTCACGGTTCTCCATGGTTCTTCGCATTTCACCCCATCACCTACGATTCCAGTCTCCTTCTCAACACTTCAGTCTCACCAGTTGAAACGGCCCTAA
+
,;,@8:FCG7++6@FGEGGFFCE@86,:,,C,;EFF9FD@6DF9EFC,EB,,BF,BF@@+@F7FE9,<9,C,,,,,8B,,4,,,,,,,544::4+,,5,,B<,,,55F,+4=+8+3,,7,,8,,:C<,3,,8B@:EE,+@E,,,5,5+:,:,,,33,,8ED;:**@*@*5:**49*39:)))4=7??,12*:51A)4:+2)28+)+3*/2):C85CF),(,.)15*.0,))0/74.-).)59)4)662()-)))6*)6/)-61)(.4))).)((8(0(4(
@M02352:288:000000000-CKWC8:1:1101:8790:2881 2:N:0:ACTGAGCG+GTAAGGAG
TAACCTTGCGGCCGTACTCCCCAGGCGGTCAACTTAGTGCGTTAGCTGCGCCACCCACGACTCAAGGTCACAGACGGCCAGTTGACATTGTTTACGGCGGGGCCTCCCAGGGTATCAAATCCTGTTTGCTCCCCACCCTTTCGTTCCCCAGCTGCAGTATCTGTCTCTGTGGCCGCCTTCGCCACTGACGTTCCTTCCAATCTTCACGCATTTCACTGTCACGACGGCACTGCCACCACCCCTCACAATGCTCCACGTTGCCAGTTCAATATGCAGTTCC
+
ACE@DFGGGGGGECCFEFFGGG8@FCFE+@,:EFFG,C:CCGECEGC,AF7FCGG,,,6+@,?,,,ACF8F,E8E=7+++:,<EE,?A,?FGGEG7C++++<+83,@7,>FD3>@7,,>,?FC@C9F8C,?FEG,**4:CGGD8,;:0,3*=:=8+>C9++,?FD,,+32?<8:):51*1.78CD+0<+**/*.9)-76*****)1*/**)*2*)0+*)).*())/-/1)7)*02)((,-4,-(.,.,))5)65()((7127<4:6))-)).))9)*))-
@M02352:288:000000000-CKWC8:1:1101:21792:2892 2:N:0:ACTGAGCG+GTAAGGAG
TAACCTTGCGACCGTACTCCCCAGGCGGTCTACTTAGTGCGTTAGCTGCGCCACTAAAGTCTCAAGGACCCCAACGGCTAGTAGACATCGTTTACGGCGTGGACTACCAGGGTATCTAATCCTGTTTGCTACCCACGCTTTCGCACCTCAGTGTCAGTATTGGTCCAGTGAGTCGCCTTCGCCACTGATGTTCCTTCCCATCTCTACGCATTTCACCGCTACACAGGAAATTCCACTCACCCCTACCATACTCTAGTCCGCCATTTTTTAATGCAGTTCCA
+
GGGGGGGGGGGGGGGFGGDGGGGGGGGGGGGGGGGGGFEFBFFGGGGGGGGGGGGGGGGGGGGGFFGEDGGGGGGGDGGGGFGGAFGGGGFFGGGGGGGGGGGGGGCFGGGGGGEFGGGGGG9FGGGGCFGDEDEGGEGGGCGEGGGGGDFFDGFGGGGGGGGG;<>DFGGGGGDGDDDF4CEEDGF7,,>DGCFFEFF7CGA@CA=7DGFGGFEFCD6;BB?@651F:)6@F=AD>1:3(((4:???42?D?FFFF)1496;()64),4):)6=4@4<)-
@M02352:288:000000000-CKWC8:1:1101:15171:2927 2:N:0:ACTGAGCG+GTAAGGAG
TAATCTTGCGACCGTACTCCCCAGGCGGTACACTTAATGTGTTAACTGCATTACTGCAAGGTCTAGCCTCACAACAACTAGTGTACATCGTTTAGGGCGTGGACTACCAGGGTATCTAATCCTGTTTGCTCCCCACGCTTTCGCGTCTCAGCGTCAATAATGTTCCTGTAGATCGCCTTCGCAATCGGTATTCCTTCTGATCTCTACGGATTTTACCCCTACACAAGAAATTCCATCTACCTCTCCCATATTCTAGGTAAGCAGTTTTCAAAGCAGTTCAA
+
CFD<FFGGGGGGGD@CFCFGGEGEGGGECFGGGGGGGGGGGGGGGGGGGGFGGGGGGGCFGFEAFGGGGGGGGGGGGGGGGFGDFFGGFGCFGFGFGGFFFFCFFGGGGGGGFGGGGGGFGGGGFG9@AAFGGGCFGGCCDFGGGGGGG9,6BED:>CEFFGGFG9,>EFEABFC7DDDFFD8@CGCG>ECDFEA?EAA8=CFGE>8FG=):F@7959<03FFF*:(;;588@+<CEE?CE@4)2<7:A7>9)6>@267AFFFFABA>)4:424),9))66
@M02352:288:000000000-CKWC8:1:1101:19675:2995 2:N:0:ACTGAGCG+GTAAGGAG
TAATCTTGCGACCGTACTCCCCAGGCGGTCTACTTAGTGCGTTAGCTGCGCCACTAAAGTCTCAAGGACCCCAACGGCTAGTAGACATCGTTTACGGCGTGGACTACCAGGGTATCTAATCCTGTTTGCTACCCACGCTTTCGCACCTCAGTGTCAGTATTGGTCCAGTGAGTCGCCTTCGCCACTGATGTTCCTTCCCATCTCTACGCATTTCACCGCTACACAGGAAATTCCACTAACCTCTACCATACTCTAGTTCGCCAGTTATGAATGCAGTTCCA
+
FAEA<FGCFFEFCCEG:FGGCEEE?FGCCEEFGCFGGFFGGGGGGGG9<@C:6BFGFCCFGCFGGGGGG@FGE:CBF7=CDB@@BFGGGGGGFGGGDGGGGGDFEFGC<FC+FGFBDCFB,7ED@FAFFBEFGG9CEE68CFE>CGGC7B:BFFGFF@3DF9>D;>C,?FCFEE7D*859?584986C@998:?714;4:CC@F<1ADGD>*:FF=+:6(3;45FFFD?:4/6=B2)(.(()..--98)8:A<.:FBFF?0(2()))))6))).94*).6.
@M02352:288:000000000-CKWC8:1:1101:9327:3003 2:N:0:ACTGAGCG+GTAAGGAG
TAAACTTGCGGCCGTACTCCCCCGGCGGTCTACTTATCGCGTTAGCTTCGCCACCAAGTCATTACAACCCAACGGTTAGTAGACATCGTTTTCGCCGTGGACTACAAGGTATTCTAATCTTTTTTGTTCCCCACGCTTTGTTGCCCCTGTTTCAGTATTTGTTCAGTTTTCCGCCTTCCCCACTGATGTTCCTTCTAATCTCTCCGCATTCAACCGCTACACCGGAAATTCGCTTACCCTCTTCGACACTCTAGTTTGCCGGTTTCAAAACCAGTTCCTCG
+
,6,,,@F@<F+++@FFGGGGG@++@@C@+8:CCEFE9<F>@=@F?FFEE:::,8,C:<,:C55AF,,58+8+8?8+BF,CE,9,,5F7DFF+,+8+3+6++B<,AF,,B,3,C=3C,=73@,CF:+,,3,@7,C*7CE3,35,3,,=**,,5,B7<,,,@,7,6,,,4,3?C55/9186))5*:7CC9C7C++)/)/++2+2+*/8=)*2+++137*)49<5239D()-01.))(-),,,,().,4((,).-)).*6)9)(((,().-))(((.94/4)-(
@M02352:288:000000000-CKWC8:1:1101:7642:3017 2:N:0:ACTGAGCG+GTAAGGAG
CAATCTTGCGATCGTACTCCCCAGGTGGGACACTTATCACTTTCGCTTAGTCACTGAGATAAATCCCAACAACTAGTGTCCATCGTTTACGGCGTGGACTACCAGGGTATCTAATCCTGTTCGCTCCCCACGCTTTCGTCCATGAGCGTCAGTACATACGTAGTAGACTGCCTTCGCAATCGGTATTCTGTGTAATATCTATGCATTTCACCGCTACACTACACATTCTATCTACTTCCATATGACTCAAGTCAACCAGTATCAAAGGCAGTTCCATAGTT
+
F@EFFGGGFGGCDFFG8FGGGGGGGGGGGGGGGGGGGGCFFFGGGGGGGGGGGGGGGGGFFFGGGGGGGGGFFGFGGGGGGGGGGGGGGGDGDEGGGGGGGG<FGGGGFGGE<9FFFGCFFFFCEFFCG@EGGE77DEGGCCDFGFGC>EC>>FEA78>D9BCEFGFAFBEDFCCFGGGEFF5EFFGGGGGGGFFEEFFGFG=FC>1CFGFGGF@FGFFFFF)=FC577A6@A8<CFFF35<<CCEFF3;3?)<3886FAD9B)66<:B1(3<4*5FA:A<
@M02352:288:000000000-CKWC8:1:1101:7966:3029 2:N:0:ACTGAGCG+GTAAGGAG
TAACCTTGCGGCCGTACTCCCCAGGCGGTCTACTTATCGCGTTAGCTTCGCCACTAAGTCATTACAACCCAACGGCTAGTAGACATCGTTTACGGCGTGGACTACCAGGGTATCTAATCCTGTTTGCTCCCCACGCTTTCGCACCCCAGTGTCAGTATCAATCCAGAGTGTCGCCTTCGCCACTGCTGTTCCTTCCTATATCTACGCATTTCCCCGCTACCCAGGAAATTCCCATCACCTCTACCATACTCTAGTTCGCCAGTTTTGAATGCTATTTCAAG
+
FDFFGGGDGG7CBFGGGGGGGG8BFFFEBGGFGGGGGGGGGGGGGGGFGFGE7FGGGFFEF9<C?BFGGGGGGGEEGGFGGGDE,5FFGGGFGF:FFG+>:DFC>F,>CFF<,F@9>@>FA=C>FFFE>EFG8>F>@@EF7CAEG**3@DC:>:FF7;B,,,5?:,22?CE=8?7/:=*/6430*+1+131CFFFFC=++1;+7>>>37EF>+*50*.(,(.5)7D:649*8=*6(,)47<?2444<5?<22)).1:(82<9BA<B?(64))))1.*-).)
@M02352:288:000000000-CKWC8:1:1101:7984:3031 2:N:0:ACTGAGCG+GTAAGGAG
TAACCTTGCGGCCGTACTCCCCAGGCGGTCTACTTATCGCGTTAGCTTCGCCACTAAGTCATTACAACCCAACGGCTAGTAGCCTTCGTTTACGGCGTGGACTACCAGGGTATCTTCTCCTGTTTGCTCCCCCCCCTTTCGCACCGCCGTGTCAGTATTAATACAGAGTGTCGCTTTCGTCCCTGATGTTCCTTTCTATTACTTCGCATTCTCTCGCCACCACAGCAATTCCACCACCCTCTCCCCATCCCTTCTTCACCACCTGTGAATTCCGCTCCAAA
+
,EAEADFGG:@CFGCFGGG@F@AFF8:C@+BCEEGE@<EEGGG:7EF9FFEGGG8,FF,,96CEF<A<FG:,?FFEB+:EFF,B,CFCE=?<<++6+8+@+>B,F8C,+8>,,:,,,8EDG8=F9,,8,@8F7F*<3@8,**1;>**)*4/8E7>BF@,55:+5+,78CC<+:C***0:):*3+*2+1+411:6*))192/0/*)))****2**501.(4(.()*/344?66?=1(-(-,33,1.(((.(()),)*))/5)-(,(..)).).).5::0,:.
@M02352:288:000000000-CKWC8:1:1101:19383:3047 2:N:0:ACTGAGCG+GTAAGGAG
TAATCTTGCGACCGTACTCCCCAGGCGGTCTACTTAACGCGTTAGCTCCGAAAGCCACGGCTCAAGGCCACAACCTCCAAGTAGACATCGTTTACGGCGTGGACTACCAGGGTATCTAATCCTGTTTGCTCCCCACGCTTTCGCATCTGAGTGTCAGTTTCTGTCCAGGGGGCCGCCTTCGCCACTGGTATTCCTTCAGATCTCTACGCATTTCACCGCTACACCTGAAATTCTACCCCCCTTTACAGTACTCTAGTTCACCAGTTTCAAACTCAGTTCC
+
FCFGGDFFGGG::@-CFFCFCFGDDEEEE7FFGEGFFGGGGGGCFFGGGGGGG7CFGG+>@@FGGGGGGGFGGGGGGGFCFGGDEGGGGGFGFGGDE@E7>:CDFGGGFFFEGF8DFGD9EF>=FGGGGGGFFC<FCCGGFCEDE8;DFG7EAFGGF;,@DGGF9F;D?@>CE5<CD3CFFDGGGGCE9CC7FEFC@6:0**12-**7DC)9:6)/<7(1())00C(>0*/=F6)))(-(-,()-))))).5:4)1<-*).4)(.)6)))))))1)/-)-
@M02352:288:000000000-CKWC8:1:1101:7972:3048 2:N:0:ACTGAGCG+GTAAGGAG
TAACCTTGCGGCCGTACTCCCCAGGCGGTCTACTTATCGCGTTAGCTTCGCCACTAAGTCATTACAACCCAACGGCTAGTAGACATCGTTTACGGCTTGGACTACCAGGGTATCTAATCCTGTTTTTTCCCCACCCTTTTGTCCCTCATCGTCATTATCTATCCTGAGTTTCGCCTTCGTCACTGATTGTCTTTCCTATTACTTCCCATTTCTCCGCCTCCCAGGAAATTCCCCCCACCTCTACCACTCCCTAGTTCGCCAGTTTTTACTGTCGTTTCACG
+
9@EF@FGGGCDCCFGGGGGGGGGGG8BF6@F<CFFFFCCF@FG@@EGAAFEGGG8,,CC,,C<CF??C@FECC@EGF7BFAFGF,CF+FEF75++@+@C7BFCEDF=8B@=,=D;33E9FF:?E?,+66E,D,83@3:,,33,53=D+,,5:D*,,,,,,77@>,7,,D,?>*=*9/;*)2*4,+4,1;,5+2/+011B++3:+7*)*2=++++/);)(/(2(/**/*/+1**)-(,,4((4))6))(((44)()*)(7(((,)-42().)))(0,).4)(
@M02352:288:000000000-CKWC8:1:1101:23246:3060 2:N:0:ACTGAGCG+GTAAGGAG
TAACCTTGCGGCCGTACTCCCCAGGCGGTCAACTTAGTGCGTTAGCTGCGCCACCCACGACTCAAGGTCACAGACGGCTAGTTGACATCGTTTACGGCGTGGACTACCAGGGTATCTAATCCTGTTTGCTCCCCACGCTTTCGTGCCTCAGTGTCAGTATTTGTCCAGGTAGCCGCCTTCGCCACTGCTGTTCCTTCCAATCTCTACGATTTTCACCGCTACACTGGAAATTCCACTACCCTCTACAATACGCTAGTTTGCCAGTTCAAAATGACGTTCC
+
FGGGFGGGGGEGEEFGGGCFGGGGGGGGC@FAEFGGGGGFGGGGGGGGGGGDGGGGFGG7FCFFGGGGG8FGG<,:FFBE@EC9BFDFGGGGGGGGGGEGGDFGGGGCGGGDFFFGFA,CDFDGGGGGAFF>FE:F86>*@CCFGGEDCGDBC7@DCGF9F9;FEGEEGGG,:=DD4C5AFGGGCCC+;CFGG)+1;01@FGFFFFFC**2>C8?AC3,,,0.)*9:*.****94A444(2)2(5:42>22(414).6/)).)54))64522<)1(033<
@M02352:288:000000000-CKWC8:1:1101:9902:3063 2:N:0:ACTGAGCG+GTAAGGAG
CAACCTTGCGACCGTACTCCCCAGGCGGTATACTTATCGTGTTAGCTTCGCCACGAAACGCTCCAGTCTTCCAACGGCTAGTAGCCATCGTTTACGGCGTGGACTACCAGGGTATCTAATCCTGTTTGCTCCCCACGCTTTCGCACCTCAGCGTCAATTTCAGTCCAGCAAGCCGCCTTCGCCCCTGGTGTTCCTTCTTATTTCTACGCATTTCACCGCTACACTGGAAATTCCTATACCCTCTTCTGTATTCAAGTCTCACAGTATCAGAAGCAGTTCCA
+
,CFEFFGGGG+6@@F<EGFGFGGG88CF@+CDEGGFG9D,EFGG<FGCGG@FGG+7C=+C+B?+CFFGA9FF,EF,+@FFGFB,5?FGGDGGGGG+:FGGDEDFFGGGG?7@FCGGGFG9ECFFGGGGGGGGGGCFGGG6D7EE*CEGGGG,3=1=4@,,2,,?DFFG,,,,4=4CCDCAFD?*:5C*8:CDGFF)76+@C+13)+;7DGFGGB<BCBB9934F**(*.*796@).6)54:4(()6).6<4<-))1.)/.).,6))-)))))(5)(/:4A)
@M02352:288:000000000-CKWC8:1:1101:7121:3074 2:N:0:ACTGAGCG+GTAAGGAG
TAACCTTGCGGCCGTACTCCCCAGGCGGTCAACTTAGTGCGTTAGCTGCGCCACCCACGACTCAAGGTCACAGACGACTAGTTGACATTGTTTACGTCCTGGACTACCCGGGGAATTAATTCTGTTTGCTTCCCAATCCTTCGTGCCTCCATCTCAGCTTTCGTCCATTTGGGCCCCTTCCCCAATGATGGTTCTTCCATTCTCTTACCCATTCACCGGTCACACAGAGATTTCACCTCCCTCCTCCATACTCTAATTCGACCGGTTTATATGCCACTCC
+
6CFFEGGGFGE7FEFGFGGGGGGGGGGG6@7@EFGG,<EFGGGGC<FGG7>FGGCBFG:@>4,,E,,5C9F95F8++@=+B5,?,,,9555EF<9?,,+85F<,,,4=,+@F+++,,,73,C,,3CF,7,,,:@,3,,,@;5+,6*@+,,,,,,,5,,373,*24C*,6,,,*,*)/*;))*4,*,,,5,+219AEFFA7+++2.3+1*+*;C81+>)((())12*(*(7*0*9)6)51.4((((,4())(),)./))*()-(((-21(..42)92*.(,
@M02352:288:000000000-CKWC8:1:1101:9907:3082 2:N:0:ACTGAGCG+GTAAGGAG
TAACCTTGCGGCCGTACTCCCCAGGCGGTCTACTTATCGCGTTAGCTTCGCCACTAAAAGATCAAGTCTTCCAACGGCTAGTAGACATCGTTTACGGCGTGGACTACCAGGGTATCTAATCCTGTTTGCTCCCCACGCTTTCGCACCTCAGTGTCAATATCAGTCCAGGTAGTCGCCTTCGCCACTGGTGTTCCTTCCTATATCTACGCATTTCACCGCTACACAGGAAATTCCACTACCCACTACTGTATTCCAGACTAGCAGTATCAGATGCAGTTCCA
+
9EFG<FGGGGEECFFFGGGGGGFCFGB:8CFFGGGGGGGEFGGG:BCF<FEGEGGGGFFGFFFGGGGF9?FCEGGDCEFFGGG9FFGDG7FGGGGGFGEEFEGFGGGGGFD7FBFG9DGGCFG<FFGFFFFFGGGGGGG6DCEEEGGFGGGFCGGGFCGGG;BB;<2>8FG?FGGDDGDA4D:CGEFG9*37:6@?FFFD7C=CC7:<DE)1+;7CGE@06@?F**,97FFFB44<9(4:?2333:).-)).-)./)-/34772:<24).,).94-8<A2)
@M02352:288:000000000-CKWC8:1:1101:11880:3116 2:N:0:ACTGAGCG+GTAAGGAG
TAATCTTGCGACCGTACTCCCCAGGCGGTACACTTAATGTGTTAACTGCATTACTGCAAGGTCTAGCCTCACAACAACTAGTGTACATCGTTTAGGGCGTGGACTACCAGGGTATCTAATCCTGTTTGCTCCCCACGCTTTCGCGTCTCAGCGTCAATAATGTTCCAGTAGATCGCCTTCGCAATCGGTATTCTGTGTAATATCTATGCATTTCACCGCTACACTACACATCCTATCTACTTCCATATGCCTCAAGCCAACCAGTCTCCAAGGAAGTTCCA
+
EFFGGGGGGGCGEGGFFGGGGGGEGGEG@F7EEGGGGGGGGGGGGGGG9EFFGG,<EFFGFFEFFF9<,C,:FFGEFDCFACDFGGFGGDFGD@FGFGGECEEFFG8EFCGGG?8EEFGGG,EGFGGCEFGGGCFEC8=>DFC6E++6@DAEGGDE+839EEF9EFG9FGGGFGCD>??AFDE>DGG5;5CCCEFCFFF+6@+=>AAF7@FDFFCFC>69BFEFD*.6;*;);6)7@37>C363/)976))-5>??)(.8:23(-)-))).2,().9><5.
@M02352:288:000000000-CKWC8:1:1101:22102:3123 2:N:0:ACTGAGCG+GTAAGGAG
TAATCTTGCGACCGTACTCCCCAGGCGGTCTACTTAGTGCGTTCGCTGCGGCACCAAAGTCTCAAGCCCCCCAACCGCTAGTAGACATCGTTTACGGCGTGGACTACCAGGGTATCTAATCCTGTTTGCTACCCACGCTTTCGCACCTCAGTGTCAGTTTTGGTCCCGTGAGTCGCCTTCCCCACCGGCGTTCCTTCCCATATCTAACCATTTCACCGCCACACCAGCACTTCCCACTACCTCTTCCTTCCTCTAATTCGCCCGTTTTCAATGCAGCTCCA
+
,C,6,FFGG77F:FGGGGGFGGGGF,@B66F,CFGG,CFGGGG,BCCG@F+>FG,,EFC<C<EE<=,,:CFE7+?4+>4:C58C,C<E984AE7<4+@:>+FBFA8>F,,BF<>CGGAFCCF<,3CF,,8,@FG9C*:CEFGEE8CE*4,5BCFFFGC;CF7*,2?<5C78*+418C*<A)2AED5>=*/:>C<F>AFFF4*10.99*1+9:C?49F),(-7:@**,*()09=4()((,,4<A4))6)))(.6)-/6-9(-(-(-381-.--)(*-).).(
@M02352:288:000000000-CKWC8:1:1101:12556:3153 2:N:0:ACTGAGCG+GTAAGTAG
CAACGTTGCGATCGTACTCCCCAGGTGGGACACTTATCACTTTCGCTTAGTCACTGAGGTATATCTCGACCACTAGTCTCCATCGTTTACGGTGTGTACGTCGAGGGTATCTGATCCTGTTCCTTTCTCACCCCTTCGTCCTCGAGCGTCAGCATCTATTGAATACTCTGCCTTCGCCATCGCTATTCTGTGTCATCTCTATGCATTTCACTGCTACACTACACCTCCTATTTCCTTCCATATCACTCAAGTCAACCATTACCAAATGCAGTTCACGAGTT
+
FG@,,=FEE+6-CFFGGGFFGGGGGFFG7A@<FFGG9@,EFGGGGGG7:E,CFG<,FG,C<,,6C,C,CF++=,E,C,C5E<??,B:?,E,84,,,4:C+,4+@+++445<9,,C,9CA,CE@,5,,,46,4B++,,6@+++3++6@+@C=C,,3,3,,,,,,@5,,,,,6DC,*7;0***0*1*4,2,5>7CA99*+32BG+28@6:1=>=+;98C*-*7));*5(*(*1+:+9).)69?)1))1/7(/.14)/2/6*.7))).()).9).))*.),,8(
@M02352:288:000000000-CKWC8:1:1101:12567:3167 2:N:0:ACTGAGCG+GTAAGGAG
TAACCTTGCGGCCGTACTCCCCAGGCGGTCAACTTAGTGCGTTCGCTGCGCCACTCACGTCTCAAGGACACAAACGGCTAGTTGATATCGTTTACGGCGTGGACTACCAGGGTATCTAATCCTGTTCGCTCCCCACGCTTTCGTTCCTCAGCGTCAGTATCTGTCCAGGTGGCCGCCTTCGCCACTGATGTTCCTTCCACTCTCTACGCATTTCACCGCTACACTGGAACTTCCACCACCCTCCACACCACTCTAGCTTGCCCGTTCACACTGCAGTTCCA
+
F,BFCFFFFC@FEEGGFFGGGGGFF8FG@+,6<CFF<F9F@GC:BFFGFE7::F,FCGGFGFGC<,9,C<FC<DG:CF:+4E9<B,,AEBGGGGGG7C74+@+AE<DD<:C=DA,=,@EFEGAFGGCE++@FGGFC::8>:74DBCF9E91,*A:8EG;;;,@??FFFC:,*6=4CC7D483CCDF?>C9<+:)+)/56++*/;.+35>2)9CFDFF)13(8))**(*()0/*944(((4:<B(237((-4(,69*))*,(52((42,)-(..3906):<4
@M02352:288:000000000-CKWC8:1:1101:16156:3229 2:N:0:ACTGAGCG+GTAAGGAG
TAACCTTGCGGCCGTACTCCCCAGGCGGTCAACTTAGTGCGTTAGCTGCGCCACCCACGACTCAAGGTCACAGACGGCTAGTTGACATCGTTTACGGCGTGGACTACCAGGGTATCTAATCCTGTTTGCTCCCCACGCTTTCGTGCCTCAGTGTCAGTATTTGTCCAGTTAGCCGCCTTCGCCACTGATGTTCGTTCCAATCTCTACGCATTTCACCGCTACACTGGAAATTCCACTACCATCTACAATACCCTGGGTTGCCAGTTCAAAATGCCGTTTC
+
EDFGFGGF<FEECC:FEFGGGGG@@ECC++8<FGGGGFGGCCGGGGFGGE7C@?CCGEEGDFGGCFG=FF8EFGF:?@FEGAEF9FD9<CDFEGGC+>CC7FE<FFGGAB>ED@8B,@<;,DF>DDGFA6EFGGCGGC+@@9C:C*;C6,@C;B2,=D;;FFF;FF@?,325,=)7:CCF>DC*:FFC++++1(2:2A8+;;6:5AF*570:+;?AF36(->)<:71>(97*9*)6.((().().6<)<48)(.()(4)313),)66265..8)<(.(()
@M02352:288:000000000-CKWC8:1:1101:23021:3257 2:N:0:ACTGAGCG+GTCAGGAG
TAATCTTGCGACCGTACTCCCCAGGCGGAATACTTAATGCGTTAGGTGTGACACCAACAAGCATGCTTCCTGACGTTCGACTTTCAACGGTTACGGGGTGGAATAACCGGGTCATTAATTCTTTTTGCCTCCCACCGTTTTCGCCCCCAACGTTAGTTACTGGCCAATGAGCTGCCTTCCCCACCGGTTTTCCTTCCATTATCTTACATTTTTCCCCCCTCACTCGGATATCCACTCTCCCCCTCCCAAACTATATCTATGCAGTTACAAATCAATTCCA
+
CC8@,CFFGE7@@@FDFF<EFGGGDF7CF+7,:CFCF96,CFGG:@FG@B<CFGG<C@,,CBFEFAF,,:,,C=,8,,8,,,?9,@,,++BB:E:F++4+C+,:5,8,+>7++:3,8>,,;,33CF79,,8@F,@++43@+,+++@:****1*,,*2,7,,,,2>66,2<,4,,01*1*2/;C***=**2;+;)+/(1+11+++)3++1+3;7/)/*)((()(0:7:G()1/9*5<72:(((,((-4(,((-)-)*-)0)))-).)).-)))..*)*).6
@M02352:288:000000000-CKWC8:1:1101:18051:3258 2:N:0:ACTGAGCG+GTAAGGAG
TAATCTTGCGACCGTACTCCCCAGGCGGAATGCTTAATCCGTTAGGTGTGTCACCGAACAGTATACTGCCCGACGACTGGCATTCATCGTTTACGGTGTGGACTACCAGGGTATCTAATCCTGTTTGCTCCCCACGCTTTCGTTCCTCAGCGTCAGTATCTGTCCAGGTGGCCGCCTTCGCCACTGATGTTCCTTCCAATCTTTACGCATTTCACCGCTACACTGGAAATTCCACCACCCTCTACAGTACTCTAGTTTGCCAGTTCAAAATGCCGTTCCAA
+
GGGGGGGGGGC7F@BFFD9FCFGGGDGGGGGGGGFGG9EGGGGGGGGGGGGGGGGGGGGGGGGGGGGDFGGGGGFGGGGGGGGGGGAFGGGGGGGGGGGGGFFGGGGGGGGGGGGGGGGGGGGGGGGGGCFGFGGCG+CEDEFDGFFGGFGC85@E7@=DFGFD?9F64>8CEEGGDG?)?**:C6,,<=CDGFF9@FAFA7++.@8DDDDC76?6*:019F0*>5(9)96=68<7BB??((.):A0.)-4:2):=<5*2<9)5<A46)48))).8@:2<4
@M02352:288:000000000-CKWC8:1:1101:23025:3288 2:N:0:ACTGAGCG+GTAAGGAG
TAATCTTGCGACCGTACTCCCCAGGCGGAATACTTAATCCGTTAGGTGTGACACCAACAAGCCTCCTTTCTGACGTCTGTCATTCATCGTTTACGGTGTGGACTACCAGGGTATCTAATCCTGTTTGCTCCCCACACTTTTGCACACCAGCGTCACTATTGAGCCAGTTAGCGCCCTTCGCCACTGGGCTTCCCCTGATTATCTACCAGCTTCACCCACCTACCCGGAATTCTCCTCACCTCTCTCTAACTCCCGATCACTGCATTACAAGTCCGTTCCA
+
,C,,<CFGFG@FE7FDGGEGGFFGFC@FG@D,CFGFEG,CCFGEFDFF5B9EGFC7@,C<E,,C,,,,,:CCEC,,4,:,,9C,F,,C<+AF4B+4494?:,B,=,,5,8CEBCGGG95FE,5FFG,=,,@DFAFFG,EA,,8DD,,6@6,166:+,,@,,834@D36,77,>*0;***39***3,6,,4,**(2--6++=CFF5=+8*,;C++7=@5(,(048C3,>03)1++)),).4)4>?<>)))))))(()(-7,))))).))))).-)0()43A
@M02352:288:000000000-CKWC8:1:1101:15820:3305 2:N:0:ACTGAGCG+GTAAGGAG
TAACCTTGCGGCCGTACTCCCCAGGCGGTCAACTTAGTGCGTTAGCTGCGCCACCCACGACTCAAGGTCACAGACGGCTAGTTGACATCGTTTACGGCGTGGACTACCAGGGTATCTAATCCTGTTTGCTCCCCACGCTTTCGTGCCTCAGTGTCAGTATTTGTCCAGGTAGCCGCCTTCGCCACTGATGTTCCTTCCAATCTCTACGCATTTCACCGCTACACTGGAAATTCCACTACCCTCTACAATACTCTAGTTTGCCAGTTCAAAATGCAGTTCC
+
FFGFDGGGGGGGGC:BFDDFGGGDGGGGCGGGGGGGGGGGGGGGGGGGCCFEFEGGGGGGGGGGGGGFFFFFEGFFGGEEGFGGEFFDFGGGGGGGGG@@@FGGGGGGGGGG=FF;ADFFGGGGGGGGGGGGCGGGGGDGGFGGGGGGF?8AFGGGGGGGGGGGFGFCGFGFGCC559DFFG**<FC>CFFF=<@<7FF>ACAF5AFFDG:5FFFFFD>((88F:FFG:7=***.64:?33)428<A>))5:499=<AF<4<<?4<49:A2))-19F4>A
@M02352:288:000000000-CKWC8:1:1101:13579:3430 2:N:0:ACTGAGCG+GTAAGGAG
TAATCTTGCGACCGTACTCCCCAGGCGGAATGCTTAATCCGTTAGGTGTGTCACCGAATAGCATGCTACCCGACGACTGGCATTCATCGTTTACGGTGTGGACTACCAGGGTATCTAATCCTGTTTGCTCCCCACACTTTCGCACCTCAGCGTCAGTATCGAGCCAGTGAGCCGCCTTCGCCACTGGTGTTCCTCCGAATATCTACGAATTTCCCCTCTACACTCGGAATTCCACTCACCTCGCTCGAACTCAAGACAAGGAGTTTAAGAGGCAGTTCCAG
+
C<@FFFGFGGDG::B9CFCF8@FCFGC:CEDFGGGCFFFEEGGGGFGEEEFCGGF@FGGGGGFFEFGGGFFF7F@EFG7FG8FGGGGFFFFG=ECCEGGGGGFGGFGDFGGFDFGG,CFFGDGDEGGDDCBFGGGGEDFGGDDGG8FFDGG>EEG5D9FAEEBEG7AD9F,>>*;9<C6/?DGGCF=AFFDC7)+5>>5C3:6+9A354CAC7745*<27A=<=FFFD?F49@=A>?<?FF6(4(42(((.6)379(()..46.36)6<242?().7..64
@M02352:288:000000000-CKWC8:1:1101:5946:3438 2:N:0:ACTGAGCG+GTAAGGAG
TAACCTTGCGGGCGTACTCCCCAGGTGGTCAACTTAGCGCGTTAGCTGTGCCACTCACGTCTCAAGCACACAAACGGCGTGTCCACACTCTTTTCGTCGTGGACCTCCAGGGTATTTTATTCTGTTTGCACCCCACCTCTTCGTTCCTCAGCGTTAGTATTCGTCCAGGTGGCCGCCCTCCCCACTGATGTTCCTTCCAATCGCTACGCATTTCACCGCTACACTGGCGACTCCACCACTCCCCACAGTACGTTACTCTGCCAGTTCTAAACTCACCTCCA
+
,@AF,FFG@6:+@FFDEGFCFEGGG,6F8A,,CEFGF,@F@FGCCFGC,C,CFA<EF,,CDFGGA<,,:4CFC,,,,8+484,,,5,+,,:CE,5@::+44?+,,,,:83BC=,,,33C7,FC,3C,,7,,>C++++,,7@=33@,89,,3@*4***7,7,,4?1C>B8>65:?))/2?))1=ECFG9F++33<C)7.++10)*(../)*)97*-*<79((<?:7*(*(0)7.))((,-(((((,,4(-.)((.(05-9)47?).62)5<)())*()..((
@M02352:288:000000000-CKWC8:1:1101:8356:3503 2:N:0:ACTGAGCG+GTAAGGAG
TAATCTTGCGACCGTACTCCCCAGGCGGTCTACTTAGTGCGTTAGCTGCGCCACTAAAGTCTCAAGGACCCCAACGTCTAGTAGACATCGTTTACGGCGTGGACTACCAGGGTATCTAATCCTGTTTGCTCCCCACGCTTTCGCACCTCAGTGTCAGTATCAATCCAGAGTGTCGCCTTCGCCACTGATGTTCCTTCCTATATCTACGCATTTCACCGCTACACAGAAAATTCCACACCCCTCTATCGTACTCTAGCCTGCCAGTATAGGCTTGCATTCC
+
FGGGGGGGGGGGGGGGDDGGGEGGC@F767CFGGGGFFGFEGGGEGGGGCGFEGGGGG9CFGFGGFEGGCGGEGGG,CFFCGGFGGGGGGGGGFGEC7:>B7=<=EGGEGGC,DFAC,CEFC<,DFF8=EFGFGGEE@+BF9CG+B>6ECEGGFGG7EFGGGD,EBEC9>??DED4DGGFF4CE*,A7;71=CCFFBF=@7+::/;6*CC>GGFCFG>93:>4FFC(*)00)9*)).4(,,-8:2))((42<BB<06(*4:78772)))-()(())16<A
@M02352:288:000000000-CKWC8:1:1101:20907:3559 2:N:0:ACTGAGCG+GTAAGGAG
TAACCTTGCGGCCGTACTCCCCAGGCGGTCAACTTAGTGCGTTAGCTGCGCCACTCACGTCTCAAGGACACAAACGGCTAGTTGACATCGTTTACGGCGTGGACTACCAGGGTATCTAATCCTGTTCGCTCCCCACGCTTTCGTTCCTCAGCGTCAGTATCTGTCCAGGTGGCCGCCTTCGCCACTGATGTTCCTTCCAATCTCTACGCATTTCACCGCTACACTGGAAATGCCACCACCCTCTACAGTACTCTAGTTTGCCAGCTCAAAATGCAGTTCAA
+
EFGFFGGGGGG>FE:BFGFGGGG:FGED@FGFGGGGGGGCGFFGEGGCGDE=FGCGGGGFGFGGGEFDGGGCFGFGGGGEFFFCFFGGGCGGGGGGFCECF@FGFCDFGDGGGFEFFF,CAC>FEDFEGGGDCE,8BE6:DGGGGG,+,@DFDCCCGFEF,@,>?FGGGFFFF6DDDC36FD5*8=C?C7C+;?ACF=8DFFCG?AA<GG)97=6?+)(49D<F>614:??*7))4(4<(43?7)6:>4)6>24<66684<<A)(.5<328A<2F<9<:)-
@M02352:288:000000000-CKWC8:1:1101:11485:3571 2:N:0:ACTGAGCG+GTAAGGAG
TAACCTTGCGGCCGTACTCCCCAGGCGGTCAACTTAGTGCGTTAGCTGCGCCACCCACGTCTCAAGGACACAAACGGCTAGTTGACATCGTTTACGGCGTGGACTACCAGGGTATCTAATCCTGTTCGCTCCCCACGCTTTCGTTCCTCAGCGTCAGTATCTGTCCAGGTGGCCGCCTTCGCCACTGATGTTCCTTCAAATCTCTACGCATTTCACCGCTACACTGGAAATTCCACTACCCTCTACAGACCTCTAGTTTGCCAGTTCACAATGCAGTTCC
+
CFGGGGGGGGGGGGCFGCDFGGCCCCCF::FFGGGG,CFGGGGG7BECFGGG7CCC<FCGGGC9FC?8FFGC7FFC7FFGFFDAFFGGGGFGGGG:77CCECFFFGGGGGGCCFFFFG9EFDGCGGE=CEGGFGFGGG5:*EEGEGGGGGGGDGGGGF,5;D@;CGGF8CFGFG:DC<*;8DGGGGG+1A<:CCF<E*1:AFFGFFFFGC>>*=>6<@BF;>?F**4C07@=F*-<),(4:<<F<BD7)(-,4)-/5<4<A3A0:B>9))5<<29)9<9<
@M02352:288:000000000-CKWC8:1:1101:8911:3579 2:N:0:ACTGAGCG+GTAAGGGG
TAATCTTGCGACCGTACTCCCCAGGCGGCACACTTAGCGCGTTAGCTGCGCCACTAAAGGCGCAAGGACCCCAACCGCCAGTAGACATCGTTTAAGGCGTGGACTACCAGGGGATCTAATCCTGTTTGCTACCCACGCTTTCGCACCTCAGTGTTAGGATTATGTCAGTGAACCGCCCTCCCCACTGAGGGTCCTTCCCACTACTACGCCTTTCACCGGTCACAAGGAAAATTCACTCTCCCCTACCATACTCCTATTCCCCAATTTTCACTGCCCGTCC
+
FGGGGGGGGGGGGGGGGGGGCEFE?FGD+6+,CFGF<,CFGGGFEGG,FF+CEGC,C<F,,++7+4+,EFGG++8++C+C@55E,,5,C+:FF<,,,,+++8+3,6<F<DFG7+38,,@,,@,,:=F,,,,@@FC*@>*::,4**4407,,1;,,,5,2B6,,267,2,72,,4)18):8)*/*9*=A+C*:4(*)-07*)*)2.***1*.5>*)*+)((().*2*(5(9)*/9).64))820,,41:2).),,)*.)9)).(((644)))66)..)-(4
@M02352:288:000000000-CKWC8:1:1101:22847:3673 2:N:0:ACTGAGCG+GTAAGGAG
TAATCTTGCGACCGTACTCCCCAGGCGGTCTACTTAGTGCGTTAGCTGCGCCACTAAGATCTCAAGGATCCCAACGGCTAGTAGACATCGTTTACGGCGTGGACTACCAGGGTATCTAATCCTGTTTGCTCCCCACGCTTTCGCACCTCAGCGTCAGTGTCAGCCCAGACAGTCGCCTTCGCCACTGGTGTTCCTTCTAATATCTACGCATTTCACCGCTACACTAGAAATTCCACTCTCCTCTGCTGCACTCTAGTCACACAGTTTTGAAAGCAGTTCA
+
FFGGGGGGGGEGGGEDGGDGCFGGGGGDFGGGGGGGGGGGGGGGGGGGGGGGGGGGGGGGGGGGGGGGCGGGGGGGCGGCFFFGGGGGGGGGGGGGFCGGEEGGGFDEFGGGGGGFFGFFFGGGGGGGGGFBFFGEGGGGGGGGGDGGGGCEEEEGCEC;FGGGGBFF5D>FFGC475D4A4C=DFFF@*=5C)AC<F++;1@FFFFGG5>CCAC=>>>FFB?FFG<D29*967<B>()4143:2,:8<>048A26649)).-4.-69?B)440/4B-6)
@M02352:288:000000000-CKWC8:1:1101:24892:3684 2:N:0:ACTGAGCG+GTAAGGAG
TAACCTTGCGGCCGTACTCCCCAGGCGGTCTACTTATCGCGTTAGCTTCGCCACTAAAAGATCAAGTCTTCCAACGGCTAGTAGACATCGTTTACGGCGTGGACTACCAGGGTATATAATCCTGTTCGCTCCCCACGCTTTCGTTCCTCAGCGTCACTATCTGTCCAGGTGGCCGCCTTCGCCACTGATGTTCCTTCCAATCTCTACGCATTTCACCGCTACACTGGAAATTCCACCACACGCTACAGTACTCTAGTTTGCCAGTTCAAAATTCAGTTCCA
+
,BFFEGGGFEECCCFCGGGGGGGGG@CGFEGGGGFGGFGDGGGEGFFG@FGGGGGFGGG9FFF?FG<FGGGGGGGGGGEEFFGFGFGGGDGEFDGGCGGCC@FGFGGG?CGGGFFAF;FGGGGGGGGCEEFFGGFGGE8:BFGGGG6CCGGGEEGDEF,2;,@DF7@,,7DFBFGGDGGF5<EGD+?CCECFF37<@FC::DACEFFC<EB3FFAF7)12;5)0>C<D?F??FF))318((,(-,(,)6)--6>A*6272.<<74):)6))5(<B<?<9).
@M02352:288:000000000-CKWC8:1:1101:11165:3686 2:N:0:ACTGAGCG+GTAAGGAG
TAATCTTGCGACCGTACTCCCCAGGCGGTACACTTAATGTGTTAACTGCATTACTGCAAGGTCTAGCCTCACAACAACTAGTTTACAACGTTTAGGGCGTGGACTACCAGGGTATCTAATCCTGTTTGCTCCCCACGCTTTCGCACCTCAGTGTCAGTATCAATCCAGAGTGTCGCCTTCGCCACCGATGTTCCTTCCTATTTTCAAGCATTTTACCGCTACACACGAACTTTCACCCACCTCCATCTTACTCTAGCCTGCCTGTTTCGGGTCGACTTCC
+
FG,6;FFGGG>EGGGFFFGGGGGGGGEEBBCFGGGGGCD9CCFEDGG@F<,EEECGAEFC@F,9<EFFGGGG,CCGGGGD<F5?A,5,5>FFGGD88<=F@CCFCCEFGGGGD<?E;=FF4@FF,FF8;6CFGGC:C83+DEC>CEG+A?CFFGFGGFGCFFGGGG,@>3@;EF*<DCD?**5;;,=85CFGFAA>466C=+++*4++*0=>F+/8C>>((:7)**.),))++1)/)((/342.(.-).).44)69),9:0().6)).-((,((.(),)4
@M02352:288:000000000-CKWC8:1:1101:18808:3698 2:N:0:ACTGAGCG+GTAAGGAG
TAACCTTGCGGCCGTACTCCCCAGGCGGTCTACTTATCGCGTTAGCTGCGCCACTAAAGATAAAATCCCCAACGGCTAGTAGACATCGTTTACGGCGTGGACTACCAGGGTATCTAATCATGTTTGCTCCCCACGCTTTCGCACCTCAGTGTCAGTATCGGTCCAGGGTGTCGCCTTCGCCACTGATGTTCCTTCCTATATCTACGCATTTCACCGCTACACAGGAAATTCCACACCCCTCTACCGTACTCTAGCCTGCCAGTATCCGGTGCAATTTCCAG
+
GFFGFFGGGGGGGG:BFF<FFEFGFGGECFGGGGGGGGGGGGGFGFGGGGGGCGFCGFGGGGGGGFGGFGGCFGCGGGGGGFCFFGGGGGGGGGGGGGCEGGGFFGGGGGE8FFDFGF<,CFDGGFGGEFFGGGGGGEGGGG**C3@CCFGGGGFG@;DCEGGEGF75:*:?B=DDDFF3ADG+;E+>+9CFD)+/38A+1:AFCFFDDEFFCF2.:7;F2)))*1(*)**1/94(-(,((())6((-4()))-.7)(),)584)6),1-(())15*)).)
@M02352:288:000000000-CKWC8:1:1101:8748:3721 2:N:0:ACTGAGCG+GTAAGGAG
TAACCTTGCGGCCGTACTCCCCAGGCGGTCTACTTATCGCGTTAGCTTCGCCACTAAGTCATTACAACCCAACGGCTAGTAGACATCGTTTACGGCGTGGACTACCAGGGTATCTAATCCTGTTTGCTCCCCACGCTTTCGCACCTCAGTGTCAGTATCAATCCAGAGTGTCGCCTTCGCCACTGATGTTCCTTCCTATATCTACGCATTTCACCGCTACACAGGAAATTCCACCATCCTCTATCGTACTCTAGCCTGCCAGTCTCTGGTGCAATTCCAAG
+
FGGGGGGG@FGGGD@FCGFGGGG@FFCCFGGGFGFGGGGGGGGG@EG9FGGGGGGGCDFGFGGGGGGGGGGGGGGGDGGGGFGGGF9FGFGGGGCFFGGGGGGGGGGGGGFGGACE9EGGGAFFGCFDE8>FGCFDEEGGGDEGEGGGGGACACFGGGGFD9;FG9FFG<FGGG*/*;*2:8C6FGG79@?DF3;@3+1:1@FC<5351=6:+17:G59BB57)CC?D<419**(().18<23)64((-(4-:))<9(.3)))))-)-3<()))*)1.6>.
@M02352:288:000000000-CKWC8:1:1101:16286:3741 2:N:0:ACTGAGCG+GTAAGGAG
TAACCTTGCGGCCGTACTCCCCAGGCGGTCAACTTAGTGCGTTAGCTGCGCCACCCACGACTCAAGGTCACAGACGGCTAGTTGACATCGTTTACGGCGTGGACTACCAGGGTATCTAATCCTGTTTGCTCCCCACGCTTTCGTGCCTCAGTGTCAGTATTTGTCCATGTAGCCGCCTTCGCCACTGATGTTCCTTCCAATCTCTACGCATTTCACCGCTACACTGGAAATTCCACTACCCTCTACAATACTCTAGTTTGCCAGTTCAAAATTCACTTCC
+
F<FFFGGGFGGGGGE7@FAFDGFDFGEE@BEFFFFFFGGGGGGGGGCGGDGCFGGGGGGEGEGFGGGEFFGGFGGGGGGGGGGGD9FF9FF=FFGGDGF=FC7FEFFGGGGGFGGFDDDFFFFGGGGGGFFFGGGGG>>GFFGG57:BC88,22>:D,@FFGCGCF<,?@DGGG4?CDDFFGEGGGGG7+;77?FEFFA7A5:CEFF53=ADFFFFFB07>EDFF4?D7*9?982<9??:1<?:D).34<:AD<<=<4F>AAF28AAB9<22(.9)/:<B
@M02352:288:000000000-CKWC8:1:1101:10692:3741 2:N:0:ACTGAGCG+GTAAGGAG
TAACCTTGCGGCCGTACTCCCCAGGCGGTCAACTTAGTGCGTTAGCTGCGCCACTCACGTCTCAAGGACACAAACGGCTAGTTGACATCGTTTACGGCGTGGACTACCAGGGTATCTAATCCTGTTTGCTACCCACGCTTTCGCACCTCAGTGTCAGTATTGGTCCAGTGAGTCGCCTTCGCCACTGATGTTCCTTCCCATCTCTACGCATTTCACCGCTACACAGGAAATTCCACTACCCTCTACCACACCCTAGCTCGCCAGTTTTGAATGCATTTCCA
+
FAFFCFFGGGDGGEEGGFEGGGGGGGGGGGGGGFGGCFFGGGGGGFGGGGGGGG=<FFFFFCFFGGGGGGGGGCEEEG@FGGFAFGFGGGGGF+?FFCGGGGCFGG?DADEDFF:EFFCFGDE,CFEGCGAFGG?786CGGF66BEGCFCEFDGGFC=;==FG;FECC,:DEGFDGGG4AFGDCDGFD79ACFFF37A5*+262):6><=>DGF?@>50(()577C(*(090=4)6)(,,8B0(..67).3-(,,)(6=8763,8<9>::><<A4)*.))-
@M02352:288:000000000-CKWC8:1:1101:22616:3774 2:N:0:ACTGAGCG+GTAAGGAG
TAATCTTGCGACCGTACTCCCCAGGCGGTCTACTTAGTGCGTTAGCTGCGCCACTAAAGTCTCAAGGACCCCAACGGCTAGTAGACAGCGTTTACGGTGTGGACTACCAGGGTATCTAATCCTGTTCGCTACCCACACTTTCGCACATGAGCGTCAGTTACTGACCAGGGAGTCGCCTTCGCCACTGATGTTCCTCCAGATATCTACGCATTTCACCGCTACACCTGGAATTCAACTCCCCTCTCCAAAACTCTAGCCTGCCAGTTCTAAATGCAATTCC
+
EFGGFGGGGGDGGCFGGGGGGGGGGGGGGGGGGGGGGGGGGGGGGGGGGGGGGDGFGGGGGCGGGGGGGGGGGGGC:FFGGGGGGGF@FGGGGGGGGGGGGGGGGGGDGGGFGGGGGGFGGGFGGGGGGGCFGFGDGGGGGFDEGGGGGGCFGGGGGGGA=FEGGCCGDG58CCDC5DGFFGGGGGG7AFF7DEF<1;A>A:CGEFFGG785@FCCG5>9>F7F<7(7(9??6*.:AA76?2:7:?9(6:?>242*-8FFB??).)6<B9ABAAF<B74<
@M02352:288:000000000-CKWC8:1:1101:9688:3791 2:N:0:ACTGAGCG+GTAAGGAG
TAACCTTGCGGCCGTACTCCCCAGGCGGTCAACTTAGTGCGTTAGCTGCGCCACCCACGACTCAAGGTCACAGACGGCTAGTTGACATCGTTTACGGCGTGGACTACCAGGGTATCTAATCCTGTTTGCTCCCCACGCTTTCGTGCCTCAGTGTCAGTATTTGTCCAGGTATCCGCCTTCGCCACTGATGTTCCTTCCAATCTCTACGCATTTCACCGCTACACTGGAAATTCCACTACCCTCGACAATACTCTAGTTTGCCAGTTCAAAATGCAGTTCC
+
9FFFGGGGGFDDFD:BFFCFFGGDFGGGGDGGGGGGFGGGGGGGDGGGGGGF7FGGGGGFG,?FGGFECGGACGGEGGGGGGGGEGGF@GGGGGGGGGE@GDDGGGAFCFGGFGGFGFGDCECCGFGGGFGFGGCGCEGGGCC>>E88CFFGGGG;FFGCDGCDC?;DCAE,>CDFGDCFFGGG<CG7@:FGG?FFA;AGFG6@CF@CDC55::?CCEBF05>7:FB4.??6B8:4>>:?171(-4(().5AFA)@94/4)-9)526466)5))*-1<)6
@M02352:288:000000000-CKWC8:1:1101:7241:3793 2:N:0:ACTGAGCG+GTAAGGAG
TAATCTTGCGACCGTACTCCCCAGGCGGTACACTTAATGTGTTAACTGCATTACTGCAAGGTCTAGCCTCACAACAACTAGTGTACATCGTTTAGGGCGTGGACTACCAGGGTATCTAATCCTGTTTGCTCCCCACGCTTTCGCGTCTCAGCGTCAATAATGTTCCAGTAGATCGCCTTCGCAATCGTTATTCCTTCTGATCCCTACGGATTTTACCCCTACACCAGAAATTCCATCTACCTCTCCCATATTCTAGATAATCAGTTTTCAAAGCAGTTCAA
+
EFGDFGF,CFEFFEFGGGGFGE<FFD@FGGGGGGFFGGGGGGGGGGGGGFGGGGGCGGAF?ED@EFGGFFFGGGGGGGGGGDCGGGG<EEEFFFFFDFFEFGDFFGFGGGGGGGGFGGGGGGGFGGGGGFGGGGGDGDECDDE68EE=DFACEGEEGGGGF9DFGGBCFGCC9ACGGCCFFGGGCGG,,*4B7@FFFFFGF8+0)*8/?*::FFFFGA;;;F4F4DD<(;+116554.9.77<>:01(6?AA>4484:/:6):2<).)-:A46(9016:94
@M02352:288:000000000-CKWC8:1:1101:15184:3796 2:N:0:ACTGAGCG+GTAAGGAG
TAATCTTGCGACCGTACTCCCCAGGCGGTACACTTAATGTGTTAACTGCATTACTGCAAGGTCTAGCCTCACAACAACTAGTGTACATCGTTTAGGGCGTGGACTACCAGGGTATCTAATCCTGTTTGCTCCCCACGCTTTCGCGTCTCAGCGTCAATAATGTTCCAGTAGATCGCCTTCGCAATCGGTATTCCTTCTGATCTCTACGGATTTTACCCCTACACCAGACATTCCATCTACCCATCCCATATTCTAGGTAGGCAGTTTTAAAAGCAGATCAA
+
FCEEFCFGFGCEDGC@FF,CFFECDGGEGGGGGGGGCFGGGGGGGGGGGFFGGGGGFGGCCEFGGGGGGGG,EFGGG?FGGGFEFFGGGGDFGGGCFFGEEGDFGGGFFF7FG8,>FGGF9DFCEF9E9FAFEFFGGGCEGFG>EG688EEFEECEC;FFCF;;@FD,@AC9;FCC7CGF4DD**,9C>,=FG?FFEFFF888788A*2*0>4@?ACF0(6A8AG3,8(06:6+)<))973()(4,8.-:D>26467AF),.4:(6:)).5<)34())..5
@M02352:288:000000000-CKWC8:1:1101:20428:3840 2:N:0:ACTGAGCG+GTAAGGAG
TAATCTTGCGACCGTACTCCCCAGGCGGAATGCTTAATCCGTTAGGTGTGTCACCGAACAGTATACTGCCCGACGACTGGCATTCATCGTTTACGGTGTGGACTACCAGGGTATCTAATCCTGTTTGCTCCCCACACTTTCGTACCTCAGCGTCAGTATCGAGCCAGTGAGCCGCCTTCGCCACTGGTGTTCCTCCAAATATCTACGACTTTCACCTCTACACTTGGACTTCCTCTCACCTCTCTCGAACTCTAGACTGATAGTTTTGGAGGCAGTTCCAG
+
CFGGGGGFFGGGG>;<FC<FFGGGGFEEEDGGFGGGGGGGGGCFG8FGGFGGAGGGGCG@FGGG<9F9FFFFCGEDGGGFGCCGGFGGDDGGGG>FEGGFDGGGGGGFGGGGFGGGDFGGGGFGGGGGCFEGGFECGGFFGGGGGG7C,DFCEGGGFGGG7B7CEFGCFF9FGDGD4?F>D:*=8C6>EEEGG?ADFF47@:AC7A;C<55CGAEF9F437;?6:F?G?49F7*66<AA(.4<7)5,4:66-566*6A?)644<A>:<0.(41(8:66944
@M02352:288:000000000-CKWC8:1:1101:6731:3848 2:N:0:ACTGAGCG+GTAAGGAG
TAACCTTGCGGCCGTACTCCCCAGGCGGTCAACTTAGTGCGTTAGCTGCGCCACTCACGTCTCAAGGACCCAAACGACCAGTTGACATCGGTTACGGCCTGGACTACCAGGGTTTCCAATCCTGTTCGCTCCCCACGCCTTCCTTCCTCATCGTCAGTATCTGTCCAAGTTTCCGCCTTCGCCACTGATGTTCCTTCCCATCTCTACCCATTTCACCGCCACACCGGAAAGTCCACCACCCTCTACAGTACCTTACTTTGCCAAGTCAAATTGCCGGTCC
+
<,EFEEG6@:@FCFGGGGGGGFF7FF:@6+8<EFGFG9CF+FEFFGCGF8>FF7FECFC<<<FA<F,<E,B8=844+4+>A,,,EF,,A++B=FD=+@+?+:B8A,BBFGF7=,+,,,5CDFCEGG9+=3,CFG73:++3B,,3>,@:<,,@,A,*4D,@@@,?2@,,27>,2=37D9?A)1A/*00A+++3;33?<FA>F*1@)3;+*+)27AEFG36((03)*)(/())19*.8:,,(3(4()6))..)-.)))).@)62))(..)-)).)6*()-44
@M02352:288:000000000-CKWC8:1:1101:25537:3850 2:N:0:ACTGAGCG+GTAAGGAG
TCACCTTGCGGCCGTACTCCCTAGGCGGTCTACTTATCGCGTTAGCTTCGCTACTCACGGATTCAATCCACAAACAGCTAGTAGACAGCGTTTACGGTGTGGACTACCAGGGTATCTAATCCTGTTTGCTCCCCACACTTTCGCACCTCAGCGTCAGTATCGAGCCAGTGAGCCGCCTTCGCCACTGGTGTTCCTCCGACTATCCACGAATTTCACCTCTACACTCTGAATCCCACTCACCTCTCTCGAAATAAAGACCTGGACTCTACCACGCAGTTCCA
+
G,@EFC<,,@:FCFFGCFGGG,@,;C7++8@CFDGFGGF7:FBCFGDCF+C,BFF<?CEFC:?,C<B?8<EA8E<D@BDFGGG,CE<8DEB=+BE=B<FFGGGG==E<BFFE,DFEFFDGFFFGGGA3D;FGGFFGCEGGGGGDGCEGCF?GEE:CEEEF9@EG**5>D9,:C;7C<***?C*:<6<0+031@):33=)/.:71(3)21559:948F?<)86)7C*)*.09*)0:B1<23()3<(88()(-2)))*)())(((()(..))5)49700):4)
@M02352:288:000000000-CKWC8:1:1101:19203:3863 2:N:0:ACTGAGCG+GTAAGGAG
TAATCTTGCGACCGTACTCCCCAGGCGGAATGCTTAATCCGTTAGGTGTGTCACCCAACAGTATACTGCCCAACGACTGGCTTTCATCGTTTACGGTGGGGACTAACAGGGTATCTAATCCTTTTTGCCACCCCACGTTTCGCACCCCCATGTCCGTTTTGTTTCATTGAATCGCCTTTCCCCCCTGTTTTCCTTTCCATTTCCACCCCTTTCCCCCGCACCCCTGAAATTCCCACTACCTCTACCATACTCTAGTTCTCCAGCTTTGAATTCAGTTCCCA
+
@@FAFFGDFC7FGGGGGGGGGGGGGGGG++9,CFFD9E,CFFFFG,C9A@@@FFG,C7,,,CF?F9F<,:F,48,,+=+,4,9,5,5544BF+C4C?+++4?744,B,,4B8,59C;FF9AD<,AF7,,,CD:+++++6D86++5:+++*3,7,,*5,,@,63,?@,,>,,,>,/9*;*++2,*)7/,++<+*.1).;C+++3+)+)*/*;;++7;*)((-0()*1(74@F=F=)(((.3).)))6?><?2<>269:<9).6.(54-)6>242<4672)))
@M02352:288:000000000-CKWC8:1:1101:16515:3864 2:N:0:ACTGAGCG+GTAAGGAG
TAATCTTGCGACCGTACTCCCCAGGCGGTACACTTAATGTGTTAACTGCATTACTCCAAGGTCTAGCCTCACAACAACTAGTGTACATCGTTTAGGGCGTGGACTACCAGGGTATCTAATCCTGTTTGCTCCCCACGCTTTCGCGTCTCAGCGTCAATAATGTTCCAGTAGATCGCCTTCGCAATCGGTCTTCCTTCTGCTCTCTCCTGTTTTTACCCCTCCACCAGCAATTCCATCTACCTCTCCCTTATTCTAGATAATCATTTTTCAAAGTAGTTCAA
+
DEFGGGGGGGGGFGFDFGGFGDGDGGEEGGGGFFGGFFFG,EFFCGGDFE@EFEF,6EEE7FCCGG9FEGFGGGGCFGGECFGGGGGFA7?CDEF88EFF@CGFFFE?F8FC4EEFF9<FG;?<EGD=EFFGGGG=B>8CFGDGDEG+@D8,@EEECGECFFGFCCF,E,,;;;77CG<CF7*9C9?*4*4BC>F84A=+1++2**2+*14+2:29<042(26F*>(/(2**;8)7;))9;33=??1(63)>DA9*)6*.)..)).4435).))/-9)46)
@M02352:288:000000000-CKWC8:1:1101:25943:3867 2:N:0:ACTGAGCG+GTAAGGAG
TAACCTTGCGGCCGTACTCCCCAGGCGGTCTACTTATCGCGTTAGCTTCGCCACTAAGTCATTACAACCCAACGGCTAGTAGACATCGTTTACGGCGTGGACTACCAGGGTATCTAATCCTGTTTGCTCCCCACGCTTTCGCACCTCAGTGTCAGTATCAATCCAGAGTGTCGCCTTCGCCACTGATGTTCCTTCCTATATCTACGCATTTCACCGCTACACAGGAAATTCCACACTCCTCTATCGTACTCTCGCCTGCCAGTATCGGGTGCAATTCCAAG
+
FDGGGGG9CFEDGGCFCGGGGG,,CC66FFEFFFGFG9DEEGGGGGEFGGGGDGFGGCFEFFGGGGGGGGDFGGGG7BE<EEFGFAGCFGGFG7=@EFE>FGGGGGCFC+>FCGCFG9FFD9<DF8FFGFGGGDGGE8:>:EC*B@@F?E,BFFFFGGGGFGGBE,<D>>;9>CC<DF?>DGG?C,:CE7+:@CB3CAACCFA7>A:DDGF>+A<:557924)>:C<G<F*@FFB4.(8ABAFD<(.4:39>)(4>:0>77282>A(4(41(.)1-=).))
@M02352:288:000000000-CKWC8:1:1101:12803:3898 2:N:0:ACTGAGCG+GTAAGGAG
TAATCTTGCGACCGTACTCCCCAGGCGGTCTACTTAGTGCGTTAGCTGCGCCACTAAAGTCTCAAGGACCCCAACGGCTAGTAGACATCGTTTACGGCGTGGACTACCAGGGTATCTAATCCTGTTTGCTACCCACGCTTTCGCACCTCAGTGTCAGTATTGGTCCAGTTAGTCGCCTTCGCCACTGATGTTCCTTCCCATCTCTACGCATTTCACCGCTACACAGGAAATTCCACTCACCTCTACCAGACTCTAGTTCGCCAGTTTTGAATGCAGTTCCA
+
<ECFFFGGGG7FEEGFCFDGGGGEGGGGFEEFGGFGDEAAFFFEEFGGDFDEFEF8EG9C?9FFFGCFGGCFECGGCFC7FG9EFGGFCCDFFG?F@7CF:FCFFFEAFD77FBDGGGFFFCFGGGG?=A@FGGFGEGGGGGE6:EGF@CF;;;DCEFGDE@9>27<DF9>9DB37CC4?49EEG?6C@CFD7@8<@8;76DFGFF+*97)/:A37+591;B<@65:*(97*=?BD68:?6?0><5<),,4024964)9:B6?;2<<2(-))).9<FABA)
@M02352:288:000000000-CKWC8:1:1101:8192:3922 2:N:0:ACTGAGCG+GTAAGGAG
TAATCTTGCGACCGTACTCCCCAGGCGGTACACTTAATGTGTTAACTGCATTACTGCAAGGTCTAGCCTCACAACAACTAGTGTACATCGTTTAGGGCGTGGACTACCAGGGTATCTAATCCTGTTTGCTCCCCACGCTTTCGCGTCTCAGCGTCAATAATGTTCCAGTAGATCGCCTTCGCAATCGGTATTCCTTCTGATCTCTACGGATTTTACCCCTACACCAGAAATTCCATCTACCTCTCCCATCTTCTAGGTAAGCAGTTTTCAAAGCATTTCAA
+
FEFGCFGFGGGGGGGGGGGGFGGECGGGGGGGGGGGGGGGGGGGGGGGGGGGGGGGGGGGGGGGGGFGCFFGGGGGGGGGGGGGGGGGGGGGGGGGGGGGCGGGGGGGGGGGAFGCCGGGGGGGGGGGGF9FFDFGEEEGGGGGGGEGGGFGGGGGGGGGGGGGGGAFGFFFGGGGCDGFFGDGGGGEECCGGFFFFFFCAGFGEFFCDGFGGCEFGFD0;F;4CCF5@FFFFFFFFCCF<@)333,8>1<AD4<=2<?>)2)3AAF2)4>DF7))*.).6
@M02352:288:000000000-CKWC8:1:1101:8208:3936 2:N:0:ACTGAGCG+GTAAGGAG
TAATCTTGCGACCGTACTCCCCAGGCGGTACACTTAATGTGTTAACTGCATTACTGCAAGGTCTAGCCTCACAACAACTAGTGTACATCGTTTAGGGCGTGGACTACCAGGGTATCTAATCCTGTTTGCTCCCCACGCTTTCGCGTCTCAGCGTCAATAATGTTCCAGTAGATCGCCTTCGCAATCGGTATTCCTTCTGATCTCTACGGATTTTACCACTACACCAGAAATTCCATCTACCTCTCCACTATTCTAGGTAAGCAGTTTTCAAAGCAGTTAAA
+
BEDFEGCAFGGFD:FFFFGDACC,DF7FECFFD9EADCF<FGGGGDFGGGGGGFGFFGFDGGFFGCF@,=FGFGDFGGGGAEFFGCFG9B?<FFAC,,4@+CFGGGA=BBFGGGGC9EF;4EEGGGCGGGG8DF:FEEE6=EGGGEG>FCGDE7E:+3@DGGFGFCF9EFFGCB559*3*<*:*7CGGGGG7CCAE@*8:B>AF*4=**4)*;C<=;+=;@F@FGF=C19CAF+)1.96>).7/(,.,6:<246942:?A28414)).-<A<21@(04).6
@M02352:288:000000000-CKWC8:1:1101:16930:3959 2:N:0:ACTAAGCG+GTAAGGAG
TAATCTTGCGACCGTACTCCCCAGGCGGTACACTTAATGTGTTAACTGCATTACTGCAAGGTCTAGCCTCACAACAACTAGTGTACATCGTTTAGGGCGTGGACTACCAGGGTATCTAATCCTGTTTGCTCCCCACGCTTTCGCGTCTCAGCGTCAATAATGTTCCAGTAGATCGCCTTCGCAATCGGTATTCCTTCTGATCTCTACGGATTTTACCCCTACACCAGAAATTCCATCTACCTCTCCCATATTCTAGGTAAGCCGTTTTCAAAGCAGTTCAA
+
FFGGFGGGGGGGGGGGGFCGFFFECEFEGGGGGGGGGGGGGGGGGCGFGFFGGGG9FGFGGGGGGGFGGGGFGGGGFGFEGGGGGGG9FFFFFGFGGGGGFGGGGGGGGGGGGF:FFGGGGFGGEFGGGGGFFGGDGGGGGGGCEGGDFGGGG7EGGGGFGGDFGGGCCEFFC7DGDGGFFGG:CFFEGGGFFEFC4BFGF76CEFFFGCBGGACACFF728;FGF;D@AFF+@CECEEFE3424:B?A1><<><*4<6:7)(4:??:2<>6).97F>FA2
@M02352:288:000000000-CKWC8:1:1101:25371:3989 2:N:0:ACTGAGCG+GTAAGGAG
TAATCTTGCGACCGTACTCCCCAGGCGGAATGCTTAATCCGTTAGGTGTGACACCAACAAGCATGCTTGCTGACGTCTGGCATTCATCGTTTACGGTGTGGACTACCAGGGTATCTAATCCTGTTTGCTCCCCACACTTTCGCACCTCAGCGTCAGTATCGAGCCAGTGAGCCGCCTTCGCCACTGGTGTTCCTCCGAATATCTACGAATTTCACCCCTACACTCGGAATTCCACTCACCTCTATAGAACTCAAGCCCAGGAGCTTATAAGGCAGTTCCAG
+
FGGAFFGGGGDCEG@FFGGGFGGGGGEGEGGGGGGGEEGGCGEGGGGGGGGGGFFFCC@GGGGGGGGGGGGGGGGEFGGFGGGGGGGGGDGGGGGGF@CEFFGGGGFGGGGGGGGGGGGGGFCFGGF9FFFF>FEGGGGCF6CEGCGDF?DEEEGCC9@,@CCC:CCBCCG6F*49>CFFDD5EGGCEFGDCGFFBFB)58FFDCA>C<FFDG+?**23;@A;A;C;D0<4=B64::(3(,:)-)).)-))).()*-8>?00(((.626).21(.,8)6<4
@M02352:288:000000000-CKWC8:1:1101:11228:4002 2:N:0:ACTGAGCG+GTAAGGAG
TAATCTTGCGACCGTACTCCCCAGGCGGTCTACTTATCGCGTTAGCTTCGCTACCCACGGATTAAATCCCCAAACAGCTAGTAGACAGCGTTTACGGTGTGGACTACCAGGGTATCTAATCCTGTTCGCTACCCACACTTTCGCACATTAACGTCAGTTACTGACCAGGGAGTCGCCTTCCCCACCGATGTTCCTCCAGATATCCACGCATTTCACCGCTACACCTGGAATTCCACCCCCCTCTCCAATACTCTCACCTGCCAGTTCCAAATGCAATTCC
+
,E,6CFGGGGGFEGGGGGGGFGF@D?FD@+CFFGGG9@FCFGGE:FF9F@@,8F,6CF+=CC,EACEC,,:E+BF8<A<<=FAEE9F?D>B:FDF+CA+48C9<,8=F,=FE==F9E9C@=D9?CD,88B7CFG9F@8,@F;>CCCE+,,,,4,@85=F,7=B,?D,>:**>*<*22*99)*4,1***//=CCEFE@4);9+1+)3;*9E>CF7)3<52(9>?4>44C77=4*9))((-(23?0(443),5.2.)*63*23:8,:9)).-<2-4*41-4<
@M02352:288:000000000-CKWC8:1:1101:25361:4005 2:N:0:ACTGAGCG+GTAGGGAG
CAATCTTGCGACCGTACTCCCCAGGCGGAATGCTTAATCCGTTAGGTGTGACACCAACAAGCATGCTTGCTGACGTCTCGAACTCATCTTTTACGGTGTGGACTACCAGGGTATCTAATCCTGTTTGCTCTCCACACTTTCGCACCCCAGCGCCAGTATCCATCCACTGAGCCCCCTTCGCCACTCTTGTCCCTCCGACTATCTACGAATGTCACCCTTACACTCGTAATTCTACCGACATCTCTCTATCACAATACCAGGTCGTTATAAGGCACCGTCA
+
,C,;CECEFFGDE+B<CFFGG@E,D@F@::,@DFGFF@,,@FFGG<F,A@<FGGG7AEGFGFCCFG,69,,:,:,8B4,,,:,:?F99,:5C,5+4:D+44:4,=<,,::F?=FAE,,5C,4,5?<,>>E,?FBBA8,,63+6+3+6+6+@@+@:C,=E;,@,3,>,,7,,68**93*3/375C;,,,5:,+;>A(())):;CC31)***/;+39**),)(+/+;3(2(=F8+17)(((--5)6<25<).).).)*)3*)().(-(((.)6),,)(),-(
@M02352:288:000000000-CKWC8:1:1101:9593:4012 2:N:0:ACTGAGCG+GTAAGGAG
TAATCTTGCGACCGTACTCCCCAGGCGGTCTACTTAGTGCGTTAGCTGCGCCACTAAAGTCTCAAGGACCCCAACGGCTAGTAGACATCGTTTACGGCGTGGACTACCAGGGTATCTAATCCTGTTTGCTACCCACGCTTTCGCACCTCAGCGTCAGTATCTGTCCAGGTGGCCGCCTTCGCCACTGATGTTCCTTCCAAGCTCTACGCCTTTCACCGCTACACTGGAAATTCCACCACCCTCTACAGTACTATAGTTTGCCAGTTCCAAATGAAGGTCCA
+
FGFFGGGFGGCGGE7FGFGCFFFGGGGDG7BEGCGGGGCEEGGD@CGCFGGGGGGGGFG9CEFEGFF8C<FGGGGCGCGGGGGGGGGAFGFFGGGGC>E:C@ECFGBFF@FGBFFCCFADEFFGEFGGFFGGDFGGEEE6DA6EGGGGGD6@CGGGGG;@DBFC;>BDFG6>EGG))*CF>7CECEG79@EGC?A?;FC+**)2);ACD*;>7:C6@)(((..4*02*(77@F49):0(4,4(())5,.-)))-.9)6*62))))--)-))))-*))562)
@M02352:288:000000000-CKWC8:1:1101:6444:4032 2:N:0:ACTGAGCG+GTAAGGAG
TAACCTTGCGGCCGTACTCCCCAGGCGGTCAACTTAGTGCGTTAGCTGCGCCACCCACGACTCAAGGTCACAGACGGCTAGTTGACATCGTTTACGGCGTGGACTACCAGGGTATCTAATCCTGTTTGCTCCCCACGCTTTCGTGCCTCAGTGTCAGTATTTGTCCAGGTAGCCGCCTTCGCCACTGATGTTCCTTCCAATCTCTACGCATTTCACCGCTACACTGGAACTTCCACTACCCTCTACAATACGCGAGTTTGCCAGTTCAAAATGCAGTTCC
+
FDFGGGGFDGGGGGFCFGGCFGCGGFGG@FD9FGGGGGGGGGGGCFGGGGGGGGGGEFEGGGGGGFGGG?EGFGFGC77BEGGEC9FFFGGGGGGGCEGGGDCF@EFDFFGGGFCFF9FFGGC9FGGDGGGGGG<BEGGGGG5FGGGFFFGG,<>D7EFCDF;D;@CFFGCCCFGDDGGF>DE5DCF7<?CGGFFFEF6;C5AFEFFFGC5>7@?@F)29;D)7C434:/?@FFA<>BF:??((-6>)6<),(((0,4@4<).44<>)6))524*4@6<D
@M02352:288:000000000-CKWC8:1:1101:10861:4044 2:N:0:ACTGAGCG+GTAAGGAG
CAACCTTGCGGCCGTACTCCCCAGGCGGTCTACTTAGTGCGTTAGCTGTGCCACTAAGGCCTCAAGCACACAAACGGCTAGTTGACATCGTTTACGGCGTGGACCACCAGGGGATCCTATCCTGTTCGCCCCCCACGCTTTCGTTCCCCAGCGGCAGGATCCGGCCAGGTGGCCCGCCTCGCCACTTATGTTCCTTCCAAACACTTCGCAATTCCCCGCTACCATGGAAATTACCACACTCTCCATCGTCATCCAATTTCACAGTTCAAAATTACGTTCCA
+
,AAF,EFGG7F@FEGGGFFGGGGGGDGG@+BFGGGG<CEFEGG:FCFG,,CFGG8@EGC<FGGG<5,,CCF7C==,,:F:=??F<,?,,84BF4?++++++>+4,++B4,:F7=7+,,C,3D3,:F<333+>FGFE8**3DC5,4,<91,:1**4/***2,62**C<*B<C5>=*)))9.))?E30<+++0:26@<A@F*1*)/-***1:)9C@)*;70(()()0*.*3****16A?0?(,-43-)),,4((.).0))9))-44)6.)5.))()*(..(,)
@M02352:288:000000000-CKWC8:1:1101:6449:4049 2:N:0:ACTGAGCG+GTAAGGAG
TAACCTTGCGGCCGTACTCCCCAGGCGGTCAACTTAGTGCGTTAGCTGCGCCACCCACGACTCAAGGTCACAGACGGCTAGTTGACATCGTTTACGGCGTGGACTACCAGGGTATCTAATCCTTTTTGCTCCCCACGCTTTCGTGCCTCAGTGTCAGTATTTGTCCAGGTAGCCGCCTTCGCCACTGATGTTCATTCCAATCTCTACGCAGTTCACCGCTACACTGGAAATTCACATACCTTCTACAATACTGCAGTTTGCCACTTCAAAATGCACTTCC
+
<<F@CFFGGGED@FEEG8FFD:F@8F:@+CFDFGGGGFEDGGCGCFFFGCEFBFGGCEEGDGGG@EFG<FAEGGGG7=+FEG9,C<DGGGGF7DFE>==F=C+3>FFF8FGG@8B,3C3,C,,,,:3+,@E:<F,+@CC8BEEG8CDCFEGF9,,>7D;D9F,,57@:,,4,60?CDGDF61CGC+70;?AFD);<EAC+@C6CEFF*/:)2;@ABG@((-747DFBC7=@FF*)).6<?))5<222))-,.-)-/.)*-..9)5.,--4)44-6.90.3
@M02352:288:000000000-CKWC8:1:1101:7498:4052 2:N:0:ACTGAGCG+GTAAGGAG
TAATCTTGCGACCGTACTCCCCAGGCGGTCTACTTAGTGCGTTAGCTGCGCCACTAAAGTCTCAAGGACCCCAACGGCTAGTAGACATCGTTTACGGCGTGGACTACCAGGGTATCTAATCCTGTTTGCTACCCACGCTTTCGCACCTCAGTGTCAGTATTGGTCCAGTGAGTCGCCTTCGCCACTGATGTTCCTTCCCATCTCTACGCATTTCACCGCTCCACCGGAAATTCCACTCACCTCCACCATACCTAAGTTCGCCCGTTTTGAATGCAGTTCCA
+
EBFGGGGDFGGGGGFFGGGGGGG@FG:C@CBFGGGGCEFFGGGGGCFGGGGGGGGGGGFFFFGGGFGGGGGGGGGGGGGEC<AFGGGGGGGGGGGEGDEFE@FGGGGCGGGDD8FFGGGFEGDDDFGGGGGGFF=CB?+>BA>E8EC5>FC;;EFGGC=9=@FFFGCFGGFDDG4@DD4=>5EGDC6;@<CC@?FFAAF>ACFGEAF<DE3CGCE6C5;>(87)079D05?=6*)4202:??13(4<6)58()),).)*4-8019?71204<4)*./4-4)
@M02352:288:000000000-CKWC8:1:1101:14343:4093 2:N:0:ACTGAGCG+GTAAGGAG
TAACCTTGCGGCCGTACTCCCCAGGCGGTCTACTTATCGCGTTAGCTTCGCTACTCACGGCTTAAAGCCACAAACAGCTAGTAGACAGCGTTTACGGTGTGGACTACCAGGGTATCTAATCCTGTTCGCTACCCACACTTTCGCACATGAGCGTCAGTCTTTGGCCAGGGAGTCGCCTTCGCCACTGATGTTCCTCCAGATATCTACGCATTTCACCGCTACACCTGGAATTCCACTCCCCTCTCCAAGACTCTAGTCTGCCAGTTCTAAATGACCGTCC
+
GGGGGGGGGGGGGGGGGGGGGGGGGGGDEGGGGGGGGGGGGGGGGGGGGGGGGGGGGGGGGGGGGGGGGGGGGCGEGGGGGGGFGGFGGGGGGGGGGFGGGGGGGGGGGGGGGGCFEEGGGGGGGGGGGGGGFGGGCGGGAFGGGGGGGGCFGGGGGFGFGFF8EGFFGE*BEGGG<DGFFGGEGCFGFFGG7<AC@FFG=F7+7CFGGGFCFFFFGFBF>D>FGDBGFFF4*8AA4?F:?:B<B7>B)4?A:9A46AFABFBDFDFFADAA2)9,),4>
@M02352:288:000000000-CKWC8:1:1101:20039:4114 2:N:0:ACTGAGCG+GTAAGGAG
TAACCTTGCGGCCGTACTCCCCAGGCGGTCTACTTATCGCGTTAGCTTCGCCACTAAGTCATTACAACCCAACGGCTAGTAGACATCGTTTACGGCGTGGACTACCAGGGTATCTAATCCTGTTCGCTCCCCACGCTTTCGTCCATGAGCGTCAGTACATACGAAGTAGACTGCCTTCGCAATCGGTATTCTGTGTAATATCTATGCATTTCACCGCTACACTACACATTCTATCTACTTCCATATGACTCAAGTCAACCAGTATCAAAGGAAGTTACATA
+
FFDFDFGGGGGGGGGEGFFFFGGGFGGGCFGGGGGGGFFEGGGGGGGGGGGGGGGGGGGFGGGGGGGGGGGGGGGGGGGFGGGGGGGGGGGGGEGGGDGEFGGGGGGCGGGGGFGGGGGFGGGG<:CEFGGGGGGGEGGGEFEEEFGGGGEECEGGGFGGF>DFGFEFGCFFGFGCGGGFFGEFGGGE*:ADFFFEEFFCF++37@FFGG6;CA@>8>FFF@2<7*(084=7**.6ABBFF7:<:))64:9?:?4*.<411:426<)4>::(,3)6*6)))
@M02352:288:000000000-CKWC8:1:1101:13208:4143 2:N:0:ACTGAGCG+GTAAGGAG
TAACCTTGCGGCCGTACTCCCCAGGCGGTCTACTTATCGCGTTAGCTTCGCCACTAAAAGATCAAGTCTTCCAACGGCTAGTAGACATCGTTTACGGCGTGGACTACCAGGGTATCTAATCCTGTTTGCTCCCCACGCTTTCGCACCTCAGTGTCAATATCAGTCCAGGTAGTCGCCTTCGCCACTGGTGTTCCTTCCTATATCTACGCATTTCACCGCTACACAGGAAATTCCACTACCCTCTACTGTATTCTAGACTAGCAGGATCAGATGCAGTTCCA
+
EFEEEEGG@GGGGGGCG@FGFEG@FGGDBFCFGGGGCGFEGFFGGFGGGEGGGGFGGGGCGGGGGGGGCFFGFFEGGGGGGGGGGGGFFGG@=<DFC7FFGFG8=CGGGEE@AFFFDFDDGGGGGGFEGGGGGGGGDGEGGGGGCEDCFCC@BAFGGGGGGGGGFGCEGFFGF7C*C*?AFGGG466C,=AD+<6C4AFFF>81<ACFDE>DFF<A>>07B3?;F4:D09=*9BAAFF(3421:2448<<AB2>B4<A@B704)(-2(.8<4)<?<*)6).
@M02352:288:000000000-CKWC8:1:1101:10804:4146 2:N:0:ACTGAGCG+GTAAGGAG
TAATCTTGCGACCGTACTCCCCAGGCGGTACACTTAATGTGTTAACTGCATTACTGCAAGGTCTAGCCTCACAACAACTAGTGTACATCGTTTAGGGCGTGGACTACCAGGGTATCTAATCCTGTTTGCTCCCCACGCTTTCGCGTCTCAGCGTCAATAATGTTCCAGTAGATCGCCTTCGCAATCGGTATTCCTTCTGAACTCTACGGATTTTACCCCTACACCAGAAATTCCATCTACCTCTCCCATATTCTAGGTCAGCAGTTTTCAAAGCAGTTCAA
+
GCGDFGGFGGGGGDCFEFDFFEFGGGGGGGGGGGGGFGGGGGGGFGGGGGGGGGGGGGGGGGGGGGGGCGGGGGGGGGGGGGGGGGGFGGGCGFCD<FGGGGGGGGGGGGGGGGGGGFFEECEFEFGGGGGGGGDGGGEGGGGGGGGDGGGGGCCEGGGGGG9@DFGFFGGGGGGDGGGFFGGDDGGEGGGFF?FFEBAC+;AFC8AF4*):CFCAFA0,(;;;FG@GFFA6:89)/95;E@E7(1,(:,4)554B?)*520)4AA<AB>466().=><95
@M02352:288:000000000-CKWC8:1:1101:7827:4148 2:N:0:ACTGAGCG+GTAAGGAG
TAACCTTGCGGCCGTACTCCCCAGGCGGTCTACTTATCGCGTTAGCTTCGCCACTAAGTCATTACAACCCAACGGCTAGTAGACATCGTTTACGGCGTGGACTACCAGGGTATCTAATCCTGTTTGCTCCTCACGCCTTCGCACCTCAGCGTCAGTATCACTCCAGAGTGTCGCCTTCGCCACTGATGTTCCTTCCTATATCTACGCATTTCACCCCTACACAGGAAATACCACACTCCTCTATCGTACTCTAGCCTGCCAGTATCGGGTGCCAGCCCTAG
+
@DGFEFGGGEEGGGFGFCFGFGGCEF@F@:C,@EGGGFGGGGGGGF9FGGGGGGGGGFCFGFFGC<FGGGGGGGDEFC8FEEEFGGFFGCFDFGGGGE:F=FGFGG8DFGD,AFDC>@,FEF=FG8=EDC,@:D@<+3:38EE88,4*@,@CEGCDFG,,,7>D8,?8>,?C:54CDGF445C<*3<C;<@773+59++2;7:+/>3:8=FG7+))3)-2>F)875:<496)/9(1:3:)3:><>(.0:-5<4627>0:(),,64-((,366(.)(0-(,(
@M02352:288:000000000-CKWC8:1:1101:10683:4182 2:N:0:ACTGAGCG+GTAAGGAG
TAATCTTGCGACCGTACTCCCCAGGCGGTACACTTAATGTGTTAACTGCATTACTGCAAGGTCTAGCCTCACAACAACTAGTGTACATCGTTTAGGGCGTGGACTACCAGGGTATCTAATCCTGTTTGCTCCCCACACTTTCGCACCTCAGAGTCAGTATCGAGCCAGTGCGCCGCCTTCGCCACTGGTGTTCCTCCGACTATCTACGAATTTCACCTCTACACTCGGACTTCCACCCACCTCTCTCGAACTCAAGACCAGGACTTCATAAGGTATGTCCA
+
FFGGGGGGGGGGGGGGGGGGGGGDGGGGGGGGGGGGGGGGGGGGGGGAFFF9FGFC9,EGGGGGGGGGGGGGGGGFEGGFGGGGGGFGFGGGGG?FAGGGDEGGGGGFG@FGGG?EGGGDFGG9BAFFCEGFGGGGCGDBDFGGGGGGGGC,DEGGCFFFD7:6BCFGFF,CEE>CGG49@>EGGGGDE?:DFEF43A)):CF=CFA3*=ADCFEA7*63=FE;+0=DF3>FFB2)(8?BFF?21)33:(38AF0*5:F::(2(,<)624)-5)*-).-6)
@M02352:288:000000000-CKWC8:1:1101:8265:4219 2:N:0:ACTGAGCG+GTAAGGAG
TAATCTTGCGACCGTACTCCCCAGGCGGTCTACTTAGTGCGTTAGCTGCGCCACTAAAGTCTCAAGGACCCCAACGGCTAGTAGACATCGTTTACGGCGTGGACTACCAGGGTATCTAATCCTGTTTGCTACCCACGCTTTCGCACCTCAGTGTCAGTATTGGTCCAGTGAGTCGCCTTCGCCACTGATGTTCCTTCCCATCTCTACGCATTTCACCGCTACACAGGAAATTCCACTCCCCTCTACCATACTCTAGTTCGCCAGTTTTGAATGCAGTTCCA
+
ECFGFGGGGGGGGGGGGGGGFGGGGFGGGGGFFGGGCEFGGGGDGGGGGGGGGGGDGGFFGCGGGCDGGGGGGGGGGGGGGGGGGGGGGGGGGFGCGGGGGGGGGGGGGGGGFGGGCFGGGCFGGDGGGGGGGDF@BEDGGGGGGGG>FCCGGGGGGAFFGFGGGGG6DFGGGCGGGGGFFGGGDFGGFG@F7C6<EFFGFGFGCFFGGCEGFFFFGFF>FFFF7D0D(686BFAA20(4:(277AD:A?04))6*.6=303:BFAAB??AAA<@>@<BA2
@M02352:288:000000000-CKWC8:1:1101:14903:4237 2:N:0:ACTGAGCG+GTAAGGAG
TAACCTTGCGGCCGTACTCCCCAGGCGGACAACTTAGTGCGTTAGCTGCGCCACTCACGTCCCAAGGACACAAACGGCTAGTTGCCATCGTTTCCGGCGTGGACTACCAGGGTATCTAATCTTGTTCGCTCCCCACGCTTTCGTTCCTCAGCGTCAGTATCTGTCCAGGTGGCCGCCTTCGCCACTGATGTTCCTTCCATTCTCTAAGCATTTCACCCCCACACTGGAAATTCAACCACCCCCCACCATCCTATAGTCCGCCAGTTTCGAATGCATTTCCA
+
FGGCFGGFGGCGGG:BFDFGGGGGGGGD+76CFGGGDFFFGGGGGEEG8F7FFG8<CFFEE,85C<,4:EAAFFFFE>7:,:??,55:A+FCB,BCCC:FCFC=,,B,5BFEE8DB;@=C9,,3@DD86+8FFECE8*AE7EEF8E:9FD8FG>EC127,@<F;E7@?CCC:E65C7D*;3</7CFFCFG97D9A)7);11++11+++007::*.99)((()-5*9,77/=68*).(3?F6(((-3-3)(.,).6764@:(360.<)--383(29)1):)-
@M02352:288:000000000-CKWC8:1:1101:11731:4253 2:N:0:ACTGAGCG+GTAAGGAG
TAATCTTGCGACCGTACTCCCCAGGCGGTACACTTAATGTGTTAACTGCATTACTGCAAGGTCTAGCCTCACAACAACTAGTGTACATCGTTTAGGGCGTGGACTACCAGGGTATCTAATCCTGTTTGCTCCCCACGCTTTCGCGTCTCAGCGTCAATAATGTTCCAGTAGATCGCCTTCGCAATCGGTATTCCTTCTGATCTCTACGGATTTTACCCCTACACCAGAAATTCCATCTACCTCTCCCATATTCCAGGTAAGCAGTTTTCAAAGCAGTTCAA
+
FGCGFGGGGGDFFGGGGGFFGCFGGGGGGFGGGGGGGGGGGGGGGGGGGGGFGGGGGGGGGGGGGGGGFGGFGGGGGGGGGGGGGGGGGGGGGGGGFGGGGGGGGGGGGGGGGGGGGGFGGGDGGFGFGDGAFGDGDGEGGFGG6BEGGGGGGGGGGGA@=FA9;FCFGGGGGCFGCGGFFGDGCFFGGFG@CCA4>=:D>FCGFFFGCE35FFE=FF;;3A@AGGDF8AFFF6<<<EE9A)7773714:244)6705@<2<2(.-:)-66-406864:A2
@M02352:288:000000000-CKWC8:1:1101:7245:4254 2:N:0:CCTGAGCG+GTATGGAG
CATTCTTGCGAACGTACTCCCCAGGTGGATTACTTAATGCGTTAGCTGCGTCACCGAACAGTCTCTGCTCCCCGACCCCTAGTTATCATCTTTTAGGGCGGGGTCTCCGAGGGTATCTACTCCTGTTTTATACACACACTTGCGAACAACAGTCTCAGTCTGGCGCCTGTGCCCTGCTTTCCCATTCTGAGTTCTCCGAGATATACAATCTTTTCCCCGCTACACGGCGCATTACCCATCCCTCTCGCAATCTACACTCTGTCTTTTTGAAGCAGTTCACG
+
CG@FFFGGGGD@FFFGGGGGGGGGG8EFG,F9FEFGGG9FCGG7F5EE8@6@FGGG++@FGG<E,5,6,CF,,++++7,,,,:,,5,,5,,C<B,,,4,@7+++6,,:++@++@:D=,,,,,3@,@3=,,5,@,@DG*3?,2,***4*,,4;C,,,,,7?C,??8F4*=2+?+2**/*+3;++3++++5+++3.1)).))0C@C)*/*2+*0*1669>(36B>4**(/())))*6)52((.()418(-3((5::>F(.))))))))6)(-)).().*))).
@M02352:288:000000000-CKWC8:1:1101:21766:4261 2:N:0:ACTGAGCG+GTAAGGAG
TAACCTTGCGGCCGTACTCCCCAGGCGGTCAACTTAGTGCGTTAGCTGCGCCACCCACGACTCAAGGTCACAGACGGCTAGTTGACATCGTTTACGGCGTGGACTACCAGGGTATCTAATCCTGTTCGCTCCCCACGCTTTCGTCCATGAGCGTCAGTACATACGTAGTAGACTGCCTTCGCAATCGGTATTCTGTGTAATATCTATGCATTTCACCGCTACACTACACATTCTATCTACTTCCATATGACTCAAGTCAACCAGTATCAAAGGCAGTTCCA
+
FGGGGGGGGGGGGE@CGGGGGGGDGGCEFGGFGGGGGGGGGGGGCFFGGGDGGGGGGGGGGGGGGGFFEGGGGGGGGGGGFGFGGGGGGGGGGGG>CEFCFCCGGGFGGDGGCFGGGGGDDEFDFGGGGGGGGGGGGGGEGGGGGGGGGGGGGEGGGGGGFGGGGFF8EFFGGGGGGG=AFCECCCF=EGFFGFFFE@FGF++1)3@FFGF7:FB?F36>9@DF7FBGFF67=?BA<AF<AAA7AD>A)<BAB:3*6565AF?F<2.4:9)41(70.69A)
@M02352:288:000000000-CKWC8:1:1101:11329:4302 2:N:0:ACTGAGCG+GTAAGGAG
TAATCTTGCGACCGTACTCCCCAGGCGGTACACTTAATGTGTTAACTGCATTACTGCAAGGTCTAGCCTCACAACAACTAGTGTACATCGTTTAGGGCGTGGACTACCAGGGTATCTAATCCTGTTTGCTCCCCACGCTTTCGCGTCTCAGCGTCAATAATGTTCCAGTAGATCGCCTTCGCAATCGGTATTCCTTCTGATCTCTACGGATTTTACCCCTACACCAGAAATTCCATCTACCTCTCCCATATTCTAGGTAAGCAGTTTTCAAAGCAGTTCAA
+
9FEGGGGGGGDGGGGGGGGGGGGGGFGGGF@FGGGGGGGGGGGGGGGGGGGGGGGFGGGGFGGGGGGFEGFGGGGGGGGGGGGGGCGGGGGGFFFFFGGGGGGGGGGGGGGGGGGFGGGGGFFGGGGGGGGGGGGGGGGGGGGDGGGGGGGGGDEGGGFGGGGGFGCFGGGDFGGGGGGFFGG7D?CGGGGGGFFFFFFGF+8DCFFGC5DDCFFFGA@FFFFFGGFG1FFFF663>CEFEEFFF:?FFB2<BAFFB6*6)54?A>AFAAD64:F:F>BB9
@M02352:288:000000000-CKWC8:1:1101:19850:4379 2:N:0:ACTGAGCG+GTAAGGAG
TAACCTTGCGGCCGTACTCCCCAGGCGGTCTACTTATCGCGTTAGCTTCGCCACTAAAAGATCAAGTCTTCCAACGGCTAGTAGACATCGTTTACGGCGTGGACTACCAGGGTATCTAATCCTGTTTGCTCCCCACGCTTTCGCACCTCAGTGTCAATATCCGTCCAGGTAGTCGCCTTCGCCACTGGTGTTCCTTCCTATATCTACGCATTTCACCGCTACACAGGAAATTCCACTACCCTCTACTGTATTCTAGACTAGCAGTATCAGATGCAGTTCA
+
9BFFCFGGGGECCCFGGFGGGGGCGFGG8FFFFGGGF,:FFFG:CFGAE7CFGGGCEDFFFGGGGC,C,,CF<FFC7F7?FC9E,E?EBFFFFFGGGGFEDFGGGGEGGFCF,A>BECF=EGFFGGGG9AEFFGDCEECGFEE@:EG5EFCFFFA;CB;9E,1>DFE?C:DD,=5DDDD46CECCFGGGFEGGC=?EF@7CC6:3:AGGGFG7@CCCD;07B>FG::CB4?=F649477.83::26>>6A)496>64<48.47AAD<2:BF<A2=4?6>4
@M02352:288:000000000-CKWC8:1:1101:25904:4398 2:N:0:ACTGAGCG+GTAAGGAG
TAACCTTGCGGCCGTACTCCCCAGGCGGTCTACTTATCGCGTTAGCTTCGCTACTCACGGATTAAATCCACAAACAGCTAGTAGACAGCGTTTACGGTGTGGACTACCAGGGTATCTAATCCTGTTCGCTCCCCACGCTTTCGCACCTCAGTGTCAATATCGGTCCAGGTAGTTGCCTTCGCCCCTGCCGTTCCTTCCTATTTCTACGCATTTCACCGCTACACAGGAAATTCCACTACCTTCTACCGTATTCTATACTGCCCGTATCGGGTGCAGTTCTA
+
@CFGGGGFC+@+++8BFCGGG@A,,C6+86C@<FGCFG7C@F@F:A,CFF:FFC,,CFEC7FF,?,ED8C,ECFGFFFFG9C<FFGGC@F=B7CFB:EDEGGEEGGGFGEGG,AF;DEGE9AD9A<DC>CGGGCGGDG@BD7+CGC*0@88EFEF,3,@DA7BBEGF68<E,?,5:;:+*)*:*)**,*1*22,+9>F8:+++29+;/:=:D+7)8+)-1(0).**4<.)1/06))6(8?).3)-<-,26(5)6-*.:@2)(,,4(4((3;.(-75*-:).
@M02352:288:000000000-CKWC8:1:1101:14084:4398 2:N:0:ACTGAGCG+GTAAGGAG
TAACCTTGCGGCCGTACCCCCCAGGCGGTCAACGTAATGCGTTAGCTGTGCCACTCACGTCTCAAGGCCACAAACGGCTAGTTGACATCGGTTACGTCGTGGACTACCGAGGTCACTAACACTGTCAGCTCCCCCAACGGTTGTACCTCAGCGGACGTCTCTGCCCAGGCGGCCCTCTTTTGTCCTGATTGACGTTCCAATATCTACGCCCTTCACCACCACACGTGGAACTCCACGCACTCCAACAGTACACTACTTTGCCAGCTCAAAAAGTAATTCC
+
<AFE,CF,@@@+7+6@@,C@+6@,CD:@:@:FF,DF,66C+,,B6E<,56<9,,,,,:C<4,,9CEG,,:C,FCFC++++45C,,,55,++84+B74,+8+++A,6,3++88@,,8CFC,,@3,3,33,53@+8+8++**3*5*7@,+,,,A5***:**,,7,,,,7,:*:C8*)/12++++*+20<7+++*2()47)*:****)/*95*))05)*3*(-.8:>/*43,*))*))4(,(((.(),(3(:)).4)4)--*69)))(),),4)((.*)*)))
@M02352:288:000000000-CKWC8:1:1101:22964:4488 2:N:0:ACTGAGCG+GTAAGGAG
TAATCTTGCGACCGTACTCCCCAGGCGGTACACTTAATGTGTTAACTGCATTACTGCAAGGTCTAGCCTCACAACAACTAGTGTACATCGTTTAGGGCGTGGACTACCAGGGTATCTAATCCTGTTTGCTCCCCACGCTTTCGCGTCTCAGCGTCAATAATGTTCCAGTAGATCGCCTTCGCAATCGGTATTCCTTCTGATCTCTACGGATTTTCCCCCTACACAAGAAATTCCATCTACCTCTCCCATATTCTAGATAATCAGTTTTCAAAGCAGTTCAA
+
9EEFGGGFFEEGGGGGGGFGGGGGGGEGGGGFGGGGGGGGGGGGGGGGGGFFGGGFGGGGGGGGGGGGGGGGFFGGGGGGGGFACGEC<FFGGGGGGGGGDGGGGGGGGGGGGFGGGGGFGGGGGGFCGGGGFGGGGGDGGDECEGGD?DCGGGCCGGEAEAFGDG9BFF9;,;CCGC5A5*AE7FGG:,*=C5FFBAF78:1=CCFF*/?DC+)*AF0078@F*838;F6@AFCEE>EEF)44:(4(-(45).496476>:4<>AF2:<AA2(),06)).
@M02352:288:000000000-CKWC8:1:1101:9546:4520 2:N:0:ACTGAGCA+GTAAAGAG
CAATCTTGCCGCCGTACTCCCCAGGTGGAATGCTTATTGCTTTCGGTGTGCCGCCCAACAGTATACTGCCCCACGCCCCGCGCACTTCTTTTACACTGCGTGGTCTCCGAGGGTATCATCCTGTTTTCGACCCCCACTCTTGTGTCCCTCCGCCTCAATCTAGCCCCTGTGCGCCCTCCTCGACTTCGGTGCTCTCCGAGATATCTACGTATCTCCCCGCTACTTGGAGTTTTCCGCGTTCTTCTCGCAATCTCAACTGTTCCTGTTTAATGGGCTCCCAG
+
,@,6,<CFF,++8+FCGFGGCFGGG,CDGGGGGGGG,,,<6CF,B+B,8B,C8@F:F,,,,<,,6,:C,CF,,++8,++++++4++,,,5,C,9,,:E,?+8++,,,5++8++8,6;,,7,3,C,E<E+3+CF+@FGE8C;,3,3,3;,6@@****,,252,>D65**43,?*55)17*2;****2+3;**)0)+/()))29+0)*/0***2**.925(-2)3)*0)*,0)**14-31((-(.6<A(2(-,49).@(-).)5))).<2)).)),)3)(44>
@M02352:288:000000000-CKWC8:1:1101:20281:4530 2:N:0:ACTGAGCG+GTAAGGAG
CATTCTTGCGAACGTACTCCCCAGGTGGCTTACTTAACGGTTTCCCTTGGACACTCAAACCGAAGTCCGAATATCGAGTAAGCATCGTTTAGGGCGTGGACTACCAGGGTATCTAATCCTGTTCGCTCCCCACGCTTTCGTGCCTCAGCGTCAAATAAGGGCCGGTCAGCTGCCTTCGCAATTGGTGTTCTATGGCATATCTATGCATTTCACCGCTACATGCCACATTCCGCTAACCTCAACCTATTTCAAGCCGAACAGTATCAAAGGCAGTTCTGCGG
+
GGCCFGGGGGDECFDEGFFGGGGGGGGGGGGGGGGGFGGGGGDGGGGGGDGGGGGGGGGFFGGEBFEGGGGGGFGEGGGGGGGGGGGGFFGGGGGGGGGGFGGGGGGGGGGGGGGGGAFFGGFGDGGGGFEFFEGFEF=EGFE+,@FFGGGEECCFGGGGEECEEFGG>EFGGGGFGGCADGDGFFDGGGGGG<?>BFFFA>FGFFAFGFFGGADFGB;@E7=AFGFF);+;>34942).8:?BBBD>AB<<<8?59BF><<<:54>)6103:BF)*).43
@M02352:288:000000000-CKWC8:1:1101:25491:4548 2:N:0:ACTGAGCG+GTAAGGAG
CAACCTTGCGGTCGTACTCCCCAGGCGGGCAACTTAGTGCGTTAGCTGCGCCACCCACGTCTCAAGGCCACAGACGGCTAGTTGCCATCGTTTACGGCGTGGACTACCCGGGTATCTAATCCTGTTTGCTCCCCACGCTTTCGTGCCTCAGCGTCAGTTTTTGTCCAGGTAGCCGCCTTCGCCACTGCTGTTCCTTCCTATCTCTCCGCATTTCACCGCTACACTCGGCATTCCACTCCCCTTTACACTACTCTAGATTTCCAGTTTAAAATGCACTTCAA
+
,EFFFGGGGG+-8@FEGGGGGGGGG8FE++66DEGG9CE,CFFG7FGGGG+FGGGDG?F,44B,EF?+B4D4,B=+?CFGGGF,,5EFGGGGG+BF+CCGCGGGGGFF,@FEGGF9=AF;=FGEGDGGGGGDFGGC8CEGGDE,8CCGGFC,4:E?5C9,,@EGGGGG?,?+?CCDDDDF33?CGGF+06<F7AF9<4*:=77><=)7**75D?)@E39;9>,?C*(*(8>4=4:494,(4,(4).:)).46322*)-*-)))).54))6<:A44)/5)5)
@M02352:288:000000000-CKWC8:1:1101:25522:4581 2:N:0:ACTGAGCG+GTAAGGAG
TAACCTTGCGGCCGTACTCCCCAGGCGGTCTACTTATCGCGTTAGCTTCGCTACTCACGGATTAAATCCACAAACAGCTAGTAGACAGCGTTTACGGTGTGGACTACCAGGGTATCTAATCCTGTTCGCTACCCACACTTTCGCACATGAGCGTCAGTTACTGACCAGGGAGTCGCCTTCGCCACTGATGTTCCTCCAGATATCTACGCATTTCACCGCTACACCTGGAATTCCACTCCCCTCTCCAAAACTCTAGCCTGCCAGTTCTCAATGCAATTCC
+
<EFFFGGGFGGGGGEGGGGGGGGGFGGGGGGFCFGFGAFDGGGGGGGGGGGGGG,CFFGGGGGGDGEGGGGGGFGCFGGGGGG9<CFEC7FGEGGGGCGGDCFGGGGGG?FGGGGGGFGGGGGGGGGEEGGGGGGG7AFFFDDE>CGFFF6C:9EGE=A,;D;DGFG,4>:EEG*95CCF):8:DE6+19C7;?16@54>FF6+.@F*5C5>CFFF>):12>7@755*4)97*9<<2:BFFFF0,8>(44<32:4*4490(328:<4<)))-),*4=<<A
@M02352:288:000000000-CKWC8:1:1101:21512:4585 2:N:0:ACTGAGCG+GTAAGGAG
TGACCTTGCGGCCGTACTCCCCAGGCGGTCTACTTATCGCGTTAGCTTCGCCACTAAAAGATCAAGTCTTCCAACGGCTAGTAGACATCGTTTACGGCGTGGACTACCAGGGTATCTAATCCTGTTTGCTCCCCACGCTTTCGCACCTCAGTGTCAATATCAGTCCAGGTAGTCGCCTTCGCCACTGGTGTTCCTTCCTATATCTACGCATTTCACCGCTACACAGGAAATTCCACTACCCTCTACTGTATTCTAGACTAGCAGTATACGATGCAGCTCCA
+
FFGG<FGDFCBGCFFGCCFGG7@@FFEFC@FGGGGFFGFGGGEGGGGFGGGCEECFFFFGGAFDGGGGGFGGG9F@7F7?FEEE<<?AFGGGGGDEGGGF7=FC,AFDGG7CA=ADGF9FDFFGFFA@FGDGF@DFGG6CDFGGEG5>C??EFG7,@EFGFFGFF?DF?CFFE7?<DDGFF7CC566EG6**;?F));AFA7;75CACDC>GFA?FF>6>BF<FG46<(017B*)<:>B0222<B>25A99<)-6*62*)(()-6)))),-,80*4).,(.
@M02352:288:000000000-CKWC8:1:1101:21432:4602 2:N:0:ACTGAGCG+GTAAGGAG
TAATCTTGCGACCGTACTCCCCAGGCGGTACACTTAATGTGTCAACTGCATTACTGCAAGGTCTAGCCTCACAACAACTAGTGTACATCGTTTAGGGCGTGGACTACCAGGGTATCTAATCCTGTTTGCTCCCCACGCTTTCGCGTCTCAGCGTCAATAATGTTCCAGTAGATCGCCTTCGCAATCGGTATTCCTTCTGATCTCTACGGATTTTACCCCTACACCAGAAATTCCATCTACCTCTCCCATACTCCAGTCAAGCCGTCTTCAAAGCAGTTCA
+
<@EFFFGGGGDCEGECGGGFGG8BFEGGGECGGGGGAEGGGGE9EFGFGACEFGFF@<EA<FFGGCAFCFDGFFGFGGDEGE9E,9@<EBFGG7DDFF7FEGFC<,4E,5BBDFC9,4?A9D<FFGG8D>FFGG,>B>+>D==8C+=+,@@8+443CG9DDCCFFDCGF,DEFFFDC0@>5>E*;FCEECC@=58<4AC@FFC:9:85**2>FFE=GA;((0=FFC3*8)6@66)7>)<74/7/318440(.5()0))*.,3(-2((4<)6.)(0,*6-2
@M02352:288:000000000-CKWC8:1:1101:21435:4622 2:N:0:ACTGAGCG+GTAAGGAG
TAATCTTGCGACCGTACTCCCCAGGCGGTACACTTAATGTGTCAACTGCATTACTGCAAGGTCTAGCCTCACAACCACTAGTGTACATCGTTTAGGGCGTGGACTACCCGGGTATCTAATCCTGTTTGCTCCCCACGCTTTCGCGTCTCAGCGTCACTAATGTTCCAGTAGATCGCCTTCGCAATCGGTATTCCTTCTGATCTCTACGGATTTTACCCCTACACCAGAAATTCCCTCTACCTCCTCCATATTCTAGGTAAGCAGTCTTCAAAGCAGTTCAA
+
EFFFFGFGGGGGGDEFGGFGGGGE@FGG:FFFEEGGGGGG<FEGEGGFG@FGGGGCFG9<FFFGG9FEEF<EFGG7FFFGFGGEDFGGE,BCFCGF8D+4>FEFGGFD<FFGGCFEFGGGGGAFEF9EEEGFGGGGG>CEDCEGEEE+733A>CEC+@CDGFFDFCGCFC>9DF>*/3*/*7EGGGFGG,;::7B?E*:@:7=CC>FF37)86+7=FFDF=:1AC8=F10;AF+)73<<AA))((.,8<:<A<BB=)-9).8<1)(.6:<2<2(04@AA4.
@M02352:288:000000000-CKWC8:1:1101:26163:4650 2:N:0:ACTGAGCG+GTAAGGAG
TAACCTTGCGGCCGTACTCCCCAGGCGGTCAACTTAGTGCGTTAGCTGCGCCACTCACGTCTCAAGGACACAAACGGCCAGTTGACATCGTTTACGGCGTGGACTACCCGGGTAACTAATCCTGTTCGCTTCCCACGCTTTCGTTCCTCAGCGTCAGTATCTGTCCCGGTGGCCCTCTTTGCCCCTGCTTTTCCTTCCAATCTTCACCCATTTCACCCCTTCCATGGAACTTCCAACACCCTCTACAGTACATTTATCTACCAGGTACATATTCAGTTCC
+
9F@EFGGAEEDGGGGGGFGFFEGGGGGGGGGGGGGGG@FFGGGE7FFGGG7FFGFDGF<CFEE9EFFEE=,,:CE=FE+8=EB,<,C@FCFGGGFGGEEG+F+=>>A<<3@7F+,8,,@,6F=EGG,>83+8@DFF:5*4@;@FF8D+,6,,>AE>>FEFCGGC;,,18*4=,C**/00+12++2:5*+1;C+7ACE;6;69:+.+**1=)CF?)9@)-8(),002(*.9)8*1)-5,41233(.)))).9.)-)*))*)-.))(,)-)).-)4*)/.))
@M02352:288:000000000-CKWC8:1:1101:18232:4704 2:N:0:ACTGAGCG+GTAAGGAG
TAACCTTGCGGCCGTACTCCCCAGGCGGTCTACTTATCGCGTTAGCTTCGCCACTAAAAGATCAAGTCTTCCAACGGCTAGTAGACATCGTTTACGGCGTGGACTACCAGGGTATCTAATCCTGTTTGCTCCCCACGCTTTCGCACCTCAGTGTCAGTATCAATCCAGAGTGTCGCCTTCGCCACTGATGTTCCTTCCTATATCTACGCATTTCACCGCTACACAGGAAATTCCACACTCCTCTATCGTACTCTAACCTGCCAGTATCGGGTGCAATTCC
+
GGGAFGGGGDGGD7@CFFFGGGGCGGEFFFGFFGGGGGGGGGGGGFGGGGGGGGGGGGGGGGGG8BFGGGFFFGGGEGGEGFCFFGGFGGGGGGGGFGGGGGGGGGGGGGGDGGGGFFCGDFGCCFGGGFGGGGGG8EGGGGDG+:EFGGGGGGGAFFFGGGGGGGGGGGG,>CGF475A;DGEGGFF;C9DC?F3<FFGFC7:?++*9::CDFE+<5;>FB<F=*3*4?=?FF<428:B<<<:).<8,26:<)6*6:7:???:4><2((4(21?<=4)6
@M02352:288:000000000-CKWC8:1:1101:26247:4716 2:N:0:ACTGAGCG+GTAAGGAG
TAATCTTGCGGCCGTACTCCCCAGGCGGTATACTTAACGCGTTAGCTTCGCTACTCACGGATTAAATCCACAAACAGCTAGTAGACAGCGTTTAAGGGTGGGACTACCAGGGTATCTAATCCTGTTCGCTCCCCACACTTTCGCACATGAGCGTCAGTTTTTGGCCAGAGAGTCGCCTTCGCACCTGCTGTTCCTCCGTCACTCTACGCTTTTCCACGCTACCTAGTGAATTCCACTCCACTTCCCACATACTTAGACTGACAGTTTTACAGGACCGTCCA
+
9E@,CFGGGG++7@@BEFGGGDGCCGGF6+CCFGGG,,6CFGFFGEGC<ED:FG8<FGF,+4,:C9EFE9FEGGFFFGGDD:?,@<,,?=?:CB,:,,,+4@BFCFFGGGDGFGDEDF,8C,,,:F5BEC8FGF,@CEFGGC8+>>@B,7,4418:@FE9,1**6FA8,:4;8,7C5C8A4C*2):6*0+>;FC67())*)*+27FC*2*)19*)*370:<>(***)*.*/=*75<21:87)6)).2(-)-,.)5*-)1))..)46)-))))(.7(0-8((
@M02352:288:000000000-CKWC8:1:1101:11037:4719 2:N:0:ACTGAGCG+GTAAGGAG
TAACCTTGCGGCCGTACTCCCCAGGCGGTCTACTTATCGCGTTAGCTTCGCCACTAAGTCATTACAACCCAACGGCTATTAGACATCGTTTACGGCGTGGACTCCCAGGGAATCTAATCCTTTTTGCTCCCCCCGCTTTGGCACCCCAGGGTCAGTACTAATCCAAAGTTTCCCCTTGCCCCCTGCTGTTCCTTCCCATACCAACCCATTTCACCGCCACCCAGGAAATTCCACCCCCCCTCTTCCGCCCCTTGCCTGCCAGTCTCCGGTGCAATCCCAAG
+
FFGGFGGGGCDFGEGGGFGGGGGGGGGG@:FEGGGG<,CF+FGGDGGGCCFG=FE,E,CCFEFGFGFGGGGGG>:C>C,C<,,<5:,:FF=D<F+4+@F=?<,,A3,DFD+,35,CC,F9,,,C9+,,@EG7+:+*3@:,,3,@8*19=**,41=5,5,,42?=,,724,,6,=6DC**;A*3**2++59CDF);((*+*)0**6))*207**92)*.(,(0(5F*4*68=F76(-,2((((()))-(((-(((.6)).2254))..1(-(()-*))454.
@M02352:288:000000000-CKWC8:1:1101:19201:4723 2:N:0:ACTGAGCG+GTAAGGAG
TAACCTTGCGGCCGTACTCCCCAGGCGGTCTACTTATCGCGTTAGCTTCGCCACTAAAAGATCAAGTCTTCCAACGGCTAGTAGACATCGTTTACGGCGTGGACTACCAGGGTATCTAATCCTGTTTGCTCCCCACGCTTTCGCACCCCAGTGTCAATATCAGTCCAGGTAGTCGCCTTCGCCACTGGTGTTCCTTCCTATCTCTACGCATTTCACCGCTACACAGGAAATTCCACTACCCTCTACTGTATTCTATACTAGCAGTATCAGATCCAGTTCCA
+
FFGFGGGDFGGDCEFGFGGGGGGC8F@:@FGFGGG,CFDEC:C@BF9FFCGGEGFFFEFF7EFGGGFFGFCFFFGGGG>E8FA9FGGFGGGGGGGD:CFFC7CFGGDFGDGGGGCFGGFFGC9CFFGF=FG8BFDEGGD6EFEEEG:**4@F,=DC,DF@GGGG?E9>:D,>D@?21CDF4*::<?C*+0:<C3:<EFF@A*+@?8A:D*):+19@F30993))6*,98/87@F)6).43<)8(4<4)-)6445)*..*))4)).692.)))()0)/5<))
@M02352:288:000000000-CKWC8:1:1101:18178:4730 2:N:0:ACTGAGCG+ATAAGGAG
TAACCTTGCGGCCGTACTCCCCAGGCGGTCAACTTAGTGCGTTAGCTGCGCCACCCACGACTCAAGGTCACAGACGGCTAGTTGACATCGTTTACGGCGTGGACTACCAGGGTATCTAATCCTGTTTGCTCCCCACGCTTTCGTGCCTCAGTGTCAGTATTTGTCCAGGTAGCCGCCTTCGCCACTGATGTTCCTTCCAATCTCTACGCATTTCACCGCTACACTGGAAATTCCACCACCCTCTACAGTACTCTATTTTGCCCGTTCAAAATGCAGTTCCA
+
FGGFFGGGGGECGCBFGGFGGGGGGGFDFCGGGGGGGGGGFGGGGGGGGGGGGGGGGGEGGGGGGGGGGGGFGGGGGGGGGGGGGGGGGGGGGGGDGGGGGG7FGGGGGCDGFGGGGGGGGGGFGGGGGGG<BFCGGGCGGGEGFEFGGFFGG=2>AFGGCEFGGGDG?FGEFGGGGGGFFGGGCGF+1+>CF<FE<F6:+5AFFFFDDE>DG6673)493))8:*(*5*8=*8)-(4?0:0(()6:0442<><9*)4B))4)(22((4<2<2<F.86AB2
@M02352:288:000000000-CKWC8:1:1101:11502:4764 2:N:0:ACTGAGCG+GTAAGGAG
CAACCTTGCGGCCGTACTCCCCAGGCGGATAACTTAGTGCGTTAGCTGCGCCACTCACGTCTCAATGACACAAACGGCTAGTTGACATCGTTTACCGCCTGGACTACCAGGGTATTTAATCCTGTTCGCTCCCCCCCCCTTCGTTCCCTCGCGTTAGTTTCCGTTCAGGTGGCCCCCTTCGCCCCTCATGTTCCCTCCAATCTCCACGCATTTTACCGCCTCTCTCGACATTTCACCACCCCCCACCGTACCCTCGTCTGCCACTTCAAAATGCAGTTCC
+
,C<<EFGGGG@+@FFGGGGGGEGGG,@C++8CFFGGCEFGGGGEGFGFECEGGG,C8C,:,AF9C9?,,5E,C4:,,>++=BE?F9,A,+:BF7?,BF4+:AFB,4EE,,BFD<,,,,C,,C,5CFD+>+3@FG7++**>D6*42,<*,,*444**4,,422*++5<9C,2B27*):);;>CE55***++00*6*-4..2***:)*7*35.9>*46F)-,()()**,*45)97B)52),4?0((,4((.3?0))-)4(0(63)).64:)5)4<B4.*6<5
@M02352:288:000000000-CKWC8:1:1101:6881:4799 2:N:0:ACTGAGCG+GTAAGGAG
TAATCTTGCGACCGTACTCCCCAGGCGGTCTACTTAGTGCGTTAGCTGCGCCACTAAAGTCTCAAGGACCCCAACGGCTAGTAGACATCGTTTACGGCGTGGACTACCAGGGTATCTAATCCTGTTTGCTACCCACGCTTTCGCACCTCAGTGTCAGTATTGGTCCAGTGAGTCGCCTTCGCCACTGATGTTCCTTCCCATCTCTACGCATTTCACCGCTACACAGGACATTCCCCTCACCTCTACCATACTCCAGTTCGCCAGTTTTGAATGCAGTTCCA
+
G9FGGGGGGGGCEEFGGGGGGGGEDFCFFFFEFGGGGGGGEGGGGGGCFGGEGGFGGGGGGGGCCGCCFGGGGGG77BF>FGGGGGCFGGGGG7FCGFFBFG+AFDFG?EGGGGGGGFGGBF9=FGGGGGGGFGCGCEGGE78@8C8*;DDGAFFCGGFFGFGEEA>8?FFFGGC>CCDFFDGGGFFCCFGGC?AEEFF:AGF717ACD=A<FFFFGE90(78?4<0C(7=//9),((,4:BF?2)6)),.-,(.)64839?B()65<((4:6)1.@4<A)
@M02352:288:000000000-CKWC8:1:1101:18151:4808 2:N:0:ACTGAGCG+GTAAGGAG
TAACCTTGCGGCCGTACTCCCCAGGCGGAATGCTTAATCCGTTAGGTGTGACACCAACAAGCATGCTTGCTGACGTCTGGCATTCATCGTTTACGGTGTGGACTACCAGGGTATCTAATCCTGTTTGCTCCCCACACTTTCGCACCTCAGCGTCAGTATCGAGCCAGTGAGCCGCCTTCGCCACTGGTGTTCCTCCGAATATCTACGAATTTCACCTCTACACTCGGAATTCCACTCACCCCTCTCGAACTCAAGACCAGGAGGTTACCAGGCAGTTCCAG
+
DCAFFFGGGC:EEDFGGGGGGGCFGCEFEGGGGGGGGGDFGGGGGGGGFGGGGGGGGGGCGCCE<?FGGGGGCGGEGCFGGFFGFFGCFFFG?FFGE+FFGGGDCGGFCGGGGGEECFGGEFGGGGGFE9BCFGG7EFGCDEGGGGGG?DF6>C8@E9=;8+*@C,>D9:DCFEGGGGFAFG852<?10:C>@5@55>=DF+;:<+)2*:)1+;?B+;<@;6@6C*6/85?@*9<2(,(((,,4((4).1(.)4,=8,7230414157)6:<0<>04:AA4
@M02352:288:000000000-CKWC8:1:1101:12853:4820 2:N:0:ACTGAGCG+GTAAGGAG
TAACCTTGCGGCCGTACTCCCCAGGCGGTCTACTTATCGCGTTAGCTTCGCCACTAAGTCATTACAACCCAACGGCTAGTAGACATCGTTTACGGCGTGGACTACCAGGGTATCTAATCCTGTTTGCTCCCCACGCTTTCGCACCTCAGTGTCAGTATCAATCCAGAGTGTCGCCTTCGCCACTGCTGTTCCTTCCTATATCTACGCATTTCACCGCTACACAGGAAATTCCACACCCCTCTATCGTACTCTAGCCTGCCAGTATCGGGGCTAATTACAAA
+
GGGFFGGGGGGGGDGGGECFGGGGGGGDFFGFFGGGGCDGGGGGGDFGGGGGGGGFGGDFFCFGGGGGGGDGGGGGGGFFDFFGGGGGFDGFGC7CFEGEGGDDGFF@@F<FGDFDGGFFGFFGFFGGGGGGGGGGCEGGGGGEECFFFGGGGFEGF@9E9<@FGFGGBEFGEFCDD=FFD*A6?,=CFGGGG?F;E7A++:=>7:317EFGGFFFG39>)7)7**4>4@F46?2(((,(-(5A<62(48<AA2<793F??B?>2:((-(((,.7)*)-))
@M02352:288:000000000-CKWC8:1:1101:17352:4852 2:N:0:ACTGAGCG+GTAAGGAG
CATTCTTGCGAACGTACTCCCCAGGTGGGTCACTTATCACTTTCGCTTAGCCACTCAAACCGAAGTTCGAACAGCTAGTGACCATCGTTTACGGCGTGGACTACCAGGGTATCTAATCCTGTTCGCTCCCCACGCTTTCGTCCATCAGTGTCAGTATATTATTAGTAATCTGCCTTCGCAATTGGTATTCTATGTAATATCTATGCATTTCACCGCTACACTACATATTCTCACTACTTCATAATAACTCAAGACAACCAGTATCAAAGGCAATTCTACAG
+
EAE9FGGGGE:@@@FFGGGGGGGDGFGGGGGGGGGGGGGGFGGGGGGGGGGGGGFGG?FG@CF7+DFGGGGGGFGCF9FGGGGGGGGGGGGGGGGGGDGGGGGGGGFGDGCFGGG9FGGGGGD5@FGGGGGFEEEFGGGGGEEGG9EFGGFGF,@DE;BACFGGGGFGG=CF@@DGGFG>>D?C*:2DFFFCC8=6EFFG9@:FEFAG@GCFGFDEEF>EFF3A<75FCC7+:@>EFFFFCE?EC6C))7)64<@F1?:4(.4:<4<)4(4(.41604<4)
@M02352:288:000000000-CKWC8:1:1101:12818:4874 2:N:0:ACTGAGCG+GTAAGGAG
TAACCTTGCGGCCGTACTCCCCAGGCGGTCAACTTAGTGCGTTAGCTGCGCCACTCACGTCTCAAGGACACAAACGGCTAGTTGACATCGTTTACGGCGTGGACTACCAGGGTATCTAATCCTGTTCGCTCCCCACGCTTTCGTTCCTCAGCGTCAGTATCTGTCCAGGTGGCCGCCTTCGCCACTGATGTTCCTTCCAATCTCTACGCATTTCCCCGCTACACTGGAAATTCCACCACCCCTTACAGTACTCTAGTTTCCCAGTTCAAAATGCATTTCC
+
GCEGFGGGGGDGGGFGGGGGGGGGGFGGCGFGGGGGGGG9FEGEGGGGGGGGGGEGGGGGGGGCCFGGG<FGGFGG:7CFF?FGGGFAFCGGG@FGGD7C>>=,5FGGFFGGDFF@CFG9FGF9CFDEGDGGGGGECG6C@FGGGGGGGFDCC?GGG,,6DBCF9?@D6>BCGGCDD55AADEEDFGFGFE7@?FEFFFCA*1166A*/*:D?=)9=)7(3:)<DC:45*7/*0)6::BF1,(,,...-).)).6*.:*).4<2:))62-2)4>B)/)6)
@M02352:288:000000000-CKWC8:1:1101:8579:4874 2:N:0:ACTGAGCG+GTAAGGAG
CATTCTTGCGAACGTACTCCCCAGGTGGGTTACTTATCACTTTCGCTTGGCAACCCAGACCGAAGCCGAAACAGCAAGTAACCATGGTTTACGCCGTGGACAACAAGGGTACCTAATCTTTTTCGCACCCCACGCTTTCTTCCCTTCGCGGCAATCAATTGTTAGTGATCTGCTTTCGAAATAGGTTTTTTGTGTATAATCTATGAATTTAACCGTTACACAAAACATCAAAACAATTTCAAAATAATCCATAATTGCCAGAACCAAGGCAAATTTTCGGG
+
GFEFFGFGGDCGDF@FGGAFC@FGEFGGGGGGGGGGGCFGGGGGGGGG,6E,6,,,,CF@D@@6@+B++@F7,4,,,,,C9?,5,,:CF<E<F7+64@+:45BE?<BFE8,,7,C46@,,,,,,3+++6@CC=+:CEC,,,@D,@,,++***B*,,>;CC9D5,,@>2,@,,?,8881*;)*,4*,,5**3)*()9)+1+;++;)+1:@71CD4()/)-6-*,)**(:,****02())..)..))))6)).--.)1).*6)((((.((-40((.84=:-9(
@M02352:288:000000000-CKWC8:1:1101:20090:4885 2:N:0:ACTGAGCG+GTAAGGAG
TAACCTTGCGGCCGTACTCCCCAGGCGGTCAACTTAGTGCGTTAGCTGCGCCACTCACGTCTCAAGGACACAAACGGCTAGTTGACATCGTTTACGTCGTGGACTACCAGGGTATCTAATCCTGTTCGCTCCCCACGCTTTCGTTCCCCCGCGTCAGTATATGTTCAGGTGGCCGCCTTCGCCCCCGTATGTCCTTCCAATCTCGTCGCATTTCCACGCTACACTGGACATTTCCCCACCCTCTACCCTACTCTACTCTTCCCGTTCAAACTGACGTTCC
+
FGGCFGGGGGFFEC@FGFFDFGGE<EFD@@:,<FFF9CAEEFGGGGG9@@:CCGEFFGGCCFGAF<,:CCE<=FG++@:CA,C<E@??FB7FF@E@,A:+4=FBF8EF=8FC<8=E9DFFDGC5EFC8C=>=FG,3>@CBCF3DECC*,33*4*::5D9@,,24,@,2?,?*:4)///>A)/8CC5=**0*3*.9>4762/***,)019*)7?*4/0.6((0,.:*(9(6/***)..,(,4-42)))(.:<204)*-)0).-((((((6),.).),)48?
@M02352:288:000000000-CKWC8:1:1101:22758:4891 2:N:0:ACTGAGCG+GTAAGGAG
TAATCTTGCGACCGTACTCCCCAGGCGGAATGCTTAATCCGTTAGGTGTGTCACCGAACAGTATACTGCCCGACGACTGGCATTCATCGTTTACGGTGTGGACTACCAGGGTATCTAATCCTGTTTGCTCCCCACACTTTCGTACCTCAGCGTCAGTATCGAGCCAGTGAGCCGCCTTCGCCACTGATGTTCCTTCCAATCTCTACGCATTTCACCGCTACACTGGAAATTCCACCACCCTCTACCGTACTCTAGTTTGCCAGTTCAAAATTCAGTTCCAA
+
EEGAEEGGGGGGD7@CF8FE8CG:CFDEGGFGGGGGGGGGGGGGGGFGGEFDEAFGGGGGGGGFGGGGGGGGGGGGGGCGGFGGGGGDGFFGGGDFGFFG7FGGFGGGFGGGGGGFFAFFGGGGFFGDFGDGGGGGG8DFGGG6BBFFFFDECEGDGGF9*@F>C@FGCFFEGGDGGGDFBGCE?FFFC+9@27AE3AFDFGFGEFF:CEFFGAC=;)311@:@C5:62=@@/9A03:6080(.))(--80-))674)8<><02<BBF4)),.6@67>2<6
@M02352:288:000000000-CKWC8:1:1101:24991:4897 2:N:0:ACTGAGCG+GTAAGGAG
TAACCTTGCGGCCGTACTCCCCAGGCGGTCTACTTAATGCGTTAGCTTTGAAAAACAGAACCGAGGTTCCGAGCTTCTAGTAGACATCGTTTACGGCGTGGACTACCGGGGTATCTAATCCCGTTTGCTCCCCACGCTTTCGTACATGAGCGTCAGTGTTGACCCAGGTGGCTGCCTTCGCCATCGGTATTACTTCAGATCTCTACGCATTTCCGCGCTACACCTGAAATTCTACCACCTTATATCACCATCTAGTTTGCCAGTTTGAAATGCAGTTACCA
+
EEGCEDGCGGGGDGGGGGGGGGCCFGF7C@FFGGGGGCFFGGGGGFGGEEF9FAFEAFGGGFEC@EF@DFGGEGEFGGGD<C9AFFGGGGGG<?CDGGCCEDEFGGEC:::>+@,CEDFGGGGGGFCFGGCFGCEEEE8EGGG>ECFCECFGGEEE?CGG@FFFGGCFE:5E:5CFC>C5B3*/;55A5CG1;<FFFFFFFC++<FF3*:727*(.25796=:FGGB64=*9F45)47<()))-4:B2()-35<)*4)*.2)4:2)))6).)))*.1-.6.
@M02352:288:000000000-CKWC8:1:1101:24977:4908 2:N:0:ACTGAGCG+GTAAGGAG
TAACCTTGCGGCCGTACTCCCCAGGCGGTCTACTTAATGCGTTAGCTTTGAAAAACAGAACCGAGGTTCCGAGCTTCTAGTAGACATCGTTTACGGCGTGGACTACCGGGGTATCTAATCCCGTTTGCTCCCCACGCTTTCGTACATGAGCGTCAGTTTTGACCCAGGTTGCTGCCTTCGCCCTCGGTATTCCTTCAGATCTCTACGCATTTCACCCGTACACCTGAAATTCTACCACCCTCTCACTCACTCTATTTCTCCAGTTCGGAATGCAGTTCCC
+
EFGGFFGGFGGGGGCBFCFFGCFDFG7C@FFDFGGGGGGGCFFGFGAFFGG9FGGGG?DEDGGCC7C@FGG:>F=FGGEEAFGF9FCGGFFGGG77:F>CGGGGGG,>FGGGDFGGGCCEFC+@FGCD;E@FGC<@8*85C*4DGEC+<,>*118A:,@@:F;?EF,B:,,2<:CGGFFAAC=*/17***3;F)6;<61;;CF+1;093:@?C@9=*)-(4>)7FC0*./**9*--,53-(,.1).))..644))94)*)6).)..,((4(3-4*6=AA2
@M02352:288:000000000-CKWC8:1:1101:22731:4911 2:N:0:ACTGAGCG+GTAAGGAG
TAATCTTGCGACCGTACTCCCCAGGCGGTACACTTAATGTGTTAACTGCATTACTGCAAGGTCTAGCCTCACAACAACTAGTGTACATCGTTTAGGGCGTGGACTACCAGGGTATCTAATCCTGTTTGCTCCCCACGCTTTCGCGTCTCAGCGTCAATAATGTTCCAGTAGATCGCCTTCGCAATCGGTATTCCTTCTGATCTCTACGGATTTTACCCCTACACCAGAAATTCCATCTACCTCACCAATATTCTAGGTAAGCAGTTTTCAAAGCAGTTCAA
+
GFGGFFGGGGGGCFFFGGGGG:EECFGCFFEEFFGGGGFFGGGGGGGGGGGGGGGGGEGGGGGGGGGGAGGGGGGGGG8<F<?FFDD?FEDG@DEFCDCFGDGGGGG8EEFCEGGGGGGGGGCGGFGDGGGGGGGGE>+>DFGGGGGGFGFCGG68:EFGGGEGG,@CE>;EFGGDGGGFFCCE??FEEFGGGFFFFFFGFFFGFFFC?CEG*;<A<A;12AEFCG0736+;6A<<>EFF9@)(.()(..-6AA<*5404<241<>B>)52.5(04=24).
@M02352:288:000000000-CKWC8:1:1101:10796:4928 2:N:0:ACTGAGCG+GTAAGGAG
TAACCTTGCGGCCGTACTCCCCAGGCGGTCAACTTAGTGCGCTAGCTGCGCCACCCACGACTCAAGGTCACAGACGGCTAGTTGACATCGTTTACGGCGTGGACTACCAGGGTATCTAATCCTGTTTGCTCCCCACGCTTTCGTGCCTCAGTGTCAGTATTTGTCCAGGTAGCCGCCTTCGCCACTGATGTTCCTTCCAATCTCTACGCATTTCACCGCTACACTGGAAATTCCACTACCCTCTACAATACTCTAGTTTGCCAGTTCAAAATGAAGTTCC
+
F,BEEFGFGG7FFF:CFFFGGGGGGGGG@FCFFGGGGGGGG+CE7FGGFCGEEGGGFFCC:FCCFFGGECFAEFGGGG@BFGGGCGG,<FFGGCFFDEECFGGFGF8AFGGGFGGFFA=CGGCCFDGGGFG8DFCFGGGG7C*@*C3=FGFFGFGGGGGGFFFG9@2DGGGGCCCD4CCA4?CEDGFGF7@DC5CE3)1;6<+@CAF3CCBDFF?FFB>;93<?**,5(1**1646)3:0:<:0<A224A>22<>*5<?9)494>9<45<>2).*6F2)6
@M02352:288:000000000-CKWC8:1:1101:24017:4930 2:N:0:ACTGAGCG+GTAAGGAG
TCACCTTGCGTCCGTACTCCCCAGGCGGAATACTTATTGCGTTAGCTTTGCCACCAAAAGATCTAGTCCCCCAACGGCTCGACGCATTCTTTTCCGCCGTGGATTCCATGGGTTCCTAACCCTGTTTCTTCCCCCCCTTTTCCCCCTCCCCTTCCAATTCCAGTCCCTGTACTCGCCTCTGCCACTGTCTTTCCCTCCCTATCTTCTGCTTTCCCCCCCTACCCCGGAATTTCCCTCACCCTCCTCTTCATCCTACCTCAGTCTCATCAAGTCCGTTTCCA
+
G,@,CFGAFG7C@CFEFGGGG78,FFE@+7C,EFFFC,,<CGGCFEFF,,,:CF,,,C,@66,,<,CF6,:>+,8,++8,++++++++,,9C9,5++++@4++,,,C,,:<+,+3,,883,,3,@F9@33CFFG+@CEF:,,,3,5*3**1,,,,5,,7,,26>?,7,,72,41*2):C6);A6C+0++++1;7*.55)2***;)3+++122+1)285(-(8()9)(),)//9/59((.1.,-3(8<)))62-,6*,)*(()).))-6))..))0(92:4)
@M02352:288:000000000-CKWC8:1:1101:24335:4931 2:N:0:ACTGAGCG+GTAAGGAG
TAACCTTGCGGCCGTACTCCCCCGGCGGCCAACTTAGCGCGTTAGCTGCGCCACCCACGACTCAAGGTAACAGACGACTAGTCGACCTCCTTTACCCCATGGAACACCCGGGTATCTTATCCCGTTTGCTCCCCACCCCTTCGCGTCCTAACGTTAATATGGTTCCAGTCGATCTCCCTCGCAACCCGTCGTCCTTCTGAGCACTACGGACTTTACCCCTACACCACACATTCCAGCTACCTCCCCCATACTCTCGGAAAGCACATTTCCACGCAGTTCAA
+
,@8,;6EE,+C@@FFG7FFGGE+++:C6++6:CECF9,@@=CF,CGBFFE7FGFFFGD@+CFGF,5,:,<E<5B,++4++3<,33>++,,:88C,,,++:,:8,,,,+53:35>7>,,3@;@,3,@E*,,,7>FCF*=*4BC:8*=8<52+2*****<<++72+3?,<C,*38**3;087)717)**22**1*,)6<467****)9)*/5;5C*.*<9:(,745<9(9(5)9*8))()).3)4(-3((.((),)))((0((4(((.<A))4),-)-0.)).
@M02352:288:000000000-CKWC8:1:1101:8372:4934 2:N:0:ACTGAGCG+GTAAGGAG
TAACCTTGCGGCCGTACTCCCCAGGCGGTCTACTTATCGCGTTAGCTTCGCCACTAAGTCATTACAACCCAACGGATAGTAGACATCGTTTACGGCGTGGACTACCAGGGTATCTAATCCTGTTTGCTCCCCACGCTTTCGCACCTCAGTGTCAGTATCAATCCAGAGTGTCGCCTTCGCCACTGGTGTTCCTCCGAATATCTATGAATTTCCCCCCCACACTCCGACTTCCCCTCACCTCTCTCGAACGCAAGACCAGGCGTCTACAATGCAGTTCCATG
+
6,;,;,6,;6+@@FCC7<EFGCC,8D7+8@FDFFEG,C,,:FF@FF<FG:F=:FAE,C<C<F<,FFA8C,8C?==,B+BE?,<F9,B:AEFGG7C:+@F7+B9A,,88>:,3A,C9EE?3E,CFF,@=EGFE,@CF8++7+@3@5:FD6@,,7:D,@CC;E7,D,3>CF;DF*1**9;7))*;,80<8/4+:1)263>)1;C+;)11+++@DD*6.:),31@35*17)7@76).(33,4)()..4(..(-,,(-.0,(<0114(,(62)).(667)*))))
@M02352:288:000000000-CKWC8:1:1101:25555:4936 2:N:0:ACTGAGCG+GTAAGGAG
TAATCTTGCGACCGTACTCCCCACGCGGAATGCTTAATCCGTTAGGTGTGTCACCGAACAGTATACTGCCCGACGACTGGCATTCATCGTTTACGGTGTGGACTACCAGGGTATCTAATCCTGTTTGCTCCCCACACTTTCGTACCTCAGCGTCAGTATCGAGCCAGCGAGCCGCCTTCGCCACTGGTGTTCCTCCAAATATCTACGAATTTCACCCCTACACTTGGAATTCCCCTCACCTCTCTCGAACTCTAGACTGATAGTTTTGGAGGCATTTCCAG
+
<EFGGGGFFEEDGGGGCEGGGGG+@F:@FGGDFGGF@EFGGGGG:EFFFGGG9FGG@FGDECGGGGFFGGFBFGC+@+7AD?AEFFDFFDFGCFFCGGG7CGG,AE@C,CCFD8FFDFGDA;AFGGGGFCDFEFGCC?FG,;DCFGA?FC:*@CEE7,@=*@8CEG:**>:BEEDG5<D:BDECFC*>C=*:7);@@F47AGAF<+=8F5)22764*8::,).8:::<)9?4@*,4?((4<?7(.46)3:(4-6644)),6)))64917(,((()-8)6))
@M02352:288:000000000-CKWC8:1:1101:16935:4938 2:N:0:ACTGAGCG+GTAAGGAG
TAACCTTGCGGCCGTACTCCCCAGGCGGTCAACTTAGTGCGTTAGCTGCGCCACCCACGACTCAAGGTCACAGACGGCTAGTTGACATCGTTTACGGCGTGGACTACCAGGGTATCTAATCCTGTTTGCTCCCCACGCTTTCGTGCCTCAGTGTCAGTATTTGTCCAGGTAGCCGCCTTCGCCACTGATGTTCCTTCCAATCTCTACGCATTTCACCGCTACACTGGAAATTCCACTACCCTCTACAATACTCTAGTTTGCCAGTTACAAATGCAGTTCC
+
FGDFGGGGGGGGGGGCGDFFGGGGGGGGCCGGGGGGGGGGGGGGGGGGGGGGGGGGGGGGGGG<FGGGGGGFFGGGGGGGGGGGGGGGGGGGGGGGGGGGGGGGGGGGGGGGGGGGGGGGGGGGGGGGGGGGGGGEDGCEFGEFCEGGGGGFGGGCFFGG@CFGGGGCFGGGGFDDGDGFFGGGGGGFDGFGGFFFFAFGADFCE685:C)>FAEFF@;;;B8F708>:FFFFFAFF?F?F?B?B>2)4<:A2:>*.6FA>>A>?A))66<9<ABFFB>9
@M02352:288:000000000-CKWC8:1:1101:11871:4953 2:N:0:ACTGAGCG+GTAAGGAG
TAACCTTGCGGCCGTACTCCCCAGGCGGTCTACTTATCGCGTTAGCTTCGCCACTAAGTCATTACAACCCAACGGCTAGTAGACATCGTTTACGGCGTGGACTACCAGGGTATCTAATCCTGTTTGCTCCCCACGCTTTCGCACCTCAGTGTCAGTATCAATCCAGAGTGTCGCCTTCGCCACTGATGTTCCTTCCTATATCTACGCATTTCACCGCTACACAGGAAATTCCACACTCCTCTATCGTACTCTAGCCTGCCAGTATCGGGTGCAATTCCAAG
+
GGGGGGGGGGGGGGCEGCFFDGGGGGGGF@FFGGGFFFGGGGGGGGGFFGGGFGGFGGFGGGGFGGGGGGGGGGGGGGGGGGGGGGGDGGGGGGGEDEGGGGDFGGGGGE8D5FFFFFFGGGGGGGGFGGGGGGGGGGGGGGGGGCCGGGGGGGGCCEGGGFGFGGGGGFGGGGGGGGGFDDG??7=EFGEDDEF3):AGFFA>4)5**=CGGFFBE3662:3)C*8F<@7@=F:<08:BFFD248:B??F946AF<1F<?FF2-)((-42<?>*.8444.
@M02352:288:000000000-CKWC8:1:1101:5263:4963 2:N:0:ACTGAGCG+GTAAGGAG
TAATCTTGCGACCGTACTCCCCAGGCGGTCTACTTAGTGCGTTAGCTGCGCCACTAAAGTCTCAAGGACCCCAACGGCTAGTAGACATCGTTTACGGCGTGGACTACCAGGGTATCTAATCCTGTTTGCTACCCACGCTTTCGCCCCTCAGTGTCAGTATTGGTCCAGTGAGTCGCCTTCGCCACTGATGTTCCTTCCCATCTCTACGCATTTACCTGCTACACCGGAACTTCCACTCACCTCTACCCTAACCTAGTTCGACAGTTTTGAATTCACTTCC
+
FFGAFGGGGGDG@CCFGGGGGGGGGG:@CGGGGGGGGGGGGGGGGCGGCFGGGGGDGGGGGFGFG?FFG?CGE77BFGGGGGGFFGGG9=FEFGGFGGGEGEGGGFFFFGEBFGGGFFGFFGGGFGGEGGFGGEFG7EGGGGGG+@>?EFFGGGFGDGCFGF9>,BFCG,,,?=C4DDGF;DCEGFF7C,>CG)A7>5;7:4:C);C<DG>CF764C61(7C@F*/4)2)/9@*-642(.8<().:>()(((.),*:46((--(-62<,845))*)0.4)
@M02352:288:000000000-CKWC8:1:1101:20324:4966 2:N:0:ACTGAGCG+GTAAGGAG
TAACCTTGCGGCCGTACTCCCCAGGCGGTCTACTTATCGCGTTAGCTTCGCTACTCACGGCTTAAAGCCACAAACAGCTAGTAGACAGCGTTTACGGTGTGGACTACCAGGGTATCTAATCCTGTTCGCTACCCACACTTTCGCACATGAGCGTCAGTCTTTGGCCAGGGAGTCGCCTTCGCCACTGATGTTCCTCCAGATATCTACGCATTTCACCGCTACACCTGGAATTCCACTCCCCTCTCCAAGACTCTAGTCTGCCAGTTCTAACTGACCGTCC
+
FGGGGGGGGGGGDEGDGG9FGDG@GGGGGGGGGGGGGFGGGGGGGGGGGGGGDGGGGGFEEGGGDGGGFGGFGGGGGGGGGGFDGGGGGGGGGGGGGGGGGGDGGGGGGGGGGGG9=EGGGGGDFD9CEGEFGGGGGG?FFFGEEGGGGGCCEGGGGG9FGGDDFFCDCFCEEGDDDGD=AG:EDEG7@FG7@<C38A;F*:=DEFFGGG5<:71@C39BFF>?C*0<?FFFF=6AAF?<B?B80<23)4:B?A6/6.*-620)5)6):4)643??>:(6
@M02352:288:000000000-CKWC8:1:1101:6217:4985 2:N:0:ACTGAGCG+GTAAGGAG
CAATCTTGCGATCGTACTCCCCAGGTGGGACACTTATCACTTTCGCTTAGTCACTGAGATAAATCCCAACAACTAGTGTCCATCGTTTACGGCGTGGACTACCAGGGTCTCTAATCCTGTTCGCTCCCCACGCTTTCGTCCATGAGCGTCAGTACATACGTAGTAGCCTGCCTTCGCAATCGGTATTCTGGGTAATATCTATGCATTTAACCGCTACCCTACACATTCTATCTACTTCCATATGCACAAAGTAAACCGGTATCAAAGGCAGTCCCAAATTT
+
FF,CCFGGGGD@FFEGGGGG87<@FEFGD@FGFGF9FFGFGGCF7,,B@F,,6,CFA@FFF,,CFGCDGGGGGEC9CFFGCFGFCFDFGGE7C:BFGGGGDGFFGGCA,9<CCAFG,,,CEFGD=FFG6,@++CFEEEGDC+=9@,3+6@=CBFDFC,3>,,,>;=,,@FCF9CF7*99A59*4*=::A:,*;64<6:@2+2+09AF:+,1*/:()3)/4(8;F*>6:3;7AA=)<EF3)55<)/)))/1(.)/1*((),-2)4<4)((.,4()/.).)).
@M02352:288:000000000-CKWC8:1:1101:7157:5008 2:N:0:ACTGAGCG+GTAAGGAG
TAACCTTGCGGCCGTACTCCCCAGGCGGTCTACTTATCGCGTTAGCTTCGCCACCCACGGATAATATCCACAAACATCTAGTACTCAGCGTTTACGGCGTGGACTACCAGGGTATCTAATCCTGTTTGCTCCCCACGCTTTCGCACATCAGCGTCAGTTACTGACCAGGGGGTCGCCTTCGCCCCCGATGTTCCTCCTGATATCTACGAATTTCACCTCTACACCTGGAATTCCACCTCCCTCTCCAAAACTCTCCCCTTCCAGTTCTAAATGCAATTCC
+
<F@E,CFGG7@@CCFFGGGGGGGFGFDG6+,:EFGF,FFGEGGGEFGFGG7,?F@?FFDGGC,C95@ED,C84EF=,E<ECF<,,CF,FFEGGFGGC+@FG7FGDFEFE?FGGGG,,@FA9@>FGG<DFC,@DFGG+;86EGGG5**8,@,<BCEECF@,DC@,DGGG*6*1*1)9CGGFFDC*/*:*?*;CC:FF:)7*9?4DA6BC3C5DGFBFC*48AFAFG*4*()7?@*6<1(43:<78??)()(4.,))).()(,(..65).4-6<2)*)*.6A
@M02352:288:000000000-CKWC8:1:1101:8069:5077 2:N:0:ACTGAGCG+GTAAGGAG
TAATCTTGCGACCGTACTCCCCAGGCGGTACACTTAATGTGTTAACTGCATTACTGCAAGGTCTAGCCTCACAACAACTAGTGTACATCGTTTAGGGCGTGGACTACCAGGGTATCTAATCCTGTTTGCTCCCCACGCTTTCGCGTCCCAGCGTCAATGATGTTCCAGTAGATCGCCTTCGCAATCGGTCTTCCTTCTGATCTCTACGGATTTTACCCCTACCCCAGAAATTCCATCTACCCCCCCCATATTCTAGGTAAGCAGTTTTAAAAGCCGGTCAA
+
,66B<CFGGGD@CEGGGGGGGGGE?8FCEFFCFFFFC9FFFGGGFAFGGGFEFGGDGGGGGGGGACAFCFFGDCG@F?C,FFCEEF,5C@?=FFEA8EBGGFCEF<EGDGGED=FF,@?FGF<<FFGG,,CFGG@@>++@+6+6@33++@DFDEC6CA9>,,@FFG;9E,,5EA5?9*<AFGCECFFEE*/+=8B?B=6+14++/6B8C5)>FFEFGFF<()():>2;(486;FE5>467)(((-4997:24:24=7<*6<))..)6)).:.),)4)--(.
@M02352:288:000000000-CKWC8:1:1101:22769:5100 2:N:0:ACTGAGCG+GTAAGGAG
CAATCTTGCGATCGTACTCCCCAGGTGGGACACTTATCACTTTCGCTTAGTCACTGAGATAAATCCCAACAACTAGTGTCCATCGTTTACGGCGTGGACTACCAGGGTATCTAATCCTGTTCGCTCCCCACGCTTTCGTCCATGAGCGTCAGTACATACGTAGTAGACTGCCTTCGCAATCGGTATTCTGTGTAATATCTATGCATTTCACCGCTACACTACACATTCTATCTACTTCCATATGACTCAAGTCAACCAGTATCAAAGGCAGTTCCATAGTT
+
B9FEFFGCFGCFCCFF@FCFC@F>@F8,@@C,CEFGGGGGGGCFDGGGCFCFFGFCAEGGGEGDG<FGFGEAFDCGF99FAAEFCFE??FFGGD=7:7FGGDFGG++=<E?CEADGGC,CEG7ECFFG6>ECC+>79?FEGDGCF@F>>CEGF89CGGEEEGFGC9,@FG6,>EGGDCD5*;EE45:ED@>C@AFFA9BCEGFG<BAF@FF8C;9BEFF<()4FFD?C?++1;AC3?E).9<<)377>=;3CCE<A1(.99).).<<1(:2().6666?46
@M02352:288:000000000-CKWC8:1:1101:17212:5100 2:N:0:ACTGAGCG+GTAAGGAG
TAACCTTGCGGCCGTACTCCCCAGGCGGTCTACTTATCGCGTTAGCTTCGCCACTAAGTCATTACAACCCAACGGCTAGTAGACATCGTTTACGGCGTGGACTACCAGGGTATCTAATCCTGTTTGCTCCCCACGCTTTCGCACCCCAGTGTCAGTATTGGTCCAGTGAGTCGCCTTCGCCACTGATGTTCCTTCCCATCTCTACGCTTTTCACCGCCACACAGGAAATTCCACTCCCCTCTACCATACTCTAGTTCGCCAGTTTTGAATCCATTTCCAAA
+
<F@FADGGGGGGGGGCFGGFGGGGGGGEFEGGGGGGGDFGFGGCFFGGGGGGFGGGGFFDEGGC<FFGGGGCFGDEGGGEDFEEA,:FFGFGBC+@CCFE7B<<FFF87CF8=A;DFACAA:EGGDFGGGGEGG>:EGCFDD>EC*8CCCCFGG7DFCFGC<?:>FGFB:?;4=CGCFCB>DEC<EF7A7<++.;6(/@F+1+;C3)*:C*11;)0*),:(5(.*7<6<*968@44(41(((-6<32.1).))).7:(>(1(5:4)(-))).5)14*-.:)
@M02352:288:000000000-CKWC8:1:1101:24433:5140 2:N:0:ACTGAGCG+GTAAGGAG
CATTCTTGCGAACGTACTCCCCAGGTGGGTCACTTATCACTTTCGCTTAGCCACTCAAACCGAAGTCCGAACAGCTAGTGACCATCGTTTACGGCGTGGACTACCAGGGTATCTAATCCTGTTCGCTCCCCACGCTTTCGTTCCTCAGCGTCAGTCTCTGTCCAGGTGGCCGCCTTCGCCACTGATGTTCCTTCCAATCTCTACGCATTTCACCGCTACACTGGAAATTCCCCCACCCTCTACATTACTCTAGTCTACCAGTTCAAACTGCAGTTCCAAGG
+
GEGGGGGGFGGGGGGGGGGGGGG@FGGGGGGGGGGGGG9FGGGGGGGFFGGFGFFGGGGEFGGGGFGFG>F7:CFFF9F,FGGCFGGGGGGAC7CGGEEGGGGFGC<EF<EGGGFFFFDFFGEGGGE8CGEDFC:FCFGGGGCDFD7;CEEG6ED,3EDBEFDGGGGFFFGGGE@CGC4;BGGGGGFFG,>=FF4*9BF7:C6F;BEDG+;@C60)*2:<@FEAFC<*)=**)7(4?B24(.-6)4)<)-)-..4*649::)).)6-)..<<()8<F)471
@M02352:288:000000000-CKWC8:1:1101:6686:5164 2:N:0:ACTGAGCG+GTAAGGAG
TAATCTTGCGACCGTACTCCCCAGGCGGAATGCTTAATCCGTTAGGTGTGACACCGAATTGCATGCAACCCGACGTCTGGCATTCATCGTTTACGGTGTGGACTACCAGGGTATCTAATCCTGTTTGCTCCCCACACTTTCGTACCTCAGCGTCAGTATCGAGCCAGTGAGCCGCCTTCGCCACTGGTGTTCCTCCAAATATCTACGAATTTCACCTCTACACTTGGAATTCCACTCACCTCTCCCGACCTCAAGACTAGCAGTATTAAAGGCAGTTCCAA
+
9FGDFGGFDFEFE>CGGGGGGGGEFFDGGEGGGGGGGGGGGGGGEGGGGGGGGGGGGGGGGGFGAECGGGGGGGGGGGDGGCFEGE9AGFGGDGGGFDGDEFGGGGGGGGGGGGGGFFFFFFFGGGGGFGDGEGFGGGFEFEFFGGG?EDFEGGGGGGGG7*8:CF<DF:DFFE>D47CFBCEGG,=E6CGGGEFFFFFCF>ACCF>CD=);+7<6+=<..:=FCF3>EFF?6*.421:()341(.41(-4)38,=:)0,484:<<2:4).)4:54@2<A<
@M02352:288:000000000-CKWC8:1:1101:9909:5169 2:N:0:ACTGAGCG+GTAAGGAG
TAATCTTGCGACCGTACTCCCCAGGCGGTACACTTAATGTGTTAACTGCATTACTGCAAGGTCTAGCCTCACAACAACTAGTGTACATCGTTTAGGGCGTGGACTACCAGGGTATCTAATCCTGTTTGCTCCCCACGCTTTCGCGTCTCAGCGTCACTAATGTTCCAGTAGATCGCCTTCGCAATCGGTATTCCTTCTGATCTCTACGGATTTTACCCCTACACCAGAAATTCCATCTACCTCTCCAATAGTCTAGGTAAGCAGTTTTCAAAGCAGTTCAA
+
<FCGFGGGGGCGGGEGGGEFGGGGFFCEGGEGGGGGGGGEGGGGFGFFGGGGGGGGGGGGGGGGGGGGFGFGGGGGGGGGGGGGGGGGDGGGG<EGF8CGGDGGGGGGF8FEFGGGGGGGGGGCGGGGCEAEFGGGGGEGGGGGGEGGGGGGGGGG+@FCFFFGGGGFEGAFGGFGCDDA>DGDDCGECFGF+9A<EFF@CGFGFFFF<7:CDFEF>F;@=F@FDC0C,=AA1AEFFF?;>3337:)(.,).6:<=<5*67?A0)5)<AA24)(7:7:AB<
@M02352:288:000000000-CKWC8:1:1101:16387:5215 2:N:0:ACTGAGCG+GTAAGGAG
TAATCTTGCGACCGTACTCCCCAGGCGGTACACTTAATGTGTTAACTGCATTACTGCAAGGTCTAGCCTCACAACAACTAGTGTACATCGTTTAGGGCGTGGACTACCAGGGTATCTAATCCTGTTTGCTCCCCACGCTTTCGCGTCTCAGCGTCAATAATGTTCCAGTAGATCGCCTTCGCAATCGGTATTCCTTCTGATCTCTACGGATTTTACCCCTACACCAGAAATTCCATCTACCTCTCCCATATTCTAGGTAAGCAGTCTTCAAAGCAGTTCAA
+
EEG9CFGGGGGGGGGGGGGCFGGCDGGGGFGFGGGGFGGGDGGGGFGGGFCFGGGGACGGGGGGGGGGFGGGGFGGGGFGGFFGGGGFFGFFFGFG8FGGGGGGGGEGGGGGEFGGGGGFFFFGGGG@EGGFG7FGGGGGGFE>EEGGGG8DE7ACEAFFEFDCF@CFGFBACFGGGGGA>4CGGGGGEGGG78@C=B67BFFGFFFFDEEGGFFFGF?63;5FCF@G8FAAFF??FEFF9))),27?B?FF<<AFB>4:<>AB-(66<A<A<?FFFFFFA
@M02352:288:000000000-CKWC8:1:1101:14567:5231 2:N:0:ACTGAGCG+GTAAGGAG
TAATCTTGCGACCGTACTCCCCAGGCGGTCTACTTATTGCTTTAGCTGCGCCACTAAAGTCTCAAGGACCCCAACGGCTAGTAGACATCGTTTACGGCGTGGACTACCAGGGTATCTAATCCTGTTTGCTACCCACGCTTTCGCACCTCAGTGTCAGTATTTGTCCAGTGAGTCGCCTTCGCCACTGATGTTCCGTCCCATCTCTACGCATTTCACCGCTACACAGGAAATGCCACTCACCTCTACCATACTCTAGTTCGCCAGTTTTGAATGCAGTTCC
+
AAACFGGGGGGCCFCFGGFGGGFFC,:CCFEGGGGG9<EF,6EGGGGA,CEGGGFGGFFGFE,EFGG,CFGEGEGC7CGGGFE99EBFG7BEFGG+CFEG@CGGGGGGG8FCE<FFEGGG9FGGFB?D;D,>FGFGGGGCEGGG6BCCFCG;CFA7,,7@,,,7,,78@CG9,,3@DDGFFDCCG6,AECGG8*)89A);+7;@57=*>EBG7+):E:99;5.8**,91?6*0?7>:7:?1)42<A2)-47)))66628:9BB>?D2)226<2:*)/.))
@M02352:288:000000000-CKWC8:1:1101:11594:5243 2:N:0:ACTGAGCG+GTAAGGAG
TAATCTTGCGACCGTACTCCCCAGGCGGTACACTTAATGTGTTAACTGCATTACTGCAAGGTCTAGCCTCACAACAACTAGTGTACATCGTTTAGGGCGTGGACTACCAGGGTATCTAATCCTGTTTGCTCCCCACGCTTTCGCGTCTCAGCGTCAATAATGTTCCAGTAGATCGCCTTCGCAATCGGTATTCCTTCTGATCTCTACGGATTTTACCCCTACACCAGAAATTCCATCTACCTCTCCCATATTCTAGATAATCAGTTTTCAAAGCAGTTCAA
+
EDF9CFFGGGGCFGCFC@FFGGGDFGGC@FCEGEF9FFFEFFGGGGGGGGDEGGFGGFGFCFGGCEFGGGGG@FEGGGGFGFFGGFGGGCFGGGGGGGGGGGGGFFGFGGGGGFFDGGGGGGGGGGFFFGGFGG8CEGECG8?686=>FGDGDGEEEFGFFA3DFGF9EFGCEFCDCDG>4CEGDFFDECCGFEC7BFF7B>AFEFFGGEA>=85=7=1(6FEFFG@F(;A@+8))19C9;)///3.3>(6:<4:@A2@A225<).6<AAFAB?F?BA<><
@M02352:288:000000000-CKWC8:1:1101:10595:5268 2:N:0:ACTGAGCG+GTAAGGAG
TAATCTTGCGACCGTACTCCCCAGGCGGGCTACTTAGTGCGTTAGCTGCGCCACTAAAGTCTCAAGGACCCCAACGGCCAGTAGACATCGTTTACGGCGTGGACTACCAGGGTATCTAATCCTGTTTGCTACCCACGCTTTCGCACCCCAGTGTCAGTATTGGTCCAGTGAGTCGCCTTCGCCACCGATGTTCCTTCCCATCTCTCCCCATTTCACCCCCACACCGGAAATTCCACCACCCCCTACAGTACCCTAGTTTGCCAGTTCAAAACTCAGTTCCAA
+
GFGFGCFAF:C@FEE6@,;CEFG>F<CE++@EF<F,,CFEFEF:=<,,BF>B>:9C<FGFFEE,CCC,FFFGEGDGG7+>DF<FEFGFCFFGGD9+8=F7>C=3,<<FFCGGBE<D,@FCFFFFFFGGFGGGGG:CCG*@3,5@*CG59>:@FCEDFGD@FGG;BFGF;CF9BE5<D5CC3>D5*****/2A1;<A<1<F*0:/:)7)/0:*>*997*0(-1),)/)4)(*****).,22(((-(442).)).,,4854=4AA),.6)644(),)).7))--
@M02352:288:000000000-CKWC8:1:1101:18367:5278 2:N:0:ACTGAGCG+GTAAGGAG
TAATCTTGCGACCGTACTCCCCAGGCGGTCTACTTAGTGCGTTAGCTGCGCCACTAAAGTCTCAAGGACCCCAACGGCTAGTAGACATCGTTTACGGCGTGGACTACCAGGGTATCTAATCCTGTTTGCTACCCACGCTTTCGCACCTCAGTGTCAGTATTGGTCCAGTGAGTCGCCTTCGCCACTGATGTTCCTTCCCATCTCTACGCATTTCACCGCTACACAGGAAATTCCACTCACCTCTACCATACTCTAGTTCGCCAGTTTTGAATGCAGTTCC
+
G9EGGGGFEGGGGGGGGFFGGGGGGGDFECEGGGGGGGGGGGGGGGGGGEGGGGGGFGDFFDGGGGDGFGGGFGGCGG@FFGGGGGGGGGGGGGGDGGGGGG@EFGFGGGGCGGFAGFGGGGGGGGGGFGGGFGCFEGGGFGDCCGGGGG6EFGFDCFGGG9BB>FDFG:99D2CC7CDFFGEGGFCG9:5=:7674A;>A4:CEFFCG:8CFFFFGFFFB@<:4*1500*9@B>>528???FFFBA?D7<<7A)*..089<B98>AA0(5A<>?)1-6-
@M02352:288:000000000-CKWC8:1:1101:21085:5281 2:N:0:ACTGAGCG+GTAAGGAG
TAACCTTGCGGCCGTACTCCCCAGGCGGTCAACTTAGTGCGTTAGCTGCGCCACCCACGACTCAAGGTCACAGACGGCTAGTTGACATCGTTTACGGCGTGGACTACCAGGGTATCTAATCCTGTTTGCTACCCACGCTTTCGCACCTCAGTGTCAGTATTGGTCCAGTGAGTCGCCTTCGCCACTGATGTTCCTTCCCATCTCTACGCATTTCACCGCTACACAGGAAATTCCACTCACCTCTACCATACTCTAGTTCGCCAGTTTTGAATGCAGTTCAA
+
AAFGCFGFFGEFCEGEGDGFFFGDGGGG@EEGGGGGFFGGGGGGGGGGG@CGGGGGGGGDGGCCGGG=?FGG9FGGGGCFGGGGGGGGGGGCFFGEGGD++CFGGGGGEGGDGGGG9DGGEC,=<,CFGFCBA<@CEGGC8EEGGGGGGFGECBFE?@FGF99FDCDG;FFFGFDG<DGF>:EC>CCG7+>1:5+5>FFGFGFF?FFGGGFCGFA=<>909>))*7:D(6@@44)-6:7>(,.)44)56>?9).69..9?>1(35255(369-44986<))
@M02352:288:000000000-CKWC8:1:1101:12249:5304 2:N:0:ACTGAGCG+GTAAGGAG
TAACCTTGCGGCCGTACTCCCCAGGCGGTCAACTTAGTGCGTTAGCTGCGCCACTCACGTCTCAAGGACACAAACGGCTAGTTGACATCGTTTACGGCGTGGACTACCAGGGTATCTAATCCTGTTCGCTCCCCACGCTTTCGTTCCTCAGCGTCAGTATCTGTCCAGGGGGCCGCCTTCGCCACTGATGTTCCTTCCAATCTCTACGCATTTCACCGCTACACTGGAAATTCCACCACCCTCTACAGTACTCTAGTCGAACAGTTCACAATGCAGTTCCA
+
CGGGGGGGGGGGGDGGGGFGGGGEGGGGFGGGGGGGGGGGGGGGGGGGGGGGGGGGGGGGGFGGGGGGGGGGGGGGGGGEFFGFGGGGGGGGGGGGGGGGGGGGGGGGGFGGGGFGFFGGFAFFGGDBEEGGGG@CEDCCFGGGGFFDGGGGG5CEG;CFG9FG;F9?F7*:EC)C9CGFFGGEG6+3;9AFGFFCA)9DFFFC9@FFGGFGGF9F771,(74?7F7*2B=FF6<943?<B?B0<2).699):BF4)))4(,2<4))6).53<092*56>)
@M02352:288:000000000-CKWC8:1:1101:18978:5309 2:N:0:ACTGAGCG+GTAAGGAG
TAATCTTGCGACCGTACTCCCCAGGCGGTCTACTTAGTGCGTTAGCTGCGCCACTAAAGTCTCAAGGACCCCAACGGCTAGTAGACATCGTTTACGGCGTGGACTACCAGGGTATCTAATCCTGTTTGCTACCCACGCTTTCGCACCTCAGTGTCAGTATTGGTCCAGTGAGTCGCCTTCGCCACTGATGTTCCTTCCCATCTCTACGCATTTAACCGCTACACAGGAAATTCCACTCACCCCTACCATACTCTATTTCGCAAGTTTTGAAGGCAGTTCC
+
FFCFFGGGGGGGGDCFGFFGGGGDGGGCFCGGGGGFFFGGGGGGCGGGGGGGGGGGGGGGGFGFGFFGGGGGGGGGGGDEDGCCGFGDGGG?FGGGGDGCFDEGGGGGGGGGG@DDGF,FFFFGGGGGGGGGF8FGGDGG7EGG6CCG7EFEFF7FGEAFDEGFGFDGCDGGFG*79C<FFG55CCCGFF;CFEAC<FFGFG6C<FFGGGEGG+<F+26(6>2;F547<?F*9@<B)28?<(4:FF7B<>B9<DA4<)1(-((--).5(62).47?@::2
@M02352:288:000000000-CKWC8:1:1101:20189:5314 2:N:0:ACTGAGCG+GTAAGGAG
TAACCTTGCGGCCGTACTCCCCAGGCGGTCAACTTAGTGCGTTAGCTGCGCCACTCACGTCTCAAGGACACAAACGGCTAGTTGACATCGTTTACGGCGTGGACTACCAGGGTATCTAATCCTGTTCGCTCCCCACGCTTTCGTTCCTCAGCGTCAGTATCTGTCCAGGTGGCCGCCTTCGCCACTGATGTTCCTTCCAATCTCTACGCATTTCACCGCGACACTGGAAATTCCACCACCCTCTACAGTACTCTAGTTTGCCAGTTCAAAATGCAATTCCA
+
GGGGGDGGGGGGGGECCGGGFEFGGGGGFEGGGGGGGFGGGGGGGGGFGGGCGGFGGGFFGGGGGGGGGGGGGGGGGGGGGFADGGGGGGGFGGGGGGGGGGGGFFFFFGGGGGGGGGGGDFGGGGGGG>FFGGGGGGECFAEFGGGGGFFGGGGEGGCCFFGGGFC,?3DFFC<DGGGFFGGGDDFGGGFDGFFFAFFGFGFG<AFFD=><F8<F?>9((89DCFBF0=FF*8:>(4<:?(43<AA3<ABD>92*-675ABFF):)6:AAF7</)924)-
@M02352:288:000000000-CKWC8:1:1101:24868:5338 2:N:0:ACTGAGCG+GTAAGGAG
TAATCTTGCGACCGTACTCCCCAGGCGGAATGCTTAATCCGTTAGGTGTGACACCAACAAGCATGCTTGCTGACGTCTGGCATTCATCGTTTACGGTGTGGACTACCAGGGTATCTAATCCTGTTTGCTCCCCACACTTTCGCACCTCAGCGTCAGTATCGAGCCAGTGAGCCGCCTTCGCCACTGGTGTTCCTCCGAATATCTACGAATTTCACCTCTACACTTGGAATTCCACTCACCTCTCTCGAACTCTAGACTGATAGTTTTGGAGGCAGTTCCAG
+
<FGGGGGGGG@FEEF<FCFGGGGGGGGGGGGFGGGGFFGGGGGGCFGGG7FGGGGGFGGGFEG9ECFGGGEFGGGGGGG?FGGGGGGG8DFBFGGC<FFGGD@<A8BF8FDGGGGGFACECGFGGGGGGGFDFGGGGGFGGGGGEGFFG?FG>EEGCCFGEGGGGGGGGEFGGCDDCC49ADG5*=8C,AEFG?A:@)8D31@D?F>D5*.7CFE=EA<7>AD6>7=GEFA@AAAA::??)827<??F?BF<>4.*649::AA<<<A01(,(,3)./-)..
@M02352:288:000000000-CKWC8:1:1101:17672:5361 2:N:0:ACTGAGCG+GTAAGGAG
TAACCTTGCGGCCGTACTCCCCAGGCGGTCTACTTATCGCGTTAGCTTCGCTACTCACGGCTTAAAGCCACAAACAGCTAGTAGACAGCGTTTACGGTGTGGACTACCAGGGTATCTAATCCTGTTCGCTACCCACACTTTCGCACATGAGCGTCAGTCTTTGGCCAGGGAGTCGCCTTCGCCACTGATGTTCCTCCAGATATCTACGCATTTCACCGCTACACCTGGAATTCCACTCCCCTCTCCAACACTCTAGTCTGCCAGTTCTAAATGACCGTCC
+
<FGGGGGGGGGGGGGGGGGGGGGGGGGGFGGGGGGGGGGGDGGGGFFGGGGGGGFGFGGGGGGGGAFGGFFCFGGGGGGGGGGGGGGGFGEGGGGGGDGGGGGGDFFCGFDGGGGGFGG9EFFAFGGGGGGGGGGGDGGGGGGGGGGGGFFGGEECEFFFGFFFGGGCGGFGGGGGGGGFFGGGGGGGFGGGGFFF@F;DFGFGFFF:5=DDFFFFGFF02BBFFFFF?FFFF?A>:776:1((.8AB((3-.)6*.-1:A>)4:4:<AA))).*5523;
@M02352:288:000000000-CKWC8:1:1101:23004:5368 2:N:0:ACTGAGCG+GTAAGGAG
TAACCTTGCGGCCGTACTCCCCAGGCGGTCAACTTAGTGCGTTAGCTGCGCCACCCACGACTCAAGGACCCCAACGGCTAGTAGACATCGTTTACGGCGTGGACTACCAGGGTATCTAATCCTGTTTGCTACCCACGCTTTCGCACCTCAGTGTCAGTATTGGTCCAGTGAGTCGCCTTCGCCACTGATGTTCCTTCCCATCTCTACGCATTTCACCGCTACACAGGAAATTCCACTCACCTCTACCATACTCTAGTTCGCCAGTTTTGAATGCAGTTCC
+
DFCFCFFEFGEGEEGEGGGG?FFFGFGGCGGGGGGGGGGGGGGGGFF9E@7:CFFFCC7FGGGGGGG8FGCCFFFGCCFFDGGGGGGCECBFGFGGGCFGGDEFGGGGDFE7D=,3DEGFGGGGGGGGGGFFBA9FEGGED7CCEBCGFGC=,CFGCGGGFFGGFD:C<FCFGGGGDCDFFDGGD??7>CC>FCFFAA5:@<++.@FGC*>CCFAFF)(-4>).9CBF7F?FF?A<<BBFF<<<<AAF232))62*6:@:04222<)67<:49-1)95<-
@M02352:288:000000000-CKWC8:1:1101:24578:5378 2:N:0:ACTGAGCG+GTAAGGAG
TAATCTTGCGACCGTACTCCCCAGGTGGATAACTTAACGCGTTAGCTACAGCACTGCACCATTGTGCCACAACTAGTTATCATCATTTAGTGCGTGGACTACAAGGATATCTACTACTTTTCGCTCCTCACGCTTTCGTCCCTCAGCGTTAATATTATCACAGTAAGCTGCCTTCGCTTTTGCTGTTCCTCTATGTATCTTCGAATTGCACCCCTACACTTAGAATTATGCTTACCTCCCCCTAATTCTAGTTTAACAGTTTTGAACACAACCACGAAGTT
+
FGG<FGGGGG7FGGGGGGGG,FGGG,CF866EFGGG,CFGGGGGGGG9F@,CFGG8,66CF,,,95,,,CF,,,,,C,?C,<,C,C9,,,5,CFB:F+4,BF<F,4,,59,59,A@>;5,C,6+84@,@4E,8++6,6D+3C8E,3@+++61,@,,,C,,,,,6@333@<,::,C9++3*32,@C;FA,@D+4*33213++5/*0*/2+,*3*3)2A836886=1C4+*+4+1+7>4;,1<1(/()1)5<)1)7)+)18))9<((.6)((4((-)-)((4-
@M02352:288:000000000-CKWC8:1:1101:8374:5381 2:N:0:ACTGAGCG+GTAAGGAG
TAACCTTGCGGCCGTACTCCCCAGGCGGTCAACTTAGTGCGTTAGCTGCGCCACCCACGACTCAAGGTCACAGACGGCTAGTTGACATCGTTTACGGCGTGGACTACCAGGGTATCTAATCCTGTTTGCTCCCCACGCTTTCGTGCCTCAGTGTCAGTATTTGTCCAGGTAGCCGCCTTCGCCACTGATGTTCCTTCCAATCTCTACGCATTTCACCGCTACACTGGAAATTCCACTACCCTCTACAATACTCTAGTTTGCCAGTTCAAAATGCAGTTCC
+
DFGGFAFGGGGGGGGGGGGGGGGGGGEGGDEGGGGGGGGGGGGGGFFGGGGGGGGGGGGGGDGGGGGGGGGGGGGGEGDGFGGDGGGGGGGGGGGGGGGGGGGGGGGGGGGGGGGGGGFGGGFFGGGEGGGGGGFFGGGGGGGG5CFGGGGGGGGGFF<FDFFGGGGGDCFD?EDG7DGFFGEGGGGCCEGGFEFF<FFCFF:;38A3D5>D7CEFC>909@>FFC?C20@FF9AFFFFF03403AD?FFB<3>9962@>B242>2:9<A)4>A64=45:
@M02352:288:000000000-CKWC8:1:1101:10781:5408 2:N:0:ACTGAGCG+GTAAGGAG
TAATCTTGCGACCGTACTCCCCAGGCGGTACACTTAATGTGTTAACTGCATTACTGCAAGGTCTAGCCTCACAACAACTAGTGTACATCGTTTAGGGCGTGGACTACCAGGGTATCTAATCCTGTTTGCTCCCCACGCTTTCGCGTCTCAGCGTCAATAATGTTCCAGTAGATCGCCTTCGCAATCGGTATTCCTTCTGATCTCTACGGATTTTACCCCTACACCAGAAATTCCATCTACCTCTTCCATACTCTATGTAAGCAGTCTTCAAAGCAGTTCCA
+
GGGGFGGGGGGGG7BFGGGGGGGEFF:CGF@AFGGD<EF<FGGGGGGGGF<<EFG9FF,,CFGADGFG?F,=8EFFFGGGFGCAFGGGGDFGEF9FFC:FGEGGGGGGGGGGFGGF9FA;>DFFAFG8;E9FDEFGEDG6>D@E86@=EE=,BEEG?CC>ECD9FFCCDF;@,,*<CDDF9D>E*,4=:CFCB8B?>81=+=8CEFA***8DC199C;=1<F1FFG,73)1:@6<5)6)/7;<)).)).)(6>94*).*)).)2<(6<):<)4(<1@F2)-
@M02352:288:000000000-CKWC8:1:1101:8024:5423 2:N:0:ACTGAGCG+GTAAGGAG
TAATCTTGCGACCGTACTCCCCAGGTGGATTACTTATCACTTTCGCTTAGACACTGACTGTATATCGCCAATATCGAGTAATCATAGTTTACGGCGTGGACTACCAGGGTATCTAATCCTGTTCGCTCCCCACGCTTTCGTGCCTCAGCGTCAGTATCAGTTTAGTAAGCTGCCTTCGCTATCGGTGTTCTGTGTAATATCTAAGCATTTCACCGCTACACTACACATTCCGCCTACTCCAACTGAACTCAAGTTTATCAGTATCAATGGCAGTTTCGAGG
+
FEEFGGGGFGGGGDGGGGGGGGGGGGGGGGGGGGGGFGGGGGGGGEGGGGGGGGGGGGGGGFFGGGGGGGGGGGGGGGGFFGGGGGGAFGGGGEGGGGGGGGGGGGEDGCGGAFG9EGFGGFGCGGGGGGGGDFEEGGFGGGGG;DG6EEEE6CFG:EFGGGEFAFFGCGG6C5*B?DDBED6CC99E>7:=FFF*29EGCGFG4AFGCGCD=*5?/8(;@F1/00/7?A+/>>;;@@)5)64(()7@A<<(46A1<>F))...))).<71:((1-/1803
@M02352:288:000000000-CKWC8:1:1101:10644:5466 2:N:0:ACTGAGCG+GTAAGGAG
TAATCTTGCGACCGTACTCCCCAGGCGGTACACTTAATGTGTTAACTGCATTACTGCAAGGTCTAGCCTCACAACAACTAGTGTACATCGTTTAGGGCGTGGACTACCAGGGTATCTAATCCTGTTTGCTCCCCACGCTTTCGCGTCTCAGCGTCAATAATGTTCCAGTAGATCGCCTTCGCAATCGGTATTCCTTCTGATCTCTACGGATTTTACCCCTACACCAGAAATTCCATCTACCTCTCCCATATTCTAGGTAAGCAGTTTTCAAAGCAGTTCAA
+
FGDFFGGGGGGGGDCFGGGG<FGGGGGGGGCCFGGGFEFCGGGGGGGFGDFAFGGEFGFG@GGGFEGGFFGFGFFGGGGGFEFGEGGGGGDFCCAEFGGGG+CFDGGEGFGGE<CEFGCGGFFAAF?,@EGAFFFF+CEG7FEGC>CDFGCEEGDEEGGCC;ECEDGCFC>DCF9DGGGF?D:EDCG5ED>GF5:EFFAGFGFGFFA*5=8C=ACFEA@;;F8);>7C;);6FFE5>6)474))/(4:A(4)..5@<5=>2))(.))6>A5).(),8.<A<
@M02352:288:000000000-CKWC8:1:1101:19859:5480 2:N:0:ACTGAGCG+GTAAGGAG
TAATCTTGCGACCGTACTCCCCAGGCGGTACACTTAATGTGTTAACTGCATTACTGCAAGGTCTAGCCTCACAACAACTAGTGTACATCGTTTAGGGCGTGGACTACCAGGGTATCTAATCCTGTTTGCTCCCCACGCTTTCGCGTCTCAGCGTCAATAATGTTCCAGTAGATCGCCTTCGCAATCGGTATTCCTTCTGATCTCTACGGATTTTACCCCTACACCAGAAATTCCATCTACCTCTCCCATATTCTAGGTAAGCAGTTTTCAAAGCATTTCAA
+
GGGGFGGGGGEGGCFEEGGGCFGEGGGEGGGFGFGGGGGGGGGGGGGGGGGGGGGGGGGGGGGGGGGGGGGGGGGGGGGGGGGGGGGFGCFFGGGGGGGGGGGGGGFFGGGGGGGGGGGGGGGGGGGGGFGGGEFEGGG6EFGDGEGGGGGCGGGGEGGGGCCFGFGDEGGGGFGG<>>>>CC7CGE5:;FGGF=?B*=78CFGFFFG4EFD*868+;((3F;F0C?4=FAFFFEFEEFF448<3,::A:26<2<*)6@4<2>?>46)6>4422?)*.-64
@M02352:288:000000000-CKWC8:1:1101:19907:5485 2:N:0:ACTGAGCG+GTAAGGAG
TAACCTTGCGGCCGTACTCCCCAGGCGGTATACTTATCGCGTTAGCTTCGCCACTCACGGCTTAAAGCCACAAACAGCTAGTAGACCGCGTTTACGGTCTGGACTACCAGGGTATCTAATCCTGTTCGCTACCCAACCTTTCGCACATGAGCGTCAGTCTTTTGCTACGGAGTCGCCTTCCCCACTGATGTTTCTCCATATATTCTCGCATTTTACCCCTACAACTGCAATTCCTACCCCCTCTCCCATACCCCAGTCTTCCAGGTCTAACTGACAGTCT
+
,E,,CCFGGG>BB7CFGCDFFGGDFC@@8+:EFGGGGGCF+FFFCFFG<FF,BC=FAA,BF>>FGA<F@FEEFFG8<E,C,,,:CF,+4@@FG7<++A+8=,FF<,<F,=FC<D@,3,=7@C,3,C,+@++3DF,+++,@D,58@CE+@,3,34*=8;;,@9,,>,<,>7**=C)17*96)7CGGG++A+5;+<F576+;++1+)++2755CG+)/<)-(-7(*20.*)*0***).)(((79?02,(461:,,(4)476).5).(,.)44)..)7,*.))
@M02352:288:000000000-CKWC8:1:1101:15396:5521 2:N:0:ACTGAGCG+GTAAGGAG
TAACCTTGCGGCCGTACTCCCCAGGCGGTCAACTTAGTGCGTTAGCTGCGCCACTCACGTCTCAAGGACACAAACGGCTAGTTGACATCGTTTACGGCGTGGACTACCAGGGTATCTAATCCTGTTCGCTCCCCACGCTTTCGTTCCTCAGCGTCAGTATCTGTCCAGGTGGCCGCCTTCGCCACTGCTGTTCCTTCCAATCTCTACGCCTTTCACCGCTACACTGGAAATTCCCCCACCCTCTACAGTACCTCAGTTTGCCAGTCCAAAATGACATTCA
+
GGGGFGGGGGCFGEFEGGGGGGGGGGCD:@F9FGGFCEAFGGGGGFGFCFGG>F<<CFEECFGGGGFFG?=FCFGCGDFGGGGCGGGFGGGGF<CC7>:FECEFGDFDAFCC,ADGG9?EFGGDFFD7CEGGGG7FG@E@CCEE6D@<FGC7>EG5*,2@ED9>D,<D?:,=,:??8CD4)8EEDC6+3+>9@?CCE41@691;6:6*)*.9:9<BFBF0(0))*92<?FFF**)4((,40((())..))))).(/..7<)462,))).-27))*)*.6)
@M02352:288:000000000-CKWC8:1:1101:21281:5537 2:N:0:ACTGAGCG+GTAAGGAG
TAATCTTGCGACCGTACTCCCCAGGCGGAATGCTTAATCCGTTAGGTGTGACACCAACAAGCATGCTTGCTGACGTCTGGCATTCATCGTTTACGGTGTGGACTACCAGGGTATCTAATCCTGTTTGCTCCCCACACTTTCGCACCTCAGCGTCAGTATCTAGCCAGTGAGCCGCCTTCGCCACTGGTGTTCCTCCGAATATCTACGAATTTCACCTCTACACTCGGAATTCCACTCACCTCTCTCGAACTCAAGACCAGGAGTTTACAAGGCAGTTCCAG
+
GEFGGGGGGGGGGGGGGGGGGGGGGGDGGGGGGGGGFGGGGGFGGGGFGGGGGGGGGGGGFFGGCFFGGGGFGGGGGGFFDGGGGGGGGFGGGFGFG<FEGFFFGGGGFGCFFFGG9EFGGGGGGGGG9FGGGGGGGGGGGDGGGGGGGFGCGE6+@E,,,,3@ECCF99BCFEDCCDF5ACEG>FGGFFGGGFF5>?BGFGBDEFFC/C5>F7?B>A@<CA;673;<1>FFF:9)314041)(54:?0?BAAF)9::FF((8(..4<F)3(21B,/:)).
@M02352:288:000000000-CKWC8:1:1101:25974:5594 2:N:0:ACTGAGCG+GTAAGGAG
TAACCTTGCGGCCGTACTCCCCAGTCGGTCTACTTATCGCGTTAGCTTCGCTACTCACGGCTTAATTCCACAAACAGCTAGTAGACAGCGTTTACGGTTTGGACTACCAGGGTCTCTAATCCTGTTCGCTACCCACACTTTCGCACATGAGCGTCAGTTACTGACCCGGGCGTCCCCTTCGCCACTGATGTTCCTCCAGATATCTACCCCTTTCCCCGCTACACCTCGTCTTCACCTCGCCTCTACACAACTCTATCCTTCCAGTCCTCACTCGCATTCC
+
<@,,;CEC,@+@CC@@:CEFFGGC,,BCF@G<FFG9FF@C:@@B@EFFG77@CE,E?F87=6F,,,,C,5C,44CC8FF,,:,9??,,,+8CG<?=:4+8=+BFF,:4:=:FA,,8CE,49AF9FA,++8+@D@AF+@3D9,+A+@+5,,,5+4:3*@F9=B,,7@<*4**4*/)1;8C)25C530+3@+>7DE6335)*0;7+.+;+2*)2>A)*3)-4,54?2*(1()).9*,.23((-(4()6A()-4:<22*6,*.43-)6).).)().()-.-64
@M02352:288:000000000-CKWC8:1:1101:15915:5595 2:N:0:ACTGAGCG+GTAAGGAG
TAATCTTGCGACCGTACTCCCCAGGCGGAATGCTTAATCCGTTAGGTGTGTCACCGAACAGTATACTGCCCGACGACTGGCATTCATCGTTTACGGTGTGGACTACCAGGGTATCTAATCCTGTTTGCTCCCCACACTTTCGTACCTCAGCGTCAGTATCGAGCCAGTGAGCCGCCTTCGCCACTGGTGTTCCTCCAAATATCTACGAATTTCACCCCTACCCCTGGAATTCCACTCACCTCTCGCAAACTCTAGACTGATAGTTTTTGAGGCCGGTCCAG
+
CFGGGGGGGGGGGC@EGFFGGGFGGGGGGEGGGGGGGFAFGGDEGEGGGGGGGGGGGGGDGFGGGGGCGGGGGGGGGGDGGGGGGGGGGGGGGGEGEGGGGGGGGGGCF>FFFEGGGGCDGGGGFFGFGGFGGGGGGGGGGGFFGEFFGGGGEGGDDF=FE78:CEGGFG?EC7D>CCFFFD5:*AFG6CC>7);@FF6>AC@:CF5DGF5:FFEA*=673)3)1*,*59?B?=4-:(2:)(,.-4(-4<)444)19<):<A946>2(-,((,()(.(48.
@M02352:288:000000000-CKWC8:1:1101:17620:5603 2:N:0:ACTGAGCG+GTAAGGAG
TAATCTTGCGACCGTACTCCCCAGGCGGTACACTTAATGTGTTAACTGCATTACTGCAAGGTCTAGCCTCACAACAACTAGTGTACATCGTTTAGGGCGTGGACTACCAGGGTATCTAATCCTGTTTGCTCCCCACGCTTTCGCGTCTCAGCGTCAATAATGTTCCAGTAGATCGCCTTCGCAATCGGTATTCCTTCTGATCTCTACGGATTTTACCCCTACACCAGAAATTCCATCTACCTCTCCCATATTCTAGGTAAGCAGTTTTCAAAGCAGTTCAA
+
GGCGGFGGGGGDGDFFGGFGGGGDFFDGGGGGGGGGGGGGGGGGGFFGGGGGGGGGGGGGGGGGGGGGFGGGCFGGGGFGGGGGGGGGGGGGGFGGGGGGGGGGGFEGGGGGGGGFGFFEEFEGGGFGGGGGGGGGGGGGGGCGGGEGCD8=:+AEGGCFGD;FGFFCFFA9;EGGGGCFFCEGGGGGGGGGGCFF=FFC6DF+*BCFDEBCDFFF92630;EAGF771;A6FAEFCCFFEFFED(4:AB<99<>@86FADFB04<A2<5<4A:9:F4-66
@M02352:288:000000000-CKWC8:1:1101:17167:5607 2:N:0:ACTGAGCC+GTAAGGAG
TAACCTTGCGGCCGTACTCCCCAGGCGGTCAACTTAGTGCGTTAGCTGCGCCACTCACGTCTCAAGGACACAAACGGCTAGTTGACATCGTTTACGGCGTGGACTACCAGGGTATCTAATCCTGTTCGCTCCCCACGCTTTCGTACCTCAGCGTCAGTATCTGTCCAGGTGGCCGCCTTCGCCACTGATGTTCCTTCCAATCTCTACGCATTTCACCGCTACACTGGAAATTCCACTACCCTCCACCATACTCTAGTTTGCCAGTTCAAAATGCAGTTCC
+
GGGGGGGGGGGGGC:CFFFFGGGGGGGFCGGGGGGFFGGGGGGGGGGGGGGGGGFGFGGGGGGGFGDGGGGGGGGGGGEEFGGAFGGGFGGGGFGGGGEGGGE8FGGFGGGGGGGGGGCEGGFGGGGGEBFFGGGGD6C:EGECGGGFDCFGDGGDGG@;FFGFGGGGFFFGGGGGGGGFFGG5:6CFGGCDFFFEFFAFFGFGFFFCDG)*294@F:>0,))50*29366@@FDF9:BF:)3(,3(.)479?9>*.:4:<267>A94<))))68)06:9
@M02352:288:000000000-CKWC8:1:1101:26325:5610 2:N:0:ACTGAGCG+GTAAGGAG
TAATCTTGCGAACGTACTCCCCAGGCGGTACACTTAATGTGTTAACTGCATTACTGCAAGGTCTAGCCTCACCACAACTAGTGTACATCGTTTAGGGCGTGGACTACCAGGGTATCTAATCCTGTTTGCTACCCACGCTTTCGCGTCTCCGCGTCAATAATGTTCCATTAGATCGCCTTCGCAATCGGCATTCCTTCTGATCTCTACGGATTTTACCCCTACACCAGAAATTCCATCTACCTCTCCCATATACTAGGTAAGCAGTTTTCAAAGCAGTTAAA
+
CBAFDECFFE7++89CF8FF,BF@C@+7@@B<FF9EE@FGGGGFGGG9FEEEEDFFFGFFGC,,6A9CC,,6,:FFGG@E<?EF9E@AECF=C<F,C,@=77C,CFGG887CE8:EDFFCGGFCEFFCC=,AF=9FC8C>FD>C836=8,6@ECEGCDF9;9@,5,,,7@,@F,;>994*3*44@EFE**4:848?=A686887*=85**.*2@3*0;,8(;35*1(>(818;A)7>9A42)-)4(43AF9).54=2<6A>?)()-6-).))).)(1))))
@M02352:288:000000000-CKWC8:1:1101:23296:5648 2:N:0:ACTGAGCG+GTAAGGAG
TAACCTTGCGGCCGTACTCCCCAGGCGGTCTACTTATCGCGTTAGCTTCGCCACTAAGTCATTACAACCCAACGGCTAGTAGACATCGTTTACGGCGTGGACTACCAGGGTATCTAATCCTGTTTGCTCCCCACGCTTTCGCACCTCAGTGTCAGTATCAATCCAGAGTGTCGCCTTCGCCACTGATGTTCCTTCCTATATCTACTCATTTCACCGCTACACAGGAAATTCCACACTCCTCTATCGTACTCTAGCCTGCCAGTCTCGGGTGCATCTCCCAG
+
DGGGFGGGGGDEE7@FFFGDGGGEFFGG+CFEFFGG9,CFCFGD7EFFAFGGGGGGGGFGFGF?FGFGGDCEGDEFEGGCFA<EFFCF=<7?,F7CFCGGGGGGGFFGEEBFDCABAFAEBA<=FDE,@FD+>F7FGCFCECCCG>E7F3@CFF75<;,6@FF64@B5DGC,>CG4*;DAB4*48,=CGF+275BDFF7+3++:>+/+++3+;@3)=3663A75>5(0)16**9282:42(6)).(4314)--.6)60417:))-)(((,(,5.*)*),(,
@M02352:288:000000000-CKWC8:1:1101:22028:5672 2:N:0:ACTGAGCG+GTAAGGAG
CAATCTTGCGATCGTACTCCCCAGGTGGGACACTTATCACTTTCGCTTAGTCACTGAGATAAATCCCAACAACTAGTGTCCATCGTTTACGGCGTGGACTACCAGGGTATCTAATCCTGTTCGCTCCCCACGCTTTCGTCCACGAGCGTCAGTACATACGTAGTAGACTGCCTTCGCAATCGGTATTCTGTGTAATACCTATGCATCTCACCGCTACACTACACATTCTATCTCCTTCCATATGACTCAAGTCAACCACTAACAAAGGCAGTTCCATTGTT
+
FAE<CEFGGG>-C7CFFGGGGGGGGGGGCDF<FGGGFFGGFGGGGGGG,CCCFF6CFEGGGA,<C=ECFCC<FGG<EFC,EE?B@F<=DGE7C7>CCEFGFG8FCDEGGGDGEFFDAF<FEGC:=EFDE8E>F:>FE6@CE+,33+=+CECGFFGECFCFCA,@C,,5,:DFF7DGGDC?FCE97CC,>2>9BA9@<+/+4C4DEF+=C7=7DFFDGF;6@)))*2)1)1++1+/..45>E)9..>6).626)))*4:)..(.)),3(4<2464=4*)-).
@M02352:288:000000000-CKWC8:1:1101:9039:5690 2:N:0:ACTGAGCG+GTAAGGAG
TAACCTTGCGGCCGTACTCCCCAGGCGGTCTACTTATCGCGTTAGCTTCGCCACTAAGTCATTACAACCCAACGGCTAGTAGACATCGTTTACGGCGTGGACTACCAGGGTATCTAATCCTGTTTGCTCCCCACGCTTTCGTGCCTCAGTGTCAGTATTTGTCCAGGTAGCCGCCTTCGCCACTGATGTTCCTTCCAATCTCGAAGCATTTCCCCGCTACACTGGAAATTCCACTACCCTCTACAATACTATATTTTCCCAGTTCAAAATGCAGTTCCCAG
+
FGGGFGGGGGGFGEGGGFGGGGGEGFEFG7FGGGGGGGFEGGGGGGFFGGGGDGGCFFGGGGGGGGGGGGGGGG>FGGGGGGGEGGGGGGFGGGCFFFGEGGDGFGFFEGCG?AEGCEDDFGAFFFCCFGGGGGDEGGCEEG8EFEGF?EGGGCAGA@FFC,@,,,7DF>D9:*;7CD8)?CEC<E79=C9C7CB89;65++)*())*;C8C76==85(().)09*5:)9977?402:<2(,).:3))2-)6<)6/))9272>2<44972).-4=<FBFA0
@M02352:288:000000000-CKWC8:1:1101:23001:5690 2:N:0:ACTGAGCG+GTGAGGAG
CAGTGTTGCGACCGTACTCCCCAGGTGGAATACTTATTGCTTTCGCTTGGCCACTTACATAATATCCAAAAACGCGAATCCATATCGTACACCGTGTACACCCCGGGGGTCTATACCCGTTCGTTCCCCACACTCTCTTGCATCAGCGTCAGTGTATACTTCGTGTACTCCGTCCTCAATAGCTGTTCTATGTATTATCTCTGCGTTTTTCCCCGATACCACTCATTCTATGTATTCCTCTCATACACCAATGAACCACAGTCTAAACGAGTGCCATAGGT
+
GG,6,=FFG6+7@CCEGGFGGGGCCFFG,EEFGGGG@9,CFGGGDGGG,:,C,CF6CE,C,C,,,C,,C,C,6++++4@,,,,5,5,A,++,,84B4,,,,,++4+@++@3D,,,,,,38,,6+,,,8@:C+@,,@,3,,,,,,435*1***,,55>,,,,7*2>>,?,,,**//1:+*+1+,1+1,+5=+++)+)171C+;A7(.)1**00*0,)*73))9()0*)0)**0**)).).).())).),(-()(.)*4().(.3))6)300(((./-8)436
@M02352:288:000000000-CKWC8:1:1101:27289:5761 2:N:0:ACTGAGCG+GTAAGGAG
TAATCTTGCGACCGTACTCCCCAGGCGGAATGCTTAATCCGTTAGGTGTGTCACCGAACAGTATACTGCCCGACGACTGGCATTCATCGTTTACGGTGTGGACTACCAGGGTATCTAATCCTGTTTGCTCCCCACACTTTCGTACCTCAGCGTCAGTATCGAGCCAGTGAGCCGCCTTCGCCACTGGTGTTCCTCCAAATATCTACGAATTTCACCTCTACACTTGGAATTCCACTCACCTCTCTCGAACTCTAGACTGATAGTTTTTGAGGCATTTCCAG
+
F<FGGGG9CB7F77FEFGGGCFF6FGEECEGDGFG9EFG,@FGGGGFGFCFGEEGGEECGGG,EFGGGGGGCDFGGGGGFGGFAFCGGGGGGGG7B=ABF+?FEGGCF8BCB=<FF99DAEGGBCD,EFFD:FGGGGDGGFG@CGGEC,7DEBCC*5@@FGG>5CC,?:3,?,4;5D*08?7*:8,,1<;EGGEFFD4+2;CA@E@F3;C>C++9=<;)))@3*:>74-69@*/6)405:2().,,(8(46AA267))).4:)6)4<(((,,4()./6<4-
@M02352:288:000000000-CKWC8:1:1101:11334:5772 2:N:0:ACTGAGCG+GTAAGGAG
TAACCTTGCGGCCGTACTCCCCAGGCGGTCAACTTAGTGCGTTAGCTGCGCCACCCACGACTCAAGGTCACAGACGGCTAGTTGACATCGTTTACGGCGTGGACTACCAGGGTATCTAATCCTGTTTGCTCCCCACGCTTTCGTGCCTCAGTGTCAGTATTTGTCCAGGTAGCCGCCTTCGCCACTGATGTTCCTTCCAATCTCTACGCATTTCACCGCTACACTGGAAATTCCACTACCCTCTACAATACTCTAGTTTGCCAGTTCAAAATGCAGTTCC
+
FCCFFGGGGGGGGGFGGFGGFGGGGGGDCFFFGGGGGGGGGGGGDGGGGGGGGGGGGGGGGGGGFGGCFGGGGGGGGGGGGGGFGGGGGGGGGGGGDGFEGGGGGGGGGGGGGGFGGDEGGGGGGGGGGGGGGGGGGGGGGGGGFGGGGGGFFGGGGGGGGDGGGGGCCFGFGFGGGGDF;DEGGF??CFGGGFFFFFFF=5;:)1@7CCFGGFFFG>>FFF<F>7:*(9=?@=AA97>?B>:(4A)3660)4929AAF25<),,644:><ABF?>B5)4
@M02352:288:000000000-CKWC8:1:1101:7439:5783 2:N:0:ACTGAGCG+GTAAGGAG
CAATCTTGCGATCGTACTCCCCAGGTGGGACACTTATCACTTTCGCTTAGTCACTGAGATAAATCCCAACAACTAGTGTCCATCGTTTACGGCGTGGACTACCAGGGTATCTAATCCTGTTCGCTCCCCACGCTTTCGTCCATGAGCGTCAGTACATACGTAGTAGACTGCCTTCGCAATCGGTATTCTGTGTAATATCTATGCATTTCACCGCTACACTACACATTCTATCTACTTCCATATGACTCAAGTCAACCAGTATCAAAGGCAGTTCCATAGTT
+
FGGGGGGGFGGGGDEFGGFGGGGGGGGGGGGGGGGFFGGGGGGGGGGGGGGGGGGGGGGFGGGGGGGGGGGGGGGGGGFGGGGFGGGGGGGGGGEGGGGGGGGGGGGGFGGGGGGCEC<FGFEEEFEEEGGGGGGGGGGGGGGGGGGGGGGGGGFFGGGGGGGGGECFGGGGGFFFGGGFFGGGGGGGGGFCGEA?FFFGFGFGEFFFFFFFDF@EGFFCE44FFGFGEFFFFFCEEEFF?57??65;EEFFEEFF@@F>AAABA>FF6???AF*6@ABAA
@M02352:288:000000000-CKWC8:1:1101:5318:5799 2:N:0:ACTGAGCG+GTAAGGAG
TAATCTTGCGACCGTACTCCCCAGGCGGTACACTTAATGTGTTAACTGCATTACTGCAAGGTCTAGCCTCACAACAACTAGTGTACATCGTTTAGGGCGTGGACTACCAGGGTATCTAATCCTGTTTGCTCCCCACGCTTTCGCGTCTCAGCGTCAATAATGTTCCAGTAGATCGCCTTCGCAATCGGTATTCCTTCTGATCTCTACGGATTTTACCCCTACACCAGAAATTCCATCTACCTCTCCCATATTCTAGGTAAGCAGTTTTCAACGCAGTTCAA
+
EFBFGGGGGGGGGFFGGGCGF@FEFGDGGGGDFGGGDGGGGGGGDFGFGGGGGGGCFGGGGFGGGGGGFGGGFGGG8=FGGFGGGGGGGGFGGGGGGFGGGDGGGGGGFGGGGFGGFGGFFGGAGGGGGGGGGEGG@E6@EGGGGGGGGGAFGGDGGGGGGGGFCFGFFFFFGGGGDGGFFGGG>FGC1;CGGFFFFFF+4:=B@FA*8*:C*@EF7ADFFF@FDGD<@;A+8F?CE359AE8)3<(,6(6<AA>?):*)))),:A<A2>>),(0(<AA4)
@M02352:288:000000000-CKWC8:1:1101:5289:5809 2:N:0:ACTGAGCG+GTAAGGAG
TAATCTTGCGACCGTACTCCCCAGGCGGTCTACTTAGTGCGTTAGCTGCGCCACTAAAGTCTCAAGGACCCCAACGGCTAGTAGACATCGTTTACGGCGTGGACTACCAGGGTATCTAATCCTGTTTGCTACCCACGCTTTCGCACCTCAGTGTCAGTATTGGTCCAGTGAGTCGCCTTCGCCACTGATGTTCCTTCCCATCTCTACGCATTTCACCGCTACCCAGGAAATTCCACTCCCCTCTACCATACTCTAGTTCGCCCGTTTTGAATGCAGTTCC
+
CGGGGGGGGGG7C@FFGGGGGGGGFFGGEEECFGGGGDFGGGGGGGGFEEGGGGFGGGCGGGGGGGGGGGGGGGGC@GGGFEF9EFFGGCGGGGGGGDGG>FGGGGECGGGE8FGFGGCDFGGFGFDGGGGGDEGGGGGGGGGGGGDGG,:E9;:DGG9E@@DD>FE6DCFGFG4DCDGF)1:5CF69CEEC@CFFF;;7@FCDEFF39*=D:65:F)6(.5(8FGF*(/9B=*<A<?(,4:?7<FAFF?FD)-5*6)827((,4.:?((46:AF)=)45
@M02352:288:000000000-CKWC8:1:1101:25276:5810 2:N:0:ACTGAGCG+GTAAGGAG
TAACCTTGCGGCCGTACTCCCCAGGCGGTCTACTTATCGCGTTAGCTTCGCCACTAAAAGATCAAGTCTTCCAACGGCTAGTAGACATCGTTTACGGCGTGGACTACCAGGGTATCTAATCCTGTTTGCTCCCCACGCTTTCGCACCTCAGTGTCAATATCTGTCCAGGTAGTCGCCTTCGCCACTGGTGTTCCTTCCTATTCCTACGCATTTCACCGCTACACATGAAATTCCACTACCCTCTACCGTATTCTAGACTGGCAGTATAAGATTCAGTTCCA
+
FCCDEFEFFGCD@7+BFCFFGGGGFGGGC7CFGGCGFGGGGEGGDGFEEFGCGDDEG,<FGGGGGGGGGFFGGGGDC>FGGGGDCFFGGGGGFFFEGFGDGGEGGGGDDDEDG@DFGCFFGDGFGGGGGGG@<@DCECECFGGGGGG75DFGGGFGACFDA,@DFCEC6F?E,5;DGGGF49:*???8,4A7>?FEEAFGA++3<AADG5>D7;?FGB19;>)7**.:467=6*6<:7>:?<:0256((3(5)6A*)96)(,4(4)))-6))-.6)06<))
@M02352:288:000000000-CKWC8:1:1101:14933:5834 2:N:0:ACTGAGCG+GTAAGGAG
CAATCTTGCGACCGTACTCCCCAGGTGGAATGCTTATCCCGTTAGGTGTGACACCAAAGGGCAAGCCCCCTGACGTCTGGCATTCATAGTTTATGCTGTGGACTACACCGGTATCTCATCCTCTTTGCTCCCCACACTTTCGTACCCCAGCGTCAGTATCGAGTCAGTGAGCGCTCCCTGCCCATGCTGTTTTCCCAAATATCTACGTATATTACACCTCTACTCGGCATTTCCCGCACCTCTCTCGCACTCTAGACTGAGCGTTTATACGGCAGTTGCAG
+
,C,,,CFGG::@F:FGFFFEFGGGG,CFGGGFCFGG,,6C@FG:F8FEA@,CCFG7FFED,:<@6,B<=C+CFA:,C,,,9C,59,,,9:,C,,A,CF<E<,:AA,,,,4@6+=FF9CE9=,,:EG,,46,+F,C@C,7@A?33>@==?+DE==++76;,4++,,,8>D,,@+*03***0;;,,*1,,5,,+*2*.:9*48+:@/+)2*,)1++1+,6((3*9+**/*65*+3+)/6023(,/=4@3(391(..)96<9))(,(((,-4-3((()4*)-))
@M02352:288:000000000-CKWC8:1:1101:25314:5860 2:N:0:ACTGAGCG+GTAAGGAG
TAACCTTGCGGCCGTACTCCCCAGGCGGTCAACTTAGTGCGTTAGCTGCGCCACCCACGACTCAAGGTCACAGACGGCTAGTTGACATCGTTTACGGCGTGGACTACCAGGGTATCTAATCCTGTTTGCTCCCCACGCTTTCGTGCCTCAGTGTCAGTATTTGTCCAGGTAGCCGCCTTCGCCACTGATGTTCCTTCCAATCTCTACGCATTTCACCGCTACACTGGAAATTCCACTACCCTCTACAATACTCTAGTTTGCCAGTTCCAAATCCAGTTCC
+
FCFGGGGGFEGGGFFGFCEF<FCCGFCFEGGGGGGGGFAFGGGGDGGGGGGGGGGGGGDCEGGFFGFEGGGGGGGDFEGGGGCAFGD9EFDEGGG7?CEGGGGGEGFGGGGGG@:BFFFGGGGGGGGGGGGEFF@CEE:EGGGGFGGGCEGGFGGGFFFGGGEFF>FG6CEC?FGGGDC=;DCEGGFCEFGGC?FFFFAF6;AF?+:3>E3C7A)@C>;9(<>FF4373689@F<>4>F??<??2)4))-54.6444<F)--643).)-447)5430).:
@M02352:288:000000000-CKWC8:1:1101:18128:5868 2:N:0:ACTGAGCG+GTAAGGAG
TAACCTTGCGGCCGTACTCCCCAGGCGGTCAACTTAGTGCGTTAGCTGCGCCACCCACGACTCAAGGTCACAGACGGCTAGTTGACATCGTTTACGGCGTGGACTACCAGGGTATCTAATCCTGTTTGCTCCCCACGCTTTCGTGCCTCAGTGTCAGTATTTGTCCAGGTAGCCGCCTTCGCCCCTGATGTTCCTTCCAATCTCTACGCATTTCACCGCTACACTGGAACTTCCACTACCCTCTACAATACTCTAGTTTGCCAGTTCAAAATGCAGTTCC
+
CFFGGGGGGGGGG7FFGGGGGGGGGFEDFGGFGGGGGGGGGGGGGGGGGGGGGGGGGGGGGGGGGGFGGGGGFGGGGGGGGGGGFGGGGGGGGGGGGGGGGGGGGGGGGGDEFGGGGGGGGFGGGGGGGGGGGGGGGGGGGGGG8EFGGGGGGGFGGGFGGGFGGFFFGGFGGGGGGGGFFGC*CFGFG7>CC7AFFFCCFFFGFAFFGG)>FFBFGEFFBFBFGGB48)9@FFAAFF?BB?FFBFF24A:)4<<9<>*-6)6)3<<<A58AF>=<F>26
@M02352:288:000000000-CKWC8:1:1101:7791:5875 2:N:0:ACTGAGCG+GTAAGGAG
TAACCTTGCGGCCGTACTCCCCAGGCGGTCTACTTATCGCGTTAGCTTCGCTACTCACGGATTAAATCCACAAACAGCTAGTAGACAGCGTTTACGGTGTGGACTACCAGGGTATCTAATCCTGTTCGCTACCCACACTTTCGCACATGAGCGTCAGTTACTGACCAGGGAGTCGCCTTCGCCACTGATGTTCCTCCAGATATCTACGCATTTTACCGCTACACCTGGAATTCCACTCCCCTCTCCAAAACTCTAGCCTTCCAGTTCTAAATGCAATTCC
+
GGGGGGGGFGGGGGGEDFGGGGGGGGGGEGGGFGGGGG@CFGGGGGGGGGGGGG<FGGGGEFEFGFCGGGGGGGGGFFFFCEGG9FGGGGGDDFGEGGGGGDGFGGG?A8FDFGDGGFGC9FFCFGDEDGCGFFGGGGGFGFCC+BEGGGFFEEGGEGGDFGGFGGGGDGF*:?DGGGDF;DGECCFGGGEFGEFF;8F=AG8:?CF3CE>D7+7A?:;63>209*3<0?F?@?)2-3:??02:?<)24(48<2-*-3=)5(-.)69A<):5<47)/52<
@M02352:288:000000000-CKWC8:1:1101:26932:5888 2:N:0:ACTGAGCG+GTAAGGAG
AACCTTGCGGCCGTACTCCCCAGGCGGTCTACTTATCGCGTTAGCTTCGCTACTCACGGCTTAAAGCCACAAACAGCTAGTAGACAGCGTTTACGGTGTGGACTAACAGGGTATCTAATCCTGTTCGCTACCCACACTTTCGCACATGAGCGTCAGTCTTTGGCCAGGGAGTCGCCATCGCCACTGATGTTCCTCCAGATACCTACGCATTTCACCGCTACACCTGGCATTTCACCCCACACTCCAAGACTTCAGTTTGCCAGTTCAAAATGCAGTTCC
+
,FEDFGECGGG7FCFEFGGG:@,CFEBFGGFFGGGGGG,@@FE@9AFGEFFGGG?EF=FEFFFFGFG8FGD=F<<AEGGGGGGGGGGGFCFE@ECC<?CCFDDFG,EGGG:DEGGGDAFGEF9FFGGGD=+><9FCGFE,<;EGGEG6E,@*1*3CE,>EFEFGGDG8@FC>FCDG*:46*=74++3;+1:DEFF@A;CFF+2);A3<*)*211AF:;((7)8<42C(5?7/9<9)4;(4,,(..4?>BFA2)-*:6@2<A<>2A2)-4<A)69674:)
@M02352:288:000000000-CKWC8:1:1101:7793:5898 2:N:0:ACTGAGCG+GTAAGGAG
TAACCTTGCGGCCGTACTCCCCAGGCGGTCTACTTATCGCGTTAGCTTCGCTACTCACGGATTAAATCCACAAACAGCTAGTAGACAGCGTTTACGGTGTGGACTACCAGGGGATCTAATCCTGTTCTCTACCCACCCTTTCGCACATGATCGTCCAGTACTGACCAGGGCGTCGCCCTCCCCCCTGATGTTCCTCCAGATATCTACGCATTTCACCGCTACCCCCGCAATTTCACTCCACTCTCCAAAACACTATCCCGCTAGTTCTAAATTCACTTCC
+
E,@<,6C,CF7@@CF;CFGFFC,,,6@B66C9@FGGGGGDCGCF7<9,A:BCGG8FFC=7+,BF<FFC8CC8,FC<,<,ED,,,<,5A=BFGEGFGFF7+47?,,8B,EFC++++89@,A,CFGGGGA;EDFFGC@+@83DFD6EE8C@C,24@,:*,7@CF9@@C72*5**4*/2**)))***21**+4>7+974@;A76C7:)+;*9/)/:?)9901325()>)-)(0)=/*)6<4<0:)(.)242)(((442*)()-2((,))6))-)-)6*)*...
@M02352:288:000000000-CKWC8:1:1101:15614:5917 2:N:0:ACTGAGCG+GTAAGGAG
TAATCTTGCGACCGTACTCCCCAGGCGGTACACTTAATGTGTTAACTGCATTACTGCAAGGTCTAGCCTCACAACAACTAGTGTACATCGTTTAGGGCGTGGACTACCAGGGTATCTAATCCTGTTTGCTCCCCACGCTTTCGCGTCTCAGCGTCAATAATGTTCCAGTAGATCGCCTTCGCAATCGGTATTCCTTCTGATCTCTACGGATTTTACCCCTACACCAGGAATTCCATCTACCTCTCCCATATTCTAGGTAAGCAGTTTTCAAAGCAGTTCAA
+
GGGGGGGGGGGGGGCFGGCFDEFFEFGDGGGGGGGGGGGGGGGGFGGGGGGGGGGGGGGGGGGGGGGGGGGGGGGGGGGGGGGGGGGDGGGGGGGGGGGGGGGGGGGGGGFGGGFGGGGGGGGGGGGGGFGGGGGEGGDCGGGGGGGGGGGGGGGGGGGGGGGGGGGGGGAFFGFGDGGFFGE7DFGGGGGGGEFFFFFGFGCDFFFGDEFGCFFFFA?D<FEFGGFGFFAAFFFFFE<>EF38?:BFF<F<ABFF>AFAFFF?>2:A9>99).92@<)::
@M02352:288:000000000-CKWC8:1:1101:4828:5940 2:N:0:ACTGAGCG+GTAAGGAG
CACTCTTGCGAGCGTACTCCCCAGGTGGCTTACTTAACGGTTTCCCTTAGCCGCTCAATCACAAGGACCAAACAGCGAGTAAGCATCGTTTAGGGCGTGGACTACCAGGGTATCTAATCCTGTTCGTTCCCCACGCTTTCGTCCCTCAGCGTCAATATAGGCCTAGCCAGCTGCCTTCGCAATTGGTGTTCTATGTCTTATCTATGATTTTCACCGCTAAATGACCCATTCGGCCAACCTCAACCTAATTCAAGTTAAACAGTAACAAAGCCAATTGCAG
+
GG<FGAFGGGG+@7CE@CCFGGGDGGAFG,CEFGGE9,8+8@BF,5@FFFFF@7+@FE,FFFAE<<,9DFGGF<<8FCCFFA<C<FFEFCD<E8<E:+@+B=EFFFF5B:EFFFBFF=FFGFGGEB+@EF,A3>=7+66,+6+64EG69>+@6@;FFGGC,@FGFC7?97@,:?*2=>9/?9?9*89*=/;F+/+94+8=8FF84@++3=6:++/)=23(/+.1;*/55+8+).,(.2(,80)(,(45)--)4440).*.4:<)))4-((((4:)6*).)
@M02352:288:000000000-CKWC8:1:1101:25321:5983 2:N:0:ACTGAGCG+GTAAGGAG
TAACCTTGCGGCCGTACTCCCCAGGCGGTCTACTTATCGCGTTAGCTTCGCCACTAAGTCATTACAACCCAACGGCTAGTAGACATCGTTTACGGCGTGGACTACCCGGGTATCTAATCCTGTTTGCTCCCCACGCTTTCGCACCTCAGTGTCAGTATCAATCCAGAGTGTCGCATTCGCCACTGATGTTCCTTCCTATATCTACGCATTTCACCGCTACACAGGAAATTCCACACTCCTCTATCGTACTCTAGCCTGCCAGTATCGGGTGCAATTCCAAG
+
AEFGGFGGGGGGEFFEGGDGGCFEG?@@@FGDFCEGGGGG>EE,,<FFDEGEGGGFFGFGGGGGGGFCGGFGGGGGGGGFGGGGAAFCFFFGGGDEEGGDGGGFEF,@F@=>FGFGD@FCDGGGGC<>EFGCFGEGGEDFEGGGDCF56D7DFGCFCDCG,7,D?,?8C9;B*A28CD74?DC640<E;+;77?F@FFFCC78C35>35C=77F<BGE2654,5C4(C686*96(((4().6<A<0,(3044649?A<F?:04<A<?(,.(,,)934:>4.
@M02352:288:000000000-CKWC8:1:1101:9608:5986 2:N:0:ACTGAGCG+GTAAGGAG
TAACCTTGCGGCCGTACTCCCCAGGCGGTCAACTTAGTGCGTTAGCTGCGCCACCCACGACTCAAGGTCACAGACGGCTAGTCGACATCGTTTACGTCGTGAACTACCAGGGTATCTAATCCCGTTTGCCCCCCCCGCTTTCGTGCCTCAGTGTCAGTATTTGTCCAGGTAGCCGCCTTCGCCACTGATGGTCCTTCCAATCTCTACGCATTTCACCGCTACACTGGACATTCCACCACCCTTCACAATACCCTAGTTTGCCCGTTAAAAAGGCAGTTCC
+
,C@E<FGGGCGGGCCEFGGGFGGGGCFD86@AFGGGG<FGGGG7FGGGGGGGGGGGGGG7FGGGFF=5?=FFFGA47F:=,5,8+++4A+BFG+E+,8+8+B+?,7BD,5:FF@DDADF,8=,33>F8B,,8FG7<4C*BFF8=11=88,,,,4,1>;;CFG9B4F<+:FFFDF3CD*>F5<GGDG+5A?+:04FF4.**1*126*@CGG3DG?AFG32(477F72(9(0**//)).4(3:::,.22,)))).)3).6*6).)((44()62(40.().6)
@M02352:288:000000000-CKWC8:1:1101:19098:6000 2:N:0:ACTGAGCG+GTAAGGAG
TAATCTTGCGACCGTACTCCCCAGGCGGTCTACTTATCGCGTTAGCTGCGCCACTAAAGGATCAAGTCCTCCAACGGCTAGTAGACATCGTTTACGGCGTGGACTACCAGGGTATCTAATCCTGTTTGCTCCCCACGCTTTCGCACCTCAGTGTCAGTATCGAGCCAGTCAGTCGCCTTCGCCACTGGTGTTCCTTCCCATCTCTACGCATTTCACCGCTACACAGGAAATTCCACTAACCTCTCTCGTACTCTAGTGAGTCAGTTTTGAATGCAGTTACA
+
DCGGGGGGGGGGGGGGGGGGGGGGGGGGGGGGGFGGGGGGGGGGGGGGGGGGGGGGGGGGGFGGGGGGGFGGGGGGGGECGFGDEGGGGGGGGGGGFGGGG@FGGGGGGFEGGGGFGGFFGGGGFGGGFGGGCF8C@EEGFFGGGGGGF?FGGGGGGCCFFCFGGGD>EGGEGGCDGGGFFGEGGGGGC6CDF<7CEFFGFF=FEFFGGG:DGFE+A>>>1;>FGG178?6==FAAFFFBB).,.)448013).6*5)*,6>A9)6<D?<).-)*)1)).-
@M02352:288:000000000-CKWC8:1:1101:21522:6011 2:N:0:ACTGAGCG+GTAAGGAG
TAGTCTTGCGACCGTACTCCCCAGGCGGTGCGCTTAACGCGTTAGCTCCGGCACAGAAGGGGTCGAACCCTCCCACACCAAGCGCACATCGTTTACTGCTAGGACTACAGGGGTATCTAATCCCTTTCGCTACCCTAGCCTTCGAGCCTCAGCGTCAGTAAATGTCCAGTAACCTGCTTTCGCCATTGGTCTTCCTCTCAATATCTACGCATTTCACTGCTACACTGAGACTTCCAGTTACCTCTCCATTACTCTAGCATGGCAGTATCGAATGCAGTTTT
+
FGGGGGGGGGCGGECCFDAFGGGCGFEDCFGDGGGEFGGGGGGGGGGGGGGGDGGGGGFGGGGGGGGGGGGGGGGG:FFCFGDCGFGGGGGDGG7FGGGF?FCCGG8FGGGGGG7DEFFFGGGGGGGGGGGDGGGGCFGGGGGFDEEGGGGGGGGDEEGG;FGGGGGGGF,C?FCFGGGFF>ECCGG?FFGGGFFFF657=FFFFFFGGD>GDFAFGF<?AFFFGGF>0F6/8=AD<>AA>BFFB?2<4<BFA<BFFFF<)818:<<).4<:)(1-9)5.)
@M02352:288:000000000-CKWC8:1:1101:26189:6037 2:N:0:ACTGAGCG+GTAAGGAG
TAACCTTGCGGCCGTACTCCCCAGGCGGTCTACTTATCGCGTTCGCTTCGCCACTAAGTCATTACAACCCAACGGCTAGTAGACATCGTTTAGGGCGTGGACTACCAGGGTATCTAATCCTGTTTTCTCCCCTCGCTTTCGCGTCTCAGCGTCAATAATGTTCCAGTAGATCGTCTTCGCAATCGGTCTTCCTTCTGATCTCTACGGTTTTTACCCCTCCCCCAGAAATTCCATCTACCTCCCCCTACTTCTAGGTCAGCTGTTTTCAAAGCATTTCCATG
+
DF,AC@CE@F77F+@-BFFGG@C69<B7C@F96,6,9C<:@::,,8?,48,6,,,,:EFCCEGAE,FEFCC?=BCGF+,:CEED9<CC=,:+<BFG+8+@+BA,3>,BCCB<DFC9DABFCD3CF,@DD=33,8<F+8E9*5*@C8@7C8*AEC*>7,@,,7@C9=F,6,42*,2;7+*:>)8CC753AFFGG6644=@7:CC748)*1:77*1.9FF(((07)*146)01***)).:<)-(-26(((.6<))))9)403)(),)(-))-.42)9.*.)4)
@M02352:288:000000000-CKWC8:1:1101:23349:6045 2:N:0:ACTGAGCG+GTAAGGAG
TAACCTTGCGGCCGTACTCCCCAGGCGGTCAACTTAGTGCGTTAGCTGCGCCACTCACGTCTCAAGGACACCAACGGCTAGTTGACATCGTTTACGGCGTCGACTACCAGGGTATCTCATCCTGTTTGCTCCCCACGCTTTCGTGCCTCAGTGTCAGTATTTGTCCAAGTAGCCGCCTTCGCCACTGATGTTCCTTCCAATCTCTACGCATTTCACCGCTACACTGGCACTTCCACTACCCTCTACAATCCCCTCGTTTGCCAGTTCAAACTGAAGTTCC
+
9FADFGGGGGGCC@@FFFFGGGGCFCFF:CEGGGGGCECFDGGGGGGEFGGGGGGG@FF6DF8<FEDFFFG,CFGC=F+BEE@C@ECFEGGAF7EFDFEF+:3@C7,D=8FC,33EE,@3>BD=DDCDCCFFGC>@+@:B@;3@*@*=C3,5;C7<9D,DFF9E,?@,2??FFGD4CGCF)2**:C65<9C2+.@?9AF>67::91@*<=:8+7.@CB>((73?:40*4*06?F495(5?0)(,)-.)6.(,,,1)335().)83)44.4)54)*,9:<A
@M02352:288:000000000-CKWC8:1:1101:26176:6054 2:N:0:ACTGAGCG+GTAAGGAG
TAACCTTGCGGCCGTACTCCCCAGGCGGTCTACTTATCGCGTTAGCTTCGCCACTAAGTCATTACAACCCAACGGCTAGTAGACATCGTTTAGGGCGTGGACTACCAGGGTATCTAATCCTGTTTGCTCCCCACGCTTTCGCGTCTCAGCGTCAATAATGTTCCAGTAGATCGCCTTCGCAATCGGTATTCCTTCTGATCTCTACGGATTTTACCCCTACCCCAGAAATTCAATCTACCTCTCCCATTTTCTAGGTACGCCGTTTTCAAAGCAGTTCAATG
+
<FFFFFGGGGCC@CCCFFAFGGG@DE+:@FGGACFFFGFGEG@CCGFDCBEGGGDGEFAFGFGAGGCFGGGGEGGG+B=FG9EE,CEEFAFFF8FF:CF7BFF@FE8FEDD8,EFFGGGADADEF8FBFFGECF:C@?F9:+@@8*,?,3CGGGCCF9D,DCCF@;FCFFGF*C<5?DCBEDEFD***3C@:+<F<;6:FFCFC>357C7A7:=)=FF0(45::7<(74*/**0-5<F9B>237?06)).))6)29)).((((-((6>)-)3,(9>B9):)
@M02352:288:000000000-CKWC8:1:1101:20206:6061 2:N:0:ACTGAGCG+GTAAGGAG
TAATCTTGCGACCGTACTCCCCAGGCGGAATGCTTAATCCGTTAGGTGTGACACCAACAAGCATGCTTGCTGACGTCTGGCATTCATCGTTTACGGTGTGGACTACCAGGGTATCTAATCCTGTTTGCTCCCCACGCTTTCGCGTCTCAGCGTCAATAATGTTCCAGTAGATCGCCTTCGCAATCGGTATTCCTTCTCATCTCTACGGATTTTACCCCTACACCCGAAATTCCATCTACCTCTCCCACCTTCTCGGCAAGCAGTTTTCAAAGCATTTCAT
+
GG,CFFGGGGCG@7BFGDGGGFGCGGGG7FFCFGGGCEEFGGGCGGG9BC,CFGGCDG7<EEFGDFGC=FFF<F:FCFCGC?F,<,CF,BFF7CFD?DCFD,BEDFFBEE7A,=EEGE7EFC9F9F8E=FGFG?++>8C==CCE3@+=C9CEECC6C@,@ED3@A=ADFF9EE5<D4CFF?DG5C*=*//>C:<+8*+4=?C8C<AA3/::4++/8@>1(6;(.)).)1A8@F4<44<<9273::::(322,))(.(-0,11().)-)))))((*)/-))
@M02352:288:000000000-CKWC8:1:1101:12976:6068 2:N:0:ACTGAGCG+GTAAGGAG
TAATCTTGCGACCGTACTCCCCAGGCGGTCTACTTAGTGCGTTAGCTGCGCCACTAAAGTCTCAAGGACCCCAACGGCTAGTAGACATCGTTTACGGCGTGGACTACCAGGGTATCTAATCCTGTTTGCTACCCACGCTTTCGCACCTCAGTGTCAGTATTGGTCCAGTGAGTCGCCTTCGCCACTGATGTTCCTTCCCATCTCTACGCATTTCACCGCTACACAGGAAATTCCCCTCACCTCTACCATACTCTAGTTCGCCCGGTTTGAATTCAGTTCC
+
GGGGGGGAFGGGGDFGEGGGGGGGGGEFEFEFGGGGFGGGDGGGGGGGGGGGGGGGGGGGGGG9EFFFGGGGGGG7CFGDGGGFFGGGGGGGGGGF@FFGGGGGGGGGGGGGG8DFDBAFGGGGGGGGGG,FBFDGGGGGGGGG>E8*CFGGFFGGGGGGG9EGCF:>F,,>DFD>DGGF4***:C<7@EGGGFFFFFF7678@66A7<*09@;7AE37>@E27*5:4(<7FFF).3:(:?><B2<>:9><<><<*-67(6<(((-41()))).*67:4>
@M02352:288:000000000-CKWC8:1:1101:19035:6085 2:N:0:ACTGAGCG+GTAAGGAG
TAACCTTGCGGCCGTACTCCCCAGGCGGTCTACTTATCGCGTTAGCTTCGCCACTAAGTCATTACAACCCAACGGCTAGTAGACATCGTTTACGGCGTGGACTACCAGGGTATCTAATCCTGTTTGCTCCCCACGCTTTCGTGCCTCAGTGTCAGTATTTGTCCAGGTAGCCGCCTTCGCCACTGATGTTCCTTCCAATCTCTACGCATTTCACCGCTACACTGGAAATTCCACTACCCTCTACAATACTCTAGTTTGCCAGTTCAAAATGCAGTTCCCAG
+
CFFFFFGGGGGGCF@FFEFGGEGEFGEGFGGCFGGGGGGGGGGGGFGGGGGGGGFEGGGGGGGGGGGGGGCFGGDGGGGGCG9F9EFCFGGGGD7FDCCGEGGGGGGGGG8FGGFCGFAFGGDFGGGGGGGG@F7FEGGGGGGE8DFFGGDFGGCFFGGGGG9@DFFGFGGGGGGGGF<BADGG4CFGGFCFGFF@);C<6+779:>DCGAF:FE.=599<7)*7C2CBF=FFB>BFF0,-,.:97-9?2<AA<>F9<4<<78)-:2:2)4<24BAB<)5.
@M02352:288:000000000-CKWC8:1:1101:18782:6089 2:N:0:ACTGAGCG+GTAAGGAG
TAACCTTGCGGCCGTACTCCCCAGGCGGTCAACTTAGTGCGTTAGCTGCGCCACTCACGTCTCAAGGACACAAACGGCTAGTTGACATCGTTTACGGCGTGGACTACCAGGGTATCTAATCCTGTTCGCTCCCCACGCTTTCGTTCCTCAGCGTCAGTATCTGTCCAGGTGGCCGCCTTCGCCACTGATGTTCCTTCCAATCTCTACGCATTTCACCGCTACACTGGAAATTCCACCACCCTCTACAGTACTCTAGTTTGCCATTTCAAAATGCAGTTCCA
+
GGGGGGGGGGGGGGEFFGGCGGGGGGEFFGGGGGGGGGGGGGGGGGGGGGGGGG@FGGGGGFGGGGGGGFGG@FFGDGGCGFG9FGGGGGGGGGGGGGCEEGDGG@FGGGDGGGGGGGGDGG99=FEGGGGGGGGGEEGGFFGGGGF799FCCEGGGFGGGFGGGGFDFGGGGGDGGDDFADG=C6+0;9@CFCFFFFF+1<AFFAFCDEFGGFFFGFBFBE2@GGF<BFF?BF9A???<<6:43A689<AFFFAFFAF4:))))))-4:)2))/)0.):-
@M02352:288:000000000-CKWC8:1:1101:22649:6122 2:N:0:ACTGAGCG+GTAAGGAG
TAACCTTGCGGCCGTACTCCCCAGGCGGTCTACTTATCGCGTTAGCTTCGCCACTAAGTCTTTACCACCCACCGCCTATTAGCCTCCGTTACCGTCTTGGCCTCCCAGGTTTCTTATCCCTTTTTGCTCCCCCACTTTCGGCCATCAGTTTCCATTACAGTTCAGTAATCTCCCTTCCCCCTCGGATTTCTTTTTCTTATCTAAGCATTTCCCCCCCTCCCCACGAATTCCCCCCCCCTCCAATCTACTCATACCCTCCCGTATCACGTGCAATTTTCCGG
+
9FDF<FGGG+CFGGGGGGGGFFGDG,CF66BEGGGG<6CF+FF@7FFG9FGG?FG,C,C<,6CC,,,CF:D,?C+8++,,<,,9,,,+9E++,89=4+C,,,,,:+,BE<,,,,,C93?,,3AB,+,,7@F+++33CE,++4@+,8,27,,2@:,<,5,,7,@,3,,,33@,3A*=**0***41*=**A,4++**(*++2=+1+).+1;C677A()*)/,4)..)99<8/697.4(42((,((.,)))).)))).9)(82((((.-),,4:?)6B<*))(-
@M02352:288:000000000-CKWC8:1:1101:3873:6171 2:N:0:ACTGAGCG+GTAAGGAG
TAACCTTGCGGCCGTACTCCCCAGGCGGTCAACTTAGTGCGTTAGCTGCGCCACCCACGACTCAAGGTCACAGACGGCTAGTTGACATCGTTTACGGCGTGGACTACCAGGGTATCTAATCCTGTTTGCTCCCCACGCTTTCGTGCCTCAGTGTCAGTATTTGTCCAGGTAGCCGCCTTCGCCACTGATGTTCCTTCCAATCTCTACGCCTTTCACCGCTACACTGGACATTCCACTACCCTCTACCATACTCTAGTTTGCCAGTTCACAATCCAGTTCC
+
GFA<EFGFG7@F@@CEGFGGGGFGGGGDGGG9FFGD@FEFGGFGCFGDGGGBFGGG@C:+CFG,CF8EF@FFEGF77FGDGGGGFGFFGD=FF?FE7FCFFCFA=DDFF,CFD@FGGF<FFCEAFGGCFGGFEC<CEEG>FFGGGDGGD,DF;EGFGGBGGGCF;>DCFAFGGD44CD7A?5C*9C?7CCGFGCFF@FFCF*33)1@*2*;CFF3A@>>9(<2?FGB4(09=B?4)630:?28<24)34<BFFA>*66F99<),84)))677(.?)*65)
@M02352:288:000000000-CKWC8:1:1101:4853:6172 2:N:0:ACTGAGCG+GTAAGGAG
TAACCTTGCGACCGTACTCCCCAGGCGGTACACTTAATGTGTTAACTGCATTACTGCAAGGTCTAGCCTCACAACAACTAGTGTACATCGTTTAGGGCGTGGACTACCAGGGTATCTAATCCTGTTTGCTCCCCACGCTTTCGCGTCTCATCGTCAATAATGTTCCAGTAGATCGCCTTCGCAATCGGTATTCCTTCTGATCTCTACGGCTTTTACCCCTACACCAGAAATTCCATCTACCTCTCCCATATTCTAGGTAAGCAGTTTTCAAAGCAGTTCAA
+
CFGGFFGGG@:FC+CDFGGGGGD6D@:@FGDEEFGGGFGGGGGGGGGGGGGGGGG9FAEFGGFGFFGGGGGGGGGGFGGF<ECAEFGFGE<CEECFGFGGGG:FFGGFF@7F==FGGGGGGGGGGGFCFFGGFGDGGGGGGF>C>EDDGG,=@CFD>CAEFGFGGEC9EB9CFFFC5*<C>D5CDG:CCCC@F?FFFFF7BGFGFAF*2*/9CFFFGFFFFF;F4*/*,0@AAF5<<EFF@3;8?:?F>?FFA-54..74)591-5A<<<)))4@76AD>4
@M02352:288:000000000-CKWC8:1:1101:4864:6188 2:N:0:ACTGATCG+GTAAGTAG
CAACCTTGCGACCGTACTCCCCAGGCGGTACACTTAACGTGTTAACTTCATTACTGCAAGGTCTAGTCCCCCCACAACTAGTTTACATTGTTTTGGGCCTGGGCTTCCAGGGTTTTCAATTCTGTTTGCTCCCCCCGCCTTTGCGTTCTTACGTCAATTATGTTCCTTTAGATCTCCTTCGCCATCTGTATTTCTTCCCATTTCTTCCGCTTTTACCCCTACCCCAGAAATTTCCTTTACCTCTTCCATTTCCTAGGTCTGCTGGTTTCAACTCCCTTCA
+
,C@,CFFEDFCCF+CCFGGGGGGGGGEE6@69CFGG,,69FGGC<FF,C@6,CCF9,:,:F<EGFF,,,,68+>C,CFG,5C,B,C<,,,,<E8,+49+B4++,,,,B,,BCF,++,,78,CA,,CF,,,,7DF+++++@E,,3+++3+,,264,48E,,@333EF,,7,6,55+5:C7+*;**2,,51,>C+>FFC+)*4+=8*+=+/*0:CFCFGF;((.6)>*,/()8A+3)/).))59),)6:4))-))).6()*)(4))(.<BF)69<2)()63)
@M02352:288:000000000-CKWC8:1:1101:16752:6206 2:N:0:ACTGAGCG+GTAAGGAG
TAATCTTGCGACCGTACTCCCCAGGCGGAGAGCTTAATGCGTTAGCTGCGTCACCTACAAGCATGCTTGCAGACAACTAGCTCTCATCGTTTACGGTGTGGACTACCAGGGTATCTAATCCTGTTTGCTCCCCACACTTTCGTGCCTCAGCGTCAGTATCTGTCCAGTAAGCCGCCTTCGCCTCTGGTGTTCCTCCAACTATCTACGAATTTCACCTCTACACTTGGAATTCCACTCACCTCCCTCGAACTCTAGACTGATAGTTTGGAGGCAGTTCCAGG
+
AEGGGGGGFGEFGFBFGGGCGGC6<FC76@C@FGGGGGGGGFCFCEACF@GGEGGGDG<CFG<EDFGEEGGGFD<FFGAFGFFDGGGGDFDDFGF@BBCFDEFGGGF=FCGGCGGG9=AEGFFGGG8EGFEGGAF:E?ADCEG?CFGGGCGGCGGCFGGGGGGGGFGF;FA9CECGDDG*9@CEF,<CF:CFCEF2>F)C)=BGFF:*9C>CGFFF?;)/7@8F>:;8)A6FFFAE@D;:?B(,4:>6?<(56<4=AFF:A2)-.6<<(,208:@2@DBA:
@M02352:288:000000000-CKWC8:1:1101:13116:6206 2:N:0:ACTGAGCG+GTAAGGAG
TAATCTTGCGACCGTACTCCCCAGGCGGTCTACTTATCGCGTTAGCTGCGCCACTAAAGGATCAAGTCCTCCAACGGCTAGTAGACATCGTTTACGGCGTGGACTACCAGGGTATCTAATCCTGTTTGCTCCCCACGCTTTCGCACCTCAGTGTCAGTATCTAGCCAGTCAGTCGCCTTCGCCACTGGTGTTCCTTCCCATCTCTACGCATTTCACCGCTACACCGGAAATTCCACTAACCTCTCTCGTACTCTAGTGAGCCAGTTTTGGATTCACTTCC
+
FF,CFGGCFFCGG:CFFFFGFGCBFCC:@@FCFGGGFF?FGGGEEFGCF@FEGGFG?<<<=?<,CFGFGGGGF@F,@F=?=F99,EEFGGEGGGG?+>7>FC7F,DDG@@FGA,ADGCD;=F9<CFFFGGGGGE,C76@EFFG86CEFG?3B@=D,<B;FG,,?;@AFD:F,2=*?DCGA;<ECD6<,4*/::67?EF;76*+;?=@*85)2:A3AF>>,4B2?*92),)*0*14<4:23<)1.443334?:9<A*.)1)48(3:A2<03,.-4*)165-
@M02352:288:000000000-CKWC8:1:1101:3757:6224 2:N:0:ACTGAGCG+GTAAGGAG
TAACCTTGCGGCCGTACTCCCCAGGCGGTCTACTTATCGCGTTAGCTTCGCCACTCACGCGTTAAATCCACAAACCGCTAGTATACCGCGTTTACGGGGTTGAATACCAGGGGTTTTAAACCTTTTTGCTACCCACCCTTTCGCACATTCGCGTTCGTTACTGACCCGGGAGTCGCCCTCGCCCCTCATGTTTCTCCAGTTATCTACGCCTTTCCCCCCTACCCCCTGACTTCCCACCCCCTTCCCACGACCCTTTCCTGCCCGTTCTCAATGCCCTTCC
+
C9EFEAFAF@7E@@FFEGGGGGFC,D@786,,<FF,<,C@FGGGEGGDG77,==F,,96,++8,,,:CC,:,,,?++8:++,<,,5@++++@>+,+8++8+@357,,:55B++38++6,,3>,7>F,+,8@BFF,<6**@E7*8B@=+5?>E89**/BF612@<?C,:8***37)7819.)):*9:*;++3:*6*-6*)*90/0)***1*7>FB)6C)-((8(8<)(*,0986B()((-,4(((.8)((-4(((.).)7.38(((.,()))))(/()((.
@M02352:288:000000000-CKWC8:1:1101:11184:6326 2:N:0:ACTGAGCG+GTAAGGAG
TAATCTTGCGACCGTACTCCCCAGGCGGAATGCTTAATCCGTTAGGTGTGACACCAACAAGCATGCTTGCTGACGTCTGGCATTCATCGTTTACGGTGTGGACTACCAGGGTATCTAATCCTGTTTGCTCCCCACACTTTCGCACCTCAGCGTCAGTATCGAGCCAGTGAGCCGCCTTCGCCACTGGTGTTCCTCCGAATATCTACGAATTTCACCTCTACCCCCGGAATTCCACTCACACCTCTCGAACTCAAGACAAGGACTTTACACGGCAGTTCCCG
+
EDGGEFGFGGFEEDFCFC9FE@FE@,@@CBFGGGGGEFG9@FGGGGCGFGFGG8,@FGGFGGF,CFC<CFFGGG@BF@FFFGGCGGCAEFDFGGDGFFGCEGBEFFGG<CCFFGFF9,AFFAFFGF8B9EFGG8C@CDFG3@+@>E8DECGGEECCF=FC8D@EG?CFGG?FFEDDDDG*:4?5;?6>8?C+=71555>C531+/;FD>A:CFFCAEF;@4+()29,C(89@48>)(.2)(((.3432338<A2)74(..43((,64)6.39963:@)4)(
@M02352:288:000000000-CKWC8:1:1101:3831:6342 2:N:0:ACTGAGCG+GTAAGGTG
TCACCTTGCGGCCGTACTCCCCAGGCGGTGTACTTATCGCGTTAGCTTCTCCACTAAGCCATTACACCCCAACGGCTAGTAGCCATCGTTTACGACGTGGACTACTAGCGTTTCTAATCCTGCTGGCTCCCCACGCTGTCGTCCCTCCTCATCGGTATTTTTCCACGTAGCCGTCTTCGTCACTGCTGTTCTTTCCCCTCTCCTCTCCTCTCACCACTACCTTGCCATTTATTCTACCCTCCTCTTTACTCTACTTTGCCACTTCATATTACGTTTCTCAA
+
6,BEFGFC8B@7@FCFGGGFFD8@C8C@++666EFACF<,@@@:@FGGG,,,,C6<,9<,:CF<,?,::@CB?,:C77<F,B,,5CE:+44+,++8CFC>+,,AE<95,8C>=,,,,8,3@,,A,,8>3@+@,@++3+53+34+3@E*,3,,,4*5,4@C,>,,,,51>,4D>/:;*+*)2*4=+046>63+:7147))*)2)051)*+*320+6/*0(6(*)***)*)1*/*1))6)(.(((.-)))-))6))-*))9)-),)).-))))5-,)(0-)-.
@M02352:288:000000000-CKWC8:1:1101:21178:6362 2:N:0:ACTGAGCG+GTAAGGAG
GACCTTGCGGCCGTACTCCCCAGGCGGTCAACTTAGTGCGTTAGCTCCGCCATCCACGACTCAAAGTCCCAGACGTCTAGTTGACCTCGTTTACGGCGTGGACTACCAGGGTATCTAATCCTCTTTCCTCCCCCCGCTTTCGTTCCTCATAGTCCGTATTTGTCCAGGTACCCCCCTTCCCTACTGATGTTCCTTCCCTACTGTACGCATTTCCACGCTTCAGTGAAATTTCCAATGCCCTCTTCAATACCATAGTTTGCCCGTTCATAGTCCAGTTCC
+
,B,CFC,C7+6+7@CGF,CC@,,:,+8+6@<@9CFC,EE:FEG:5E:B,,86,:C<,6+@,B,4,9<C,9,5,,8+BBAFE<,<B,,A8BFDDFCE>+@FGC8,A>8=>:7<,A,339C,AB,>FG9,3,@763@++3C89*@,>@9,,,,,=,,1>>CC,,,6>,8,@?E9C*C51;4)5@+*++5++52+/+7)55+**/*.++*1*)/0*)79)(1(0)*2*)*)***/*))...)((.,).4-.6)))))).6*-).)--((.).)6-)*)822)
@M02352:288:000000000-CKWC8:1:1101:15668:6374 2:N:0:ACTGAGCG+GTAAGGAG
TAATCTTGCGACCGTACTCCCCAGGCGGAATGCTTAATCCGTTAGGTGTGTCACCGAACAGTATACTGCCCGACGACTGGCATTCATCGTTTACGGTGTGGACTACCAGGGTATCTAATCCTGTTTGCTCCCCCCACTTTCGTACCTCAGCGTCAGTATCGAGCCAGTGAGCCGCCTTCGCCACTGGTGTTCCTTCTGATCTCTACGGATTTTACCCCTACACCAGAAATTCCATCTACCTCTCCCATATTCTAGGTAATCAGGTTTCAAACTAGTTCAAT
+
,EFGFFGGFG7:@CFFGFFFGGGGFGGGGGGGFGFFFGECFGGGG<FGGDFFGGFGDEGGG9FECDF9F=FCE:CC=::,<=9FG,B,<BFFC?F:EFC:ECEEG<EFCCEGGFEGD,A,@A?FFGGGGG8F@+@FGGFGA:D?FE7C?:EEEGGGEEFCGGFGE7,?>,,2B:5CC*0:?D8E40=FFEE7+);47+8D+;875+:*/1);CFFFDF?1?F?@G*(94=*97444)444)2,442()..452>A@))8).68).54)554)-)/.85<<)
@M02352:288:000000000-CKWC8:1:1101:22320:6386 2:N:0:ACTGAGCG+GTAAGGAG
TAACCTTGCGGCCGTACTCCCCAGGCGGTCAACTTAGTGCGTTAGCTGCGCCACTCACGTCTCAAGGACACAAACGGCTAGTTGACATCGTTTACGGCGTGGACTACCAGGGTATCTAATCCTGTTTGCTCCCCACGCTTTCGCACCTCAGTGTCAGTATCAATCCAGAGTGTCGCCTTCGCCACTGATGTTTCTTCCTATATCTACGCATTTCACCGCTACACAGGAAATTCCCAACTCCTCTATCGTACTCTCGCCTGCCAGTATCGGGTGCACTTCC
+
@AFGGGGFFCCGE@CCFGGGGDGCDG7@@@FCFGGFGFFFEGGGFGCGGGGGGGGGGGFEFEFGC9=FGGG@D8FCCFGGGEEAFFA5<BFF7AFB+CCEEG:DGGGGFGE7,:>E=FCEGGFGGGGGAECFGGGG7CEEGC*A>B@7C6<@;<DFGGCFGGGGGG9B;,D;EF5<C5D6):C=56<9+1<;+1ACEFFFF7A7);:35*)/@F3:?=639><F4C<*(0*79*3-(487?<?4))51.12(66.)-25<??>F>46::1(,049-945<
@M02352:288:000000000-CKWC8:1:1101:13166:6436 2:N:0:ACTGAGCG+GTAAGGAG
TAACCTTGCGGCCGTACTCCCCAGGCGGTCTACTTATCGCGTTAGCTTCGCCACTAAGTCATTACAACCCAACGGCTAGTATACATCGTTTACGGCGTGGACTACCAGGGTATCTAATCCTGTTTGCACCCCCCCCTTTCGCACCCCAGTGTCAGTCTCACTCCAGAGTGTCGCCTTCGCCTCGGATGTCTCTTCCTTTATCTTCGCATTTCCCCCCTACACAGGAAATTCCACACTCCCCTATTGTACCCTAGCCAGCCATTAACGAGTTCAATTCCAAA
+
9FFFCFGGGG7+CFFGGGGGGGGGF<FE:+FFFGGGG9<:+@C,BFCF9F@CGGFFG<F?,AFG<A?FGF:@CF+48=,?F,5E,9<+DF7B<C+8++@7+85,:FADE7<>>?@E;,C;>,CD<,,,33+>+8*3@CD;8CCC1*17*6,=B?,5,,,2,2,,6,<2CFCB8C*7/61)./=***=/<+++29+)-*0**2**))093C87*0()/0(4(05)**4249F*/9.2((((,,())))))).)..47),.(().-).4((,(-))04642:)
@M02352:288:000000000-CKWC8:1:1101:6897:6439 2:N:0:ACTGAGCG+GTAAGGAG
TAACCTTGCGGCCGTACTCCCCAGGCGGTCAACTTAGTGCGTTAGCTGCGCCACCCACGACTCAAGGTCACAGACGGCTAGTTGACATCGTTTACGGCGTGGACTACCAGGGTATCTAATCCTGTTTGCTCCCCACGCTTTCGTGCCTCAGTGTCAGTATTTGTCCAGGTAGCCGCCTTCGCCACTGATGTTCCTTCCAATCTCTACGCATTTCACCGCTACACTGGAAATTCCACTACCCTCTACCATACTCTAGTTTGCCAGTTCAAATTGCAGTTCC
+
BFFAAFFFF@EEGGGGGGDFFGGCGGGGGGDFGGGCCFGGGGGGGGFGGGGGGGFGGGGCFFFCFFGFFGGGG?FGGGGGGGFFFGFFFGGFFGGFFGGGEECFGGGGGGDFG,=DGFF=FGGGGGGGGGDGGG7GCEGGGGGGF@C>FFGGGGGF?;ADCFFC;F;B8F>,DGGDGGGFFDE:C++5<ACFGEF?AAFDF4+3)+35CC)/@F3@;:(4-72?CG0D?*/6@744<0:?:?:044),-5<:7<A4<<F>A>2?B<2)66)6)662*:>A
@M02352:288:000000000-CKWC8:1:1101:12516:6478 2:N:0:ACTGAGCG+GTAAGGAG
TAACCTTGCGGCCGTACTCCCCAGGCGGTCAACTTAGTGCGTTAGCTGCGCCACCCACGACTCAAGGTCACAGACGGCTAGTTGACATCGTTTACGGCGTGGACTACCAGGGTATCTAATCCTGTTTGCTCCCCACGCTTTCGTGCCTCAGTTTCAGTATTTGTCCAGGTAGCCGCCTTCGCCACTGATGTTCCTTCCAATCTCTACGCATTTCACCGCTCCACTGGCAATTCCACCACCCTCTACAGTACTCTCGTTTGCCAGTTCAACATGCAGTTCC
+
GFFFFGGGGGDGE+8CFGFDGGGGGGGGFGDGGFFGFEGFGGGEGGGEFCFGGGGGGGFGGCFF8ECEGCGGFD<CFGGG8?<B9<BGGGGGGGGDGGFFF:F<FFGGGFCCD=>FFF9FGGGDFGGEGGGGGEGECEEEDC4@@@CDGC,5,,2,>@<DGF,D?FG66FF9,<))9C4A4C=5C7+++1>CDCCC<5++3C6CC+1*9CECFF?CC@4((04<C*(1.6@*9/).,3<:???F2<<).:<::4))-()(.29),-64:)).(5*.7<99
@M02352:288:000000000-CKWC8:1:1101:12285:6488 2:N:0:ACTGAGCG+GTAAGGAG
TAACCTTGCGGCCGTACTCCCCAGGCGGTCTACTTATCGCGTTAGCTTCGCCACTAAGTCATTACAACCCAACGGCTAGTAGACATCGTTTACGGCGTGGACTACCAGGGTATCTAATCCTGTTTGCTCCCCACGCTTTCGCACCTCAGTGTCAGTATCAATCCAGAGTGTCGCCTTCGCCACTGATGTTCCTTCCTATATCTACGCATTTCACCGCTACACAGGAAATTCCACCCTCCTCTATCGTACTCTAGCCTGCCATTATCGGGTCCAATTCCAAA
+
EFFGGGGGFEGGDEGGFCEFGGGGFFGGGGGGGGGGFEF>FGGG@FGGGGGGGGGGFGGGGGGFGGGGGGGGGCFGGG8?,BEGGGD@FFGCG@CF=>+FFEGDDEGGGGGG>DFDGGAFGGFGGDFDDEGGGGGGECCGGGGEG8;?7B:EACFGFGGFFF;DF,@8DCFG:?C5CFD4ACEFFFE7CCFGG?B@EFFDFD+7>>ED3CFFC67)/>2(4525*706<=@*89(41<BFFDB9A4(4<224:)4:43)43)6944((-.((,)16F22))
@M02352:288:000000000-CKWC8:1:1101:6609:6525 2:N:0:ACTGAGCG+GTAAGGAG
CAATCTTGCGATCGTACTCCCCAGGTGGGACACTTATCACTTTCGCTTAGTCACTGAGATAAATCCCAACAACTAGTGTCCATCGTTTACGGCGTGGACTACCAGGGTATCTAATCCTGTTTGCTCCCCACGCTTTCGTGCCTCAGTGTCAGTATTTGTCCAGGTAGCCGCCTTCGCCACTGATGTTCCTTCCAATCTCTACGCATTTCACCGCTACACTGGCAATTCCACTACCCTCTACAATACTCTAGTTTGCCAGTTCAAACTGCAGTTCCCAGGTT
+
GDFGGGGGGGFFF@FFGGGGGGGGGG@FGBG,,EFGGGFFFGGGGGGGFGFEFFEGFFGGGGGGGFGFCEGGFGCDFAFGCGGGGGGG7F7F:>@CFFGGCGGGGDEGGDCFDFD9BF9EGF?DEF,4+8@7CECFGGFC>FGG,>EGGGCG=AFF3@@DA,8DFC,DF7B8CEGGC59>FF7@FFCFFFFGGEB?5+:C9FFC2@5CGCFGCD@EGFFFFF(0227;?=6+)2/341=)9;)7)5<8C9C9?5);;>4,69A):)5)3<(64)9)9:(48
@M02352:288:000000000-CKWC8:1:1101:27868:6535 2:N:0:ACTGAGCG+GTAAGCAG
TAAACTTGCGGCCGTACTCCCCAGGCGGTCAACTTAGTGCGTTAGCTGCGCCACTCACGTCTCAAGTACACAAACGGCTAGTTGACTTCGTTCACGGCCTGGACTACTAGGGTATCTAATCCTGTTTGCTCTCCACGCTCTCGCGTCTCAGCGACATTAATTTTCCCGTAGATCGGCTCCACAATCGGTATTCCTTCTCATCGCTACGGATATTACCCCTACACCAGACATCACATTTAACTCTCCTATATTCTAGGTAAGCCGTATTACAAGCACTACAA
+
,,;,CCFD<FCG7FFCFGGGC,,,@,+6+76@E9CEC9,6+B,C7EF9,++,7FC:CEFGCF8?CC,,5<?EFG,,:++:=,<,,,,,,8,4,::E4:+?+<=E9F,A9,:,,:ABF95A=D,,EFD,EA9,::,,8=@++@C8@@+0,339C*3@*@EAF,@D;F,1>***,,**/**))2,400*:;5*+;);5)9+3@:)26)2C5C)/+398996(,<:?<*(/,.****-).6<))).))8).6).)4)4/))*-.331(((.45.))(0()).))
@M02352:288:000000000-CKWC8:1:1101:10529:6539 2:N:0:ACTGAGCG+GTAAGGAG
TAATCTTGCGACCGTACTCCCCAGGCGGAATGCTTAATCCGTTAGGTGTGACACCAACAAGCATGCTTGCTGACGTCTGGCATTCATCGTTTACGGTGTGGACTACCAGGGTATCTAATCCTGTTTGCTCCCCACACTTTCGCACCTCAGCGTCAGTATCCAGCCAGTAAGCCGCCTTCGCCACTGGTGTTCCTCCGAATATCTACGAATTTCACCTCTACACTCGGAATTCCACTTCCCTCCCTCGAACCTCAGACCAGGAGTTTCTAAGGCCGTTCCAG
+
FE8FFGGGGGEGGGGGGGGGGGGGFGGEGGGGGGGFFFFGGFGGGGGGGGGGFGGG8FGGGGFFFGGGGGGFDEFG:FGFF8EF@<FF8FGGGGGEFFECBFGFFBFFCGGG<FGGFFGAEGCFGGFC=EFGFGGGGGGGEG>EGD==?EFCCGGGFFFG9,,4*6@DF9,@DCD47CF4*4*;?,44=4C8D?::9?BD318@3C3DFEFC7ACFCFEFF83+*:63,.=6B4<>A))44((((.4<(.(((,4*)458:((,44)).))3(()47(1)-
@M02352:288:000000000-CKWC8:1:1101:20215:6564 2:N:0:ACTGAGCG+GTAAGGAG
TAATCTTGCGACCGTACTCCCCAGGCGGTACACTTAATGTGTTAACTGCATTACTGCCAGGTCTAGCCTCACAACAACTAGTGTACATCGTTTAGGGCGTGGACTACCCGGGTATCTAATCCTTTTTGCTCCCCACGCTTTCGCGTCTCAGCGTCAATAATGTTCCAGTAGATCGCCTTCGCACTCGGTATTCCTTCTGATCTCTACGGATTTTACCCCTACCCACGAAATTCCATCTAACTCTCCCATATTCTATATAACCAGTTTTAAAAGCATTTAAA
+
DEFGGGG,FCCG@7CC@FCFGDFGFFEDCGGGGGFG,ECFFFFFFGG9FGEGAFA,E,,C,F,C<FFGGC8EFFECFGFFFGFFC<@@F7F<D@E?F8FF+=C<EEF,,8=CFFFEGCEFFGF,EFFDCDFFBF,@+@+@DGG8CE8:7@CC>CE>*@@EFFFGCAGFF,,@,@*@DDCF>CE5)=F*4,/8+*=8>88+==8CC66**25D*+)/>;7(()(22:()65)9=?)4)4<)..92:0:(67:2)5-*..*-)(..6>9<<,-)).))9))6)
@M02352:288:000000000-CKWC8:1:1101:20144:6569 2:N:0:ACTGAGCG+GTAAGGAG
TAATCTTGCGACCGTACTCCCCAGGCGGTACACTTAATGTGTTAACTGCATTACTGCAAGGTCTAGCCTCACAACAACTAGTGTACATCGTTTAGGGCGTGGACTACCAGGGTATCTAATCCTGTTTGCTCCCCACGCTTTCGCGTCTCAGCGTCAATAATGTTCCAGTAGATCGCCTTCGCAATCGGTATTCCTTCTGATCTCTACGGATTTTACCCCTACACCAGAAATTCCATCTACCTCTCCCATATTCTAGGTAAGCAGTTTTCAAAGCAGTTCAA
+
GCFGGGGGGGGGGGGGGGGGGGGGGGGGGGGFGGGFFFFGGGGGGGGGGGGGGGGFGFGGGGGGGFGGEG=EFGGFGGGGGGGGGGGGGGFFGGF?FFGGGG7FFGFGGG>FGGGGGGGGGGGAFGGGGGGGGGGGGGGGGGDGGEGGGFGGGCEGGFGFGGFGGGGFGGFCCG7DGGGFFGGEGG*;CFGGGFFFFFFCFGFGEFFD*5?DFFFFGF?@FFFFCF0;(9CFFFEEE9EEFFFF;@?B9:<ABB<62<4<).4:6<A<AFF4)(0(16>A)
@M02352:288:000000000-CKWC8:1:1101:18724:6570 2:N:0:ACTGAGCG+GTAAGGAG
TAATCTTGCGACCGTACTCCCCAGGCGGAATGCTTAATCCGTTAGGTGTGTCACCGAACAGTATACTGCCCGACGCCTGGCATTCATCGTTTACGGTGTGGACTACCAGGGTATCTAATCCTGTTTGCTCCCCACACTTTCGTACCTCATCGTCAGTATCGAGCCAGTGAGCCGCCTTCGCCACTGGTGTTCCTCCAACTATCTACGAATTTCACCTCTACACTTGGACTTCCACTCACCTCTCTCGCACTCAAGACCATGTGTTTATCAGTCAGTTCCA
+
FCGGGGGGCBBGGFFGFGGGGGGEEG@DEGG?FGGGFGFGGGGF78E,EFFFDGGCFGEC8BCFFGG9FFGC+@:+@=FDG<BFGGGGFGGGDE:7F7?+?,?FFFFC8=@FGGGG9,AFGG9FFGCEFGFFGCF@EGGGG6=FG7,4<,@,@CG8<,=E@FDCG,,@,>>EG7CGGGGFFGEGCA:<<E8@FC68/;)2)1::6F5>5CACFFCFDFF)96@6C03*)94*=4-.80::BF<<?B:(-9>?(..74(..-)-.8:AA2><)62*:F2<)
@M02352:288:000000000-CKWC8:1:1101:7391:6590 2:N:0:ACTGAGCG+GTAAGGAG
TAACCTTGCGGCCGTACTCCCCAGGCGGTCAACTTAGTGCGTTAGCTGCGCCACCCACGACTCAAGGTCACAGACGGCTAGTTGACATCGTTTACGGCGTGGACTACCAGGGTATCTAATCCTGTTTGCTCCCCACGCTTTCGTGCCGCAGTGTCAGTATTTGTCCAGGTAGCCGCCTTCGCCACTGTTGTTCCTTCCATTTTCTACGCTTTTCACCGCTCCACTGCAACTTCCACTCCCCTCTACAATACTCTATTTTGCCAGTCCAAAATGCAGTTCC
+
EFFFCFGCGEGEFGFGGGGGG@EGGCGGCG@@FFGGGFGG:FGF@FGGGGGGGGC:FGCF==BDE<FCCFFFGGFGEGGG@FGF9FEFAF?,F4A?:=+@=+CDDFFFGF@C3@:EG9,E=,>=FGDFG,>FFF7<:+@EGG>:8::*91@1?CE,96DFFC;CC,76:<<:FG47CCCF>G*:57?+++=CC);C@48+++3;>+8*5*.1*=46C070(8(7CD)2-)019/<96(32((-34)6).))-46)*.6852-)52))44)().21-/-)5
@M02352:288:000000000-CKWC8:1:1101:26148:6598 2:N:0:ACTGAGCG+GTAAGGAG
TAATCTTGCGACCGTACTCCCCAGGCGGTCTACTTAGTGCGTTAGCTGCGCCACTAAAGTCTCAAGGACCCCAACGGCTAGTAGACATCGTTTACGGCGTGGACTACCAGGGTATCTAATCCTGTTTGCTACCCACGCTTTCGCACCTCAGTGTCAGTATTGGTCCATTGAGTCGCCTTCGCCACTGATGTTCATTCCCATCTCTACTCATTTCACCGCTACACAGGAAATTCCACTCACCTCTGCCATACTCTAGTTCGCCAGTTTTGAATGCATTTCCA
+
GFFGFGGGFGGGGG;DGG9FGGGGFGGGC@FAGFGGFFCFDGGFCFFGG7CFC7CECD?FGGGGGFGGGGGGGGGD::BFFG9FCFGGEFFGGGGGDGGEGGGGGGGFFCDGG<F,@@AFDFDDFFFGGCDFFFDFEGGGG7+++@:>CDD:;FEFGGCCCF;EGGG;DDFFFCCDC*:F>DEGCEC9AFFGG*+8?FF7+0;FC7F+;+@CF75@?37@0:.5411*.)**88<4A?15(,.,))5,6)().6)*64=(((,3:9ABB6)-)44)/.<.)
@M02352:288:000000000-CKWC8:1:1101:15160:6607 2:N:0:ACTGAGCG+GTAAGGAG
TAATCTTGCGACCGTACTCCCCAGGCGGTACACTTAATGTGTTAACTGCATTACTGCAAGGTCTAGCCTCACAACAACTAGTGTACATCGTTTAGGGCGTGGACTACCAGGGTATCTAATCCTGTTTGCTCCCCACGCTTTCGCGTCTCAGCGTCAATAATGTTCCAGTAGATCGCCTTCGCAATCGGTATTCCTTCTGATCTCTACGGATTTTACCCCTACACCAGAAATTCCATCTACCTCTCCCATATTCTAGATAATCAGTTTTCAAACCAGTTCAA
+
GGFGGGGGGGGGDCFFFGGGGDGGGGGGGGGGGGGGGGGGGGGGGGGGGGGGGGGGGGGEGGGGGGGGGGCGFGGGFGGGFECFGGGGGCFGF,?EFGDGGGGGGGEFGGGGGGGGGGGGGFGGGGGGGGGGGDGEGGGGGGGGGGGGGGFGDGGEGGEDGGCFGFFGGGFCFGFGGGGF>CEEGGGCC5DC@EFFFF6+=C1:8@B*CE5<4ACFGFDFFFEFGG6<1=FFFCFC<CF377;3;8:?><AFBFD=2<?):<<>AD>244:2)()(86<42
@M02352:288:000000000-CKWC8:1:1101:4635:6608 2:N:0:ACTGAGCG+GTAAGGAG
TAATCTTGCGACCGTACTCCCCAGGCGGTACACTTATTGTGTTAACTGCATTACTGCAAGGTCTAGCCTCACAACAACTTGTTTACCTCGGTTAAGGCGTGGACTACCAGGGTCTCTAATCCTGGTTGCTCCCCACGCTTTCGCGTCTCAGCGTTAATAATGTTCTTGTTGATCTCCTTCGCAATCGGTATTCCTTCTGATCTCTACTGCTTTTACCCCTACACCAACAACTCCATCTACCTCTCCCATATTCCAGGTAAGACTGTTTCAATGCCATTCAA
+
9C@BFGGE9FEFFDFF:FGGFFCGG,@@+6,CFFGG,,,,<CE,,BF,9E,<EFG996,,:CA9E<BC?,,C,C7CF<,,,5,BFF,A,4,BC:,55,48++49,9,E,9BCF,,9;,C4,,5,,BA>,,6,BF,6++3@EDC8+6==?,:254++5,,@D,@E,,,7@,@,BF+5?+A+*;4=32**4,4C7<C*8*+=6++27B81601@DF**>6(8;A;FGF(1())/*;3)9/))7@3),(,4<B9<.)604,*-3).)).).6<9)55))*.)4)
@M02352:288:000000000-CKWC8:1:1101:18213:6611 2:N:0:ACTGAGCG+GTAAGGAG
TAATCTTGCGACCGTACTCCCCAGGCGGAATGCTTAATCCGTTAGGTGTGACACCAACAAGCATGCTTGCTGACGTCTGGCATTCATCGTTTACGGTGTGGACTACCAGGGTATCTAATCCTGTTTGCTCCCCACACTTTCGCACCTCAGCGTCCGTATCTAGCCAGTGAGCCGCCTTCGCCACTGGTTTTCCTCCGAATATCTACGAATTTCACCTTCACACTCGGAATTCCACTCACCTCTCTCGAACTCAAGACCAGTAGTTTACAAGGCACTTCCA
+
C,AFFGFFFGGGDGC@GFCCFFF7<DFGECEC9CFFGFGACFFGC8E9FCFGFGGG?C<=CFGGGGFG97D9<CCFFGGGFFGGGGGG?=FEGG++4+88?,AFAE@EBC+BEECFAFFFFGGGGGGG9,@A>FFCEFDAF>=ECCEFGGGDE>++D7<D;C9CCGFDDC9@D7CDGGGF>DEE4,,4,44=DCF@(8//);FF<859*C>C7+9*+)./7+6)*53)2>FF**.)(,.:)477<>(8202>>(,1:?F6)6)62542<)),-3)())44
@M02352:288:000000000-CKWC8:1:1101:7760:6614 2:N:0:ACTGAGCG+GTAAGGAG
TAACCTTGCGGCCGTACTCCCCAGGCGGTCAACTTAGTGCGTTAGCTGCGCCACCCACGACTCAAGGTCACAGACGGCTAGTTGACATCGTTTACGGCGTGGACTACCAGGGTATCTAATCCTGTTTGCTCCCCACGCTTTCGTGCCTCAGTGTCAGTATTTGTCCAGGTAGCCGCCTTCGCCACTGATGTTCCTTCCAATCTCTACGCATTTCACCGCTACACTGGAAATTCCACTACCCTCTACAATACTCTAGTTTTCCAGTTCAAACTGCAGTTCC
+
FECGFGGGGGGGGGFGGGFGGGGGFGGGGGGGGGGGGGGGGGF@CGGGGCGGGGGGFEGEGGGFGGGGGGGGGGGGDFGGGGFFCE,EFGGGGCFGDE:FGDEEGGGGFFCEFFGGC;9FGGG9FFFDGGGGGGGG>ECGGGGG>CFGGCCGGGGGFGFGGGGG?FGFGGFGGFDGD<DF?GEEGGG7@9CCFEFCE;@7AFFGE6@GGCADFFFFGFFF(0)<CD?D(*1*9*.9AF?7?<?<)6)54<?)8A)0.58).44).54))6)46<*(1622
@M02352:288:000000000-CKWC8:1:1101:26140:6615 2:N:0:ACTGAGCG+GTAAGGAG
TAATCTTGCGACCGTACTCCCCAGGCGGTCTACTTAGTGCGTTAGCTGCGCCACTAAGGTCTTAAGGACCCCAACGGCTAGTAGACATCGTTTACGTCGTGGACTACCAGGGGATCTAATCCTGTTTGCTACCCATGCTTTCGCACCTCAGTCTCAGTATTGTGTCAGTGAGTCGCCTTCGCCCCCTGGTTTTCTTCCTATCTTTACCCATTTTCCCGGTACCCCTGTACATTCACTCACCCCGCCCATACTTCAATTCGCCAGTTTTGAATTCCGTTTC
+
GAFGFGGGGGDGGGGGGGGGGGGGGGGGF:@9FFGG9CFFGGFEFGG@FGEGGGGCF,CCEF,,,:9CFGGGC@4==@+B<59F,5,CEFGGG<<74,+8+B+A,,8BEFCE+33+8,93,C?,CFG==D,FGGF,@@@,CE=83+@+1:82,,,3@;9@7,5,4@,,3,,4@EDC>*;/*/41//***,5;*94>EF++;*++)+1**+0;F+)1@.(.(2./**(*6**1**.-:A7>?((((--31,4))).*-)/13<((.)64((6)))*().(5
@M02352:288:000000000-CKWC8:1:1101:13159:6643 2:N:0:ACTGAGCG+GTAAGGAG
TAACCTTGCGGCCGTACTCCCCAGGCGGTCAACTTAGTGCGTTAGTTGCGCCACTCACGTCTCAAGGACACAAACGGCTAGTTGACATCGTTTACGGCGTGGACTACCAGGGTATCTAATCCTGTTCGCTCCCCACGCTTTCGTTCCTCAGCGTCAGTATCTGTCCAGGTGGCCGCCTTCGCCACTGATGTTCCTTCCAATCTCTACGCATTTCACCGCTACACTGGAAATTCCACCACCCTCTACAGTACTCTAGTTTGCCAGTTCAAAATGCAGTTCC
+
FEECAEGFCG7FEGGEGGGGGGGEGGGGFFEGGGG9FG9A+BBC@EFCFGGGGGGG8EFF,B<9CFFGGGGGGGGGGGGGF?A9FGDCFGGGG<EFCEGGGGEFFGGFFDGGGGDCF9<FF@>EFGFCBCGFF@FEDE:BDGGG6D8D9EFFE>EEEFCCCE@DCCG6???8C,89C<DF:3C7DGFC@CFGGEFF@);;@46:?=FCDCB3CFAFC33;>B2@GF,*4==FF449<FFB:BFB<<>0)-4.)-646AFB9A)5))..:48<AFF6=4)4
@M02352:288:000000000-CKWC8:1:1101:16720:6648 2:N:0:ACTGAGCG+GTAAGGAG
TAATCTTGCGACCGTACTCCCCAGGCGGTCTACTTAGTGCGTTAGCTGCGCCACTAAAGTCTCAAGGACCCCAACGGCTAGTAGACATCGTTTACGGCGTGGACTACCAGGGTATCTAATCCTGTTTGCTACCCACGCTTTCGCACCTCAGTGTCAGTATTGGTCCAGTGAGTCGCCTTCGCCACTGATGTTCCTTCCCATCTCTACGCATTTCACCGCTACACAGGAAATTCCACTCACCTCTACCCTACTCTAGCTCGCCAGTTTTGAATGCAGTTCC
+
FG@GGGGGGGGGGGGGGGGFFGGGGFGGFGGGGGGGGGGGGGGGGGGFFDGGGGGCGGCGGFFFGDGGGGGGEEG,=:>@,F,,@<BCFGGEFDFCB+>FC:BFF4EFGGDGGGGGGGF;FGGDFGGFFAFD8DFEGDGGGG8C8CC>F6CC;EA;7@FGGDCG,><,DBE,DFDGDCCF>DGG?C6@;9FGF>7?A);:CCCFFFF/5CACGFFAF)126E2?D46<:?@7@F2A-.4:058?2>).5::389:4)6=167(33<BFB(.6<9B495A<
@M02352:288:000000000-CKWC8:1:1101:18841:6661 2:N:0:ACTGAGCG+GTAAGGAG
TAATCTTGCGACCGTACTCCCCAGGCGGAATGCTTAATCCGTTAGGTGTGACACCAACAAGCATGCTTGCTGACGTCTGGCATTCATCGTTTACGGTGTGGACTACCAGGGTATCTAATCCTGTTTGCTCCCCACACTTTCGCACCTCAGCGTCAGTATCGAGCCAGTGAGCCGCCTTCGCCACTGCTTTTCCTCCGAATATCTACGAATTTCACCTCTACACTCGGAATTCCACTCACCTCTCCCGAACTCCATCCCAGGACTTGATCAGGCAGTTCCAA
+
AFFGGGGFGGDGEGGGEGGGGGFCGGGGEFGGFGGGGGGGDGG7FFEDFGFGGGGGGGGGFF<FCFGGFGGGFGECFGGFGCGFGCCFGGGGGGGEEFF@CFGGGGGCCE7FFFFFCFGGGGGGGG8;FGDGGAF@EGGGGGD+@8==8DGDGGECF,;D8F8CE@::>F,@?*?CDGGFA7:CD?,,1=CFGEFB28)*.;@>CF835C:@F=CA+=834+6+2*(/(2;FF7A4804?70,4((3((48))).*3(0)(((.5)).-680:2).*)6<)
@M02352:288:000000000-CKWC8:1:1101:10667:6676 2:N:0:ACTGAGCG+GTAAGGAG
TAACCTTGCGGCCGTACTCCCCAGGCGGTCAACTTAGTGCGTTAGCTGCGCCACTCACGTCTCAAGGACACAAACGGCTAGTTGACATCGTTTCCGGCGTGGACTACCAGGGTATCTAATCCTGTTTGCTCCCCACGCTTTCGTTCCTCAGCGTCAGTATCTGTCCAGGTGGCCGCCTTCGCCACTGATGTTCCTTCCAATCTCTACGCATTTCACCGCTCCACTGGAAATTCCACCACCCTCTACAGTACTCTTGTTTGCCAGTTCAAAATGACTTTCC
+
GGFGFFGFGGGEECF@EGG?EGF:DGGGGGGGGGGFF@EEGGGDFGGGGGGGGGGGGGGGGGGFEFFGGFG,D,C?FFEG<FGFGGAFGCF<D,FFGGGGFCCFGGGG@FFCFG8AD,,CDFA7E<,8@>BCFC7>@CECFFEGGF,?EFD6C:*=C@FFGGCDCFDB6DC>FFC4?DDFADGCD+=7C7<7>5FCEAF:CFF7<7+*2>573;)9<>(9().77*(*(*966@<<??B:16?1342)<2<<AA)*.4??A22)8)-6)6><<)/)*.-)
@M02352:288:000000000-CKWC8:1:1101:11704:6677 2:N:0:ACTGAGCG+GTAAGGAG
TAACCTTGCGGCCGTACTCCCCAGGCGGTCAACTTAGTGCGTTAGCTGCGCCACTCACGTCTCAAGGACACACACGGCTAGTTTACATCGTTTACGGCGTGGACTACCAGGGTATCTAATCCTGTTCGCTCCCCACGCTTTCGTTCCTCCGCGTCAGTATCCGTCCATGTGGCCGCCTTTCCCACTGCTGTTCCTTCCAATCTCTACGCATTTCACCGCTACACTGTAAATTCCACCACCCTCTACAGTACTCAAGTTTCCCCTTTTACCATTCAATTCC
+
<9EFFGGGGGD+@F@BFGGAGGGGGFGG+@,6CFFG<CEECGGG7FGGG++CFFDCEF9EC6C,5C,,C4FF7BF++@F+,9?,<?,C@=FFGGF+FG:=+7FEEDFG88=FBF==,CF;3@=>3C=@>EFEFGCCCCCG>E5@FCC>7,*4>=E8EG@927*BFEC9;3?,;675)21*+2>+**++>7@CD<F?E)8+;86+/+=5D*79FF27C52(17)<C*-:-0=47=<)8((,(4(2)...6-9)))(0../))),((.))-)).)6*-1:45
@M02352:288:000000000-CKWC8:1:1101:10028:6678 2:N:0:ACTGAGCG+GTAAGGAG
TAACCTTGCGGCCGTACTCCCCAGGCGGTCTACTTATCGCGTTAGCTTCGCTACTCACGGATTAAATCCACAAACAGCTAGTAGACAGCGTTTACGGTGTGGACTACCAGGGTATCTAATCCTGTTCGCTACCCACACTTTCGCACATGAGCGTCAGTTACTGACCAGGGAGTCGCCTTCGCCACTGATGTTCCTCCAGATATCTACGCATTTCACCGCTACACCTGGAATTCCACTCCCCTCCCCAAAACTCTAGCCTGCCAGTTCTAAATGCAATTCC
+
FFGGGGGGGG7CBFFFGGGGGFGC?FDFFGGGGGGGFGEEGFEFFGGGGFGGGG<FAFGG+BFFGFGGGGG?<D<F,BEFDGF,EFC8FGEGFGGE7EFEGGGGGGFEF?EEFGGFGFDGGGGFFGFGGG@FGGGCEEGGFF>ECE6D9ECF5CGG*@F;FF;?8F,,*>:EG64?CDDFFGGGGG6@CECFGFFFFFF7A:ADCAFCDGFGGFFFGD;>>D>?GGFC?6=:BFADFBF:13:(4<????244<<*).9:BFF039)65)6><<F)18AA
@M02352:288:000000000-CKWC8:1:1101:14199:6689 2:N:0:ACTGAGCG+GTAAGGAG
TAACCTTGCGGCCGTACTCCCCAGGCGGTCAACTTAGTGCGTTAGCTGCGCCACTCACGTCTCAAGGACACAAACGGCTAGTTGACATCGTTTACGGCGTGGACTACCAGGGTATCTAATCCTGTTCGCTCCCCACGCTTTCGTTCCTCCGCGTCAGTATCTTTCCAGGTGGCCGCCTTCGCCACTGATGTTCCTTCCAATCTCTACGCATTTCACCGCTCCACTTGAAATTCCACCACCCTCTACCGTACTCTAGTTTTCCAGTTCAAAATGCCATTCC
+
9EGFEFGGFGCGGEGGFGGGGGGGGGGGGGGGGGGGCFGGGGGG@FGDGGGGGG<FFGFGGFG<EFG8F8FGCFG7FGGGGGGA,EE<FEFGG7FE@@7>F7FF,,8DFFCEG,ADFFFGF;C,FF,+6=BFFG,++53CEGEGGGGGC,3;4C:8*6C@@C,;;F,,,7?*CC)<DC7;)2;5DFFDG7C@D66?7AF:A*126*/*1:7DFF2?F)39(8()2*.*)19=7F9272(:?23:)).(4((,.))/.)1..<)-))))-:)-))))9)).
@M02352:288:000000000-CKWC8:1:1101:3906:6691 2:N:0:ACTGAGCG+GTAAGGAG
TAACCTTGCGGCCGTACTCCCCAGGCGGTCAACTTAGTGCGTTAGCTGCGCCACCCACGACTCAAGGTCACAGACGGCTAGTTGACATCGTTTACGGCGTGGACTACCAGGGTATCTAATCCTGTTTGCTCCCCACGCTTTCGTGCCTCAGTGTCAGTATTGGTCCAGTGAGTCGCCTTCGCCACTGATGTTCCTTCCCATCTCTACGCATTTCACCGCTACACAGGAAATTCCACTCACCTCTACCATACTCTCGTTCGCCAGTTTTGAATGCAGTTCCA
+
FGFFGFAFFGGGGGGGGCGGFFFGDGGGCGECGGGGGGGFEGGGGGGGGEGC@FGGCGEFDDGGGGFEFFGGGGG7FGGGGGGFGGGGGGGGGBF@7FC7CGCF9FGGGGGGGCFEGGCFCFGGGFA8;CEGFFDE+8EGFGCF>BFFFFGFDFC?CD,DCEFGGGGGGCFCGGD48<:FFGGCDFGFGGGG=)A37.57CFFGE=ADCCBCD@37A5(39D<5CF<4:FFF@F)-::8>?7<224-)-,,:?>)0-17?(181><2<(8).6:FB9:<>)
@M02352:288:000000000-CKWC8:1:1101:15509:6732 2:N:0:ACTGAGCG+GTAAGGAG
TAACCTTGCGGCCGTACTCCCCAGGCGGTCAACTTAGTGCGTTAGCTGCGCCACTCACGTCTCAAGGACACAAACGGCTAGTTGACATCGTTTACGGCGTGGACTACCAGGGTATCTAATCCTGTTCGCTCCCCACGCTTTCGTTCCTCCGCGTCAGTATCTGTCCATGTGGCCGCCTTCGCCACTGATTTTCCTTCCATTCTCTACCCATTTCACCTCTACACTGGAAATTCCACCACCCCCTCTAGTACTCTCGTCTACCTGTTCAAAATTCCCTTTC
+
FEGGGGGFGFDGGGGGGGCFDBFFGGGGGGGGGGGFFEFFEGGGEGGGGGGGGGGGFGGGFF=C9,=EF,,,:CF,BFGE@FGD9E5CFGFGGGGDCG@FFEGGGGGGC8CGGGFFA;F;>F,EFGCEE@3FFGF>EGDEGGGGGFFGF,**1@E*8;FFFF,B;F,,?CCFFC4<C8CF:DEC5A+35+>;+7@CA5++37AFE6++1+7DFF2=<*.448).00(0(*9@9@-4:,:?2(403()).)-.)).04:4-)6))6<))--<3:<*)/)).
@M02352:288:000000000-CKWC8:1:1101:25166:6761 2:N:0:ACTGAGCG+GTAAGGAG
TAACCTTGCGGCCGTACTCCCCAGGCGGTCAACTTAGTGCGTTAGCTGCGCCACTCACGTCTCAAGGACACCAACGGCTAGTTGTCATCGTTTACGGCGTGGACTACCAGGGTATCTAATCCTGTTCGCTCCCCACGCCTTCGTTCCTCCGCCTCAGTATCTGTCCAGGTGGCCGCCTTCGCCACTGATGTTCCTTCCCATCTCTTCGCCTTTACCCGCTTCCCTCACAATTCCACCACACTCTACAGTCATCTAGTTTGCCAGTTCAAACTGCACTTCA
+
GGFFCFFGF:CFGGGGGGGGGGGGGCGF+@FGGGGGCE9FGGGBFGGDGGGGGG<FGFFGGGGG?,,C,CE,4CFE++7=<E9,,:9AC,BEFFFC@C6C7C=8A3<F=FDGGF:E=,FFDF<9FGFEGDGGGGCE7;+DEC*3B:E2,,51*115DDC,,72>;C,?FE<;==5CDGG*)2AEDF?<++>CF5F?>.)*+0+;?++*1*)9**)*<),3(.))0*4*)*19*9)-.(((-8<)4<A0-)-).5<94>*))..)49A2:A)444*(1)4)
@M02352:288:000000000-CKWC8:1:1101:25247:6774 2:N:0:ACTGAGCG+GTAAGGAG
CAATCTTGCGATCGTACTCCCCAGGTGGGACACTTATCACTTTCGCTTAGTCACTGAGATAAATCCCAACAACTAGTGTCCATCGTTTACGGCGTGGACTACCAGGGTATCTAATCCTGTTCGCTCCCCACGCTTTCGTCCATGAGCGTCAGTACATACGTAGTAGACTGCCTTCGCAATCGGTATTCTGTGTAATCTCTATGCATTTCACCGCTACACTACACATTCTATCTACTTCCATTTGCATCAAGTCAACCAGTATCCAAGGCAGTTCCATATTT
+
GFDFFFGFGG:FD@FFGGCFGGGDGGGFGGGFGGGGGF<CFGGGDGGGGGGGGGGGFFC<EAFFFGGGGGGGGGGGGGGA<FGGGGGGGGGGGGGDGGGGGGGGGGGGFGGFGAFCEF<FFFFGGGGDGFGCFECFFGF8CGFGCFGCEGGGGACCGG98EFGGGGFFF7FGCFGFGG>AFFGECFGGGGGFG?>7*=>@FF+;5FFGGGFCCE56E*:CE4)87;?FEC67FFEC?CAEE))<))9;;E<?C)9FFF>A249)64?::((464*6*-)66
@M02352:288:000000000-CKWC8:1:1101:10623:6798 2:N:0:ACTGAGCG+GTAAGGAG
TAACCTTGCGGCCGTACTCCCCAGGCGGTCAACTTAGTGCGTTAGCTGCGCCACTCACGTCTCAAGGACACAAACGGCTAGTTGACATCGTTTACGGCGTGGACTACCAGGGTATCTAATCCTGTTCGCTCCCCACGCTTTCGTTCCTCAGCGTCAGTATCTGTCCAGGTGGCCGCCTTCGCCCCTGATGTTCCTTCCAATCTCTACGCATTTCACCGCTACACTGGAAATTCCACCACCCTCTACAGTACTCTAGTTTCCCAGTTCAAAATGCAGCTCCA
+
FGGEFGGFGGGGG+@;CFGGGGGD<FFGGEEFGGGGCFFGGGGGGGGGGGGGGGGGDFFFGAFEGFG@FGG8FEGCFGFGGFF9FGGGGEGGGFGGDCCGFECGCGGGGGGGGGGG9DGFGGGAFF9=EEFEGG?CGEGGGGGGGGGGCGGC8A*14D;,6F9F,?,,?<BFBFDGGGGFFGC*9/7*3<+:+7A).=A:681;?CFCD*)9:BAFG)703@,80*4*5???7F<<1::?B6?:>D<>9)6>BA9*-6=))5787<A).62)).@2).54(
@M02352:288:000000000-CKWC8:1:1101:10411:6808 2:N:0:ACTGAGCG+GTAAGGAG
TAACCTTGCGGCCGTACTCCCCAGGCGGTCTACTTATCGCGTTAGCTTCGCCACTAAGTCATTACAACCCAACGGCTAGTAGACATCGTTTACGGCGTGGACTACCAGGGTATCTAATCCTGTTTGCTCCCCACGCTTTCGCACCTCAGTGTCAGTATCAATCCAGAGTGTCGCCTTCGCCACTGATGTTCCTTCCTATATCTACGCATTTCACCGCTACACAGGAAATTCCACACTCCTCTATCGTACTCTAGCCTGCCATTCTCGTGTGCAATTCCAAA
+
GGGGEGCFGGD>FDFFGGGFGGGGGGEG@FF<FGGFFGGGGGGFCGGGGGGGGGG?E=CECFFDGFGGEE77FCBFC:EFGGFGGGGGGGGFFECGEGGGEEFD8D8DGGGGGFDGCFGFG=,FGFAA9DBFFGGGDEGECCECB,@7?EFGGCGADDFGGGG,6>:,?,>B*=CDGGC)6*=C*C:;+<+3:CA@CFFFFGFFE:D<5CA7:+7:EE@>FFF)>D7F>=9*9B?B3?FB?424)(4141)--.)74(8.4).)))(((,(..)*494).)
@M02352:288:000000000-CKWC8:1:1101:13252:6822 2:N:0:ACTGAGCG+GTAAGGAG
TAACCTTGCGGCCGTACTCCCCAGGCGGTCTACTTATCGCGTTAGCTTCGCCACTAAAAGATCAAGTCTTCCAACGGCTAGTAGACATCGTTTACGGCGTGGACTACCAGGGTATCTAATCCTGTTTGCTCCCCACGCTTTCGCACCTCAGTGTCAATATCGGTCCAGGTAGTCGCCTTCGCCACTGGTGTTCCTTCCTATATCTACGCATTTCTCCGCTACACAGGAAATTCCACTACCCTCTACCTGATTCTAGACCGGACGTATCCGTTGCAGTTCCA
+
GGGGGGGDFGDGEFFGGGGGGGCFGGGCFEGAFGGGGGFGGGECFGGGGDEGGGFGGGFGDGGG8FFFGGGGAEGGGGG7=E<EDE,FF:FFFCGGEGEFGGGGGGGGF@FGGGGGFCFEFAF,@FGGGGGFGGFFBEGE?C;6CGGCF6,@7;:;CAFAB7EC8F9,?FGFFG<DDGGFADE57EG*3*=CC?F5@FF+8C+;):@<CC>CCC<7FB?:>F).293C14*/992.).8:<7:17A2))(.).6.*.4)((((4-()(),()((1)@24))
@M02352:288:000000000-CKWC8:1:1101:10416:6825 2:N:0:ACTGAGCG+GTAAGGAG
TAACCTTGCGGCCGTACTCCCCAGGCGGTCTACTTATCGCGTTCGCTTCGCCACTAAGTCATTACAACCCCCCGGCTAGTAGACATCGTTTACTGCGTGGACTACCAGGGTATCTAATCCTTTTTGATCCCCCCCCTTTCGCACCTCAGTGTCATTATCTATCCAGCGTGTCGCCTTCGTCACCGATGTTCCTTTCTATCACTACGCATTTCACCCTCACCAAGCCACGTCCTCACCCTCCTCTCGCTCTCCAGCCTTCCAGTATTCAGCTCATCTGCACG
+
,@,C,CFGF@@@F7@FGGGGGGGGF,CF+6B<FGGGE9EB6CF,@FE7B7:FCG<CFC?,,C,FE9,:?F,+7C+@++,C?E,C,CF=F<<+,,5C+@+C+D<88=D:+3B,3<@,3E,DF,,CA++@;,,D:C***=CE*11**2,;0,,,?,,5>,@,@AFC,,63;BC<8=79<4*)2*3+*/*2;++0*-*.)*1*****(05**:*2:645*)3:(*(0*14*(.)))1)...(,(.,)((-((()()(.)()*,...:).))))),))*-*64((
@M02352:288:000000000-CKWC8:1:1101:25792:6836 2:N:0:ACTGAGCG+GTAAGGAG
TAATCTTGCGACCGTACTCCCCAGGCGGTCTACTTAGTGCGTTAGCTGCGCCACTAAAGTCTCAAGGACCCCAACGGCTAGTAGACATCGTTTACGGCGTGGACTACCAGGGTATCTAATCCTGTTTGCTACCCACGCTTTCGAACCTCAGTGTCAGTATTGGTCCAGTGAGTCGCCTTCTCCACTGATGTTCTTTCCCATCTCTACGCATTTCACCGCTACACAGGAAATTCCACTCACCTCTACTCTCCTTTAGTTCGCCAGTTTTGAACGCAGTTCC
+
GGGGGGGCEFEGGGGFGGGGG7EC?EGECEGFGGGGGGFGGGG@EGGGGDEFGGGGGGGC<FGGDCGGFFGGEEGGGG7FFAF9AEFAFFFEFGGCF7C:@CCFG8FBBFED,,:@;=?F9FF,@FFCF,EF<F@F8CCE?9++6@C*AD32@<<:,@@FC9DEGF,,57,6DFD79?<F*24=?9=99,42+*+*14/*;7A:?FF*8>55CA3:C)2((:);0*,*,97=*944583?0<BB)-))))())))*-.=(18?(546481-)(1.-74<A
@M02352:288:000000000-CKWC8:1:1101:13233:6836 2:N:0:ACTGAGCG+GTAAGGAG
TAATCTTGCGACCGTACTCCCCAGGCGGTACACTTAATGTGTTAACTGCATTACTGCAAGGTCTAGCCTCACAACAACTAGTGTACATCGTTTAGGGCGTGGACTACCAGGGTATCTAATCCTGTTTGCTCCCCACGCTTTCGCGTCTCAGCGTCAATAATGTTCCAGTAGATCGCCTTCGCAATCGGTATTCCTTCTGATCTCTACGGATTTTACCCCTACACCAGAAATTCCATCTACCTCTCCCATATTCTAGGTAAGCAGTTTTCAAAGCAGTTCAA
+
EADFGFGFGGEGDFFGGGGGGGFCGGGGGFGFFGGFCCGGGFGGGGGGGGGGGGGFGGGDGGGGGGFGGGC8CDEFGCFGGGGGGGFCFGGGGFGGGGGGDEGGGGGGFGEGFGGGGGCGGGGGGGF@FGGFGGFGGGDGGGGGEGGGFDFFGGGCEFGGGDFFGFF,7@E,@;;5CD5FFDE7;CF>EGG@F?>5@4==BF6CE8AF758D=:<AFFFF@FFF;<;F@)++@A<?EE?EEF3)6.7?FBB)499*5AFF2528<AA<AAA<<04:F))6-
@M02352:288:000000000-CKWC8:1:1101:24071:6843 2:N:0:ACTGAGCG+GTAAGGAG
AACCTTGCGGCCGTACTCCCCAGGCGGTCAACTTAGTGCGTTAGCTGCGCCACCCACGACTCAAGGTCACAGACGGCTAGTTGACATCGTTTACGGCGTGGACTACCAGGGTATCTAATCCTGTTTGCTCCCCACGCTTTCGTGCCTCAGTGTCAGTATTTGTCCAGGTCGCCGTCTTCGCCACTGACGTTCCTTCCAATCTCTACGCATTTCACCGTCACACTGGAAAATCCACAACCCTCTACAATACTCTCGTTTTCCAGTTCAAACTTCAGTTCC
+
BFF@EGGGG>FG+7B:CFEDFF@@FGDFEGGFFGFEEF9@CCF,<BEGFFCFGGG,=CCFEC,CA,CEEE9A8F>GGGGGGED59EA<=FFGGGCB=+8+:FGF,,BB@@CFGGGAFFCDFC,CFGFAC9F+@D>:EEGGG5FGGFCFC,<,=@,;@<C@CCC;>D6:F,=5*2)1*:B)*A5C?C++*=**(;99AF+;5@@E6+*/*777=)6+5(,(74?F4:5:*)19),,(.43(,3.).4<A4>4)62)-4)(-5)4<<24).)))5*)9462
@M02352:288:000000000-CKWC8:1:1101:26350:6884 2:N:0:ACTGAGCG+GTAAGGAG
TAATCTTGCGGCCGTACTCCCCAGGCGGTCAACTTAGTGCGTTAGCTGCGCCACCCACGACTCAAGGTCACAGACGGCTAGTTGACATCGTTTACGGCGTGGACTACCAGGGTATCTAATCCTGTTTGCTCCCCACGCTTTCGTGCCTCAGTGTCAGTATTTGTCCAGGTAGCCGCCTTCGCCACTGATGTTCCTTCCAATCTCTACGCATTTCACCGCTACACTGGAAATTCCACTACCCTCTACAATACTCTAGTTTGCCAGTTCAAAATGCAGTTCC
+
GFGGGGGGGGGE>CGFCEEFCFF:@GEEFFCEFGGGCFFAGGGGGCF<FGCEFGGGGGEGGGGGCFGG,EEGFFGEEGGGEGGGFCFGFFGGGGFECFGGGGEFDDDGGGGGFGGGG9FGGGFGGFGGGFFGFGFFG:ACGGGGGGGGFGGGFGEF?FFCFGFFF@FFFGF9?CCDC9DF?DEGGCE@FGGDD<ACEA+;@FA>);;3C5>GGFEFFE26077FFFFG769FF*-4:7?:?D:?24639>:<>6AFAA*54><>FBA9948<>4*4=>A<
@M02352:288:000000000-CKWC8:1:1101:11704:6919 2:N:0:ACTGAGCG+GTAAGGAG
TAACCTTGCGGCCGTACTCCCCAGGCGGTCAACTTAGTGCGTTAGCTGCGCCACTCACGTCTCAAGGACACAAACAGCTAGTAGACAGCGTTTACGGTGTGGACTACCAGGGTATCTAATCCTGTTCGCTACCCACACTTTCGCACATGAGTGTCAGTTTTTGGCCAGAGAGTCGCCTTCGCCACTGATGTTCCTCCAGATCTCTACGCATTTCACCGCTACACCTGGAATTCCACTCCCCTCTCCAACACTCTAGAATGCCAGTTCTAAATGACCGTCCA
+
GGGGGGGGFGGGE7CFGGGGGGGFFCEGGGGGGFGFCF<CFGGGDGG<FFGGGGGG8EFGG8FEAFF<FFGGCGGCEGGAFFFDEGFGGGGGGGGFGD@FFCFGFGGGGGG7A,FFGGGGGGGGGF<=CEGGG?:F@EGGDFEGGGGGFFGGCGGDGGFCFFG5FF@*,,DECGGGGDGF4DEEDGD999FF@CFFBF4*;7:CE7AGCEDGGFEFF)992B<FFF0574??/*)6::BFFFF0(().(413(45/)6?)634)56592<AB)468)4(4(
@M02352:288:000000000-CKWC8:1:1101:13842:6934 2:N:0:ACTGAGCG+GTAAGGAG
TAACCTTGCGGCCGTACTCCCCAGGCGGTCAACTTAGTGCGTTAGCTGCGCCACCCACGACTCAAGGTCACAGACGGCTAGTTGACATCGTTTACGGCGTGGACTACCAGGGTATCTAATCCTGTTTGCTCCCCACGCTTTCGTGCCTCAGTGTCAGTATTTGTCCAGGTAGCCGCCTTCGCCACTGATGTTCCTTCCAATCTCTACGCATTTCACCGCTACACTGGAAATTCCACTACCCTCTACAATACTCTAGTTTGCCAGTTCAAAATGCAGTTCC
+
FGGGGGGGGGGGGGGEGGGGFGGGGGGEEGGGGGGGGGGGGGGGGGGGGGDGGGGGGGDGGGGGGGGFG?GGGCFCCFGGGGCD?FGGGGGGGGGGGGGEFGEGGGGGGGDDDCGGGGGGGGGFGGGGGGGGGGGGGGGGGGGG5EGGGDF<DFGGGG@D2@DFGG9D,@CDGGCDDGDFFGGGDECFFFGGGFFEEFFFFFFGE6A3CGEGFFFFF)136>)<GGFG(9@@?769A?08?DFFBF53<28<?<BFB)*)6<<)4::>)-8>22=4FB<A
@M02352:288:000000000-CKWC8:1:1101:23690:6940 2:N:0:ACTGAGCG+GTAAGGAG
TAATCTTGCGACCGTACTCCCCAGGCGGTACACTTAATGTGTTAACTGCATTACTGCAAGGTCTAGCCTCACAACAACTAGTGTACATCGTTTAGGGCGTGGACTACCAGGGTATCTAATCCTGTTTGCTCCCCACGCTTTCGCGTCTCAGCGTCAATAATGTTCCAGTAGATCGCCTTCGCAATCGGTATTCCTTCTGATCTCTACGGATTTTACCCCTACACCAGAAATTCCATCTACCTCTCCCATATTCTATGTAAGCAGTTTTCAAAGCAGTTCAA
+
G,FGFGGGGGGG>FGGGGGGGGG>FGGGGGFGGGGFGGGGGGGGDGGGGGGGGGGGGGGGFFFGGGGGGGEFFGGGGGGGGGGGGGGDGGGGGGGGGGGGGCFGGGGGGFGGGGGGGGEFFEFGGGGGDDFGGGGGGGGGC=EGGGGGGGGCGGGGGGGGGGGGGGGGGGFF>AFDGGGFFDGGDGGGGGGGGFFFFF6@88FFFFFGD5BDGFEFFFD6?FFFGGDFFFFCCFFEFE3EAFF3(=?FF05>DBF*:5@AB<A0A4<<AD<A9(9(9))54
@M02352:288:000000000-CKWC8:1:1101:27162:6940 2:N:0:ACTGAGCG+GTAAGGAG
TAACCTTGCGGCCGTACTCCCCAGGCGGCTTACTTATCGCGTTGCCTTCGTTACCCCGGCCTCAATGCCCCAAAAAACCAGTAAAAAACTTTTAGGGGCGGGACTACCAGGGTATTTAACTCTGTTGTCACCCCCACTTTTCCCACATTCACGGCAATTTTCGGTCACGAAGCCGCCTTCGCCACTCATTTTCCCACAGCTTCTCCCCACTTTTCACCTTCCCCCCGGAATTCAACCCCCCTCCCACAGCACTCAGCTCGCCACTTCTAACGACCCGTCC
+
,E,6CEGGGG7+@@@FGGGGG7CCC,@C+8@ECFDC,,:::C7:,CF,:=6,C?<,,+++4B49:,,:,:D7F,9+48+,,,,,5,:8+5:5?,,5:B++333*,6,3,,@>F,,2,2,,,7,,,37,,26FFG7<*,,?2,11<28*+5++3****+,5+7*****+3****2)1)9>?)1*:3+**+002:2*587)*)***)*.***0;:*6=7*))()(87)(1()./**-.(((,,-4:(.((,(((..(0))/(,(-((.4:4))((()(.(,3
@M02352:288:000000000-CKWC8:1:1101:24025:6948 2:N:0:ACTGAGCG+GTAAGGAG
TAATCTTGCGACCGTACTCCCCAGGCGGAATGCTTAATCCGTTAGGTGTGACACCAACAAGCATGCTTGCTGACGTCTGGCATTCATCGTTTACGGTGTGGACTACCAGGGTATCTAATCCTGTTTGCTCCCCACACTTTCGCACCTCAGCGTCAGTATCGAGCCAGTGAGCCGCCTTCGCCACTGGTGTTCCTCCGAATATCTACGAATTTCACCTCTACACTCGGAATTCCCCTCCCCTCTCCCCAACTCAAGACACGGAGTTTACAAGGCCGTTCCAG
+
GGFGGGGGGGGGGGGGFFFGGGGEGGEDFCFFGGGGGGGGGGGGGGGGGGGGGGGGGG==FGFGGGGGGGGGAFGGGGGGGGGGGGGGGFFGGGGG<@FFDCEFGGGGF7@FGGGGEGGFFGGGGGGGGGGGGGG+@FFGGGDGGGGGCDGGGGG6ECFF@F7CGFCEEFFFGDDGGGGFFGGGF,8A6AEGGFFF>4:C)@FFCFF:*7>7139BCFF@<+3;>C?3;7@F4*870(4:23(8(,(,,27A)34*4()-,1,4(6)6<:?(3(07380:)
@M02352:288:000000000-CKWC8:1:1101:17252:6954 2:N:0:ACTGAGCG+GTAAGGAG
TAATCTTGCGACCGTACTCCCCAGGCGGTACACTTAATGTGTTAACTGCATTACTGCAAGGTCTAGCCTCACAACAACTAGTGTACATCGTTTAGGGCGTGGACTACCAGGGTATCTAATCCTGTTTGCTCCCCACGCTTTCGCGTCTCAGCGTCAATAATGTTCCAGTAGATCGCCTTCGCAATCGGTATTCCTTCTGATCTCTACGGATTTTACCCCTACACCAGAAATTCCATCTACCTCTCCCATATTCTAGGTAAGCAGTTTTCAAAGCAGTTCAA
+
FFEGFGGGGGGGGGGGGGG@FGGGGGEGGGGFGGFGCDFGGGGDGGGFGGGGGGGGGGGFGFGGGGGGGGGGCGGGGGGGFGGFFGGGGDGGGEFGG8FFGGGGGGGGGGGGGGFGGFGGGDFGGGGGGGCFFGGGGGGGGGGGGGGGGGGGDGGGGGGDGGGGGGG9EGFGGGGGD?DFFDEEDGGGEDCFGEFEFFFD8FFCCFFGGG>GGFC=CF;0;F@;FGFG(;FF=FF<C<E3AEE@DFFFBBFFF9A?FF?AD7ABAFFB9<A2::4(@<AB)
@M02352:288:000000000-CKWC8:1:1101:8096:6968 2:N:0:ACTGAGCG+GTAAGGAG
TAATCTTGCGACCGTACTCCCCAGGCGGAATGCTTAATCCGTTAGGTGTGTCACCGAACAGTATACTGCCCGACGACTGGCATTCATCGTTTACGGTGTGGACTACCAGGGTATCTAATCCTGTTTGCTCCCCACACTTTCGTACCTCAGCGTCAGTATCGAGCCAGTGAGCCGCCTTCGCCACTGGTGTTCCTCCAAATATCTACGAATTTCACCTCTACACTTGGAATTCCACTCACCTCTCTACAACTCTAGACTGCTAGTTTTGGAGGCAGTTCCCG
+
FEFGGGGGGECGEGGGGGGGGGGGGGCFGGGGGGGGGGGGGGGGGCFFGGGGGGGGGGGGGGGGGGGFGGGGDGGDEGGGG8EEFGFGD<FGFFGGGGGGGCFGGGFFFGGGGGGGGGGGGFGGGGGGGGGGGGGGGGG>EGGGGGFGGGGG8AEEACCECC7:CCCFCB9DG**/*96F>48ACC69,AEC@7FF@A+067+3583>*:=7;6);+8;<);(++*.7)0/1@49)(,41)().))).5:0-4))1))),-4)5<AF:>?1((().84))(
@M02352:288:000000000-CKWC8:1:1101:13063:6972 2:N:0:ACTGAGCG+GTAAGGAG
TAACCTTGCGGCCGTACTCCCCAGGCGGTCAACTTAGTGCGTTAGCTGCGCCACTCACGTCTCAAGGACACAAACGGCTAGTTGACATCGTTTACGGCGTGGACTACCAGGGTATCTAATCCTGTTCGCTCCCCACGCTTTCGTTCCTCAGCGTCAGTATCTGTCCAGGTGGCCGCCTTCGCCACTGATGTTCCTTCCACTCTCTACGCATTTCACCGCTACACTGGCAATTCCACCACCCTCTCCAGTACTCTAGTCTACCAGTTCAAAATCCTGTTCCA
+
GGGGGGGGGG>FGGGEGFFGGGGEGGGDEFGGGFGGGGGGGGGGGGGGGGGGGGCFEGFFFEFGGGGGGEGGGGGGGGGGGGDFGGGGGGGGGCEFCEGCF7FFFGGGCF:CFGGGGGFGGGAAFD@CEEGFGGCCEGGGGGGFGGGGGG6FGGD*4@;@DC;??CCFGGC>:6/?CDGF3DCADGGC?EFFGFFFEFF7;F+27612C=>CCB)9C)499D74*2.*46<9@=)41:BBF(,.(,)2-)649).*))*)644)9544):))((*)1)64)
@M02352:288:000000000-CKWC8:1:1101:21589:6986 2:N:0:ACTGAGCG+GTAAGGAG
TAATCTTGCGACCGTACTCCCCAGGCGGTACACTTAATGTGTTAACTGCATTACTGCAAGGTCTAGCCTCACAACAACTAGTGTACATCGTTTAGGGCGTGGACTACCAGGGTATCTAATCCTGTTCGCTCCCCACGCTTTCGTCCATGAGCGTCAGTACATACGTAGTAGACTGCCTTCGCAATCGGTATTCTGTGTAATATCTATGCATTTCACCGCTACACTACACATTCTATCTACTTCCATATGACTCAAGTCAACCAGTATCAAAGGCATTTCT
+
AFGGAEFFGGGGEDBFGGGG@FG:C@:BFGGGFGGGGGGGEFFGGGGGGGFGGFGFCEFG,EFEADEC9F<FFGGGGCFGGGGGFDFGGEFGGFFCFG@FCE>EG8FGGDGDCEFGGGGGGGFEGGF7>@FGFFFEEEEGGGGFEGGFG9DFGCE@EGGFAFCFGFC:>ED9ECGG5CGF49CCDFFEEGGGC?F44BF+B+BFEFACDCFFCFCFG>@FFFFFFF1*6*/+11<C3?<>CC?))93<5))6522*6<B)5((.9<<B2:A).(.)16<)
@M02352:288:000000000-CKWC8:1:1101:17196:7045 2:N:0:ACTGAGCG+GTAAGGAG
TAATCTTGCGACCGTACTCCCCAGGCGGAATGCTTAATCCGTTAGGTGTGTCACCGAACAGTATACTGCCCGACGACTGGCATTCATCGTTTACGGTGTGGACTACCAGGGTATCTAATCCTGTTTGCTCCCCACACTTTCGTACCTCAGCGTCAGTATCGAGCCAGTGAGCCGCCTTCGCCACTGGTGTTCCTCCAAATATCTACGAATTTCACCTCTCCACTTGGAATTCCCCTCACCTCTCTCGAACTCTAGACTGATAGTTTTTGAGGCAGTTCCAG
+
FGFGGFGGFCEGC7BDGGGGGGGGFGGDGGGFGGGGGF@FGGGFGGG?FGGGGGGGGGGGGFGGF9F,CEGFGGGGEEEGGEGFGFCGCFFCEFGEGCEFCFGGGGGFFGGGGGGGFGGGGGFFGGFGGGGFFGGEEFCGCCFFGD7FFEFGGGGCFFGF*@DB>F7D9FFCC7CDGGGFADEGF8CFC5EF7)+,=F=CAC@:CF)9>=F7:;);+5=(,;:=C:04-6;?9*.(((4:>0)3<<40::?A<>4*94)46)--<24(-,8B01;:7)4).
@M02352:288:000000000-CKWC8:1:1101:11297:7052 2:N:0:ACTGAGCG+GTAAGGAG
TAACCTTGCGGCCGTACTCCCCAGGCGGTCAACTTAGTGCGTTAGCTGCGCCACTCACGTCTCAAGGACACAAACGGCTAGTTGACATCGTTTACGGCGTGGACTACCAGGGTATCTAATCCTGTTCGCTCCCCACGCTTTCGTTCCTCAGCGTCAGTATCTGTCCAGGTGGCCGCCTTCGCCACTGATGTTCCTTCCAATCTCTACGCATTTCCCCTCTACACTGGAAATTCCACCACCCTCTACAGTACTCTAGTCTACCAGTTCAAAATGCAGTTCC
+
CAFGE<EFG77F@FFEGGGGGGGGGGD@@CEFGGGGGFF9CGGGEFGFF7FFGGGGGGGGGGGG9FFFGEGFC@FFGGG@EEC9FFGGFGGGDDFC@EGCEGEGGGEGGGCFG8FEFGGGGGGGGFFD>8FEFGGGGGGGCCCGC8C>FGGG8?EGEFG9EECEF:;:8<,CE?):DG5A:DCCCFF+++5:7C+<3A67+;+@56AFD735>*)1@)-2>F9)*28FF4=BFB>A,28?BF?B)4)8<>FAAA.8)6*6:A)).6:)-).2).9)169)
@M02352:288:000000000-CKWC8:1:1101:15516:7063 2:N:0:ACTGAGCG+GTAAGGAG
TAACCTTGCGGCCGTACTCCCCAGGCGGTCAACTTAGTGCGTTAGCTGCGCCACTCACGTCTCAAGGACACAAACGGCTAGTTGACATCGTTTACGGCGTGGACTACCAGGGTATCTAATCCTGTTCGCTCCCCACGCTTTCGTTCCTCAGCGTCAGTATCTGTCCAGGTGGCCGCCTTCGCCACTGATGTTCCTTCCAATCTCTACGCATTTCACCGCTACACTGGAAATTCCACCACCCTCTACAGTACTCTAGTTTGCCAGTTCAAAATGCAGTTCCA
+
GGGEDFGFFEGGGGGGGGGDGGGGGGGGGGGGGGGGGEGGEGGGGGGGGCDGGGGGGGGGGEGGGFGFGFGFGGGDGGGGGGGGGGCFGGGGGGGGGGEGGGGGGGGGGGGCFFFGGGGGGGGCGFAEGGGGGGCGEGGGGGGGGDFGFDCGGGGGGGCD@C9DGGGGGFG5EGCDDGGFFGCCGGGGGGGGF);?AFFCFDFGFFF*>5>GG4)/<7;;B37FG*8D37B=8@)433??F00:)5:0>>AD<<2069@AFB<0:B9<2<7A><6)96>9)
@M02352:288:000000000-CKWC8:1:1101:23650:7119 2:N:0:ACTGAGCG+GTAAGGAG
TAATCTTGCGACCGTACTCCCCAGGCGGAATGCTTAATCCGTTAGGTGTGACACCAACAAGCATGCTTGCTGACGTCTGGCATTCATCGTTTACGGTGTGGACTACCAGGGTATCTAATCCTGTTTGCTCCCCACACTTTCGCACCTCAGCGTCAGTATCGAGCCAGTGAGCCGCCTTCGCCACTGGTGTTCCTCCGAATATCTACGAATTTCACCTCTACACCCGGATTTCCACTCACCTCTCTCGGACACAATACCAGGAGTTTATATAGACGTTCCAT
+
FGCGGGGFFG@FGEFFGFGGCGGDGGGGGDGDGGGGGGFFCFGGGGGGGDCFFGGFC7<E<DGGGGGG9FCFGGC@FGGGG?FFGGGGGGFGGGGFGGCFGGGGGGFBFGG8=AA9EAA:EGFFFFF9EFFDFCFGGGGADCGGGGFFF8DCCE>CFC,E8+48CBFGGFE,DEDDGGGF5;CEGF6C07CCFFFB24)5)1;1<FA397:3:@CFCF3/71=)/9()()99BFA>:(..)..2)80(-((((()*.56:((-.3<4)-)))))03)(,6.
@M02352:288:000000000-CKWC8:1:1101:11535:7159 2:N:0:ACTGAGCG+GTAAGGAG
TAATCTTGCGACCGTACTCCCCAGGCGGTCTACTTAGTGCGTTAGCTGCGCCACTAAGTCATTACAACCCAACGGCTAGTAGACATCGTTTACGGCGTGGACTACCAGGGTATCTAATCCTGTTTGCTCCCCACGCTTTCGCACCTCAGTGTCAGTATCAATCCAGAGTGTCGCCTTCGCCACTGATGTTCCTTCCTATATCTACGCATTTCACCGCTACACAGGAAATTCCACACTCCTCTATCGTACTCTAGCCTGCCAGTATCGGGTGCAATTCCAAG
+
GGGGGGGGGGGEEFFFECFEEGGGGGGDFGGGGGGGFGGFGGGG7FG@FGGGEGGFGFGGFGGGGGGGGGGGGGGEGGGGGGGGGGGGGGGGGGDECFGGGGGGGGGGGGGGFGGGGGGGGGGGGGGAFGGEFGGGGCGGGGG8E7EFGGGGGFGGGFGG9FCGGGGGGCCGCFGGGGGFFGE?*9C7CGFFGFFDE=FFADF7>;DDDGFD7@EACE06)<<>*97CA79=BF0::BBFFAA4<4??B:4:2)67A(7:)).24<(7(.,8).=3?<).)
@M02352:288:000000000-CKWC8:1:1101:23149:7167 2:N:0:ACTGAGCG+GTAAGGAG
TAACCTTGCGGCCGTACTCCCCAGGCGGTCAACTTAGTGCGTTAGCTGCGCCACCCACGTCTCCAGGACACAAACGGCTAGTTGACATCGTTTACGGCGTGGACTACCAGGGTATCTAATCCTGTTCGCTCCCCACGCTTTCGTTCCTCAGTGTCAGTATCAATCCAGAGTGTCGCCTTCGCCACTGATGTTCCTTCCTATATCTACGCCTTTCCCCGCTACACAGGACATTCCACACTCCTCTATCGTACTCTTACCTGCCCGTATCGGGTGCCATTCC
+
@<EECEFDGG>@:CEFFFFGCE,8<8:C7@CFGGGFGGGG>FEEGFCDF:FECGGEGD64CFF,5E=DGGGFFDGGDGG7F<FFFGEEF@DFGGGDFGBF7:=AFFCFCC::BFFDF9F9>F9,CFGE6CFFGGGGEC8EGGGCDEDFF?F<,=,>7@<@DF9>DC,,,,?<CC*7*22A>DE*9=6+5+3;;?F7.;C@@7AD<=C*:*;97+)0C>>F1>?F6F(9()9//8-641131).:).-4<:10)).*)(/)4,221((.,7(((().*-64
@M02352:288:000000000-CKWC8:1:1101:12271:7168 2:N:0:ACTGAGCG+GTAAGGAG
TAACCTTGCGGCCGTACTCCCCAGGCGGTCTACTTATCGCGTTAGCTTCGCCACTAAGTCATTACAACCCAACGGCTAGTAGATATCGTTTACGGCGTGGACTACCAGGGTATCTAATCCTGTTTGCTCCCCACGCTTTCGCACCTCAGTGTCAGTATCAATCCTGAGTGTCGCCTTCGCCACTGATGTTCTTTCCTATATCTACGCATTTCACCGCTACACAGGAAATTCCACACTCTTCTACCGCACTCTAGCCTGCCAGTATCGGGCTCCATTCCAAG
+
AFGAFGGGGDCGGGGEFFGGGGGGGFEE@@CCFFGGGGGDGGGGGGGFGFDGGGGCFFEGGFE9AFGGGGEDE,>FC=EB?F,,59C@ECGCE++@=F7>FFCFG@F<CEF8FF;=BFFFGDEBF,<6,D8FBF+33;8ECCEEB8C*<>DFGFCADCF9;@B:,3,>;F?E5FGGCGG46?EF89C>+<>++9@;3++;++;765B311;++3==EA(42@)545(94*7*0=>6(4))..4)-((-((().-45.(),)),)64-,(((((,*)14<),
@M02352:288:000000000-CKWC8:1:1101:18944:7202 2:N:0:ACTGAGCG+GTAAGGAG
TAATCTTGCGACCGTACTCCCCAGGCGGAATGCTTAATCCGTTAGGTGTGACACCAACAAGCATGCTTGCTGACGTCTGGCATTCATCGTTTACGGTGTGGACTACCAGGGTATCTAATCCTGTTTGCTCCCCACACTTTCGCACCTCAGCGTCAGTATCGAGCCAGTGAGCCGCCTTCGCCACTGGTGTTCCTCCGAATATCTACGAATTTCACCTCCACACTCGGAATTCCACTCCCCTCTCCCGAACTCAAGACCAGGACTTTACAAGGCAGTTCCAG
+
GGGGGGGGGGG@FEGGGGGGFGGG@FGGGGGFGGGGF9DGGGGGGGGFG>EGGGGGGGGGGGGGFGGGFGGGGCCEEFCEFDCF9EEGGGGGGGGGGGGGGGGGGFF,BCGGGGGGABAEGGGGGGGFDFGGGGGGGGGGFGGGGGF=,@FGGG>+=@=B:FFGGG78>A9D@CDG74C**@EE66=F?EGGGEAFB?>GF7ACCF:DCFFGGFEFF)(/5625CC?G6:?FF4<)((2:4:0(((,-492:82,9(1)(,4((..6<AF7:??><*))6)
@M02352:288:000000000-CKWC8:1:1101:3803:7210 2:N:0:ACTGAGCG+GTAAGGAG
TAATCTTGCGACCGTACTCCCCAGGCGGTCTCCTTAGTGCGTTCGCTGCGCCACTCAAGTCTCAAGGACCCCAACGGCTAGTAGACCTCGTTTACGGCGTGGACTAACAGGGTATTTAATCCTGTTTGCTACCCACGCTTTCGCACCTCCGTGTCCGTATTGGTCCAGTTAGTCTCCTTCGCCAATGCTGTTTCTTCCCGTCTCTACGCATTTCCACGCTACACCGGAAATTCCCACCACCTCTACCATACTCTAGTTCGCCAGTTTTGAATGCCGTTCCA
+
CA<66CEFF:+@@FF@FGFGGGGGG8CE@:C,,CFF,,,C:FG,BFG@+C@BFG<,CCFGGGGG9,,:<FFE,84,+7+4,C,,,9B55+BFG+5+++44+:B=<A,B,,:C3<,,3,9=D9,,CFGGF,3FDG95+@+:D<4+*3@*:,4@6@,,46,,?BF;,D,,?,;4CC8:C>8+)9AC)40+51C4+7A)71=*0/.*)+3*)*)1;+)+586(3>25*)(/4)19*94)((.(-31.)6-,-3,)44)*.4@((44())6911)6)))(.,4(.
@M02352:288:000000000-CKWC8:1:1101:3817:7221 2:N:0:ACTGAGCG+GTAAGGAG
TAATCTTGCGACCGTACTCCCCAGGCGGTCTACTTAGTGCGTTAGCTGCGCCACTAAAGTCTCAAGGACCCCAACGGCTAGTAGACATCGTTTACGGCGTGGACTACCAGGGTATCTAATCCTGTTTGCTACCCACGCTTTCGCACCTCAGTGTCAGTATTGGTCCAGTGAGTCGCCTTCGCCACTGATGGTCCTTCCCATCTCTACGCATTTCACCGCTACACAGGAAATTCCACTCCCCTATACCATACTCTATTTCGCCAGTTTTGAATGCAGTTCAA
+
GGGGCGGFGGG@CGEGGGGG?FGEFFGGG7FFGGGGGFFGCGGGGGGGCGGGGCGGDCEFGGGCE<FEF@FGGGGGECCFFFFGGGGGGGGGGFGGGEGGEDFGGGDGGGGGGGGFAECC9BFFFFGCEGFGFFCE76CECC>EBEDFCFE:DF7FG@=DFGGB@FEFGFGGGGGC>***)9CEGGG799,417+5>FFCAC+177AFGE>C;+):C52>@><?CC?*(96=9?AFF?(((.(,-:9<:7<<))6*)67(41<03>>4(1)66AF)*.<)-
@M02352:288:000000000-CKWC8:1:1101:10632:7229 2:N:0:ACTGAGCG+GTAAGGAG
TAATCTTGCGACCGTACTCCCCAGGCGGTCTACTTAGTGCGTTAGCTGCGCCACTAAAGTCTCAAGGACCCCAACGGCTAGTAGACATCGTTTACGGCGTGGACTACCAGGGTATCTAATCCTGTTTGCTACCCACGCTTTCGCACCTCAGTGTCAGTATTGGTCCAGTGAGTCGCCTTCGCCACTGATGTTCCTTCCCATCTCTACGCATTTCACCGCTACACAGGAATTTCCACTCACCTCTACCATACTCTAGTTCGCCAGTTTTGAATGCCGTTCC
+
FAGGGGGGGF>FGGCFGFGFGGGGFFGGGGEDFGGGGGGCGGGGGGGDGGGGGGGGGFCEGGGDGGF,FGGGCGGDEGGG8FGCFFGGGGGGGFGFGGGGGGGGGG?FGGGGGCFGGGGGGGGGGGGGGG,CFFFGGGGEGGGGCGDGGGG;DGGGGGFEG,33DFCEFGC9DGGG4DGAAGGGGGGCCBACD?F)7;8*;>8F?F89CEEGG6<@C5@@>DFFD<274)0=@BA<<F07?<(2)-47<2?A.66*.)046869?-54(89A2<)(08<<
@M02352:288:000000000-CKWC8:1:1101:22533:7244 2:N:0:ACTGAGCG+GTAAGGAG
CAATCTTGCGATCGTACTCCCCAGGTGGGACACTTATCACTTTCGCTTAGTCACTGAGATAAATCCCAACAACTAGTGTCCATCGTTTACGGCGTGGACTACCAGGGTATCTAATCCTGTTCGCTCCCCACGCTTTCGTCCATGAGCGTCAGTACATACGTAGTAGACTGCCTTCGCAATCGGTATTCTGTGTAATATCTATGCATTTCACCGCTACACTACACATTCTATCTACTTCCATATGACTCAAGTCAACCAGTATCAAAGGCAGTTCCATAGTT
+
GGGGGGGGGGEGFCFEGGCGGGGGFGEFGGGGGGGGG,EFGGFG@FGGEGGGGGGGGGGG9FAEFGGGGGGGGGGAFFGGCFGGGGGGFGGGG7FFGGGGGGGGGGFGGF?FGADFFGCGGCFDGFFFEGGGGGEFGDGGGGGGCFFGG6EDGFGFGGGGGGFEDAD;FFGFFGFFGD0@FG5=DGGGGGGFF6BEEFFGFGAGCFF7=E@;<D@>E47>;A3A449CC6AFF73?CF3>CCC9<4?C=@3CEF3A;<46).6):<2:0:07A<=46)5<<
@M02352:288:000000000-CKWC8:1:1101:27425:7255 2:N:0:ACTGAGCG+GTAAGGAG
CAACCTTGCGACCGTACTCCCCAGGCGGTATACTTAGTGCGTTCGCTGCGCCACTAAAGTCTCAACGACCCCAACGGCTAGTAGACATCGTTTACGGCGTGTACTACCAGGTCATCTAATCCTTTTTGCTACCCCCGCTTTCGCACCTCAGTGTCAGTATTCGTCCGGTGAGTCGCCTTCGTCACTGATGTTCTTTCTCATCTCTACGCATTTCACCGCTCCACAGGATATTCCACTCACTTCTCCCATACTCTAGTCCGCCAGTTTCTACTACTGTTCTA
+
9E,,6CFGG:+8@CFGGGGGGGGGG8CC++FAFGGGEFGGCGG,:FG:FFGG@FE<FDC<<,,<6,B,44@FEEGF+4CF8F<?9B??,4:,?:<?+4@@+3BF,D9>BG@5,,,3EDEA97>,3BD8,,,3FG+3++3@:D:**@**,?<@9C;A@;@FG,2?>**4=**=,=)855/*.*3:<79+5<CFC);)/1++++31)+;8/25C7F9F9)0,(7:FC9,*)11*9*.9)4.8)-5<))(,6::422)14)*-(42(.6<)).))-6*59)5))
@M02352:288:000000000-CKWC8:1:1101:5624:7264 2:N:0:ACTGAGCG+GTAAGGAG
CATTCTTGCGAACGTACTCCCCAGGTGGGTTACTTATCACTTTCGCTTAGCCACTCAGACCGAAATCCGAACAGCTAGTAACCATCGTTTACGGCGTGGACTACCAGGGTATCTAATCCTGTTCGCTCCCCACGCTTTCGTCCATCAGTGTCAGTTGATTATTAGTAATCTGCCTTCGCAATTGGTATTCTATGTAATATCTATGCATTTCACCGCTACACTACATCTTCTAACTACTTCATAATAACTCAAGATAACCAGTATAAAAGTCAATTTTACGG
+
GF9FCFGGGGEGFFGGGGGGGGGGGFGGGGGGGGGGF<CFGGGGGGGGGFGGFGGCFFAE7@:FC<,EFFGGGFG<FFGGFGGGGGGGGGGG7:B7FGGGGGGGGGGGCGGGGGCDGGGGGGG9FFGGGFGDFGGGGGGGGGGEFACG:@FGGGGGF;FGFGFA9F@FGGGGGGGGGFC>DGFFDFFCGCFCFCFFEFFFFGFG?FFGGGFGGF;BGFF@FCEFFG)77AAFFBEC;CE?5<<6)9C@CADFF73?2>F<?9))))62>))).6@AFB2:(
@M02352:288:000000000-CKWC8:1:1101:5748:7269 2:N:0:TCTGAGCG+GTAAGGAG
TAATCTTGCGACCGTACTCCCCAGGCGGTACACTTACTGTGTTACCTGCATTACTGCAAGGTTTAGCCTCCCCACACCTAGTGTACATCGTTTAGGGCGTGGACTACCAGGGTATCTAATCCTGTTTGCTCCCCACGCTTTCGCGTCTCAGCGTCAATAATCTTCCAGTAGTCCGCCTTCGCACTCGGTATTCCTTCTGATCTCTACGGCTTTTACCCCTACACTAGCCATTCCATCTCCCTCTCCCCTACTCCAGGTCAGCCTTTTCCAATACAGTTCCA
+
99,,;6ECFF>GDCCFFDE8F@@CFCFCC@,,EEDE,CFCFFGE,FFGG,,6CF9FA,,CD,,C,,<C,C6,,CFC,BEFFC,B,CFEEC?FGG,?FGGGG7FFFF@<8B:+FFGGG99EAFGGGF9,@C=DF:EGGGG>8AC+CEEDGD;CB>:>6@,,,,3@DFDF@7,,,29CDGGA*3**/,4*;,/CD<B*8*++11=F?+@D5*.9**.=@6;;0A@F+*.0,;6:1=)65))5(8:1(.3(,4,44,,)(.)).,3(--5))65-))*-*.6-)
@M02352:288:000000000-CKWC8:1:1101:16015:7269 2:N:0:ACTGAGCG+GTAAGGAG
TAACCTTGCGGCCGTACTCCCCAGGCGGTCAACTTAGTGCGTTCGCTGCGCCACTCACGTCTCAAGGACACAAACGGCTAGTTGACATCGTTTACGGCGTGGACTACCAGGGTATCTAATCCTGTTCGCTCCCCACGCCTTCGTACCTCAGCGTCAGTATCTGTCCAGGTGGCCGCCTTCGCCACTGATGTTCCTTCCAATCTCTACGCATTTCACCTCTACACTGGCATTTCCACCCACCTCTACACTACTCTACTTTTCCAGTTACAAATGCAGTCCAA
+
,EAE<EFGCF@+@FCFFFGGGCFEF8@@8FCFGFGGCECF@FF,,@FFFGDGFCFFGCEFFBF?FEG,4,,,:EFCFGGEFGAFCFGFEFFEDGGECG:F=7FFDGGGGD>F=,>DFF,@FGG,DFDEG78CEG78*;*@*<*@8:CF:C:C5E1;C2DF9@@BE3,4,7,8<A)CDD3F3DEC<F6+5+AF:?FE4;F@856:?AFC):777940A*4).965**.*.***1*)).(((((4)4<)(-43<8<>*--0).)).).)))6)):A=)1(4))
@M02352:288:000000000-CKWC8:1:1101:9595:7272 2:N:0:ACTGAGCG+GTAAGGAG
TAACCTTGCGGCCGTACTCCCCAGGCGGTCAACTTAGTGCGTTAGCTGCGCCACTCACGTCTCAAGGACACAAACGGCTAGTTTACATCGTTTACGGCGTGGACTACCAGGGTATCTATTCCTGTTCGCTCCCCCCGCTTTCGTTCCTCAGCTTCAGTATCTGTCCAGGTGGCCGCCTTCGCCCCTGATTTTCCTTCCAATCTCTACGCATTTCCCCGCTACACTGGAAATTCCACTACCCTCCACATAACTCTAGTTTGACATTTCAAAATGCAGTTCC
+
CGF<DFGGFF7FDEEFFGFGGGGGGFCFCCFFGGGGDGAGGGGGCFFFEGDGCF8CFGCEF,C9A@D,CC8,C,E:?>:E4AF,5<@FF7B,+4?F7CCCGBFF<<AF,AC+D83>9=,CEA=,FG<@+@DFBF+@::C:>D:F>EFFC9<9,4D79DB;;BC;C77,,7?F<,1:>DGF):**8::0@+>7@<C545+++*@>ABF*>*5>>?)7E)999@3?C68C0*8/BFA66>71:2((.(4)-)..44)*-)*)).6-)5))..-))49)1)-6
@M02352:288:000000000-CKWC8:1:1101:22123:7304 2:N:0:ACTGAGCG+GTAAGGAG
CAATCTTGCGATCGTACTCCCCAGGTGGCACACTTATCACTTTCGCTTCGTCACTGAGATACATCCCAACACCTAGTGTCCATCGTTTACGGCTTCGACTACCAGGGTCGCTAATCCTATTCGCTCCCGCTGCTCTCGTCCATGAGCGTCAGTACATACGTAGTACACTGCCTCCGCACTCGCTATTCTGTGTATTATCTATGCATTTCACTTCTACACTACACATTCTATCTACTTCTCTACTACTCACGTCATCCAGTAACACTACCACTTCCACAGT
+
A<C<FFF9EF:C@FFFCDGFFEGC?C@D,BCCFGGC,E,C<FFCFGDG7C,CFCE<FEFC,,,9,4,,CCF,BEE,9CE9E,CA=66A<FB,4++,8,?FF8=F:4+,4+@+=F;,@EBAEE8F:,+4+6++@,7C,=8C++3,,3=+CCGG,,,38=,D9A>8>38@BF,@9,3?5**:FG**;>,5:::+=*+*1=B8B8+0>F+++4=++2/=C+(.(;);*2)37A++119)1.)))))))1.43((,,61+-)/64)5-()((.)),4)9)*((.
@M02352:288:000000000-CKWC8:1:1101:17223:7308 2:N:0:ACTGAGCG+GTAAGGAG
TAATCTTGCGACCGTACTCCCCAGGCGGTACACTTAATGTGTTAACTGCATTACTGCAAGGTCTAGCCTCACAACAACTAGTGTACATCGTTTAGGGCGTGGACTACCAGGGTATCTAATCCTGTTTGCTCCCCACGCTTTCGCGTCTCAGCGTCAATAATGTCCCAGTAGATCGCCTTCGCAATCGGTATTCCTTCTGATCTCTACGGCTTTTACCCCTACACTGGCAATTCCACTACCCTCTACAATACTATAGTTTGCCAGTTCAAAATGCATTTCC
+
FEFFGGGEFE@ECGFGGFGGGDGE?F@FE@CFGGGAEEG@CFFGFGGCE@AFGGG<<CFC@FF<@?FGAFFA8CFGGFF8,C<E9DFGFDFFGGC8,,@=FF7D<BBBFFF+E,,CFD,FAEFGGFGFDEGG7F:FEE6EGGEEG6@DGFGFGGGC;F,@FGC,@>CGG,@CCC?>CD50*;?7?FF>CCC+4*=?BFF7+2=:@F1*2*2:**98;A:3=F55+65*6*/*+3.;EE@31,:(4A<2)48<)6-*561443)4)).564)).50)94<)
@M02352:288:000000000-CKWC8:1:1101:18915:7367 2:N:0:ACTGAGCG+GTAAGGAG
TAATCTTGCGACCGTACTCCCCAGGCGGTACACTTAATGTGTTAACTGCATTACTGCAAGGTCTAGCCTCACAACAACTAGTGTACATCGTTTAGGGCGTGGACTACCAGGGTATCTAATCCTGTTTGCTACCCACGCTTTCGCACCTCAGTGTCAGTATTGGTCCAGTGAGTCGCCTTCGCCACTGATGTTCCTTCCCATCTCTACGCATTTCACCGCTACACAGGAAATTCCACTCACCTCTACCATACTCTAGTTCGCCAGTTTTGAATGCAGTTCCA
+
CFCGGGGGGGEGGGGGGGGGGGGGGGGGGGGGGGGGGFGFGFFFFGGGGGGGGGGGGF9FGGGGGGGGGGFGGFGGGGGGGGGGGGGGGFFGFGGGGGGGGGGGGGGGGFFCFG?>9EFFGDFGGGGGGGGGGGDGGGGEGGGGGGGDEFGFGGGGGFGGGGGGGGGGGGGGGGGGGGGFFDEGGGGGFCFGGFFEEFAC>*41/=F*C7?GCFEFCE>@F))20/(;();6AFCEEF8E0)/=EE4).41)))67:6F(40,4><DAF:<A2<@>FDA<)
@M02352:288:000000000-CKWC8:1:1101:16859:7397 2:N:0:ACTGAGCG+GTAAGGAG
TAACCTTGCGGCCGTACTCCCCAGGCGGTCAACTTAGTGCGTTAGCTGCGCCACTCACGTCTCAAGGACACAAACGGCTAGTTGACATCGTTTACGGCGTGGACTACCAGGGTATCTAATCCTGTTCGCTCCCCACGCTTTCGTTCCTCAGCGTCAGTATCCGTCCAGGTGGCCGCCTTCGCCACTGATGTTCCTTCCATTCTCTACGCATTTCACCTCTACCCTGGAAATTCCACCACCCTCTACAGTTCCCTAGCATAACCGTTCCAAATACAGTTCC
+
F6EDEFGCFFDGGG@CGFCGGCCCFFEG@77EFFGG,CAAGFGGGGGGGGDGEG,CEEFGGFFGGGCCFGGCFFFF7CFEGGC,EFGGGCFGG7ECBF:>BCFFFGDG8<FEG8>;@D<=EGGEDF,@C7D+@FCG7@+3@A::@EGGF93A8CEDE;@;C,66,F<<E<,1:?CCD7DA:DG5*0+<>=<@CEFFFFF77@1;38+*9*)1:6<FG*8))16FF51*(/*9444)31362?:2)-)).)-),-4)()1))(((-4(..)).)69)*))-
@M02352:288:000000000-CKWC8:1:1101:5554:7411 2:N:0:ACTGAGCG+GTAAGGAG
TAACCTTGCGGCCGTACTCCCCAGGCGGACAACTTAGTGCGTTAGCTGCGCCACCCACGACTCAAGGTCACAGACGGCTAGTTGACATCGTTTACGGCGTGGACTACCAGGGTAGTTAATCCTGTTTGCTCCCCACGCTTTCGTGCCTCAGTGTCAGTATTTGTCCAGGTAGCCGCCTTCGCCCCTGATGTTCCTTCCAATCTCTACGCATTTCACCGCCACACTGGCAATTCCACTACCCTCCACAATACTTCAGTCTGCCAGTTTAAAACGCACTTCC
+
;<;E<FFDFGDG@@CFGGFFG,C@DGDE+@FFFGGGFEGFGGGGGGGFFGFGGCGGGGFC:CCFGF8<C@DFAFGGEGCEGGGF?EA9,B=<BDF:FGEF:CGGGGGGG==CD8+,88<93D<,,:DECED7FEG@7**@DA8:*@E>?,<,,55=>BFFC,,,?FGFCFGGG?5C97**:>5*17C60:ACDE+97A6>A41;9AF3)2)9DFFFG5(((7:@*08*2???6@BBD7?7:22((45:>).))-)*.)/).))..-)-)).)-4>0..4)
@M02352:288:000000000-CKWC8:1:1101:22080:7443 2:N:0:ACTGAGCG+GTAAGGAG
CAATCTTGCGATCGTACTCCCCAGGTGGGACACTTATCACTTTCGCTTAGTCACTGAGATAAATCCCAACAACTAGTGTCCATCGTTTACGGCGTGGACTACCAGGGTATCTAATCCTGTTCGCTCCCCACGCTTTCGTCCATGAGCGTCAGTACATACGTAGTAGACTGCCTTCGCAATCGGTATTCTGTGTAATATCTATGCATTTCACCGCTACACTACACATTCTATCTACTTCCATATGCCTCAAGTCAACCAGTAACAAAGGCAGTTCCTTTGTT
+
GGAFGGGGGGGGF@FGGGFGGGGGGFGGCFGGGGGGGFFGGGGGGGGG7FGGGGGGGGGGGCFGGGGF@FFGGGGGGGGGFGGDGGGGFGG7F:FG@EFCFGGG8FCFGCFFFCFECA,EFGFGGFGFCFGFGCFGGGGGGEGFFFGGGDE=E8,7@5@@>FCEA,@>DEDFCFGCC***3<4=CFGCE,>:C4=87+=FAC6CCFFGCCFFD?2A=6BEFFEFCGCGE8CFAAEEF?EC??E))794=8)9;??F;?A<)).:A(((1::B))/)*))-(
@M02352:288:000000000-CKWC8:1:1101:18987:7450 2:N:0:ACTGAGCG+GTAAGGAG
TAACCTTGCGGCCGTACTCCCCAGGCGGTCAACTTAGTGCGTTAGCTGCGCCACCCACGACTCAAGGTCACAGACGGCTAGTTGACATCGTTTACGGCGTGGACTACCAGGGTATCTAATCCTGTTTGCTCCCCACGCTTTCGTGCCTCAGTGTCAGTATTTGTCCAGGTAGCCGCCTTCGCCACTGATGTTCCTTCCAATCTCTACGCATTTCACCGCTACACTGGAAATTCCACTACCCTCTACAATACTCTAGTTTCCCAGTTCAAAATGCACGTCC
+
BAFGFFFEGGCC+@FFGGFGFGGDGG:CFFGGCCFGGFFCFEGGGGGGFGGG@FG@FEF7:CFCFGGGFFGGGGFCF>CGAFGGGFFFGGGGFFGGG:BBCEGGGGFGGGGGGGGGG9FFAFDGGGGGFGGGGGFEEGGCFFEFGGFGGGGCFFFFCGGFGFCEGG?6F@F?FCDDDDGF>GGDGF6+14>CGEF?3AFFF;CGEA+*9C>D@CEFFEB00>3?**.5(1/9B4)44:B0()((-:43:9>:?)4/.4*)).4)().).4-).6*)),(4
@M02352:288:000000000-CKWC8:1:1101:13591:7523 2:N:0:ACTGAGCG+GTAAGGAG
TAACCTTGCGGCCGTACTCCCCAGGCGGTCAACTTAGTGCGTTAGCTGCGCCACTCACGTCTCAAGGACACAAACGGCTAGTTGACATCGTTTACGGCGTGGACTACCAGGGTATCTAATCCTGTTCGCTCCCCACGCTTTCGTTCCTCAGCGTCAGTATCTGTCCAGGTGGCCGCCTTCTCCACTGATGTTCCTTCCAATCTCTACGCATTCACCGCTACACTGGAAATTCCACCACCCTCTACAGTACTCTAGTCTACCAGATCAAAATGCAGTTCCAA
+
E9EFFGGGGGDGGGCEFFGGGGGGGGGGGGGGGGGGGGGGGCFGGGGGGGGGGGGGGGGGGFGCGFFDGGGG@FGEEGGCGGGGGGFGGGGGGGGGGGEGGDFGGGGGGGGDFGDGGGGGGGGGGGGGGEGGGDGGECEEDGGGGGGGGGGG5EGGGG;@@<;D,?CFC,6:CG5CDGGF*;C+*+++>CFGGE7?3=6CAD8D<@FGG5>CGCFF*5,-9F?F=4:C2@F6?FFFF<FFBBB>F47:9>A<AD)*-)6)64,(.5>042872)*.7:-).
@M02352:288:000000000-CKWC8:1:1101:15120:7657 2:N:0:ACTGAGCG+GTAAGGAG
TAATCTTGCGGCCGTACTCCCCAGGCGGTCAACTTAGTGCGTTAGCTGCGCCACCCACGACTCAAGGTCCCCGACGGCTAGTTGACATCGTTTACGGCGTTGACCACCAGGGTATCTAATCCTTTTTGCTCCCCACGCTTTCCTTCCTTAGTGTCAGTTTTTGTCCATGTAGCCGCCTTCCCCACTGATGTTCCTTCCAATCTCTACGCCTTTCACCGCTTCCCTGGCAATTCCACTACCCTCTACAATACTCTAGTTTCCCCGTTCACAATGTATTTCC
+
9E,B<FGGG7@FFFGGFCFFGGGGC,@F@+,:FFFGCCFFCGG:@BFF8+@EGGGGGEE:=BFC<,55C,F,@:F7>FGC,<CE,B?A,84FD+B++=+8+@>D,3=F=,BCCF@,,387,@,,,@FCFB9FFG,*38:EGG,,;,1+,,5=F5229;,@E7:CEC,=>FG,,A4:5*:*)2=CDG60>7CC75;?>F+1:8+277+13*0977)0C)14(0)7:*3*4*096@:<<:>(47(,)46>56?<2<>/6-7).4(-3::(-6).4)*-1).6
@M02352:288:000000000-CKWC8:1:1101:25405:7671 2:N:0:ACTGAGCG+GTAAGGAG
TAACCTTGCGGCCGTACTCCCCAGGCGGTCTACTTATCGCGTTAGCTTCGCCACTAAGTCATTACAACCCAACGGCTAGTAGACATCGTTTACGGCGTGGACTACCAGGGTATCTAATCCTGTTTGCTCCCCACGCTTTCGCACCTCAGTGTCAGTATCAATCCAGAGTGTCCCCTTCGCCACTGATGTTCCTTCCGATATCTACGCCTTTCACCGCTACACATGACATTCCCCACCCCTCTCTCGTCCTCTACCCTGCCAGTATCCTGTGCCATTCCACA
+
EFGC@FGCCEG7@FFGGGG<FCGCFGG7@FECGGGGFGG7@FC:@<FGF7:EG:<FEGGGG9FFGGGFGGGD:CGGCFFEFFA,5E=+?<F7,+?E@>BE7<=,3,,BFGDB<AD=>D,C==>AF<FEFFF7<C+>8C;,488CE8DFE;,<BCFCECC,5,,>B,7>>,66,<;;F658>*4,*4=E,41@+9=1():)87+11)))*:/7;67.8)49)8))2*):-**/*)((((,(-,(.32?(-0).-).),(53)87449)).-54))/-94<)(
@M02352:288:000000000-CKWC8:1:1101:20388:7677 2:N:0:ACTGAGCG+GTAAGGAG
TAACCTTGCGGCCGTACTCCCCAGGCGGTCTACTTATCGCGTTAGCTTCGCCACTAAGTCATTACAACCCAACGGCTAGTAGACATCGTTTACGGCGTGGACTACCAGGGTATCTAATCCTGTTTGCTCCCCACGCTTTCGCACCTCAGTGTCAGTATCAATCCAGAGTGTCCCCTTCGCCACTGATGTTCCTTCCTATATCTACGAATTTCACCGCTACACAGGAAATTCCACACTCCTCTCTCGTCCTCTAGCCTGCCAGTATCGGGTGCACTTCCCAA
+
FGFGGGGE@C7BFFGGEGGGGGFGFFCCFGGEFGFDGGGGGGGGCEFGGCEGGG8CFFEFGFGGGD9FGGGEEG+C@FFF9FGECFGDFEF7FGGCFGED:FGECG@FC:3,<FFEDF>9EF3DFGGGGFD+3C7B7EFGEG8EG,@*@F7FF,;DCFG9@D9?>AF52,6?,=<<8**/?5EE4CG7,=CFFFF;C77+1;ACE3)21=:22;))3833@FF4/*.*6=FF7?(,(.:2:9(43(-((().36<7<(800)4-.6,3(.(4:)12?708(
@M02352:288:000000000-CKWC8:1:1101:27455:7686 2:N:0:ACAGAGCG+GTAAGGAG
CATTCTTCCGCCTGTAATCCCCAGGTGGCATACTTATCACTTTAGATTAGCCACTCAGACCGACGTATACACACCTAGTAACCATCGTCTACGGAGTGCACTACCAGCGTATCTAATCCTGTTCGCTCACCACGCTTTCGTCCATACGTCTCCATCCATTATTATTCATCTGCCTTCGCAATTCGTATTCTATGCCATCTCTATCAATTTCACCGCTACACTACATATTCTACACACTTCATACTGATTAAAGCTAACCAGTATCCAAGGCAATTTCAAC
+
,,,,6CF,;@---9;C,,<E,,,,,;,6,,;;CFF,,,,<CFGFF@A,,C,@FEC8,,C,@:@CF@,,,,,:,,@EEEF9,CE?,,,A,:BED,8+FD,,,:5,A8B4+BB+F,C;,9CEAA9A++4@+C,4B:+4BDEG==@@E;,+@,61,23,,3C,,,36,,,7;C,>D<98?;+0*39,3,,5,@EC@;+*38*5=9B9*4+++,3+2;>B*)(75=:4*+*18=868+076@<7)1/)9)116))))))1)6)),/)1))1)/,2((/*)*)).
@M02352:288:000000000-CKWC8:1:1101:19076:7699 2:N:0:ACTGAGCG+GTAAGGAG
TAACCTTGCGGCCGTACTCCCCAGGCGGTCTACTTATCGCGTTAGCTTCGCCACTAAAAGATCAAGTCTTCCAACGGCTAGTAGACATCGTTTACGGCGTGGACTACCAGGGTATCTAATCCTGTTTGCTCCCCACGCTTTCGCACCTCCGTGTCAGTATCGAGCCAGTCAGTCGCCTTCGCCACTGGTGTTCCTTCCCATCTCTACGCATTTCACCGCTACACAGGAAATTCCACTAACCCCTCTCGTACTCTACTGAGTCAGTTTTGAATGCAGTTCCA
+
FC<FFGGGGEGGGDFEGGCGGGGGFGGE:FFEFFFGGGGDGGGGGGGGGGDGGGFDFGGGDGGFGGGGGGFGGCFCEGGGGGFGGGGGGGGGGGGGGDGGGGGFGGAFFGEDGGGGCGCGGFGCGGFG9EGGGGFEGGDG7@EGEEGGG,@FGGGCDGGFGGGGGG,8DDC2BCC57?DA57C756FGGGCD7?FE@F5*@F6C38AFGG>8FFA?CEFF;FFFF*17:FFF4649<B(8?(4:6:B1:BB(656*6,92:2)4)6<2.444))0)9<)-)
@M02352:288:000000000-CKWC8:1:1101:20492:7720 2:N:0:ACTGAGCG+GTAAGGAG
TAACCTTGCGGCCGTACTCCCCAGGCGGTCTACTTAATGCGTTAGCTTTGAAAAACAGAACCGAGGTTCCGAGCTTCTAGTAGACATCGTTTACGGCGTGGACTACCGGGGTATCTAATCCCGTTTGCTCCCCACGCTTTCGTACATGAGCGTCAGTGTTGACCCAGGTGGCTGCCTTCGCCATCGGTATTCCTTCAGATCTCTACGCATTTCACCGCTACACCTGAAATTCTACCACCCTCTATCACCCTCTAGTTTGCCAGTTCGAAATTCATTTCCC
+
FFACEFGGGGGECCFFGDC@FGFGFCCEBGGFFFFFFFGGGGGGG9EGGG9EFFEEGGFGGFCGGDGGGGGDE>CDGGDEGGGFFFEEFGGGGGGGGGGGGGGGGGG:FCF=CFGG9DFEAECGGGGCGGGGGGDFGDGGGGGCFGFEC?GEEEDDDEFF@CFFGG:FGGGGGGGGGGG3BDEEGGEGC=@FGFFFFF=@6++:9FFG*7>D>@<?*726(14?D02FAFFB894<02,:?F?2:<5<((((25)9<A?A2455<4?,1:?)6)*)/5>>
@M02352:288:000000000-CKWC8:1:1101:16844:7722 2:N:0:ACTGAGCG+GTAAGGAG
TAATCTTGCGACCGTACTCCCCAGGCGGAATGCTTAATCCGTTAGGTGTGACACCAACAAGCATGCTTGCTGACGTCTGGCATTCATCGTTTACGGTGTGGACTACCAGGGTATCTAATCCTGTTTGCTCCCCACACTTTCGTACCTCAGCGTCAGTATCGAGCCAGTGAGCCGCCTTCGCCACTGGTGTTCCTCCAAATATCTACGAATTTCACCTCTACACTTGGAATTCCACTCACCTCTCTCGAACTCTAGACTGATAGTTTTGGAGCCAGTTCCAG
+
FCGGGGGGGGGGGGEGGGGGGGGGGFEEGGGGGGGGGGGCGGGGGGGGFGGGGGGGFGGGFGGGGGGGGGGGGGGGGGGFGGFFGGGGGGGGGGGGGGGGGCGGGGGGGGGGGGFGGFFGGGGGGGGGGGGGGGG:8FGGGGGGGGGGGGGDGGGGGGGG8:@CCCGGFGFGGDGGGGGFEGGGGFCC8?GGGFFF@FAF=FFGFF3C4FFGGFEFGF@@EF;FGFFF);;F6=A9@@E;<?FFFF?0:??FAD-9AF?7A26<4<A(3(((-,78=AFB6
@M02352:288:000000000-CKWC8:1:1101:8471:7724 2:N:0:ACTGAGCG+GTAAGGAG
TAACCTTGCGGCCGTACTCCCCAGGCGGTCTACTTATCGCGTTAGCTTCGCCACTAAAAGATCAAGTCTTCCAACCGCTAGTAGACATCGTTTACGGCGTGGACTACCAGGGTTTCCAATCCTGTTTGCTCCCCACGCTTTCGCACCTCAGTGTCAATATCAGTCCCGGTAATCACCTTCGCCACTGGTGTTTCTTCCTATATCTACCCCTTTCACCCCCACACAGGCAATTCCACCTCCCTCTACTGTCTTCTACAACACCCATTTCTGATGCAGTTCC
+
6C,@FFGGFG7+@CFGGGGGGGG7<<CBF7FGGGGGGAFEEGGGEFGFGC7CGE=CEDE,:?ED,,AEFCEF9,C,7+47CA?9?F,AE:FFFC<:?:+8B@FEDAFCB8FDF,3@,,C>,@=BFGGGGFFGGG,C3;:>F,4>:*@54,:;,@@,<D;BE,,>2F,1*F>*?<+2;*9A):CGG6+0+*3>*5AC?61+;+;7?:F+1*:<<66@F),(,7,><*(/3)0=B?94(((44<??2<4)66)))))*)))(((((..))).))).*)1)).
@M02352:288:000000000-CKWC8:1:1101:16849:7768 2:N:0:ACTGAGCG+GTAAGGAG
TAACCTTGCGGCCGTACTCCCCAGGCGGTCTACTTATCGCGTTAGCTTCGCCACTAAGTCATTACAACCCAACGGCTAGTAGACATCGTTTACGGCGTGGACTACCAGGGTATCTAATCCTGTTTGCTCCCCACGCTTTCGCACCTCAGTGTCAGTATCAATCCAGAGTGTCGCCTTCGCCACTGATGTTCCTTCCTATCTCTACGCATTTCACCGCTACACAGGAAATTCCACACTCCTCTATCGTACTCTACCCTGCCAGTATCAGGTGCCATTCCAAG
+
EFGGFGGGGGDFEGGGGGGGF:EEGGGGGGGGGGGGGGGGGGGGGGGGFGGGGGFFG?FGFGFGGGGGGDGGGDDEGGGGGFBFGGGGGG?BGGGGGEFGGGGGGGGFEGAC8FFFCGGGEGGF<FGGGGGGGGGGCECFGGGC>:>>FGGGGFCGGGGGGFFGGGGCGGFGG5CDDFF>BDEGFDGGCCEFDCF;CFA4@D=@E:B37EADGFEBD869?F259F1F996=@F??0:B7:974>0:7<?49<)6>??FBF::)).).3<:)(6=>FFFF)
@M02352:288:000000000-CKWC8:1:1101:19122:7785 2:N:0:ACTGAGCG+GTAAGGAG
CAGTCTTGCGACCGTACTCCCCAGGCGGAATGCTTAATCCGTTAGGTGTGTCACCGAACAGTATACTGCCCGACGACTGGCATTCATCGTTTACGGTGTGGACTACCAGGGTATCTAATCCTGTTTGCTCCCCACACTTTCGTACCTCAGCGTCAGTATCGAGCCAGTGAGCCGCCTTCGCCACTGGTGTTCCTCCAAATATCTACGAATTTCACCTCTACACTTGGAATTCCACTCACCTCTCTCGAACTCTAGACTGATAGTTTTGGAGGCAGTTCCAG
+
GGGGGGGFGGGGGGGGGFGGGDGGGGGGGGGGGGGGGGGGGGGGGGGGGGGGGGGGGGGDGGGGGGGFGGGGGGGGGGGGGGGFGGGGGGGGGGGGGGGGGFGGGGGGGGGGGCFG;FFGGGGGGGGGA9DDGGGDGGGGGGGGGGGGGGFEEGDGGGGGGGGEDC@DGGGGGCCCGGG>?CEGGGGECGGGGEFD@A8:ADFF?88CGF>+@CE=<A@EEFFFGC0*:FFFFFA4:7?:<(51))(33:<B4--*64604A2549>29:?B?6>(=):A5
@M02352:288:000000000-CKWC8:1:1101:23938:7787 2:N:0:ACTGAGCG+GTAAGGAG
CAATCTTGCGATCGTACTCCCCAGGCGGAATGCTTAATCCGTTAGGTGTGACACCAACAAGCATGCTTGCTGACGTCTGGCATTCATCGTTTACGGTGTGGACTACCAGGGTATCTACTCCTGTTTGCTCCCCACACTTTCGCACCTCAGCGTCAGTATCGAGCCAGTGAGCCGCCTTCGCCACTGGTGTTCCTCCGAATATCTACGAATTTCACCTCTACACTCGGACTTCCACTCACCTCTCTCGAACTCACGACCAGGAGTTTACAAGGCAGTTCCAG
+
GFCFFGGFFGCG<@FEFGGFGGGEGGCEDGFFGGGGGFGGGGGCCFG9FF9EFGG?CFDCGG,F<FFGFGGFDGEGGGGGGGGGGGGGGGGGDGGGGGGGGEGFGGFEDEGGGGGGG;FGGGGGGGGGDFGGGFGDGGGFGGGGGGGDG,DEGGGCFAAGGC8CGAEGGC9FGG>CGDGFDD8EG97D?AEFG?@B=D)?)BBF?C>D*==DF69ACFE@F6@F<D08(:AFF6;?F:BBFBFFFFF)4<0<>(1)44)8<(,4:<<AD64(4(72*).6-
@M02352:288:000000000-CKWC8:1:1101:3253:7793 2:N:0:ACTGAGCG+GTAAGGAG
TAACCTTGCGGCCGTACTCCCCAGGCGGTCTACTTATAGCGTTAGATTCGCCACTAAGTCATTACAACCCAACGGCTAGTAGACATCGTTTACGGCGTGGACTACCAGGGTATCTAATCCTGTTTGCTCCCCCAGCTTTCGCACCTCAGTGTCAGTACCAATCCAGACTGTCGCCTTCGCCACTGATGTTCCATCCTATATCTACGCATTTCAACGTTACACCGGAAATTCCACTCTCCTCTATCATACTCTACCCTGCCCGTTTCTGGTCCAATTTCAAG
+
BCFDCEC9@F+7C7@@B<FE8BE@GGD+@7:CFEFGF,C<+88,,,9C<,F@7@C<:F?FEGFCCCFF@F:FECEGEFGEFEAFFFECFFG+B?+@CCF:FF<,F<8,B+3:5?,:D,C;,39?DFA93>D@++8,@,@EC>>G+,@+9EC,>,,,7,35>,>,:,7*,7?D*=CD49/65?=C<?CF>,,++1+(*++03;;;)).**:+;++))*0((.8(8)94).*19@*).)4:43:-)-).)).4<2)-782>((43((,.4)6)5)-0)*.66-
@M02352:288:000000000-CKWC8:1:1101:10156:7797 2:N:0:ACTGAGCG+GTAAGGAG
TAACCTTGCGGCCGTACTCCTCAGGCGGTCTACTTATCGCGTTAGCTTCGCCACTAAGTCATTACAACCCAACGGCTAGTAGACAGCGTTTACGGTGTGGACTATCCGGGTATCTAATCCTGTTCGCTACCCACACTTTCGCACATCAGCGTCTGTTACTTACCAGGGAGTCGCCTTCGCCACTGATGTTCCTCTAGATATCTACGCACTTCACCCCTCCACCCAGAATCTCACTCCCCTCTCCAAAACTCTATCCTGCCAGTTCTAAATTCACTCGCACA
+
9EEFGFGGFEF+8+@@@CFG9CEEFD7BFBFCGGGGGFGGGGEDCF<EGCCFEEG8=<FFCEE,E,,CFF7,BB=:4+,:@,CC<<E++B><FC7,+@F+C<<?,5,8>EFCEFFA9=F9,38A5++++@DF<F:F7,@;+@6C+,,54DE9B*:3D32@,,6,,3>>::184:CDGCFF>8EF*21CFF9CC>+))+1:@7=+)2)2)1;2+04):3(,,>:)*1.9<**1/9AA70(,42:().-270)6)).9)-9:>)).4).).))).)/))-(((
@M02352:288:000000000-CKWC8:1:1101:23948:7801 2:N:0:ACTGAGCG+GTAAGGAG
CAATCTTGCGCTCGTACTCCCCCGTCGGAATGCTTAATCCGTTAGGTGTGACACCAACACGCATGCTTGCTGACGTCTGGCATTCATCGTTTCCTGTGTGGACTACCAGGGTATCTAATCCTGTTTGCTCCCCACACTTTCGTACCTCCGCGTCAGTATGCCGCCATTTTGCCGCCTTCGCCACTGTTTTTCCTCCGAATATCTCCGAATCTCCTCTCTACATTCGTAATTCCACTCCCCTCTCTCGAACTCCAGCCCAGTCTCTTACAAGGCACTTCCAG
+
E,CEFDF<C7++6@@@FGFGGD++,686::FCFGG9,,C@FFF,B,C,5,<EEG<,CBF,B@F7,,,<:FE,,,,C,CC4=C,,C@F,,:BF,@,5CEF,:9=<=FCCA++B<,4,:9F:=EAEFA4E9FGFG,7+>=DFGE?,@3@+,++1CC++@,,,,,3+**5;,,,6;*<D7*;*:9840,4,,4*20*15(2/:58A+/*:)*:)+3;);+;)/;;)1;24;()3;A+7)(..8?BFF),-)(.2)))(0(450.,))).)).),.,().9<)).
@M02352:288:000000000-CKWC8:1:1101:3268:7802 2:N:0:ACTGAGCG+GTAAGGAT
CACCGTTGCCGGCGTACTCCCCAGGCGGTATACTTATCGCTTTCGCTTCGCCACTAAGTCATTACACCCCAACGGCTACTAGACTTCGTTTATTTCTTGGTCTACCAGCGTATTATCTCATTTTGTTTCCCCACCCTGTTGTACTGCATTTCCATTCTCAATCCACCGGCTCCCTTTCGTCTCTGATGTTCTTTTCTAGTCCAACCCTTCACACCACTACACCCGATATCCCACCCTCCTCTACCTAACCCTACCCTCCCCCAACACGTACCCACTCGACG
+
,<,@,EFFC9@+@@@CCCFFFFF7,,8@8+:<FFGF,,,B,DF,6B7DBFEECF,,:,6,,<CFDC,CFE=,,B+4+4,5B,,?,,9+A4+4,,,9555,,:C9C?EB,+84+,,,,3C,C,,C,8,83,6>,8++8,3,,33,,33=,,,,7,7,,,3;,,,,,,,5***6*1*=*+3/9*,=+,,,,2,++*+**++2+++00))*2,**1)/)=)/(.2()))(/(++)204((,((..-))).)(((((,())-503((((,((((-(),).)(.((
@M02352:288:000000000-CKWC8:1:1101:15289:7869 2:N:0:ACTGAGCG+GTAAGGAG
TAATCTTGCGACCGTACTCCCCAGGCGGTCTACTTAGTGCGTTAGCTGCGCCACTAAAGTCTCAAGGACCCCAACGGCTAGTAGACATCGTTTACGGCTTGGACTACCAGGGTCTCTAATCCTGTTTGCTACCCCAGCTTTCTCACCTCAGTGTTAGTATTGTTCCCGTGAGTCGCCTTCTCCACTGCTGTTCCTTCCCATCTCTACGCATTTCCCCGCTACACAGGAAATTCCCCTCACCTCCACCATACTCTAGTCCGCCCGTTTTCAATGCATTTCC
+
EE,ACEGFF@CE:FGGGGGGGGGEGGCF:FGGGGGFFDGFDFGB:FD<F@:EGGC=AFEGGGGCDC,:EFEFG@GEEGGB<EBA?FAFG+BFG<C:+>+>FBFCF8,BBBF+E,8,,6,7C;A,CFF,@DFGFG7++@8EDG,:,@@DGF,27@,7,E9EE,,@@F9>8:**@;9CDDDF*=DCFGC,;,>DD<C4*8824;88<6B*7C3CC7.8C.67(:))**/*/)28;6).3:(4?7((.4:34)8:266*.)1,70(((.28))4)62*.*.4)
@M02352:288:000000000-CKWC8:1:1101:17061:7872 2:N:0:ACTGAGCG+GTAAGGAG
TAACCTTGCGGCCGTACTCCCCAGGCGGTCAACTTAGTGCGTTAGCTGCGCCACTCACGTCTCTAGGACACAAACGGCTAGTTGACATCGTTTACGGCGTGGACTACCAGGGTATCTAATCCTGTTCGCTCCCCACGCTTTCGTTCCTCAGCGTCAGTATCTTTCCAGGTGGCCGCCTTCGCCACTGATGTTTCTTCCAATCTCTACGCATTTCACCGCTACACTGGTAATTCCACCACCCTCTACAGTACTCTACTCGAACAGTTCAAAATGCAGTTCCA
+
9FFGGGGGGGGDGGGGGGGGGGGGGDGG@@BFFGGGGFGGGGGEGGGA<@CFGGGGGG8F<AC?C5=8FFGFCFGGGGGGGGG9?EFGF:FDCFFGGGGGG7FF9FABDGFEFFGGGGCGGFGFGA,3B7DGFCE:>8;>FGGGGGGGGGCC5@8E5E,@EF,BE9<FF>>C>FD4DD46?*;17CG+;7C7+9A4<8@++*1:?:A*975C>B<?95920>257D7*-//*9FA>B0(8:::(5<A)6)))))5*.,)44(43<49<<:AAA264=59<.
@M02352:288:000000000-CKWC8:1:1101:23090:7901 2:N:0:ACTGAGCG+GTAAGGAG
TAACCTTGCGGCCGTACTCCCCAGGCGGTCTACTTATCGCGTTAGCTTCGCCACTAAAAGATCAAGTCTTCCAACGGCTAGTAGACATCGTTTACGGCGTGGACTACCAGGGTATCTAATCCTGTTTGCTCCCCACGCTTTCGCACCTCAGTGTCAATATCAGTCCAGGTAGTCGCCTTCGCCCCTGGTGTTCCTTCCTATATCTACGCATTTCCCCGCTACACAGGAAATTCCACTACCCTCTACTGTATTCTAAACTAGCAATATCAGATGTACTTCCA
+
GGFEEGGGGEGGDGGDFGADFCG:<,@7+@:C9@FFGGGGGGGGGGGAFE@FGGFGGGGGGGGC8AAFFGGGFGGCBFE@FDD9EF?<AEDCFDFFFGGGGGGFEEGFDEG7BGGGGFEFAFGFGGGGDFGGGGGGGG>EGGCC>G*9EEGGGGGG=E<E;FGFCEF,,D;,?=C<<7?6)C/*2**;+2*9C<CC<AFFF+::7;@5CEEDG6)/<3996),<=*8777BFF=<AF7??:2:(5>A)-).62<4*).*).4-)-).:A224))0)1.484
@M02352:288:000000000-CKWC8:1:1101:7790:7943 2:N:0:ACTGAGCG+GTAAGGAG
TAACCTTGCGGCCGTACTCCCCAGGCGGTCAACTTAGTGCGTTAGCTGCGCCACCCACGACTCAAGGTCACAGACGGCTAGTTGACATCGTTTACGGCGTGGACTACCAGGGTATCTAATCCTGTTTGCTCCCCACGCTTTCGTGCCTCAGTGTCAGTATTTGTCCAGGTAGCCGCCTTCGCCACTGATGTTCCTTCCATTCTCTACGCATTTCACCGCTACACTGGAAATTCCACTACCCTCTACAATCCTCTAGTTTGCCAGTTCAAAATGCAGTTCC
+
GGFDEFGGFCGGCGGGGGGGGEGGGGEGFGGGGGGGGGGG>FGGGGGDGGGFDGGGGGCFGEGGCEFFFGGGGGGGGGGGGGGGAFAEF+=FFFFGEG@=FGGGGGGGGGGGG,3@EF9FGGGGGGGGGGGFGGFDCEEGGGGG5EFGGFCFF:C=9@FFCEFGGGGGFFFGF?D4CDDF:<C=DCF7CFCGC?ACF4A+;@AF?FA*:1>3:C?F9549>B?FC4(9,*@BBB)46>:B0)33<<<?A((.32-04)9>9A92)6<>)).54<=)9)-)
@M02352:288:000000000-CKWC8:1:1101:26477:7952 2:N:0:ACTGAGCG+GTAAGGAG
TACTCTTGCGACCGTACTCCCCAGGCGGAATGCTTAATCCTTTCGGTGTGTCACCGAACTCTATACTGCCCCACGACCGTCATTTTTCTCTTTTGGTGTGGACTACCCGGGGATCTCTACCTCTTTTCTCCCCACCCTCTCGTACCCCACCGCCAGTATCGAGTCCGTGTGCCGCCTCCTCCCCTGCGGTTTCCTCCATTATCTCCGAACTTTTCCCCTACACACTACCCTCTCCGCCCCTCTATCGTCCTCTACACCCCCAGCATCTGCTCCACGTTCAA
+
,E,,,CFEF++@@7FFFGGGGFFCD,8@FGGFGGG9E,6C6EF,@+BFFGGGGGG@@7@,,<,,,,,<EFF,,4++8+++88,5,,,:5,,C,,5+BC,BFA,A<,:4++++68FF,,,,3,,C3F,,,8,@F,C7C6+@>+54**,3**49*4**5,7,>51,6,*6B=*?,4/)/1*0;**10****23*+)+.()++9DFD208)**.2**6*08(((91***,2(0*))),(-((-((4)4<(,4236424*((.41(,(,9)5<2)))(.,8(,(-
@M02352:288:000000000-CKWC8:1:1101:5617:7952 2:N:0:ACTGAGCG+GTAAGGAG
TAACCTTGCGGCCGTACTCCCCAGGCGGTCAACTTAGTGCGTTAGCTGCGCCACCCACGACTCCAGGTCACACACGGCTAGTTGACATCGTTTACGGCGTGGACTACCAGGGTATCTAATCCTGTTTGCTCCCCACCCTTTCGCACCTCACCGTCAGTATCGAGCCAGTTGGCCGCCTTCGCCACTGGTTTTCCTCCGAATCTCTACGAATTTCACCCCTACACTCGGCATTCCACCCTCCCCTCTCGAACTCACGACCAGCAGTTTCTAAGGCCGTTCC
+
9FFEGGGGGGFCFFGGGGGGGEGGG8@F@+@EFGGGAFF9BFGGGGGGGGGCFGCGCGG@CG:,C,8CF8FF,8F>4:FGFFCCAFGFGDFGGGGEFFDGGGGGG?,BFF@EFFFGGF9FFFEGEGGGGGGFGDGG+@DE79@GGGGGGF,AEG>ECE;,;*1;;FFFC,,64=)>57DFFGCEDFF*0+=7DE7)62)*8*9:<@F335@CFF9/+)-(4)2?*2(*(.0*8649(4(,4((,4?<:0(,()4()(4>B0(.(6)))))).((),.,33
@M02352:288:000000000-CKWC8:1:1101:14765:7956 2:N:0:ACTGAGCG+GTAAGGAG
TAATCTTGCGACCGTACTCCCCAGGCGGAATGCTTAATCCGTTAGGTGTGTCACCGAACAGTATACTGCCCGACGACTGGCATTCATCGTTTACGGTGTGGACTACCAGGGTATCTAATCCTGTTTGCTCCCCACACTTTCGTACCTCAGCGTCAGTATCGAGCCAGTGAGCCGCCTTCGCCACTGTTGTTCCTCCAAATATCTACGAATTTCACCTCTACACTTGGAATTCCCCTCACCTCTCTCGAACTCTAGACTGATAGTTTTGTAGGCAGTTCCAG
+
FCGGGGGGC::F@@FEGFGGGGGCFGEEGCGGGGGGG9FGGGGGGGGGFFGGGGGGGGDGGGGGGGGGGGGGGGDGGGDGGFGGGFGGGGGGGGFDGFFFEDFGGGGFGGGGGGFGGGGGGCCFGGFGGGGGGDFCGDGGGGFCFCFGGC?CEEG5:;,E@F@EC:BE9CDCD*77?DGFEGGDFF140=FFGEFFD;+:@FFGCC><4FFFG7989A<)76;FGF0C<F?F=*(446:<>:3?3<0>76645A./4260:<9AAA<1(.6A)2>86>AA)
@M02352:288:000000000-CKWC8:1:1101:3922:7960 2:N:0:ACTGAGCG+GTAAGGAG
CACTCTTGCGACCGTACTCCCCAGGTGGTACACTTAATGTGTTAACTGCATTACTGCAAGGTCTAGCCCCACAACAACTTGTTTACATTCTTTAGGGCCTGGACTACCAGGGTTGACAATCCTGTTTTCTCCCCACGCTTTTGCGTCTTAGCGTCAATATTGTTCCAGTACCTCGCCCTCGCAATCGGCATTCCTTCTCATTCTCACGGATTTTACCCCTACACCAGACATTCCATCTCCCTCACCCTGATTTTAGTCATGCAGTTTCTAACGCCTTTCTA
+
,B,<CFFF<FCE@CFGGGGGGG8FG66CBF,,CFGC66,6,CFGABEDC<,,CEFFGGACFGG,<?FE6FCFBC:,EFC,69,,66,@,,5<E9,=,,,B,?EFG8FF<FECF,+,,,,4,A,AFFG,@,,9FE8=++6>>,,@CEE+16,@+1+@CG,,,96@BG9EE9,,@<+7;0=?5;5@*<***1*=+999A*+5=:++*+4*/*)98C?4E;2((;()>*,/,=6A8+))./)7((((,(((((.1))))).*).5)).-))))).-(0()..))
@M02352:288:000000000-CKWC8:1:1101:14751:7969 2:N:0:ACTGAGCG+GTAAGGAG
TAATCTTGCGACCGTACTCCCCAGGCGGAATGCTTAATCCGTTAGGTGTGTCACCGAACAGTATACTGCCCGACGACTGGCATTCCTCGTTTACGGTGTGGACTACCAGGGTATCTAATCCTGTTTGCTCCCCACACTGTCGTACCTCAGCGTCAGTATCGAGCCAGTGAGCCACCTTCGCCAATGGTTTTACTCCAATTATCTCCGAATTTCACATCTCCACTCGGAATTCCACTCAACTCCCTCTCACTCTACACTGATAGTTTTTGAGGCACTTTCAG
+
C9;EDGGGGG::@@FCFG9F8@FGDF+@CFFFGGGG,E9EFEFEG8B@ECCEFAD,@:F7EF,C<,ECCF=FGD7+@F+BF=,CD,BC:=A+:,B=BFFG78BE@<8AB+BF=EA,38583=FCEC8DBFG7E,@:+D,@5::,++<;,@8EECC*3,,@*3@E*>76>,,4:,*;3;D5?C=*;<6C,=/+2)+()/++1;++)*0)*==+;+6+19C)7@(1*/()(0)76064:0(,--)..(,.84)6<>)*4)62-.)6-4),143((2),7)64)
@M02352:288:000000000-CKWC8:1:1101:20927:8017 2:N:0:ACTGAGCG+GTAAGGAG
TAATCTTGCGACCGTACTCCCCAGGCGGTACACTTAATGTGTTAACTGCATTACTGCAAGGTCTAGCCTCACAACAACTAGTGTACATCGTTTAGGGCGTGGACTACCAGGGTATCTAATCCTGTTTGCTCCCCACGCTTTCGCGTCTCAGCGTCAATAATGTTCCAGTAGATCGCCTTCGCAATCGGTATTCCTTCTGATCTCTACGGATTTTACCCCTACACCAGAAATTCCATCTACCTCTCCCATATTCTAGGTAAGCAGTTTTCAAAGTAGTTCAA
+
FFGGGGGGGGGEEGGGGGGGGGGGGGGGGGGGGGGGGGGGGGGGGGG<FFGGGGGGGGCGGGGGGGGGGGGGGGGGGGFFGGGGFAFGDGFGGGGGGGGGGGGFGGGGGGGGGGGGGGGGGGGGGGGGGGGEFGDEGGCEGGGGGGCGGGA,CEGEGFFFGGGGGGGFGG;FGGGGGGGF59EDCFGGG5DGGEACEFFFFF8+088FGGFGGFCAGFF@<F;;5*6*3):+;+19><))7@<<@1:?A?FFADA42>*:22<BD<AAFFA4<)*-9:)).
@M02352:288:000000000-CKWC8:1:1101:18205:8018 2:N:0:ATTGAGCG+GTAAGGAG
TAATCTTGCGACCGTACTCCCCAGGCGGAATGCTTAATCCGTTAGGTGTGACACCAACAAGCATGCTTGCTGACGTCTGGCATTCATCGTTTACGGTGTGGACTACCAGGGTATCTAATCCTGTTTGCTCCCCACACTTTCGCACCTCAGCGTCAGTATCGAGCCAGTGAGCCGCCTTCGCCACTCGTGTTCCTTCCTATATCTACGCATTTCACCGCTACACCGGAAATTCCCCCCTCCTCTCTCGTACTCTACCCTCCCATTCTCAGGTGCACTTCCAA
+
A9EFGGGGFGEGD@FGGGGGGGGGG<FFGGGGGGGGGGFCEGGFE8FGGGCGGGGG<F,FCFGGFGFFEGGFFFFCFFD8ECFGGFFG8BFG7B7:EFGG7<DFGFF<<FEGGGDF@;FEEFFGGGC=CFFGECFCEG8EGGGGGE,=A8@>EEEGGCFF+B@C8CGFGGFGG5D7/@F>DG5CF,:8@6FF87=458B7FC6@<:)>C58@CF3**:.6965)8)(9-=F**/((((-48?A7)4(-,,(4<2.*.))(41))).5)-(.,8?*69<29)
@M02352:288:000000000-CKWC8:1:1101:19966:8061 2:N:0:ACTGAGCG+GTAAGGAG
TAACCTTGCGGCCGTACTCCCCAGGCGGTCAACTTAGTGCGTTAGCTGCGCCACCCACGACTCAAGGTCACAGACGGCTAGTTGACATCGTTTACGGCGTGGACTACCAGGGTATCTAATCCTGTTTGCTCCCCACGCTTTCGTGCCTCAGTGTCAGTATTTGTCCAGGTAGCCGCCTTCGCCACTGATGTTCCTTCCAATCTCTACGCATTTAACCGCTACTCTGGAAATTCCCCTACCCTCTACCATACTCTAGTTTGCCAGTTCAAAATGCAGTTCC
+
9FFGFGGGFGGFEGCEGDGGGGGEGCFEFGDGGGFGGFGGGGGGGGGGCGGGGGGGGGGFGGGGGCEFDGGGGGGGB=FEGGGGCEGEGGGGGEFGFFGGGGGGGGFGGGGGDD8,=DF,8@C,@BFFCFGGGGGGEEGE79CGEC;5AFCFGE7DFFFGG@DD9F;DEGG9><)95*?*)*::CC?@FGF@+<6CFA6FF;F:):A5>C=DG1<BGEF(())0::>G(/199*)(.417<FF<AA)4.<?F><A4-46::A4>DB9:544).:B<FA)6
@M02352:288:000000000-CKWC8:1:1101:15919:8067 2:N:0:ACTGAGCG+GTAAGGAG
TAATCTTGCGACCGTACTCCCCAGGCGGTCTACTTAGTGCGTTAGCTGCGCCACTAAAGTCTCAAGGACCCCAACGGCTAGTAGACATCGTTTACGGCGTGGACTACCAGGGTATCTAATCCTGTTTGCTACCCACGCTTTCGCACCTCAGTGTCAGTATTGGTCCAGTGAGTCGCCTTCGCCACTGATGTTCCTTCCCATCTCTACGCATTTCACCGCTACACAGGAAATTCCACTCACCTCTACCATACTCTAGTTCGCCAGTTTTTAATGCAGTTCCA
+
GGGGGGGGGGGGGGGGGFFGGGGGGGGGEGGGGGGGGGGGGGGGGGGFGGGGGGGGGGGGGGGGGGGGGGGGGDGGGGGGGGGFFGGGGGGGGGGGGGFGGDGGGGGGGGGGGGGGFGGGGGGGGGGCFGGGF@FCCCEGFGG68CECGGFFFGGGGGGFF9;D>FGCFGGDGG4CDGGFFGGGGGGFF@FGG?AEFA)*;;C+1;6*>5>DFF3AFF967E<@GGFC()788*..-3<2621><F>2<<BF>AA6-6@66<?0:>A)((54):7)044:)
@M02352:288:000000000-CKWC8:1:1101:10741:8111 2:N:0:ACTGAGCG+GTAAGGAG
TAATCTTGCGACCGTACTCCCCAGGCGGAATGCTTAATCCGTTAGGTGTGTCACCGAACAGTATACTGCCCGACGACTGGCATTCATCGTTTACGGTGTGGACTACCAGGGTATCTAATCCTGTTCGCTCCCCACGCTTTCGTTCCTCAGCGTCAGTATCTGTCCAGGTGGCCGCCTTCGCCACTGATGTTCCTTCCAATCTCTACGCATTTCACCGCTACACTGGAAATTCCACCACCCTCTACAGTACTCTAGTTTGCCAGTTCAAAATGCAGTTCCAA
+
GGCGGGFGFGDGEG@FFGGGFGGGGGGGGGGGGGGGGGGGGGGGDGGGGGGGGGGGGGGGGGGGGGG?FCFGGGGGGGGGFGGGGGGGFGGGEGGGGGGCDFGGGFGFCCCFFDGGGGFGFGGGG@FGGGGGEGFGGGGGGGGGGGGGGGGDGDGGGFD9E;DGGGGGG7>FG5DDDGGFFDGGG7CGGGGFGECADFFGFGFG?FA5*:>F@FEACB>B>=(**>0D)/=@64<B6?B(4142625)).<<>25FFF44)6:2>FAFB22)65*-724).
@M02352:288:000000000-CKWC8:1:1101:6997:8139 2:N:0:ACTGAGCG+GTAAGGAG
CAATCTTGCGACCGTACTCCCCAGGCGGTCTACTTAGTGCGTTAGCTGCGCCACTAAAGTCTCAAGGACCCCAACGGCTAGTAGACATCGTTTACGGCGTGGACTACCAGGGTATCTAATCCTGTTTGCTACCCACGCTTTCGCACCTCAGTGTCAGTATTGGTCCAGTGAGTCGCCTTCGCCACTGATGTTCCTTCCCATCTCTACGCATTTCACCGCTACACAGGAAATTCCACTCACCTCTACCATACTCTAGTTCGCCCGTTTTGAATGCAGTTCCA
+
GDGGGGGGGGGGGGGGGGGGGGGGGGGGGGGGGGGGGGGGGGGC7FF<FFGGGGGGGGGGGGGCGGFFGGGGGGGGGGGGGGGGCFGGFGGGGGGBGGGGGGGGGGGGGGGGGF8FEGFGGGGAFGGGGGGGGGGGGGGGGGGGEGGGGG6EGGG:DFCFG9EF9FFF;,6DGG>DDGGFFGGGGGGGGGGGF3@?E4A>CCFF<AFC)*:DF=3@F>@(1><FGGFC(0=F?F><BFBB0<?FFFF:5>:48<B*46FFB<(3982826<2)<F)*.6A)
@M02352:288:000000000-CKWC8:1:1101:28313:8205 2:N:0:ACTGAGCG+GTAAGGAG
TAATCTTGCGACCGTACTCCCCAGGTGGGACACTTATCACTTTCGCTTAGTCACTGAGATAAATCCCAACAACTAGTGTCCATCGTTTACGGTGTGGACTACCAGGGTATCTAATCCTGTTCCCTCCCCACGCTTTCGTCCATGAGCGTCAGTATATACGTAGTAGACTGCCTTCGCAATCGGTATTCTGTGTAATATCTATGCATTTCACCGCTACCCTACACCTTCTATCTACTTCCGTATAACTTAAGTCAACCAGTATCCAAGGCAGTTCCGTCGTT
+
<FG,6CFCF:@FCGGGGGGGGGGGGGGGGGGGFGGGGGGGGGGGGGGGGGCGGG<EFCEFFF<EG<F<CF@<FFG<FGF<CCFGCGFGCFEG,,84,9FFFFGG<:?E4AECFE;>FFGGFF,,CA:@C,>CGE:DFEE>8==DCEEDGGG6@EF8DF,6>7,@,,@,>,:DFG7DDD7@FFE741=;E:35=*18*93B9FFC<A6CCC+*3?2?EF2.0A(/2;)046++11;CCC7;=1=E3;))/)96?6)/:(0/)7C)9.)(413:44?().-43
@M02352:288:000000000-CKWC8:1:1101:28299:8219 2:N:0:ACTGAGCG+GTAAGGAG
TAATCTTGCGACCGTACTCCCCAGGTGGGACACTTATCACTTTCGCTTAGTCACTGAGATAAATCCCAACAACTAGTGTCCATCGTTTACGGCGTGGACTACCAGGGTATCTAATCCTGTTCGCTCCCCACGCCTTCGTCTATGAGCGTCAGTATATATGTAGTAGACTGCCTTCGCACTCGGTATTCTGTGTATTATCTATGAATTTCACCGCTCCACTACACATTCGATCTACTTCCGTATAACTCAAGTCAACAAGTATCAAAGGCTGTTCCCT
+
B9FF@CFD9BCF@FFE:FCFG,C,66;C@<F@EEGG,@FCFCG<CE,FB<<EFDF9F<FE,E<EG,,CFEFC9C=FF,6@??9F7:F@@F@,C48C@=EFFGGG@E+BEAD9?<=EE,8ADFCFGG+B8FG7F+A=DFFC,3@3D,,++6+@@,=:,3,8@;;DAFBCA,36EF>9*0**;?CE?7,>>FGFGE+*:=9=BC@+/B+2+4+*/:(2=/5/(=3A6*1;)+3;);<?C?<2)6(//)4)/(7)946=)()-.)6><))26((82<6)1
@M02352:288:000000000-CKWC8:1:1101:4299:8257 2:N:0:ACTGAGCG+GTAAGGAG
AACCTTGCGACCGTACCCCCCACGCGGTCTACTTAGTCCGTTAGCTATGCCACTAAAGTCTCAAGGACCCCAACGGCTAGTAGTCATCGTTTACGGCGTGGACTACCAGGCTAACTAATCCTGTTTGCTACCCTCGCTTCCGCACCGCAGTGTCAGCATTTGCCCAGTGAGTCCTCTTCGCCTCTGATTTTCCTTCCCATCTCTCCGCATTTCACCGTTCCACGGGATATTCCACTCACCTCTACCTTCCTCTAGTCCGCCAGTTTTTAATCCCTTTCTA
+
<FF,EF,6+8@6@BE,,CF+@++++6++@B,CFF9:C,C6C@FDC9,,6,C,6C,,:CE,,C,?,B,:4C,84CFB7:+,:B?,9,@@,B<+<E+++@4+8C8<,,D,:B+A,3=DDDADF<=:37,68CF8,,8+4:>+,@C6E5**3*1,<,,5,,,,,6,>>B52<2,CC++240=)2**20<14+>:C4@EF4)*+*+29*.1:/)*3;)+5)(/(0<@*)35(.*//6466??(.)444:)).,2)66>6:)8((,((.-5<0().).).=))))
@M02352:288:000000000-CKWC8:1:1101:23561:8263 2:N:0:ACTGAGCG+GTAAGGAG
TAATCTTGCGACCGTACTCCCCAGGCGGTCTACTTAGTGCGTTAGCTGCGCCACTAAAGTCTCAAGGACCCCAACGGCTAGTAGACATCGTTTACGGCGTGGACTACCAGGGTATCTAATCCTGTTTGCTACCCACGCTTTCGCACCTCAGTGTCAGTATTGGTCCAGTGAGTCGCCTTCGCCACTGATGTTCCTTCCCATCTCTACGCATTTCACCGCTACACAGGAAATTCCACTCCCCTCTACCATACTCTAGTTCGCCAGTTTTGAATGCAGTTCC
+
FFFGGGGGGGGGGGGGGGGGGGGGGGGG@FGFFGGGGGGGDGGEGGGGFFGGGGGGGGGFFGGGGFFGGFGGGGGGGGGGGGGFGFFGGGGGGGGGGGGGGGGFFGFFGGGGDFFGGGGGGGGGGGGGGGGGGGGGEGGGFC@:CGGGGGGG9@FF7EFGGGGGFGF66,5?B?*CGGGF>DGGDGG,>CFGFEFF<F5CFC6+6@A7DCBGG66FE)(,3>@FD71D0?FFFF<<4<((336<<AD?2)2624996-*,38?>7AA2(345)464=4)4
@M02352:288:000000000-CKWC8:1:1101:14184:8320 2:N:0:ACTGAGCG+GTAAGGAG
TAACCTTGCGGCCGTACTCCCCAGGCGGTCAACTTAGTGCGTTAGCTGCGCCACTCACGTCTCAAGGACACAAACGGCTAGTTGACATCGTTTACGGCGTGGACTACCAGGGTATCTAATCCTGTTCGCTCCCCACGCTTTCGTTCCTCAGCGTCAGTATCTGTCCAGGTGGCCGCCTTCGCCACTGATGTTCCTTCCAATCTCTACGCATTTCACCTCTCCACTGGAAATTCCACCACCCTCTACCATACTCTAGTTCGCCAGTTTTGCATTCATTTCC
+
CFDCFGFGFFGGGC@CFCFGFGFFFGFGGGGGGGGGGGFFGGGCFGGFGGGGGGCFGFFFG<FAF@FAFGGDG@FCFGG@FGFEFEFGGGGGGGDG7F:FFCCFGDDFCGGGFGGGFAFFGFFFGGFGGGFEFFFECEGGGGGGFGDFGFEFEC>;E;<BFFGGGG9>C:6*,:?DGGDF>3C5DGG7<@@FGCFEFFF7C5:C<+89>=BDCF29<*42(74<CGB42F9098)4(4(4:003)660428<<:2*6481>6:>7AAB<)-6)./)16<:
@M02352:288:000000000-CKWC8:1:1101:28847:8337 2:N:0:ACTGAGCG+GTAAGGAG
TAATCTTGCGACCGTACTCCCCAGGCGGAATGCTTAATCCGTTAGGTGTGTCACCGAACAGTATACTGCCCGACGACTGGCATTCATCGTTTACGGTGTGGACTACCAGGGTATCTAATCCTGTTTGCTCCCCACACTTTCGTACCTCAGCGTCAGTATCGAGCCAGTGAGCCGCCTTCGCCACTGGTGTTCCTCCAAATATCTACGAATTTCACCTCTACACTTGGAATTCCACTCACCTCTATCGAACTCTAGACTGATAGTTTTGGTGGCAGTTCCAG
+
E@DACCFGGGDGCGGG:FGGGGECFGGEDEGGGGGGGGGFGGGGGGG@GGGGGGGGGGGGGDCFGDGFDFGGGGGGGGGFDE,C@EB?ED=FFGG7EFGFGGGGCCFFFGGGFGGDGGGGGGGGGGGCEGFFGGGEGGGGGGGGG7E8EGGGGDGGGFGCBFG*>FGGFFFFG9C<G7FF>DGGGF6CEF*+29A(6)1;F@6C?A3CFF>7CA565=@EF6(0:F0<)*9@=6))(.5()()).606?3?FFA>*6467AA2)4<614(-(((789)526
@M02352:288:000000000-CKWC8:1:1101:21926:8375 2:N:0:ACTGAGCG+GTAAGGAG
TAATCTTGCGACCGTACTCCCCAGGCGGTCTACTTAGTGCGTTAGCTGCGCCACTAAGATCTCAAGGATCCCAACGGCTAGTAGACATCGTTTACGGCGTGGCCTACCAGGGTATCTAATCCTGTTTGCTCCCCACGCTTTCGCACCTCAGCGTCAGTGTCAGCCCAGACAGTCGCCTTCGCCACTGGTTTTCCTTCTCATATCTACGCATTTCACCGCTACACTAGACATTCCACTATCCTCTCCTGCCCTCTAGTCACACTGTTTTGAAAGCAGTTCC
+
F@FFEGGDGGDE:CF9FFGGCF,8@F:CFBFGGGGCFEFDGGGGGFFFGGGGGGGGF89F<FGGDGG,CEFCEEFEFDEGF?EFFFFCGGGGGGGGDCFCFC+:CEFG8DF7DBCFGFF9EGGDFGGGDDECFG8@BEGGCF>EGGGFFFFGCGGCEF9DC;;DFGC,,>6?EC*:95*;5CE*CFGC3+09D3+9@FACF1@>)1:28CBCDFEFGF>>FFFF>62C)*1*945>B05::>36(,6)4((.8:4*6<=-)5().)64((-6)4609).:
@M02352:288:000000000-CKWC8:1:1101:21878:8400 2:N:0:ACTGAGCG+GTAAGGAG
TAACCTTGCGGCCGTACTCCCCAGGCGGTCTACTTATCGCGTTAGCTTCGCTACTCACGGATTAAATCCACAAACAGCTAGTAGACAGCGTTTACGGCGTGGACTACCAGGGTATCTAATCCTGTTTGCTCCCCACGCTTTCGCGTCTCAGCGTCAATAATGTTCCAGTAGATCGCCTTCGCAATCGGTATTCCTTCTGATCTCTACGGATTTTCCCCCTTCACCAGAAATTCCATCTACCTCTCCCCTATTCTAGGTAAGTCGTTTTCAAAGCCTTTCAA
+
G9EBFGGGCFFGGGEGGGGGGGGCFFFFFGGCGGGGGGCGGGGGGGGGGGGDGG8F<F@FCEFFFGGFGGGFFCGFGGFGFGGCCFDFFCGGGGGGCGFGE7FGGAFG?<CEFGFGGCFFFFG9FGGGGFGGGGFGGGGGF9CE5CE013,9*9;C:FC9;,DFFF92?>B,,4/:DDGFFGD58FDGG5;CG<=CFF6;8FADE6AD:7;DFF)0C599(729>6(/()1=?49A4<<>A<A?F:((.(5<95)1)6F<.).44663A<2))()(1.)64
@M02352:288:000000000-CKWC8:1:1101:20275:8411 2:N:0:ACTGAGCG+GTAAGGAG
TAACCTTGCGGCCGTACTCCCCAGGCGGTCAACTTAGTGCGTTAGCTGCGCCACCCACGACTCAAGGTCACAGACGGCTAGTTGACATCGTTTACGGCGTGGACTACCAGGGTATCTAATCCTGTTTGCTCCCCACGCTTTCGTGCCTCAGTGTCAGTATTTGTCCAGGTAGCCGCCTTCGCCACTGATGTTCCTTCCAATCTCTACGCATTTCACCGCTACACTGGAAATTCCACTACCCTCTACACTCCTCTAGTTTGCCAGTTCAAATTGCAGTTCC
+
CCFGFGGGGGDGEGFFFGGGGGGGG8FGEEEDGGGGCGDGGGGC@FG@FGGGGGGGGGGFEEG,FCFFGAFEFFGGGGGGGGGAEGGGGCDGGGGGGGGFF@CFGFGGGDEGGGGGFG9FFGGGGGGGGGGGGGFGGGEEFGGGFGGFG6EGGGGGGGGGFF@FFFF:CGG?DF<DGCCAACE=GDGFFDGGGEFCEFA+;0+;CCF3CCDGGF?A+.49;E<?7D7C(*/87F>AB>>::80(5)-(-(.414<@><?4A><??BF)<>))69F?FAF2
@M02352:288:000000000-CKWC8:1:1101:24181:8414 2:N:0:ACTGAGCG+GTAAGGAG
TAATCTTGCGACCGTACTCCCCACGCGGTACACTTAATGTGTTAACTGCATTACTGCAAGGTCTAGCCTCACAACAACTAGTGTACATCGTTTAGGGCGTGGACTACCAGGGTATCTAATCCTGTTTGCTCCCCACGCTTTCGCGTCTCAGCGTCAATACTGTTCCAGTAGATCGCCTTCGCAATCGGTATTCCTTCTGCTCTCTACGGATTTTACCCCTACACCATAAATTCCATCTATCTCTCCCCTCTTCTAGGTAAGCCGTTTTCATATCAGTTCAA
+
A@BF<EFFGC:@CFE<CF<EGGG+CFC7FGGGDFGGECFGGGFFGAF9@,CFFCCFFCF9DGFC@FFGGGGGGFGGGGF8EFCEC,<9F@FEC7E,C8>F7CDEGDFGFDGGGECF;EFE9,AF<F9,,EEFA?ACEDG6EGEG+@=+=ECCGGGGGGF7=9@;,,,,737,7EFDDGGA59*:C7CG>EC7F4=>5A++=::;>++*2=)/0;7;>)6=()(52>.;@+7AFFE<.)1)1))/)6(4((.6>A26264.,)(-21:292)))64-9))))
@M02352:288:000000000-CKWC8:1:1101:24164:8424 2:N:0:ACTGAGCG+GTAAGGAG
TAATCTTGCGACCGTACTCCCCAGGCGGTACACTTAATGTGTTAACTGCATTACTGCAAGGTCTAGCCTCACAACAACTAGTGTACATCGTTTAGGGCGTGGACTACCAGGGTATCTAATCCTGTTTGCTCCCCACGCTTTCGCGTCTCAGCGTCAATAATGTTCCAGTAGATCGCCTTCGCAATCGGTATTCCTTCTGATCTCTACGGCTTTTACCCCTACACCAGACATTCCATCTACCTCTCCCATATTCTAGGTAAGCAGTTTTCAAAGCAGTTCAA
+
GCFGGGGGGGGGGGGGGFGGGGGGGFGGGGGGGGGGFEGFCFG,CEGGGAFCFGG9ECFCDFGFCFGG9F,CFFGGCFGF9FDFCFGGAFFGGDFD,F:FDFFFGGGGEC@7F=FGGAFGFFFAGGG8BEEFGGGDEGEEGG6ECGGDG9EGCEC>>FFEGFGGGGFFE>DFGGGGDGGFFG8CDCG88EGGGFFFFFFF1:FDEACCD5BGGF3FFA?DFFFF5<(>0AFFFC5<C7<C@))..47:90)<A<A43<*:4261<465>2).68?:F22<)
@M02352:288:000000000-CKWC8:1:1101:20664:8440 2:N:0:ACTGAGCG+GTAAGGAG
TAATCTTGCGACCGTACTCCCCAGGCGGTACACTTAATGTGTTAACTGCATTACTGCAAGGTCTAGCCTCACAACAACTAGTGTACATCGTTTAGGGCGTGGACTACCAGGGTATCTAATCCTGTTTGCTCCCCACGCTTTCGCGTCTCAGCGTCAATAATGTTCCAGTAGATCGCCTTCGCAATCGGTATTCCTTCTGATCTCTACGGATTTTACCCCTACACCAGCAATTCCATCTACCTCTCCCATCTTCTAGGTAAGCAGTTTTCAAAGCAGTTCAA
+
FFGCFGGGGGDCCCFGGGGGGGGGFCFGGGGDGGGGGGGGGGGF<DFFGGCFGGGGGGGGFGGGGCFFFGFFGGGGGGGGGGGGFFFFFFGGGGFFGCFFGGDGCGEFGFEGGCGGFFGGGGFFGGGGGFGGGGGGGGGGGGGGGGGDGGAFGE>+@F99EFFFGGGGGGGGGCD5CGGFFGGGGGDGG,;=FCAEEFF+==8CCFF4C5>DFFCFCF6<DFEFFGD*/;A;F6)9>EEF9)7@?FF,6(6:AA9=2<FA2<)4A<B-46:)4:67F<99)
@M02352:288:000000000-CKWC8:1:1101:21238:8449 2:N:0:ACTGAGCG+GTAAGGAG
TAACCTTGCGGCCGTACTCCCCAGGCGGTCAACTTAGTGCGTTAGCTGCGCCACCCACGACTCAAGGTCACAGACGGCTAGTTGACATCGTTTACGGCGTGTACTACCAGGGTATCTAATCCTGTTTGCTCCCCACGCTTTCGTACCTCAGCGTCAGTATCTGTCCAGGTGGCCGCCTTCGCCACTGATGTTCCTCCCAATCTCTACGCATTTCACCGCTACACTGGAAATTCCACCCCCTCCTCCAGTACTCTAGTTTGCCAGTCTACAATCCAGTTCA
+
@FFGGGGFGFCGGGGGFDGGGFFEGDFGCGG9FFFG<FFGGGEF>9EFGGGGGGGGEGG+@BF<8AE=FEFFF<,:CEF7FGGFCFGFGCFGG7ECC@EF7+3DF,BFDFGCG8FGDE@FFCFCFGGG;;DDEFCCCCCEFG*@>8@FG8,@C7C*:@,6DF,>>F@DFC6BBC49CDDA)*=55+2339@;F5;)/=;CA2+@E66/>=>3:*)7<3919@27**(*(17*@*)60((4(-,(2802<))))))*.)9)5)),43)6))).(47)96A.
@M02352:288:000000000-CKWC8:1:1101:9766:8458 2:N:0:ACTGAGCG+GTAAGGAG
TAATCTTGCGACCGTACTCCCCAGGCGGTACACTTAATGTGTTAACTGCATTACTGCAAGGTCTAGCCTCACAACAACTAGTGTACATCGTTTAGGGCGTGGACTACCAGGGTATCTAATCCTGTTTGCTACCCACGCTTTCGCACCTCAGTGTCAGTATTGGTCCAGTGAGTCGCCTTCGCCACTGATGTTCCTTCCCATCTCTACGCATTTCACCGCTACACAGGAAATTCCACTCACCTCTACCATACTCTAGTTCGCCAGTTTGTAATGCAGTTCC
+
FE@<FFGGGGGGGGGGGGGGGGGFGFGFFGGCFGGGFGGGGGGFGGGFGFGGGGGGGGCEFFGGGGGGGGFGGGGGGGGGGGGFGGACFGGGGGFGFFGGGGGGGEFGGGGGG8FGGGGGGGGFFGGGCGGGGGGGDGGDFGGG6ECFGGDC@FFGGF=FEFCGGC,DFGFGCFGGGGGF5CCE??C9DGDGF4BCFFFGAFAFFFFF<*?DGFFFG49>;EFF=/(C1;BFFFFFF;8E?/6<;EA09<:<?FF*:AFFF::BFFF91><>9<*)*)))
@M02352:288:000000000-CKWC8:1:1101:8174:8468 2:N:0:ACTGAGCG+GTAAGGAG
TAACCTTGCGGCCGTACTCCCCAGGCGGTCTACTTATCGCGTTAGCTTCGCCACTAAGTCATTACAACCCAACGGCTAGTAGACATCGTTTACGGCGTGGACTACCAGGGTATCTAATCCTGTTTGCTCCCCACGCTTTCGCACCTCAGTGTCAGTATCAATCCAGAGTGTCGCCTTCGCCACTGATGTTCCTTCCTTTATCTACGCATTTCACCGCTACACAGGAAATTACACATTCCTCTCTCGTACTCTAGCCTGCCAGTATCGGGTGCAATTCCAAA
+
FGGGGGGGGGDDEEFEGGGGGGG:DDCEFGGFGFEGF@FEGGGGGFGFGGGGGGGGGCFGGGGGGDGGGGGGGGGGCCFCCFCFGECCFGGFGCFGGGGDFGFDFGGGGGGFGGFFGGDFGGFEG@,3>DFGGGDD+@EC78CEE,@DFA,@EFFGA;@;;,22>F@FC,?C8?CDGGC;?*=,?7C?FGGGGFF@;+11++;:>5>CCEF7+:458>(()7)8C48646*/6*5)).-).6().--(---.)66).(08>?32)),((446))1<4<<2)
@M02352:288:000000000-CKWC8:1:1101:20632:8472 2:N:0:ACTGAGCG+GTAAGGAG
TAACCTTGCGGCCGTACTCCCCAGGCGGTCTACTTATCGCGTTAGCTTCGCTACCCACGGATTAAATCCACAAACAGCTAGTAGACAGCGTTTACGGTGTGGACTACCAGGGTATCTAATCCTGTTCGCTACCCACACTTTCGCACATGAGCGTCAGTTACTGACCAGGGCGTCGCCTTCGCCACTGATGTTCCTCCAGATATCTACGCATTTCACCGCTACACCTGGAATTCCACCCCCCTCTCCAAAACTCTAGCCTGCCCGTTCTAAATGCAATTCC
+
FGGGFGGGGGGGGGGGGGGGGGGGGGGGFGGGGGGGGGGGGGGGGGGGGGGDGG,FFGGGDCGFGGGGGGGDGGGGGFGGGGGGGGG<FEFGGGG>FGGGGEGGGFGGGGDGFGFGGGGGGGGDFFGGCE7FFFBF+@CEAFCEDGGGG9DFGGDEEGGGGGFGGGGFCF*=CGCCGGGFFDGGGGFG;CGGGEFEDF):6C6@?CF3D=)CFFBFGFFFBDFFGG7*4?F?@4)4((4(34(.41)8)42)55>*::8(:0(44:8()6>A<9*9984:
@M02352:288:000000000-CKWC8:1:1101:13925:8489 2:N:0:ACTGAGCG+GTAAGGAG
TAATCTTGCGACCGTACTCCCCAGGCGGTCTACTTAGTGCGTTAGCTGCGCCACTAAAGTCTCAAGGACCCCAACGGCTAGTAGACATCGTTCACGGCATGGACTACCAGGGTTTCTACGCCTGTTTGCTACCCACGCCTTCGCACCTCAGTGTCAGTATTGGTCCAGTGATTCGCCTTCGCCACTTATGTTTCTTCCCATCTCTTCCCATTTCACCGCTACCCATGAAATTCCATGCACCTCTCCTCTACTCTATTTCGCCAGTTTTGAATCACGTTTCA
+
@6<AFFF@E@E+6@BDECFGGCF>C86@6+8C<CFFGAFF@FGGDCB<FC@FG@F=EG,CFEF,,,,,C<,B4FGD@:C:BEDDFF,?FG?F,,5B+>+8?EFEEEFGCG7=,,48,69+8@8+CDD8;B3C@F,@36+>:ACG6C:9CFGG3@:,37,,,,,7E<93@CC,?ED9/;/;*9ED4<,,=,=:+/B>CF4*801:?8@+;0:+1;3;006038(.**/;>++;AF2)),,52??71:2(<A-))-)*-)/((((-5:65((65).)-.((.)
@M02352:288:000000000-CKWC8:1:1101:13946:8493 2:N:0:ACTGAGCG+GTAAGGAG
TAATCTTGCGACCGTACTCCCCAGGCGGTCTACTTAGTGCGTTAGCTGCGCCACTAAAGTCTCAAGGACCCCAACGGCTAGTAGACATCGTTTACGGCGTGGACTACCAGGGTATCTAATCCTGTTTGCTACCCACGCTTTCGCACCTCAGTGTCAGTATTGGTCCAGTGCGTCGCCTTCGCCACTGATGTTCCTTCCCCTCTCTTCGCATTTCACCCCTACACAGGAAATTCCACTCCCCTCTCCCTTTCTCTATTTCGCCAGTTTTTAATGCCGTCCC
+
FEGGGGGFFGGGCGGGGFGGGGG>FF7@CCFFGGGGGFGGGGGGGGGGFGCFGGDDEFDFGGGG9<E8FFGFGGEEGGGGGG,,BE<EFGGFGCGGEEEFG>GGGGDEA,>:F=FFGFFFGGGGGGG,@FCGCF>FGGGECGGG:EEDFG6EFAFFDDFFGF,@,D,>D:,4B7>DDDD=8DDCDFF<9++;CCFFFFF4):5078;*:*8CFF);C),,(0()*/(/:)/**9)4-4(4:2(((.8,)))))))*-.*(-1(3.4>9?B):))/->(,3
@M02352:288:000000000-CKWC8:1:1101:7259:8501 2:N:0:ACTGAGCG+GTAAGGAG
CACTGTTGCCAGCGTACTCCCCAGGTGGCTAACTTAATACTTTCGCTTTGGCACTCATCTTCAAGTAGACAAGCACCGAGTTAGCATCGTTTACGGCGTGGACTACCGGGGTATCTAATCCCGTTCGCTACCCACGCTTTCGTCCATCAGCGTCAATAATATCTTAGTAAGCTGCCTTCGCAATTGGTGTTCTATGTAATATCTATGCATTTCACCGCTACACTACATATTACGCCTACTTCAAATATATTCAAGACCTACAGTATCAAAGGCAGTTCA
+
GGGGGGGGGGFEF@FGGGGGGGGEGGGGGGGGGGGGGGCFGGGGGGCFGEGGGGEGGGGGGGGGGGGGFGFEGGFDFG>CCFGFGAC@FGGGGF@FGGGFCGGGG,B>F>FGCDGDE=BE@FGGGGDDECG:DFGEG>EGGCDEGGCFCFGC>@ECFGFGFFGGFAFFGGG?D?F5FFG4:9*C796FGFGFGFFE?FF@FGFGCFFCFGAFGFEFGF>BFF3668=G?F:+1)63@FDFEFC44<:<)64:AA4*.3?>72):949)62-8?0)4@A)
@M02352:288:000000000-CKWC8:1:1101:23008:8515 2:N:0:ACTGAGCG+GTAAGGAG
TAACCTTGCGGCCGTACTCCCCAGGCGGTCAACTTAGTGCGTTAGCTGCGCCACTCACGTCTCAAGGACACAAACGGCTAGTTGACATCGTTTACGGCGTGGACTACCAGGGTATCTAATCCTGTTCGCTCCCCACGCTTTCGTTCCTCAGCGTCAGTATCTGTCCAGTGAGTCGCCTTCGCCACTGATGTTCCTTCCCATCTCTACTCATTTCACCGCTACACAGGAAATTCCACTCACCTCTACCATACTCTAGTTCGCCACTTTTTAATGCAGCTCC
+
GGGGGGGGGC@FFFFEGGGGGGGGGGGGEGEGGGGGGGFGGGGGEDFFGGGGGGFGFGFGGDGF9EFEFFGDGGGEGGDGFGGGGGFGGEGGGGGGGGGGGDGG9=<FFGGGG@FFGGGGGGFGGGGGG@FGGG7@BEGGGGGFGGGGC,,@BEGC52DE9<,?FG;:D:99CGCDD5DF88E7D?++<CFFCCFEEFF==<AFCAF+;2;CFFEAF>@B(7)8=D:476@FF?2<AB?F()())6>)4<?936)*6<F((3(((68:)(.64)*)).)5
@M02352:288:000000000-CKWC8:1:1101:16002:8521 2:N:0:ACTGAGCG+GTAAGGAG
TAACCTTGCGGCCGTACTCCCCAGGCGGTCAACTTAGTGCGTTAGCTGCGCCACCCACGACTCAAGGTCCCAGACGGCTAGTTGACATCGTTTACGGCGTGGACTACCAGGGTATCTAATCCTGTTTGCTCCCCACGCTTTCGTTCCTCAGTGTCAGTATTTGTCCAGGTAGCCGCCTTCGCCACTGATGTTCCTTCCCATCTCTACGCATTTCACCGCTACACTGGAAATTCCACTTCCCTTCACCATACTCTAGTTTTCCCGTTCCAAATTCAGTTCC
+
GGFFGGGGFFGGGEGGGGGGGGGDGFGGGG,CFEFGEEGGCGGGCGGGGGGGGGC7CCB=FFGF8FEFC,C,9EFFCFGGEBFFCF,CE+BFGCFD+CCFGGGGGF8F<DC7F,,8DDDCFGG9EFGFGGCFFG7FEDCGGCEG,@FDGEGGCFGCGGCGGFGGFGGGD,D96=)9DDGF)9=5<F6@7+>FC?@CEF4C6<++)++1:CADG@.+C:B0954?*030,69@4@AA)),5:))()4)2))24,54/-6*).8)(,4,(6)).-69689)6
@M02352:288:000000000-CKWC8:1:1101:12047:8548 2:N:0:ACTGAGCG+GTAAGGAG
TAACCTTGCGGCCGTACTCCCCAGGCGGTCTACTTATCGCGTTAGCTTCGCCACTAAGTCATTACAACCCAACGGCTAGTAGACATCGTTTACGGCGTGGACTACCAGGGTATCTAATCCTGTTTGCTCCCCACGCTTTCGCACCTCAGTGTCAGTATCAATCCAGAGTGTCGCCTTCGCCACTGATGTTCCTTCCTATATCTACGCATTTCACCGCTACACAGGAAATTCCACACTCCTCTATCGTACTCTAGCCTGCCAGTATCGGTTTCAATTCCAAG
+
EGGGGGGGDGGGGFFFGGGGGGGGGGGGEGGEFFEFGGGGGGGGGGGGGGGGGGGGGGGE?FGGGGGGGGGGGEGGGGGGGGFDFGGGGGGGG7EGGGGGGGGGDGGFEGGGCFEGFDAFGDGGGGFFCFGEGGGGGGGGGGGGGFGFGGGGGGDGGGGGCFFFEGFFGE>@8FDGGGGFFGGG4CG7CEFGFEF@CFFFFGFC)8:DDGFGGF;>CD;FFFB@470>>F=FFFF?3?<23:BFA041<84AF)<?A7;1)4>462,1-41))662*5<9,
@M02352:288:000000000-CKWC8:1:1101:16522:8554 2:N:0:ACTGAGCG+GTAAGGAG
TAATCTTGCGACCGTACTCCCCAGGCGGAATGCTTAATCCGTTAGGTGTGACACCAACAAGCATGCTTGCTGACGTCTGGCATTCATCGTTTACGGTGTGGACTACCAGGGTATCTAATCCTGTTTGCTCCCCACACTTTCGCACCTCAGCGTCAGTATCGAGCCAGTGAGCCGCCTTCGCCACTGGTGTTCCTCCGAATATCTCCGAATTTCACCTCTACACTCTGAATTCCACTCCCCTCTCTCGATCTCAATACCAGGAGTTTTATAGGTAGTTCCAG
+
99F9FFGGGDCFGGE@FGGCFGGGGGGGGGFGGGGGGGDGGGGDGFGFGECGGGGFGGGGGGGGGGGGFFFF9EC=FGG8FAEFF<FF?FFFGGGGGCFFG,BFDF8BA7@FGF9@;>BEEGGGGG8EGGGFGGGEGGGGGGGED78DC>EEGGGEGGGAC<8ECF:@3>>DCCCCDCFF>DEGG6,>E?C12/1:(/?DFGFD)80)9EFFGFCFGF<<E618<+.;);8FC4<97(46?BBBF81:(((.4).157922:(,4))))-64)57AB2A<)
@M02352:288:000000000-CKWC8:1:1101:21820:8567 2:N:0:ACTGAGCG+GTAAGGAG
TAATCTTGCGACCGTACTCCCCAGGCGGTCTACTTAGTGCGTTAGCTGCGCCACTAAAGTCTCAAGGACCCCAACGGCTAGTAGACATCGTTTACGGCGTGGACTACCAGGGTATCTAATCCTGTTTGCTCCCCACGCTTTCGTGCCTCAGTGTCAGTATTTGTCCAGGTAGCCGCCTTCGCCACTGATGTTCCTTCCCATCTCTACGCATTTCACCGCTACACTGGAAATTCCACTACCCTCTACAATACTCTAGCTTGCCAGTTCCAAATGCAGTTCC
+
FGGGGGGGGGGGGGGGGGGGGGGDGGEGGGGGGGGGGGGGGGGGGGGGGGGGGGGGGGGGGFFFFGGGFFGGGGGCEGGGGGGFAFGGGDFGGGGGEEFGGGDGGCFGGDFEFFGGGGG9FFGGGGGGGGGGFGGGDEGEGGGFCGGGGGGG;FGGGGGGGGGGFDFGGGGFFGGGGGGF>DGEGGCEGGGGGEA<E88DADFGFFFGGDDGGC)+@>;;BB<FFFF407F*9=)4:22<48:F<AA7A):9?2<*).9:BF224--).).89</49-<A
@M02352:288:000000000-CKWC8:1:1101:10984:8576 2:N:0:ACTGAGCG+GTAAGGAG
TAACCTTGCGGCCGTACTCCCCAGGCGGTCAACTTAGTGCGTTAGCTGCGCCACTCACGTCCCAAGGACACAAACGGCTAGTTGACATCGTTTACGGCGTGGACTACCAGGGTATCTAATCCTGTTCGCTCCCCACGCTTTCGTTCCTCAGCGTCAGTATCTGTCCAGGTGGCTGCCTTCGCCCCTGACGTTCCTTCCACTCTCTACGCATTTCACCGCTACACTGGACATTCCACCACCCTCTACAGTACTCTAGTCTACCCGTTCACACTCCACTTCCA
+
EFFFFEFFFGGGGEGEEGGGGGGE?@C@@C@FCGGGFCCCFGDGEGGFG7CEEEGFFG8==,49<BE,94F,C,==CFGCFFF9FGC<D:BE+D?4BCEFGGEFFGGGFGDGCEGF9@9FFFFGG9,BC+@:FG?F:CEGGF5FBC?;:9,=*4=*=D9DFA;BFGCC,?85E,1C*6180CG*5C**5:**;;F54);+101>@6@/)*07**)1@)46(7<F**.C1?F46@9<7??(323?)52):24))-./64*).4(,,.(,))(.(()(0.58)
@M02352:288:000000000-CKWC8:1:1101:20823:8590 2:N:0:ACTGAGCG+GTAAGGAG
CAATCTTGCGATCGTACTCCCCAGGTGGGACACTTATCACTTTCGCTTAGTCACTGAGATAAATCCCAACAACTAGTGTCCATCGTTTACGGCGTGGACTACCAGGGTATCTAATCCTGTTCGCTCCCCACGCTTTCGTCCATGAGCGTCAGTACATACGTAGTAGACTGCCTTCGCAATCGGTATTCTGTGTAATATCTATGCATTTCACCGCTACACTACACATTCTATCTACTTCCATATGACTCAAGTCAACCAGTATCAAAGCAAGTTCCATAGTT
+
FEFGGGGGFE@F9:FFGGFGGGFGGGGGGGGGGGGGGGGGGGGGGGGGGCFGGGGFGFGGGGGFGGGGFGGGGGGEG<FFFAGGGGGG7E,,@CFDGEGGGGGFGG7FFFGGGFFFCFEGFFGGGGGGEGGGGGEFGGGGGGGFAFFDCEGGGGGGGFFGGGGGGGFGFCFFCGGFDGDBA9*@DGGGGGGGG?=86@FGFG9D?FFGGG6FDBBBE==CFFFFDG3>ECFFF6;EE?AEFEFF345.;;)97?)/:;4;95<2<<4((.346)9:B<FA:
@M02352:288:000000000-CKWC8:1:1101:4542:8616 2:N:0:ACTGAGCG+GTAAGGAG
TAACCTTGCGGCCGTACTCCCCAGGCGGTCTACTTATCGCGTTAGCTTCGCCACTAAGTCATTACAACCCAACGGCTAGTAGACATCGTTTACGGCGTGGACTACCAGGGTATCTAATCCTGTTTGCTCCCCACGCTTTCGCACCTCAGTGTCAGTATCAATCCAGAGTGTCGCCTTCGCCACTGATGTTCCTTCCTATATCTACGCATTTCACCGCTACACAAGAAATTCCACACCCCTCTATCGTACTCTAGCCTGCCAGTATCCGGTCCAATTCAAAG
+
GDFFFGGGGGGGGGGEGFGGGGGCGGGGFFFCGGGGGGGGEGGGGGGGGGGGGGGGGGGGGGGGGGGGGDGGGGGGGGGGGGGGGGGEGGGGGEGD7FGG7EDFFFGGGGGGGDFGGFGACEFFCBFCE,3CDFDCEED9CEEG88F79FFGGFGGGFEGEGGFEFCGFDGF8ADDDD46B*AFFFF7FC<CCCF@FAF>7C7FF5:3CGF71:<>E>19)7))153<AF*96?((((-(38>B)(,((().6.<).,<?D24626)199(,8464B-))-
@M02352:288:000000000-CKWC8:1:1101:10733:8623 2:N:0:ACTGAGCG+GTAAGGAG
TAATCTTGCGACCGTACTCCCCAGGCGGAATGCTTAATCCGTTAGGTGTGACACCAACAAGCATGCTTGCTGACGTCTGGCATTCATCGTTTACGGTGTGGACTACCAGGGTATCTAATCCTGTTTGCTCCCCACACTTTCGCACCTCAGCGTCAGTATCGAGCCAGTGAGCCGCCTTCGCCACTGGTGTTCCTCCGAATATCTACGCATTTCACCTCTACACTCGGAATTCCACTCACCTCTCTCGACCTCCAGACCCGGAGTTTATAAGGCAGTTCCAG
+
FCCFFFGGGGCEGGGGGGGGCCGFCGGGGGGGGGGGFFGGGGGDCGGBFCFGGGGGGGG8EF=FFFGGFGGGCGCGGGDFGGGGGGGGGGGGGGGGFFGGGFGGGGGEGDCB8EFGGGGGGGGGGGGGFGGGG8FFGGFFGGEGGGFGGGGGGGCECADE7:*@C:,D9=:FGGDG4CF9ACGG<,AFCCEFFCFF9):C>DFG)1))*/8@DAC=+8=AE686**/73@?FF*9:B<F:<:2:?F??0260(.,72<)409(4:<)<A24)817<F<42.
@M02352:288:000000000-CKWC8:1:1101:18424:8628 2:N:0:ACTGAGCG+GTAAGGAG
TAACCTTGCGGCCGTACTCCCCAGGCGGTCAACTTAGTGCGTTAGCTGCGCCACCCACGACTCAAGGTCACAGACGGCTAGTTGACATCGTTTACGGCGTGGACTACCAGGGTATCTAATCCTGTTTGCTACCCACGCTTTCGCACCTCAGTGTCAGTATTGGTCCAGTGAGTCGCCTTCGCCACTGATGTTCCTTCCCATCTCTACGCATTTCACCGCTACACAGGAAATTCCACTCACCTCTACCATACTCTAGTTCGCCAGTTTTGAATGCAGTTCC
+
FFFGGGGGGGCGGGGGGGGGGGGGGGGGGGGGGGGFGGGGGGGGGGGCGGGGGGGGGGG>FGGGGGGGGFG9<FFGGGDGFGGCGGFGGGGGGGGEGGFGGGGG9=FGGCE@<FGFFCDGGGGGGGGDGGGGGFGE@ECEGGGGGGGGG6DGCFCA9F9;DDGGGD:8B>CGFFDCDDGF>5E*:CFFGGGGGFFFFFAFACC@EFFDGEBGGFF=FBB9>D<F**.*4)=BF=>>),4:??B>BAFF9)(574)*64=:>B:(,6<<01)6).*.96:9
@M02352:288:000000000-CKWC8:1:1101:24586:8632 2:N:0:ACTGAGCG+GTAAGGAG
TAACCTTGCGGCCGTACTCCCCAGGCGGTCTACTTATCGCGTTAGCTTCGCTACTCACGGATTAAATCCACAAACAGCTAGTAGACAGCGTTTACGGTGTGGACTACCAGGGTATCTAATCCTGTTCGCTACCCACACTTTCGCACATGAGCGTCAGTTACTGACCCGGGAGTCGCCTTCCCCACTGATGTTCCTCCAGATATTTACGCATTTCACCGCTACACCTGCACTCCCCCTCCCCTCTCCAACACTCTAGCTTGCCCGTTCTCAATGCAATTCC
+
<FGGFGGFF@FCFFCEGGGGGGGGG8@C@FG9FFGCFGGDFGEFFDAFGEE::C,F<CCC+?4CF9,CEFGGGGG@FF,C9FAFFFE@<BCCF+?C7FCC+BEFFDGFFFEGGG8B3,,A>A,5?F,>@EGGGGFE7A:DA,@ECCDDD,:9::C5:FCEEEGGEG7:CFGGE<C<C*?=)79=CF63>+AF79=4@F;>A:++)13*2:>DDFE=:>96(8<FGF0*,)/).)(-,-(((34(47)..4122))15)/((.),-,,8)644)(*.*--6
@M02352:288:000000000-CKWC8:1:1101:10011:8634 2:N:0:ACTGAGCG+GTAAGGAG
TAATCTTGCGACCGTACTCCCCAGGCGGTACACTTAATGTGTTAACTGCATTACTGCAAGGTCTAGCCTCCCAACAACTAGTGTACATCGTTTAGGGCGTGGACTACCAGGGTATCTAATCCTGTTTGCTCCCCACGCTTTCGCGTCTCAGCGTCAATAATGTTCCAGTAGATCGCCTTCGCAATCGGTATTCCTTCTGATCTCTACGGATTTTACCCCTACACCAGAACTCCAATCTACCTCTCCCATATTCTAGGTAAGCAGTTTTCAAAGCATTTCAA
+
FBFGGGGGGDCGGGEFGFGGGGFGGGDGF@F9FFGGFFGGGGGGGGGGGCFFGFGEG,CFCBFGGFGFGG,CF8FFGGGGDEEF<EFCGGGGGFGG8<CFFEEEFFGGFD@CFFGFFFCGGGGAGGFGEFGFGE@CEGGGFFG6>BC>FFEFECC68FACGG@@DE,3E;,3@73?*<DFFGG*?7E*;CC8FCFE=FB76=BFFAF4975CC8)25A;;6A@FGC6D1)1+;)66(.5;);<BBB::9:A<BF2*.6*).3<1<):)6<2:2(9-954<4
@M02352:288:000000000-CKWC8:1:1101:26831:8648 2:N:0:ACTGAGCG+GTAAGGAG
TAATCTTGCGACCGTACTCCCCAGGCGGTCTACTTAGTGCGTTAGCTGCGCCACTAAAGTCTCAAGGACCCCAACGGCTAGTAGACATCGTTTACGGCGTGGACTACCAGGGTATCTAATCCTGTTTGCTACCCACGCTTTCGCACCTCAGTGTCAGTATTGGTCCAGTTAGTCGCCTTCGCCACTGATGTTCCTTCCCATCTCTACGCATTTCACCGCTACACAGGAAATTCCACTCACCTCTACCATACTCTAGTTCGCCAGTTTTGAATGCATTTCCA
+
FFDCFGGG9CFGGGGGEE,FFCFGGGGEGGGDFFGGFGGAFCGGEGBEACGEFEGGGGGGGCFGGGGGGGGEDFGDEGGGGFFGGGGGFGGFGDFECE@FGGGGGGGEFGGEGGGGGCFGGGGGGGFGFGGDGECECEGBG7CEEGG9@FGGGACCGF9E,,>EFF9CB,55>FGGGDGAFD5C<GGF9CCCF*+9;AF7@DAD3+;C<CEGFFCCGEFF(./?FF?FF6F/9BB99(4.8<:>AF<72.,:?>B4:<6:11(,:9<<0(44444)*).).
@M02352:288:000000000-CKWC8:1:1101:15811:8698 2:N:0:ACTGAGCG+GTAAGGAG
TAACCTTGCGGCCGTACTCCCCAGGCGGTCTACTTATCGCGTTAGCTTCGCCACTAAGTCATTACAACCCAACGGCTAGTAGACATCGTTTACGGCGTGGACTACCAGGGTATCTAATCCTGTTTGCTCCCCACGCTTTCGCACCTCAGTGTCAGTATCAATCCAGAGTGTCGCCTTCGCCACTGATGTTCCTTCCTATATCTACGCATTTCACCGCTACACAGGAAATTCCACTCACCTCTACCATACTCTATTTCGCCAGTTTTGAATGCAGTTCCAAA
+
FGGGGGGGGGDGGGFGGGGFGGG:DFCFBFGDGFGGGGGGGGGGEFCFGCGGGGFFGFFFEGGGGGDGGGGGG7FCFE<FAFGFFGGCGGGGGGCEEF:FFFGD8FFFGGDFFE=EFGGGGGGFFDFFFGGGCDFGGGGGGGDGG7DDCFGGC7<F@FFC9FGG,>:>DFCFCGGGGGGBDDEGGGGFGGFGGFFFFFFC87A7CFFDGEFF:A@DG592)<<FD<0><=*96@)((,3212<:A42)342:2)47<07622,-6:024AAAD<F2*654)
@M02352:288:000000000-CKWC8:1:1101:10826:8764 2:N:0:ACTGAGCG+GTAAGGAG
TAACCTTGCGGCCGTACTCCCCAGGCGGTCAACTTAGTGCGTTAGCTGCGCCACCCACGACTCAAGGTCACAGACGGCTAGTTGACATCGTTTACGGCGTGGACTACCAGGGTATCTAATCCTGTTTGCTCCCCACGCTTTCGTGCCTCAGTGTCAGTATTTGTCCAGGTAGCCGCCTTCGCCACTTATGTTCCTTCCAATCTCTACGCATTTCACCGCTACCCTGGAAATTCCACTACCCTCTACAATACTCTAGTTTGCCATTTCAAAATGACGTTCC
+
FFFGFGGGGGDGEEGGGGGGGGGGGGEEGGGGGGGEGFFDEGGGFGAFGFDGGGGGGGGCECFFGFEEEGGA9FGCFGGGGGGFGFGGGDGGFGGGGGGGGE:DAFGECFEGFDGGFF9FFGGGGGGGGGGGGGCGGGGGCFGGFGG7FCCFFFF?CGGGGG@;D;,,6@C,?ECGGGGFFGG=D?+1<7E>C)19@;C::F=+<7C3<5>C7C3*<3((3<(895?C?=8*966AA7:<:??07>)3448<3AB*.)1653)--6AA))-5)-*(0242
@M02352:288:000000000-CKWC8:1:1101:8539:8779 2:N:0:ACTGAGCG+GTAAGGAG
TAATCTTGCGACCGTACTCCCCAGGCGGAATGCTTAATCCGTTAGGTGTGTCACCGAACAGTATACTGCCCGACGACTGGCATTCATCGTTTACGGTGTGGACTACCAGGGTATCTAATCCTGTTTGCTCCCCACACTTTCGTACCTCAGCGTCAGTATCGAGCCAGTGAGCCGCCTTCGCCACTGGTGTTCCTCCAAATATCTACGAATTTCACCTCTACACTTGGAATTCCACTCACCTCTCTCGAACTCTAGACTGATAGTTTTGGAGGCAGTTCCAG
+
FGFFFDGGGGDGGGGGGGCFGGFGGGGGGGGGGGGGGGGGGGGGGGGGGGGGGGGGGGGGGGGGGGGFGGGGGGGGGGGGGDGFGGGGGGGGGGGGGGGGGGGGGGGGGGGGGGGGGGGGGGGGGGGGGGGGGGGGGGGGGGGGGGGGGGFGGGGGGGGGEFFGGGCDFGFGGGGGGGG:EGGGFGGGGGDFGFFFF8FGFFFGFFFDFFFCFFEFFFFEEFFFGGFG<FFFFF9<?BFF<B?BFF:B?FFFAA29AF:?:<<DA>A06:<??(<:FFBA4
@M02352:288:000000000-CKWC8:1:1101:9847:8787 2:N:0:ACTGAGCG+GTAAGGAG
TAACCTTGCGGCCGTACTCCCCAGGCGGTCTACTTATCGCGTTAGCTTCGCCACTAAAAGATCAAGTCTTCCAACGGCTAGTAGACATCGTTTACGGCGTGGACTACCAGGGTATCTAATCCTTTTTGCTCCCCACGCTTTCGCACCTCAGTGTCCATATCAGTCCAGGTAGTCGCCTTCGCCACTGGTGTTCCTTCCTATATCTACGCATTTCACCGCTACACCGGAAATTCCACTACCCTCTCCTGTATTCTATACTACCACTATCAGATGCATTTCCA
+
FGCCFGGFGEEGEGGEFFFGGGGGFECFCGGFGGGGFEFGGGEFFFFFFCGEGGGC6,:EGGFDCEGG<AGGGGGFCDGGFGGGAFFGGCGCFFGGGG7F@FGGGCEGGGCCGDG,@,ACEGF,@EC8,@@@FG,F:EEGGGCEGGGCFCC;;ED,>D9,@,@;>>>66:,,DBD:DGGF4DCCDE+*>*CCDCF)4AFDA>AFFFF7<5>D>+);C5;BBF24C),C()966=)4<(5?B<:321)..<):AD6*))9)).,).,)6).)62<9)*-6>)
@M02352:288:000000000-CKWC8:1:1101:9661:8802 2:N:0:ACTGAGCG+GTAAGGAG
TAACCTTGCGGCCGTACTCCCCAGGCGGTCTACTTATCGCGTTAGCTTCGCCACTAAGTCATTACAACCCAACGGCTAGTAGACATCGTTTACGGCGTGGACTACCAGGGTATCTAATCCTGTTTGCTCCCCACGCTTTCGCACCTCAGTGTCAGTATCAATCCAGAGTGTCGCCTTCGCCACTGATGTTCCTTCCTATATCTACGCATTTCACCGCTACACAGGAAATTCCACACTCCTCTATCGTACTCTAGCCTGCCAGTATCGGGTCCAATTCCAAG
+
FFGGGGGGGGGGGGGDDFGGFFGDGGDEGGGGGGGGGGGGGGGGGGGGG7=FGGEGGFAFDGGFGGGGGGG7FFFGGGGGGDGGGGGGGGGGGGGGGFGDEFGGGF=F7=FFFGGGEFFGGAFFGFGEFFFGGGGGGGGG7EGEGCGGFDGGGGGGGFGGFA;>?9C5?9DFEFGGGG:5>GGG6,47><FG7CFFFCF7@FFCEFEDDGFGGF<5:B@BFF>85537>=9**9,3::BA0<)6A(,(,4)6><<:624()34:)4-494(,.6?<4<9<)
@M02352:288:000000000-CKWC8:1:1101:25680:8825 2:N:0:ACTGAGCG+GTAAGGAG
TAACCTTGCGGCCGTACTCCCCAGGCGGTCTACTTATCGCGTTAGCTTCGCCACTAAGTCATTACAACCCAACGGCTAGTAGACATCGTTTACGGCGTGGACTACCAGGGTATCTAATCCTGTTTGCTCCCCACGCTTTCGCACCTCAGTGTCAGTATCAATCCAGAGTGTCGCCTTCGCCACTGATGTTCCTTCCTATATCTACGCATTTCACCGCTACACAGGAAATTCCACACTCCTCTATCGTCCTCTAGCCTGCCAGTATCGGGTGAAACTCCAAG
+
FFFGFGGGCGDGGDGGGGFGGGGGGGGGEGGGGGGGGFFCEGGGDGGGF7FGGGGFGGGFFGFGGGGGGGGGGGGGEGGGGGFGEEGDFFGGFGGGGGGGGFGFGGGFGGFGDFFF,@FC9FDGFFGGGGGGGGGGD6FFGD6G:,DFFE:<EAEFFFG@E;9DFGGEFGGFGGGG:C*25CG6CGFGCFCC7<B@FFFCFGFGFFFG3*;7+@38C)66?F8./7:<A*17==00(437?<2).(.(((.63<95)(74)22<9<0((.(()-*-/5)()
@M02352:288:000000000-CKWC8:1:1101:18382:8832 2:N:0:ACTGAGCG+GTAAGGAG
TAACCTTGCGGCCGTACTCCCCAGGCGGTCAACTTAGTGCGTTAGCTGCGCCACTCACGTCTCAAGGACACAAACGGCTAGTTGACATCGTTTACGGCGTGGACTACCAGGGTATCTAATCCTGTTCGCTCCCCACGCTTTCGTTCCTCAGCGTCAGTATCTGTCCAGGTGGCCGCCTTCGCCACTGATGTTCCTTTCAATCTCTACGCCTTTCACCGCTACACTGGACATTCCACCACCCTCTACAGTACTCTAGTTTGCCAGTTCAAAATGCAGTTCCA
+
EFGFFGGGGGGGGFEGGGGGGGGGGGGGGECFFGGGFGFGGGEGGGGFFCFGGGGGGGGGFFGAF@F,:4F@EFGGDG7FEFF9,EAFGCF?CBFBFGGGDGEGGGFF8FGGDCAB=DFFFFGGGGC=+@>FFGGG76+>DC8EF>C9@@:<EEE*;D@CCB92DF,D6F8E>?D?CCGF)9E7DG++3=ED7<FC)6+1::8:C88CD*)9FF<BC59(43).*244(078@44<2(1:BFFFFF<:<)44)696.<7.62),:4:2>)34.:*47<B9)
@M02352:288:000000000-CKWC8:1:1101:26045:8857 2:N:0:ACTGAGCG+GTAAGGAG
TAATCTTGCGACCGTACTCCCCAGGCGGAATGCTTAATCCGTTAGGTGTGACACCAACAAGCATGCTTGCTGACGTCTGGCATTCATCGTTTACGGTGTGGACTACCAGGGTATCTAATCCTGTTTGCTCCCCACCCTTTCGCACTTCAGCGTCAGTATCGAGCCAGTGAGCCGCCTTCGCCACCGCTGTTCCTCCGAATATCTACGAATTTCACCCCTACACTCGGAATTCTACTCACCTCTCTCGAACTCAAGACCAGGAGTTTATAGGGAAGTTCCGG
+
F9EFCFGG9FFF7FEG:FFEF7FBE@7FGGGEGGGF9F9C:FGGGGEFGGGGCEG@EEGGGCFGFDEGGGDGAFFFGGGGGGGCDEGG8BBDFGGGFFFDDFGCFGGFGDCA,AEF9=EC,CFFGGGDDGG7>D+3@=3DDE>GC+,26;=EEG8:=@FEDF:*@>:CF=,@>9;**3??BDC5***4*=>CF46:>D)8)1:76;:*753:D6?B8:2(1==+7*0C:FFB**-)847:4:2<<7???:12)(.9825,1(-38<A)6-6((.)./))(-
@M02352:288:000000000-CKWC8:1:1101:14310:8889 2:N:0:ACTGAGCG+GTAAGGAG
TAACCTTGCGGCCGTACTCCCCAGGCGGTCAACTTAGTGCGTTAGCTGCGCCACCCACGACTCAAGGTCACAGACGGCTAGTTGACATCGTTTACGGCGTGGACTACCAGGGTATCTAATCCTGTTTGCTCCCCACGCTTTCGTGCCTCAGTGTCAGTATTTGTCCAGGTAGCCGCCTTCGCCACTGATGTTCCTTCCAATCTCTACGCATTTCACCGCTACCCTGGAAATTCCCCTACCCTCCACAATACCTTAGTTTGCCAGTTCCAAATGCAGTTCC
+
FFFGGGGGFGGDEGEGGGGGGGGGGGDEF>FFGGGGGGGGGGEGEFGFGGGGGGGGGGC7EEGGGFGFFFGFG@G=CEE7FBGFFGGF?CFFGCGEGGCFGGEGFGEGGGGDDDGGGGAFGGGGFGGGGGGCFGCCEGGGGGEGFECGG8FGCCDG?DFFGG9>DCBF,,,6??CCD<?F5DECDF6<C+>CF?FEEF+:@*+:?+;*<5AGFF37F3((-74:6*34097*96).11:1:2((.((.)-4))).1-4=))5433))).-)-6.9674):
@M02352:288:000000000-CKWC8:1:1101:20706:8909 2:N:0:ACTGAGCG+GTAAGGAG
TAATCTTGCGACCGTACTCCCCAGGCGGAATGCTTAATCCGTTAGGTGTGACACCAACAAGCATGCTTGCTGACGTCTGGCATTCATCGTTTACGGTGTGGACTACCAGGGTATCTAATCCTGTTTGCTCCCCACACTTTCGCACCTCAGCGTCAGTATCGCGCCAGTGAGCCGCCTTCGCCACTGCTGTTCCTCCGACTATCTACGAATTTCCCCCCTACCACCCGAATTCCCCTCACCTCTCCCGACCTCAAGACCAGGAGTTTACCAGGCAGTTCCA
+
FGEGGGGGGGGGDGGGEGGGDEF:FFFCEGGGGGGF<EGGGGGEGGGGFCCFGFD7FCF=FGEGCFFG9DGG,E,4BEFFFGDCGG<FGFGGGGC7:AFB=EFFEGDC=7+EGGFGFEEFGFFGGG8;,=EDGCEDGF=B=C6+>>DD,D=1@CC+@=C;>+@CE7BD,3,,4*/;;?FF>D5:6F,<,CFCFCFD1>5>;+3:/A)88=AFG6)0*04137))**-),7FBF*,(,.863:)((.(,(-28(4761<4((34,,-.-)-41::)4F>AB
@M02352:288:000000000-CKWC8:1:1101:17525:8921 2:N:0:ACTGAGCG+GTAAGGAG
TAACCTTGCGGCCGTACTCCCCAGGCGGTCTACTTAGTGCGTTAGCTGCGCCACTAAGACATCAAGTGTCCCAACGGCTAGTAGACATCGTTTACGGCGTGGACTACCAGGGTATCTACTCCTGTTTGCTCCCCACGCTTTCGCACCTCCGTGTCAGTATCAGACCATGTAGTCGCCTTCGCCACTGGTGTTCCTTCCTATATCTACGCATTTCACCGCTACACCGGAACTTCCACTACCCTCTTCTGTACTCTTGTTCTCCATTATCCGGTGCCGTTCC
+
FEFFFF9CF@7@@CFGGGGGFCF,@F:CFCFAFAFFGC@EGGGGDGGFGEGGGGG<C,CEEGG9?<AEFC<C<F7F@7:+BE<,EF?D97BB=F9++>FC=::FE<AD,B7CEC8DEG9DFFF8FFCFA===DFGG+8AE+;>CEC8CC,@F8@FAFFGGD,5DC:B,?FFCFGGG4D<AA*4*9CEF9*=DFEF3))11+0+1);@C3A):DCC;CEF66><)09()(.609?B>)(,3:8?()6<).4<AA<)*6)/).6<)6))))(-439)(.(,(
@M02352:288:000000000-CKWC8:1:1101:11099:8923 2:N:0:ACTGAGCG+GTAAGGAG
TAACCTTGCGGCCGTACTCCCCAGGCGGTCAACTTAGTGCGTTAGCTGCGCCACTCACGTCTCAAGGACACAAACGGCTAGTTGACATCGTTTACGGCGTGGACTACCAGGGTATCTAATCCTGTTCGCTCCCCACGCTTTCGTTCCTCAGCGTCAGTATCTGTCCAGGTGGCCGCCTTCGCCACTGATGTTCCTTCCAATCTCTACGCATTTCACCGCTACCCTGGAAATTCCACCACCCTCTACATTCCTCTAGTTTGCCAGTTCAAAATGCAGTTCC
+
9EGGFGGGGGCGECFGGG9FGGFGFCEECGEGGGGGGFFGGGGECFGGFGGGGG8FCFCGGEGGDFGGGGGCGGGGCFCGGGGA?EEFGGGGG7FFEFEGGG7@<DFGFFCFGGCGCAFFFGFBFG<CGEGGGGGGGG@@FFEFGGGGGGGGCC:EECFEGGGGFGGEDC,=6EDDGDGF55C5CEFEDF7@FFFFA4::AF1+.7A38CBDG?2=F)99(<(7*2(5(9=BF?>9:((381217A<)646)697/4<9)6<),)-64642<26*6*.64
@M02352:288:000000000-CKWC8:1:1101:28655:8926 2:N:0:ACTGAGCG+GTAAGGAG
TAATCTTGCGACCGTACTCCCCAGGCGCAATGCTTAATCCGTTGGGTGTGACACCAACAAGCATGCCTGTTGACGTCTGGCATTCATTGTTTACGGTGTGGACTCACAGGGTCTTTAATCCTGTTTTCTCCCCACACTTTCGCACCTCATTGTTTATATCTATCCTGTTAGTCGCTTTCACCACTGGTGTTCTTCCGCATCTCTACGTTTTTCACCTATACACTTCGATTTCCACTCACCTCCCTCTACCTAATTACCTGGAGTTCAACTGCATGTTCCAG
+
;<FAFEFFCF>CBEFG7FGGGFF6<,8++8@,EFGGC,,,+,C,,8BF46,6<EF@,C7,,:EC,<,<669,<EFGG8,,C,:BEF9,CF,45CBCF@B++,4<,,::<<BB,,,,9,C,,,5:,C4E,C>DFFG:+3=E9+@33@,=D,,,,,,,7,,8,,,,7,73,,,,31+++3<+?C6CF,@3,4A9+*41)*3;*+4+2=40*,)*;1/81/*49+)1+*,*)1:+++.4=3;:34(,6((/).))/))3)/+)((,(.))).)()).*./645-
@M02352:288:000000000-CKWC8:1:1101:21529:8931 2:N:0:ACTGAGCG+GTAAGGAG
TAATCTTGCGACCGTACTCCCCAGGCGGTACACTTAATGTGTTAACTGCATTACTGCAAGGTCTAGCCTCACAACAACTAGTGTACATCGTTTAGGGCGTGGACTACCAGGGTATCTAATCCTGTTTGCTCCCCACGCTTTCGCGTCTCAGCGTCAATAATGTTCCAGTAGATCGCCTTCGCAATCGGTATTCCTTCTGATCTCTACGGATTTTACCCCTACACCAGAAATTCCATCTACCTCTCCCATATTCTAGGTACGCAGTTTTCAAAGCAGTTCAA
+
FFGGGGGGFGEGCFFFGGGGGGDEFGGEGGGGGGGGGGGGFGGGGGGGGGGGGGGDGGGGGFGGGGGGGGFGDGGGCDGFGGGGGGGGGGGGGGGGGGGGGGGGGGGGFAFEGGGGGGGFGGGGGGGGGGGGGGGGDECGGGGGGGGDGG:DEEGGCFGFG9EFGGGCFFC9;C5CDCGFFGE=CFFEEFGGGEFFFFB:BCABC:BF4A>DGFFFFF0818(;CC,;@;F666CECC3C.74<?8?<>49>A26=.6@)(4008>A>A42<2:)2@A>A)
@M02352:288:000000000-CKWC8:1:1101:11640:8943 2:N:0:ACTGAGCG+GTAAGGAG
TAACCTTGCGGCCGTACTCCCCAGGCGGTCTACTTATCGCGTTAGCTTCGCTACTCACGACTTAAAGTCACAAACAGCTAGTAGACAGCGTTTACGGTGTGGACTACCAGGGTATCTAATCCTGTTCGCTACCCACACTTTCGCACATGAGCGTCAGTCTTTGGCCAGGGAGTCGCCTTCGCCACTGATGTTCCTCCAGATATCTACGCATTTCACCGCTACACCTGGAATTCCACTCCCCTCTCCACGACTCTATTCTGCCATTTCTAAATGACCCTCC
+
DFFFGGGFFGEDE@FCFGGGGGDEGGEGGGGGGGG9FFEGGGEF@EEFGFGGGGGGGG=7CFECE<?FGFCCAFG8EGGGGG?AFGGFGCEEG<F@@ECFGG<EF8ECFFEGGFFFGC,CFGGGFGGGGGDFGC@FEEFFFGEE>EGFCGCFE>CCGFFGFGCGGGG5B**6BA)?DCDFF4EGGC=CCEFFGFFFFA)*;2@F<AFCDEBGCFEFGEBF0>7FGD:5.9?FF=246<0<6?BFF444((4:?<2*)6*.5.))..:4:2)6)66,)4<(
@M02352:288:000000000-CKWC8:1:1101:9012:8965 2:N:0:ACTGAGCG+GTAAGGAG
TAACCTTGCGGCCGTACTCCCCAGGCGGTCTACTTATCGCGTTAGCTTCGCCACTAAAAGATCAAGTCTTCCAACGGCTAGTAGACATCGTTTACGGCGTGGACTACCAGGGTATCTAATCCTGTTTGCTCCCACGCTTTCGCACCTCAGTGTCAATATCAGTCCAGGTAGTCGCCTTCGCCACTGGTGTTCCTTCCTATATCTACGCATTTCACCGCTACACCGGAAATTCCACTACCCTCTACTGTATTCTAGACTAGCAGTATCAGATGCAGTTCCCA
+
GGGGGGGGFGGGGEGDGGGFGGGGGGGGGGGGGGGGGGGGGGGEDGFFGGGGGGGGGGFGGGGG8FGGGGGGGFGDGGGGGGGGGGGGGGGGGGGGGGGE7FGGFGGGGGGGFDGGG95,EDFGGGFGGGGGGGGGGGCEGGGGEGFGFGGGGGFFCGFCDGGGGFGCFFGGF5DDGGGFDCEEFCFECEGGGFFADFFGFGFFFF>DCCB>:@E=EA;6>*(0))4)39BFFFA<BBFB<?226<<B):94)-61)6?0(5)6).46:<A44)9<6A4).
@M02352:288:000000000-CKWC8:1:1101:28836:8988 2:N:0:ACTGAGCG+GTAAGGAG
TAACCTTGCGGCCGTACTCCCCAGGCGGTCTACTTATCGCGTTAGCTTCGCCACTAAAAGATCAAGTCTTCCAACGGCTAGTAGACATCGTTTACGGCGTGGAATACCAGGGTATCTAATCCTGTTTGCTCCCCACGCTTTCGCACCTCAGTGTCAATATCAGTCCAGGTAGTCGCCTTCGCCACTGGTGTTCCTTCCTATATACACGCCTTTCACCGCTACACAGGACATTCCACTCCCCCCTACTGTATTCTAGACTAGCAGTACCAGATGCTGTTCC
+
F<FF,CFG8FEGCFGEDFFGG7C,<FEEGGGGADFF,,CBFGEGGCGGGDE:CCFGFFFAF9DFG,<FEF9DDGGD+@FCCFECCGGGD7DFFC?FBCCFEG>,CBA=5FFGEDB,@D9DCFA9<FADAFD3D:8C7CC68D?ED8:?F:DGDA;:FGGGG=DFGGG??F;CFG*39?54):;?D6<6<?/CG?89);A++7++)3;5D*;DFF5A3)619F?F7<27()*//999>(4:((((((.5<<9>445*6<?<((4---).-),.))*.*5>4
@M02352:288:000000000-CKWC8:1:1101:13107:8995 2:N:0:ACTGAGCG+GTAAGGAG
TAACCTTGCGGCCGTACTCCCCAGGCGGTCTACTTATCGCGTTAGCTTCGCTACTCACGACTTAAAGTCACAAACAGCTAGTAGACAGCGTTTACGGTGTGGACTACCAGGGTATCTAATCCTGTTCGCTACCCACACTTTCGCACATGAGCGTTAGTCTTTGGCTAGGGAGTCGCCTTCGCCACTGATGTTCCTCCAGATATCTACGCATTTCACCGCTACACCTGGAATTCCACTCCCCTCTCCAAGACTCTAGTCTGCCATTTCTACATGACCTTCC
+
FFGGFGGDGGDFDGGGGGGGDGG,@@CBEGGGGGGGGGGDGGGFFGGGGGGGGGGFFGDGGGGF9FFCEEGCCC8FFGGFGFGG9FGFFFCCCCFG+A+BCC,=E8EFGGGCGGGGGC,CECBFFEGGG=CEGD9FE8?G9EEC8EEC9,<734*5CFFF9FE,3,,4,,,>BFCC9D*;?C=CD6E,,,>:C?7C3A6>FGCGFF+531=3:6):C;>B07<@45:42:*01=A44:0<B(8:7:A???<A:464::6)64,)6.65:))..4?:/577
@M02352:288:000000000-CKWC8:1:1101:25234:9010 2:N:0:ACTGAGCG+GTAAGGAG
TAATCTTGCGACCGTACTCCCCAGGCGGAATGCTTAATCCGTTAGGTGTGTCACCGAACAGTATACTGCCCGACGACTGGCATTCATCGTTTACGGTGTGGACTACCAGGGTATCTAATCCTGTTTGCTCCCCACACTTTCGTACCTCAGCGTCAGTATCGAGCCAGTGAGCCGCCTTCGCCACTGGTGTTCCTCCAAATATCTACGAATTTCCCCTCTACACTTGGAATTCCACTCACCTCTCTCGCACTCTAGACTGATAGATTTGGAGGCAGTTCCAG
+
FEGDGGFDFGGGGGGGGGGGG:F:FC@6C@FFGGFC@@F,@FFEDF5EFGGFGGGCFGGGGGDCFEFCFEFDEGGEBEEGG,,AE9@FGGGGGF?=4CFD79EFF=E8?F>?>F,,C,CFF9,CED<=EFGECC++@=8@>CFFG7@848,CEGGC<@@=*@FCE:F,DFCEG5D45DGF>D5**<;>,/=@F?FFFF=FF+@>5@>D*1)@7+.;3:8EC+:FG746)=?F464<(38441),.8?(46((.644<2??A))).5:922<<:?>:?>9<)
@M02352:288:000000000-CKWC8:1:1101:6696:9031 2:N:0:ACTGAGCG+GTAAGGAG
TAACCTTGCGGCCGTACCCCCCAGGCGGTCTACTTATCGCGTTAGCTTCGCCACTAAGTCATTACAACCCAACAGCTAGTAGACATCGTTTACGGCGTGGACTACCAGGGTATCTAATCCTGTTTGCTCCCCACGCTTTCGCACCTCAGTGTCAGTATCAATCCAGAGTGTCGCCTTCGCCACTGATGTTCCTTCCAATCCCTACGCATTTCACCCCTACACTGGAAATTCCACCACCCTCTACAGTACTTTAGTTTGCCAGTTCAAAATGCCGTTCCAAG
+
FFFFGFFCFGDGEDFEC,CFFE7@,<@CC@FFFFFEEFEEEFGCFGGGFFEFCF<FFGFGFGFFGGGGGDEEG+B8<EFF<EEFDFEEFGGGGGGG@CF+BDFFGF?FGDFFGFF=DF<CADB9=BF;F@F+8<EEG8FGCEECG887,@DFE79,,2D,6<;,6@:FF@;>17*7?6:?B4EC4<++5CFGCE+17612);A78)02**3;FF@):5128:2**78>4@48F?12(4<((.))45><26)))).*.4@293246<2:.))))-83<()-.
@M02352:288:000000000-CKWC8:1:1101:15551:9039 2:N:0:ACTGAGCG+TTAAGGAG
TAATCTTGCGACCGTACTCCCCAGGCGGTCAACTTAGTGCGTTAGCTGCGCCCCCCACGTCTCAAGGACACAAACCACTAGTTGACCTCGTTTACGACGTGGGATACCCGGGTATCCAATCCTTTTCGCTCCCCCCGCCTTCGTTCCTCAGCGTCAGTATCTTTCCCGGTGGCCGCCTTCGCCAATGGTTTTCCTTCCCATCTCTTCGCATTTCCCCTCTACACCGGAAATTCCACCACCCTCTACATCACTCTAGTTTGCCAGTTCCAAATGCAATTCC
+
<F,FFGGGGDEFFGGGGGGGGGGEGGGG++6CFFGG,F<FGGGGGFG9B:FE+@+C+@>CF8E,C,,,,B<,+?,+,:49,,C,,,,,,+:AF=E++8+4+4+,,3,D,+8F>C,8,,8,>F,3,@,>@+,>FG*3*4*>B9*=:2D:,,4,*::**2,2,@,2=F,18FC5<C</758*)2=7)3+++3*>*47A<?)*8*7?>*/*1*75D8)1C)4:)0))*)-)4>6F46)6?(4:?132).))))).66)/.5*))5).44<).4)-59?)83):
@M02352:288:000000000-CKWC8:1:1101:28883:9063 2:N:0:ACTGAGCG+GTAAGGAG
TAACCTTGCGGCCGTAATCCCCAGGCGGTCAACTTAGTGCGTTAGCTGCGCCACTCACGTCTCAAGGACACAAACGGCTAGTTGACATCGTTTACGGCGTGGACTACCAGGGTATCTAATCCTGTTTGCTCACCACGCTTTCGCACCTCAGTGTCAGTATCAATCAAGAGTGTCGCCTTCGCCACTGATGTTCCTTCCTATACCTACGCATTTCATCGCTACACAGGAAATTCAACACTCCTCTATCGTACTCTAGCCTGCCAGTCTCGGGTGCAATTCCA
+
FBF,;CF<,@FEGGGD,<FACFGEFGGGGC@EEEFGGFA@FGEGG9EFFCCGGEGFFCAF7,FFFG?F89CCEF,=?FB==<E9FFFC,CD8<F,?=F=FGFGGFDF,BFF:AF8=EDFG9FFGFGFF9DG,B,@FEGEEGC6CE8**@BEGGG:FGGGGCFFGG,?>EAF,?59F4;D6):==DFFG7,,4B?@3))1;:C++)1;D35BCD83+5;(33BE)*>?G?4=7**)631)4(5().).840(8<A96-,73?8))).).46669()-9-6:)
@M02352:288:000000000-CKWC8:1:1101:12291:9086 2:N:0:ACTGAGCG+GTAGGGAG
TAACCTTGCGGTCGTACTCCCCAGGTGGTCTACTTATTGTGTTATCTGCGCCACTCACGTCTCCAGTCCTCACACACCTAGTTTACATCGTTTACGGCGTGGACTACCAGGGTATCTATTCCTTTTTGCTCCCCACGCTTTCGTCCCTCAGCGTCAGTTTCTTTCCAGGTGGCCGCCTTCGCCACTGTTGTTCCTTCCAATCTCTACGCCTTTCACCGCTACACTCGAAATTCCACCTCCCTCTTCAGTACTCTAGTTCGCCCGTCCCACATCCCCTTCC
+
,CBFAFFFFFD6++8<DFGGGGF,F,;6,,,;C@F,,;E,,CFG,CEEDF7F+B6C<<E@@A<,,4,,:,:,,:C,,86:CF9,6CE<,,:CF?F7@F@F++4<F<FG=<E7A8=BC=,46AC,AE,@>9EEFG,@EE8CDF8D+@?C,,,2+@@E>F,,,@C;,8,,7>:*@@5D?CCA*9**;,4,,0=<8*=946+=821=?+=*)*25:A)++)(,6><FC*,*6)5+34)4:(.(40(.-5)-))6<9).*).*(,(((4,(()(-,)(7(714:
@M02352:288:000000000-CKWC8:1:1101:28845:9100 2:N:0:ACTGAGCG+GTAAGGAG
TAATCTTGCGGCCGTACTCCCCAGGCGGTCTACTTATTGCGTTAACTTCGCCACTGAGTCTTTACAACCCAACGGTTACTCGCCTTGTTTTACGGCTTGGACTACCAGGGTATTTAATCTGTTTTGCCCTCAACGCTTTCGCACCTCAGTGTCAGTATCAATCCAGAGGGTCCCCTTCGCACCTGTTGTTCCTTCTATCAACAACGCATTTCACCGCTCCCATGGAAATTCCCTACCCCTCTATTGTACTAATGCCAGCAATTTACCGTTGCAATTCCAAG
+
,B,,CFFGGCCC@EC;F8E8FEDEFGGG:7B,EEFF<,FEEGGE,FGGGC,@CEG,,C6,,,<CFDBEF,4CC,84B=,,9++++8,,CE=5,8++++8+,5,6E8,,::,,,,,6338,,7?F,,8,7,@,,,++8A@3++4:>,,+5,,7@,,@,,,73,@,,7>,**16,4/C9**3*)*48,,,4:C+=*+0*++++*/*/))2:7;++;)23)(.())0CF<*.*****)(((-,(.2:)-)).)-))).)))734))).:)((,((4)*)*))..
@M02352:288:000000000-CKWC8:1:1101:11236:9160 2:N:0:ACTGAGCG+GTAAGGAG
AACCTTGCGGCCGTACTCCCCACGCGGTCTACTTCTCGCGTTAGCCTCGCCACTAAGTCATTACAACCCAACGGCTAGTAGACATCGTTTACGGCGTGGACTACCAGGGTATCTAATCCTGTCTGCTCCCCACGCTTTCGCACCTCAGTGTCAGTATCAATCCAGAGTGTCGCCTTCGCCACTGATGTTCCTTCCTATATCTACGAATTTCACCGCTACACAGGAAATTCCACACTCCTCTATCGTACTCTAGCCTGCCAGTATCGGGTGCAATTCCAAG
+
6F<;CF<CF:6+@FG>FFG8:,+8@7B7C:C@FF,9C@:FCCE7F,5,B:+B=CEAA,9<<,CFFD,4B=C:,=7:==FGFCF9,BF<EB7FFFE:8+@:BFDFC<DFE,,5FDD9,ED,>F83,3,3D=>@F++B++7+5C:@:DFC,,2@A,DEB,522>>9::BDF?@*:DDD?<6?*/<?C?+>+>:C5=37F=7:71;;F)2*7;F7;35?>9;?@2.**,7)86=*641((3)4))::1(23(-6A9:?BB4(445-64<0(.-().*)*..))
@M02352:288:000000000-CKWC8:1:1101:16165:9168 2:N:0:ACTGAGCG+GTAAGGAG
TAACCTTGCGGCCGTACTCCCCAGGCGGTCAACTTAGTGCGTTAGCTGCGCCACCCACGACTCAAGGTCACAGACGGCTAGTAGACAGCGTTTACGGTGTGGACTACCAGGGTATCTAATCCTGTTCGCTACCCACACTTTCGCACATGAGCGTCAGTTACTGACCAGGGAGTCGCCTTCGCCACTGATGTTCCTCCAGATATCTACGCATTTCACCTCTACACTCGGAATTCCACTCACCTCTCTCGAACTCAAGACCAGGAGTTTACAAGGCAGTTCC
+
FGGGGGGGGGGGGGGGGGGGGGGGGGGDFGGGGGGGGGFGGGGGGGGGGGGGGGGGGGFFGGGGCGGGGGGDGGGGGGGGGGGGGGGFGGGGGGGGGGGGGGGGGGGGGGGGGGGGGGGGGGGGGGGGGGGGGGGDEGGGGGGGGGGC6DAEEGGGGGGFFGGFGGGGGDGGGGGGGGGF4<EGGGFGFGGGGEFE@FF:A:AFEFFGD537DFFFGFFFFF<?*74D>@FFFFFBA?1:??F41)4<B04:<7>623F<?F:(,32<944)31),).-.
@M02352:288:000000000-CKWC8:1:1101:11226:9175 2:N:0:ACTGAGCG+GTAAGGAG
CAACGTTGCGGCCGTACTCCCCAGGCGGACTACTTATCGCGTTAGCTTCGCCACTAAGTCATTACAACCCAACGGCTAGTAGCCATCGTTTATGGCGTGGACTACCAGGGTATCTACTCCTCTTTGCTCCCCCCGCCTTCGCACTTCAGTGTCAGTATCAATCCAGAGTTTCGCCTTCGCCACTGACGTTCCTTTCCTTGTCTTCGCTTTTTACCCCCACACCAGAAATTCTACCCCCCTCTATCGTACCCTAACCTACCACTATCGTCTACACTTCCAA
+
,C,E6CFCC+@CFEGEGGGGGGGGG,@F++@<EFGGAEGGCGGDCEFFGGGGGG,CFF<,CE<FGDFGDC,,BC@C@+BFGG,F,FGEG@FD,,5E+@4C:F,AF<FC+83:F<,33C<FG,7F=9,,6,>C3C<C*:>9***@*3>:<B5=DC,;D;,,,76,,?,82,2?CGG<*?*:89C+*3+*;:30@7+.)+3+1*++9)5*::?*/980;)(72@B3**,6:*1*0*-((4((41).),(((())((.5.(0()),5))(((,(.6(*.94))
@M02352:288:000000000-CKWC8:1:1101:11847:9178 2:N:0:ACTGAGCG+GTAAGGAG
TAACCTTGCGGCCGTACTCCCCAGGCGGTCAACTTAGTGCGTTAGCTGCGCCACTCACGTCTCAAGGACACAAACGGCTAGTTGACATCGTTTACGGCGTGGACTACCAGGGTATCTAATCCTGTTCGCTCCCCACGCTTTCGTGCCTCAGTGTCAGTATTTGTCCAGGTAGCCGCCTTCGCCACTGATGTTCCTTCCAATCTCTACGCATTTCACCGCTACACTGGAAATTCCACTACCCTCTACAATACTCTAGGTTGCCAGTTTAAAATGAAGTTCC
+
EGFGGGGGGGDFGGGGGGGGGGGGCGGGCFFFGGGGGFACGCFGGGGGGEGGGGGFGGGGGGGGGGGGGGGGFGGGGGGGGGGGGGGGGEGGGGCFGGGGGGGGGGGGGGGGGGGCFGFGGFGCFGGGDC@FGGGGGGGE?FDCCEFFGGFGGGGGGGGGFF;BE;,>8AD9FGGGGGGFFGGGGGDFCEFC:CFEEFFFFFA76A=*97ADGFF6@BF>F3,77*,>,7==?*)-:8(418??7>4?<>>><))*).931<))5)))6<44>9F294A<
@M02352:288:000000000-CKWC8:1:1101:3019:9220 2:N:0:ACTGAGCG+GTAAGGAG
TAATCTTGCGACCGTACTCCCCAGGCGGAATGCTTAATCCGTTAGGTGTGACACCAACAAGCATGCTTGCTGACGTCTGGCATTCATCGTTTACGGTGTGGACTACCAGGGTATCTAATCCTGTTTGCTCCCCACACTTTCGCACCTCAGCGTCAGTATCGAGCCAGTGAGCCGCCTTCGCCACTGGTGTTCCTCCGAATATCTACGAATTTCACCTCTACACCCGGCATTCCACTCACCTCTCTCGAACTCAAGCCCACGAGTTTATATGGCAGTTCAAG
+
<E@EFGGGGGGGGGGGGGCGGGGEGGDEECFCEGGGCCFFGGGGDCACGGGGGGGGCGGGFCFGGGGGGGGGGGFGGGGG8FC<?ACFGFFDFDEGBFGGCFGFGGGGGGCFFFGFGG9FFEGGGCCGGGGF>,@>E8FGG=EGG=FFGFFECEE6@D9,CCCCEGGGFFGG:EDG7CF4*/:CFC,C<FGGGFFFFDFGF+8CCFFG7=AGDAC*+;;@EF=)>CB51<FFFFF5::>140),,)().:36A>2??0>(--4:(.6).).<:00266)..
@M02352:288:000000000-CKWC8:1:1101:27389:9223 2:N:0:ACTGAGCG+GTAAGGAG
TAACCTTGCGGCCGTACTCCCCAGGCGGTCTACTTATCGCGTTAGCTTCGCCACTAAGTCATTACAACCCAACGGCTAGTAGACATCGTTTACGGCGTGGACTACCAGGGTATCTAATCCTGTTCGCTACCCACACTTTCGCACATGAGCGTCAGTTACTGACCAGGGAGTCGCCTTCGCCACTGATGTTCCTCCAGCTATCTACGCATTTCACCGCTACACCTGGAATTTCACTCCCCTCTCCAACACTCTAGCCTGCCCGTTATAAATGCAATTCCCA
+
CBFEFFG<EGFDEFGGGGGGGGG7<E@@FFGGGGGGGGGGDCGGGC9FGGGGGGGGFGCFGGGGFCEGGCEGEECGGGFGGGGGGGGGFGGGGGDGGEEB=FE<D8<FGGG?FCFGEGGGGGAFGDGG6@FGCGG7,3;E+AEGEDEC2@CC>EEGGGGGGF76D:1=>B1BCE**28C5:CE7;+++><EC+1;35);:1>FG355>3EF7C?<7=31>BF?FF<:G>F*9**.6((44<(4?<?(3<21>A2))4,<1(((((,-))).))-7-9>?2
@M02352:288:000000000-CKWC8:1:1101:27612:9223 2:N:0:ACTGAGCG+GTAAGGAG
TAATCTTGCGACCGTACTCCCCAGGCGGAATGCTTAATCCGTTAGGTGTGTCACCGAACAGTATACTGCCCGACGACTGGCATTCATCGTTTACGGTGTGGACTACCAGGGTATCTAATCCTGTTTGCTCCCCACACTTTCGTACCTCAGCGTCAGTATCGAGCCAGTGAGCCGCCTTCGCCACTGGTGTTCCTCCAAATATCTACGAATTTCACCTCTACACTTGGACTTCCACTCACCTCTATCGAACTCTAGCCTGATCGTTTTGGAGGCAGTTCCA
+
BE@FGFGGGGGGCCFFGGGGGGGFFGEEEEGGGGGGGFGFGGGGGGGGGC@FGGGGG7BEFFFGGGGGGGGGGGDCCEGCF,,?<EFFGGGGGGGFBFGGGGGFFGFGFG7,3DCFGDFFGFFGDF@FGGGGGGGCCCFFDCFFGB:+7887>EGGGCFFECDEECFF9EFGGGGGDDFFAG==8,,5*:8CF3+35)8>8:@CEFFG4AFDG67BAFF<6+4@C*)9)9@FFF2AFFF0<(,))6(8(8?DF>>*()),6)(..:<?(:(4:()3@AAA
@M02352:288:000000000-CKWC8:1:1101:6657:9226 2:N:0:ACTGAGCG+GTAAGGAG
TAACCTTGCGGCCGTACTCCCCAGGCGGTCAACTTAGTGCGTTAGCTGCGCCACCCACGACTCAAGGTCACAGACGGCTAGTTGACATCGTTTACGGCGTGGACTACCAGGGTATCTAATCCTGTTTGCTCCCCACGCTTTCGTGCCTCAGTGTCAGTATTTGTCCAGGTAGCCGCCTTCGCCACTGATGTTCCTTCCAATCTCTACGCATTTCACCGCTACACTGGAAATTCCACTACCCTCTACAATACTCTCTTTTGCCAGTTCAAAATGCAGTTCC
+
EGGGGGGGGECGGGGGGGGGGGGEGFFGCEDEFGFFFFGEGGGGEFGGGGGGGGGGFGGGGGGGGGGGAEFGDGD7FGGGGGGDGGEFFG?FGEGCEEGGDE7CFGGGGDCFGGGE;FCFDDDDGGGGGGGGGGGG+:E>7,5:5BFGGFDFGGGFGG@;DGGGGGFFEGGGGGGGGGGF>GGEGGC7;@EGGEFFAFFGFG+:<6CF578CCFFF:.74(7<FCD<*77=BFF<4<(3:13427A<,:2:><4.*.6@A7<228<<2).-4<A*98>2<
@M02352:288:000000000-CKWC8:1:1101:19609:9235 2:N:0:ACTGAGCG+GTGAGGAG
TAACCTTGCGGCCGTACTCCCCAGGCGGTCTACTTATCGCGTTAGCTTCGCCACTAAACTCTCAAGTCTTCCAACCGCTAATATGCATCGTTTACGGCCGGGAATACCAGGGTAACTAATCCTTTTTGCTCCCCCCGCTTTCGGACCTCCGTGGTAATATCAGTTCAAGTAATCCCCTTCGCCCCCGATGTTCCTCCCGATATCTACGCATTTCACCGCTACACCTGGCAGTCCCCTCTCCTCTCCCAAACCCTAGCACACCATTTCTCCATTGAAATCC
+
,CFEFGGGGCGGGDEFEGGGGGGEFGEBFC@CEGGGAFFGGGGGDFGGGGCG7FGDE,,,,666EEFE<CFGGF8,=7+++,<,,,,9,:BFGB,B7@+++84+,,,BF=F7B8,883DD,C=,:FGDE=A:DG+@@>3>FF:*111*22*46**5>;2CC,,<,7,,6@C2,C+;7*;8)/8*:**3**<D+9642)8D:))2.0*9>*7CC@)7C)((4:)7F*,*,000608((((,4),.4((,(.((((().)*(.4?2)-)))).-))*.*.-4
@M02352:288:000000000-CKWC8:1:1101:2867:9262 2:N:0:ACTGAGCG+GTAAGGAG
TAACCTTGCGGCCGTACTCCCCAGGCGGTCAACTTAGTGCGTTAGCTGCGCCACCCACGACTCAAGGTCACAGACGGCTAGTTGACATCGTTTACGGCGTGGACTACCAGGGTATCTAATTCTGTTTGCTCCCCCCGCTTTCGTTCCCCAGTGTCAGTATTTGTTCAGGTAGCCGCCTTCGCCACTGATGGTCCTTCCAATCTCTACGCCTTTTACCGCTACACCGGAAATTTCCATACTCTCTTCACTACTCTAATTTGCCAGTTCAAAATGCATTTTC
+
GGGFFFGGFECEGDFFCGGGGFGCGGGE@@6CEEGG9CEFGGGCFGD@FGFGEG<:68@>CFE<FF<FCGGF9,B@+C>@E,,B,5,5C:=FF=FC+===:F@A<,>BFFGG=<,,,,9=,37,FFF7C;,:FF@:8@33><*=,>,*,6*1>=,1;,,@BF,?,?CF;3,<E,15C<D83*=556697++;+5667A6;60++)09*)*)9C=)9973,-)540/3)()19*92<).:)..44):4)6-2<B2.*..*).)-.).)-:4-)-./)04)6
@M02352:288:000000000-CKWC8:1:1101:22217:9298 2:N:0:ACTGAGCG+GTAAGGAG
CAATCTTGCGATCGTACTCCCCAGGTGGGACACTTATCACTTTCGCTTAGTCACTGAGATAAATCCCAACAACTAGTGTCCATCGTTTACGGCGTGGACTACCAGGGTATCTAATCCTGTTCGCTCCCCACGCTTTCGTCCATGAGCGTCAGTACATACGTAGTAGACTGCCTTCGCAATCGGTATTCTGTGTAATATCCATGCATTTCACCGCTACACTACACATTCTATCTACTTCCATATGACTCAAGTCAACCAGTATCAAAGGCAGTTCCATAGTT
+
F@EGGGGGGGDGE7FGGGGGGGG7FGFGGGGFFEFFGFCFGGGGGGGG,@FFGCFFGDGGDG9FGFGGGGGGGGGGGGGCDCFG7FFFFFGDFEFGGGGGGGFGCFC?FGGFGFGGFGFGGFDDG=FFG8ECG:>:BEGGE+@E9BFGGGG>DFFACC<CE:FCF,@DCFEDDFGDD>5@AG*4;F:FEDD7F6=E<=9+=B+85B8BFFA?DB94CA;EE43A8C3:)311:8CCECFEFEEE<CEFE1<?CC3F@3)-)).4)6).(,4:4>=2@445A
@M02352:288:000000000-CKWC8:1:1101:4296:9299 2:N:0:ACTGAGCG+GTAAGGAG
TAACCTTGCGGCCGTACTCCCCAGGCGGTCAACTTAGTGCGTTAGCTGCGCCACTCACGTCTCAAGGACACAAACGGCTAGTTGACATCGTTTACGGCGTGGACTACCAGGGTATCTAATCCTGTTCGCTCCCCACGCTTTCGTTCCTCAGCGTCAGTATCTGTCCAGGTGGCCGCCTTCGCCACTGATGTTCCTTCCAATCTCTACGCATTTCACCGCTACACTGGAAATTCCACCACCCTCTACAGTACTCTAGTTTGCCAGTTCAACATGCAGTTCC
+
AFGGFGGCE@EGGGGGGGFDGGGGGGGFFEFFGGGGGGGGGGGGDGGGGDGGGGGGGGGGGDG,EFGGGGGGGGGGGGGGGGFGGGGGGGGGGDGDEGCF:FFFGGGFD@EFGGFEGGGGGFFFGGCEGCFGGEGGGEEGGGGGGGGCF9,@:CEG*27;@CFFCGCEGGG588DGGDGF>DECC?EFC7<@FCFE@F+3;<+;?=@*8*7DGF2BF3>;>3,<:4<*3=7=6@<9<<FF?1(8<D2)).9AF)566)@)5<48499)644:()0<*.64
@M02352:288:000000000-CKWC8:1:1101:5325:9307 2:N:0:ACTGAGCG+GTAAGGAG
TAACCTTGCGGCCGTACTCCCCAGGCGGTCTACTTATCGCTTTAGCTTCGCCACTAACAGATCAAGTCTTCCAACGGCTAGTAGACATCGTTTACGGCGTGGACTACCAGGGTATCTAATCCTGTTTGCTACCCCCGCTTTCGCACCTCACTGTCAGTATTGTTCCTGTGAGTCGCCTTCCCCACTGATCTTCCTTCCCATCTCTACGCATTTCACCGCTACACAGGAAATTCCACTCACCTCTACCATACTCTACTCCGCCAGTTTTGAATGCCTTTCC
+
EF<@@EGGGC+@BCFFFGGGGGF,C,@@@:FFGFFGFCFD,CDG9@FG9@CFDEAFG,,6C<EE8FGCGGGGCCF74>FEDF@AAFBF9+B=D+AF+C7:+4?ACFCEB,>+DFAFGF<@B9DFFFFGGGCFGG++8+:+DFEEEGG*@>,73BCA73;EC;,>9,,,5,2??FCDDDGF)*4,9E?EF,1==;A5AF)*;CFGE++*1/.:1;)+552395259>0C,)*8@*6)57.237:42<<:242>?5-*))0(--1().--(-)))6))/.:<
@M02352:288:000000000-CKWC8:1:1101:5340:9319 2:N:0:ACTGAGCG+GTAAGGAG
TAACCTTGCGGCCGTACTCCCCAGGCGGTCTACTTATCGCGTTAGCTTCGCCACTAAAAGATCAAGTCTTCCAACGGCTAGTAGACATCGTTTACGGCGTGGACTACCAGGGTATCTAATCCTGTTTGCTACCCACGCTTTCGCACCTCAGTGTCAGTATTGGTCCAGTGAGTCGCCTTCGCCACTGATGTCCCTTCCCCTCTCTACGCATTTCACCGCTCCACAGGAAATTCCACTCACCTCTACCATACTCTAGTTCGCCAGTTTTGACTGCAGTTCCA
+
9FGGDFGGGFCC@FFGGGGGGGGGGCFGCGGCGGGGGFFGEGGGGGGGCGGG@FGGGGFGC<CF8EEFAFGGGGGDEGEGGGGGGGDEE+44FDFGGGCC=7FBFGFFD8C+,63EDC,ADFGGGGGGFAFFGGDCECEGGGGEEG>FF,<CCAC:ECF9CACDFFGGEA9DGGCDGC5A4C:78FF,1,5+3;FA1A)*;C;GFA6*>=):;CEFCD@6(87>FF0/4)**9*6<AB:08?BF<BF?9B:)4:5/6)9:(-49?2<<:?)6616(=)4.-
@M02352:288:000000000-CKWC8:1:1101:3951:9341 2:N:0:ACTGAGCG+GTAAGGAG
TAATCTTGCGACCGTACTCCCCAGGCGGTCTACTTAGTGCGTTAGCTGCGCCACTAAAGTCTCAAGGACCCCAACGGCTAGTAGACATCGTTTACGGCGTGGACTACCAGGGTATCTAATCCTGTTTGCTACCCACGCTTTCGCACCTCAGTGTCAGTATTGGTCCATTGAGTCGCCTTCGCCACTGATGTTCCTTCCCATCTCTACGCATTTCACCGCTACACAGGACATTTCACTTACCTCCACCATACTCTACTTTGACAGTTTTTATCGCCACTCC
+
@EFFGGGGFGGEGGGCEFGGFEGGGGEEF+BCFFGG@CG9FGGGFGGG8FDGGGGCFFCFEFGEGGF8FG:=:,?B:CGC<BFDFG,?<=BFF?<FC@@C@FCFG@?=FC77ADFCFC<FDFCCFGGGGGGDFGDFEGEC8DE+@+83@,@C9EEF,3=EF;FEFG,,6DC,DF7D9?C6):8CDGCFAFFDFCFEE).*;C+;<@CC<5>>DF?FGD99;>2?F4(*(0=***-66)).4)-(((.(-)4-).61..*)).))).6)(())(-)().(.
@M02352:288:000000000-CKWC8:1:1101:15336:9346 2:N:0:ACTGAGCG+GTAAGGAG
TAACCTTGCGGCCGTACTCCCCAGGCGGTCAACTTAGTGCGTTAGCTGCGCCACCCACGACTCAAGGTCACAGACGGCTAGTTGACATCGTTTACGGCGTGGACTACCAGGGTATCTAATCCTGTTTGCTCCCCACACTTTCGCACCTCAGCGTCAGTATCGAGCCAGTGAGCCGCCTTCGCCACTGGTGTTCCTCCGAATATCTACGAATTTCACCTCTACACTCGGAATTCCACTCACCTCTCTCGAACTCAAGACCAGGCATTTACAAGGCAGTTCCA
+
DFGGFGGAFEGGGGGGGGGGGGGEGGGGGGGGGGFGFFAFGGGGGGGGGGGGGGGGGGGGGGGFG<EFGFGGGGGDDGGGGFFGGGAFGGGGGGGGGGCGGGGGGGFGFFGDGGGGFGF,EGG9FFGGGGGGGG?F@CCFGGGGGGGDGGGGGGGGGGFGD@EEEGC583?CEEDGGDDFFGGGGGCGE?E>;CCEF>A*0*774@B>97><CFBFG*8?AFAF*0,9(8;@??)2-((5?)4)8)438(.46).6).<78?(()5<ADAA?:B>?F4<A)
@M02352:288:000000000-CKWC8:1:1101:2836:9349 2:N:0:ACTGAGCA+GTAAGGAG
TAATCTTGCGGCCGTACTCCCCAGGCGGCATACTTATCGCGTTAGCTTCGCCACTCAGTCATTCAAAGCCACCGGCAACTAGTCATCATTGTTGCCGGCCACGACTACAGGGTTATCTACTCCTTTCCGCTCACGATGCCTTCGTGCCTCGTCGTCATTAACTGAGTATGACGCCGCCTTCACCATTGGTGTTCCTCTTAACATCTCATCTTATCGCTGCTCCACCGATCATTCCGTCTCCTCTCGCCTTCCTCCCTTCTAGTATCATGTGTTATTCTAT
+
EFC@FGGGGG++@CFGGGGGGGGGG8FG++6CCFGGCG<F+@FCEGG95@=FEG8,EEA9C,E,,5,5,:4C,++8+74<,E,,5CF,9,:<5,,:4+4++4+8F@F<,5,+,333,C,3@,8,:,,36BCG<F,+4++37,3*3*5394**6*44=,2,2,,,,,,6,,,,4=)1))*.6*5+*+15+4*1:3+))++33+13=+;7++*2**6)*7013*)/0*(),)596*)..(,(.6()(((((-226-(72)<2)-)-))))-.).(.9)*)))
@M02352:288:000000000-CKWC8:1:1101:28119:9382 2:N:0:ACTGCGCG+GTAAGGCG
CAGTCTTGCGACCGTACTCCCCAGGCGGAATGCTTAATACGTTAGGTTTGACACCGACCAGCTGGCCAGCTGATGTCTGGCATCGATCATTTACGGGCTGACCTAGCTAGGTAATTCTTTCCGCTCCCTCCGCTCTCGTCCCTACCCCACCGTCCATACCTAGTCGGCTACCCGCCCTACCCATTGTTTTTCTACCGAATATTCATTTCTTCCATCCCCAACCTCGTATTTCCACTTACCTCACACGCACTCCAACCCATGACTTTCGTAGTCACATACTT
+
,C,CEFGGGGGGGGGFGGGGGGGGG,@F+@F,FFGG9,,<,CF,C,E,,B,CFF,+@+++,,,,,8,,,C,4,5,9,,,,:EF8+,B,+,,,,<++4+6+,,B<,5<,5,,:F,,,,,,,,,8+@+6@,88+B++663@333,,6,5++++*6*3*@@,,,7;E,*1***4?29D<)2*)/*,,+,,+**80+)+)())28:+1/:+1;+;+1+)+/),(,.2)**,*()98*0.6--4(4)(().(((,(.(..66(.(4))))))-(.(())/)*6)).
@M02352:288:000000000-CKWC8:1:1101:13531:9383 2:N:0:ACTGAGCG+GTAAGGAG
TAATCTTGCTACCGTACTCCCCAGGCGGAATGCTTAATCCGTTAGGTGTGTCACCGAACAGTATACTGCCCGACGACTGGCATTCATCGTTTACGGTGTGGACTACCAGGGTATCTAATCCTGTTTGCTCCCCACACTTTCGCACCTCAGCGTCAGTATCTGTCCAGGTGGCCGCCTTCGCCACTGATGTTCCTTCCAATCTCTACGCATTTCACCGCTACACTGGAAATTCCACCACCCTCTACAGTACTCTCGTCTACCAGTTCAAAATGCAGTTCCAA
+
<AGGGGGGG,FGFCGFGFGGGGGGGFEFGGGGFFGGGGGGGGGGDGGGGGGGGGGGEGGGGFGGGGGCFFGGGGGGGGG8FCFGGGGGGGGGGGGDFGGGGGGFFC=FG>FGGGGGGFGGGGGGGGCEFFFGGGGGGGGGGGGGGGGGGDGGGGGGGGGGGGGGDGG,@:F>GDGDDGGF>C:EFGGG7=EDFEFFFF6FFGFGFFFGDEEGGFEFEABFBFDF473<3BFFFFAF??FF<??3<A069<22))-7<03>AF7AA<A)632-64/<F<)..
@M02352:288:000000000-CKWC8:1:1101:28098:9384 2:N:0:ACTGAGCG+GTAAGGAG
CAATCTTGCGACCGTACTCCCCAGGCGGAATACTTAATCCGTTAGGTGTGACACCAACATGCATGCTTGCTGACGTTTGCCATTGATCGCTTACGGTGTGGACTATCAGGGTATCTCATCCTGTTTTCTCCCCACCCTTTCGCACCTCTGCGTCAGTATCCAGCCCGTGACCCGCCCTCTCCACTGTTATTCCTCTGAATATCTACTAATTTCACCTCTCCACCCGGAATTCTCCTCACCTCTCTCGAACACCATACCTGCACTTTATCAGCTACTTCCCA
+
,@,=EFFFGDBC:CF-FFFEFF@CF,@F7FF9FFG9,,,<@FF7@,C,A:9FGG7@FE?,9B,C9<F<,F99,C?C,,?,5CFF,,F??+4D@AB?EC7=7E85A,,95B?EA<AE,,,,4,7AFE,@EDGG:<+@88833++=B+38,,,+++34,3,@,7,>+*3@@**3,9C;*/;9@7D?:4=,14<=1*=*)1+=6:B7*1+3++12++/=+..(,:;)/7(7(.;8++/-(-,(),8(3<(2:69((,)*(.*-(((),-5-))))).*4*)-()
@M02352:288:000000000-CKWC8:1:1101:27238:9444 2:N:0:ACTGAGCG+GTAAGGAG
TAACCTTGCGGCCGTACTCCCCAGGCGGTCAACTTAGTGCGTTAGCTGCGCCACTCACGTCTCAAGGACACAAACGGCTAGTTGACATCGTTTACGGCGTGGACTACCAGGGTATCTAATCCTGTTTGCTCCCCACGCTTTCGTGCCTCAGTGTCAGTATTTGTCCATGTAGCCGCCTTCGCCACTGATGTTCCTTCCAATCTCTACGCATTTCACCGCTACACTGGAAATTCCACTACCCTCTACCATACTCTAGCTTGCCAGTTCAATATGCAGTTCC
+
FDCFFEFGFD@ECFFE:FCFGGG:FDC:CCGGGGGGCEC,FFFEGFGGGGDGGGCFGG8FGGC9CCDFGGGGGGFCGGGGGDE9FGGFGGFGCFGGDCEEE@FGGGGFFGEFFDCDGFGGGGGGGGGGFGFFFEGGCGGEGGGGDGDGGFGGCAFCCF,EDGCGDBE,2<;?9?4C;DD?4?CEGF?CFG7FFEFEAA6;AFFCC+6DDCDGGFFF9>@F952;C*174?/9@F4642.464::).)462742<49))1(879:36>)6)64<2*)162<
@M02352:288:000000000-CKWC8:1:1101:23454:9473 2:N:0:ACTGAGCG+GTAAGGAG
TAACCTTGCGGCCGTACTCCCCAGGCGGTCAACTTAGTGCGTTAGCTGCGCCACCCACGACTCAAGGTCACAGACGGCTAGTTGACATCGTTTACGGCGTGGACTACCAGGGTATCTAATCCTGTTTGCTCCCCACGCTTTCGTGCCTCAGTGTCAGTATTTGTCCAGGTAGCCGCCTTCGCCACTGATGTTCCTTCCAATCTCTACGCATTTCACCGCTACCCTGGAAATTCCACTACCCTCTCCAATACTCTAGTTTGCCAGTTCAAAATGCATTTCC
+
EFFGGGGFDGGGGGGGCGGGGGCBFFEDF7FGGGGGGGGAFFFGGGGGGGGGGGGGGGGGGGGGGGGFFGGGGGGGGGGGGGGGCFGGGGGGCGGGGDFFGGDGGFGEGGGGGGGGGGGGFGGGGGGCDFFGGGGGGGGGGGCEDGGFG?FGGGFCFEEFC9DFGC9FFBC,>,)7DDC44?*ACFC>@:+;C<FCFFFGFGFCEFFC<EBDGFFFGF9>9B1:=FFG06=4*869<,7B04:?((.4>)5:>9<4A9F<>A2??AF)5623<)*)/6<9
@M02352:288:000000000-CKWC8:1:1101:27855:9479 2:N:0:ACTGAGCG+GTAAGGAG
TAATCTTGCGACCGTACTCCCCAGGCGGTACACTTAATGTGTTAACTGCATTACTGCAAGGTCTAGCCTCACAACAACTAGTGTACATCGTTTAGGGCGTGGACTACCAGGGTATCTAATCCTGTTTGCTCCCCACGCTTTCGCGTCTCAGCGTCAATAATGTTCCAGTAGATCGCCTTCGCAATCGGTATTCCTTCTGATCTCTACGGATTTTACCCCTACACCAGAAATTCCATCTACCTCTCCCATATTCTAGGTAAGCAGTTTTCAAAGCAGTTACA
+
GA@FFGG9FEEFC6C@CGGDGGGDGGDGGCF9FFGFFFGCCGGGGGGGGDFGDGGFFF,E@@FDFGGG<FEFEGGG@FFGFGGGF?FGGGGGC<EFFG@CFGGEGGFEEE+CFFGGGFCFGFFABFFF9EFGGGGGEGCC>FE=CGG>8DAFGGEE6EB=EFGG9FF9ECC;BFGG5CGFFGCCDGG5C5DCFFFCEF+2B7+:8BCG*7/:FACFGF?<(8(;CF;G(9A@F@)9>;?CF33./347<1A)))-1))1-.4<0:<>9<4<54()(15))-
@M02352:288:000000000-CKWC8:1:1101:23914:9482 2:N:0:ACTGAGCG+GTAAGGAG
TAATCTTGCGACCGTACTCCCCAGGCGGTACACTTAATGTGTTAACTGCATTACTGCAAGGTCTAGCCTCACAACCACTAGTGTACCTCGTTTAGGGCGTGGACTACCCGGGTATCTAATCCTGTTTGCTCCCCCCGCTTTCGCGTCTCAGCTTCCATACTTTTCCAGTAGATCGCCTTCGCAATCGGTATTCCTTCCGATCTCTACCGATTTTACCCCTTCACCCTAACTTCCATCTACCCCTCCCATATTTTCGTTATGACGATTTCAAATCCGTTACA
+
EB,CCFGCA@EGC:CEF:C<FEGGGGGG:FG,FEF,,<CF@FD9,CFEG,FGAF@AFAC<7FAF9DFF<FCF6=F,?DE==FFG9?,?C,,CFDE,4,+8@BBF=<<F,>++++8=;;EFEF<?FGG,==,FF3+3@?6B8,48@C@6C3<7,,5,,7E,3,@D;:;D>,6,2:49D7CF4C**:<5:*=:B7?A?;))*.9;;5+;+:*2:>FEF?F2:(.,9D*(93)/919>A44)5-.----4(:.:)).)..2)(.))((-(46).)).),0.(()
@M02352:288:000000000-CKWC8:1:1101:24799:9490 2:N:0:ACTGAGCG+GTAAGGAG
TAACCTTGCGGCCGTACTCCCCAGGCGGTCAACTTAGTGCGTTAGCTGCGCCACTCACGTCTCTAGGACACAAACGGCTAGTTGACATCGTTTACGGCGTGGACTACCAGGGTATCTAATCCTGTTCGCTCCCCACGCTTTCGTTCCTCAGCGTCAGTATCTGTCCAGGTGGCCGCCTTCGCCACTGATGTTCCTTCCAATCTCTACGCATTTCACCGCTACACTGGCAATTCCACCACCCTCTACAGTACTCTAGTCTAACAGCTCAAAATGCAGTTCCA
+
FGGGGGGGGGGGGEGGGGGGGFFFGGGGGGG@FFGGGGFGGGGGGGFFGEGGGGGGGGGGGGGGGGGFGGGGGGGDFGGGGGGDGGGGGGGGGGGGCFFGGEDFGGGGGGGGGGGGAEFGGGG9FGFG>ECFGGGGGGGGFFGGGGGGGFCFGEE:C;;@DBFGFGFGBC<CCFGC5CDFFGGGGGD?7<<FGFFEFFF7@CCDEFF38=A<:@>FFD919B?FGG7C1FFF?F227<?<303?FF).:9<<2<67>:*))-.5(2)))45)-)0)165))
@M02352:288:000000000-CKWC8:1:1101:15224:9495 2:N:0:ACTGAGCG+GTAAGGAG
TAACCTTGCGGCCGTACTCCCCAGGCGGTCAACTTAGTGCGTTAGCTGCGCCACTCACGTCTCAAGGACACAAACGGCTAGTTGACATCGTTTACGGCGTGGACTACCAGGGTATCTAATCCTGTTCGCTCCCCACGCTTTCGTTCCTCAGCGTCAGTATCTGTCCAGGTGGCCGCCTTCGCCACTGATGTTCCTTCCAATCTCTACGCATTTCACCGCTACACTGGAAATTCCACCACCCTCTACAGTACTCTAGTTTGCCAGTTCAAAATGCACTTCCA
+
FDGFFGGCFF7FFECGGCEEGGGGFFCCFFCCFFAEFF@EGGGGGGGGGCGGEGGGGGFGGEFFGGGGGGFGGGGGDGCEGFFGGFFGGGGGGGGGGGGGGEGGGGGF=FCEGGFFGGGFFGFGEGA8EEGGGGGGDC6EGFGGGGGGFCDFC>>GGGCCF@BDEFGEFFFGGGCDGGDAFGEECFGFCFGC>C@77AA++;6;<AF*<C:DCF)=@>>6(),<:FBC2FB46*.4<6(48<?:22)..-9><>>66.=9A<).8>A2<423<>F)048A)
@M02352:288:000000000-CKWC8:1:1101:14769:9498 2:N:0:ACTGAGCG+GTAAGGAG
TAATCTTGCGACCGTACTCCCCAGGCGGAATGCTTAATCCGTTAGGTGTGACACCAAAGGGCAAGCCCCCTGACGTCTGGCATTCATCGTTTACGGTGTGGACTACCAGGGTATCTAATCCTGTTTGCTCCCCACACTTTCGTACCTCAGCGTCAGTATCGAGCCAGTGAGCCGCCTTCGCCCCTGGTGTTCCTCCAAATATCTACGAATTTCACCTCTACACTTGGAATTCCTCTCACCTCTCCCGAACTCTAGACTGATAGTTTAAAAGGCCATTCCA
+
EEFGGGGGGGGGGGGGGGFGGGGGGGGGGGGGGGGGGCFGEEEFEGGDFGGGGGGGGGGGGGGGFC<FGEGDGGGGGGGGGGFFFFGGFG<FFGCEFGGGGGGGGFGG8@CFGGGGGAFFFGFGGGGFGGGGGGDCEGGGGGG8EGGGGFGGGEGGG9@A**>88,>E?FFFGGGGGGC/:8*=D75CEFGGFEC@3/;FFCAC<FFC<75:FF<BCF<E<6=6F>;D9BFF4*6A?FB:4:71((((-7:2<.)/)402)-.6.<<A)-6:(1).95<A
@M02352:288:000000000-CKWC8:1:1101:19939:9525 2:N:0:ACTGAGCG+GTAAGGAG
TAACCTTGCGGCCGTACTCCCCAGGCGGTCTACTTATCGCGTTAGCTTCGCCACTAAGTCATTACAACCCAACGGCTAGTAGACATCGTTTATGGCGTGGACTATCAGGGTATCTAATCCTGTTTGCTCCCCACGCTTTCGCACCCCCGTCTCAGTATCAATCCAGAGTGTCGCCTTCGCCACTGATGTTCCTTCCTATATCTACGCGTTTCACAGCTCCACATCAACTTCCACACCCCTCTATCCTATTCTAGCCTGCCATTAACGGGTGCATTTTCAG
+
BEBFCFFDDCFC++66B@F@@,6,:@6:8CFCFFGGG,CFFGC@EA5AFCEG::,C:CFC,BC<<,C<CGGCE@:FE@49,C@?B<=FF=@+,5,BBCCCG<,=,,,,,,,4,5;,CEFGF9FCA,ADFF+C,@7:8==DCE:8C@@**@*@CA,5<@;,@C,2,,>,5?D;>?CD56F;B*;,2<9,1=FGF183C+;2;@A:C:>)/=5*+;)+37).8)()*240-**9*9(((-,3:?2)6())).-).))892;(46)))6(-((,())1)*.))
@M02352:288:000000000-CKWC8:1:1101:28530:9530 2:N:0:ACTGAGCG+GTAAGGAG
TAATCTTGCGACCGTACTCCCCAGGCGGTACACTTAATGTGTTAACTGCATTACTGCAAGGTCTAGCCTCACAACAACTAGTGTTCATCGTTTAGGGCGTGGACTACCAGGGTATATAATCCTTTTTGCTCCCCACGCTTTCGCGTCTCAGCGTCAATCATGTTCCAGTAGATCGCCTTCGCAATCGGTATTCCTTCTGATCTTTACGGATTTTACCCCTACACCCGAAATTTCATCTACCTTTCCACTATTCTATGTACGCAGTTTTCAAAGCAGTTCAA
+
6<;@@FGFG+@CBFFFFFGCGGGGF,@C:B66CEEFGFGCEGGFEFGG9,C@FGFAAFE6DFGCFEGGF@<FGFDEFGC,<F,5,,,,94?FF=5,,A=++@?<?4,E<=BFG,,,,4A4,A,,5BAC@EFGGG?==6+@EAEECCE+=9,2+++@@F,,333EDG,>E;ECFF7DC7CA9D5>*,1*4=CFGFFCEA+B8+4+1++97*6CGFFFC68<?A;F*)48,).++3)96<)26)).6<<)64)6>AF66.6)47(4<<99))-))868@<2).
@M02352:288:000000000-CKWC8:1:1101:5316:9531 2:N:0:ACTGAGCG+GTAAGGAG
TAACCTTGCGGCCGTACTCCCCAGGCGGTCAACTTAGTGCGTTAGCTGCGCCACCCACGACTCAAGGTCACAGACGGCTAGTTGACATCGTTTACGGCGTGGACTACCAGGGTATCTAATCCTGTTTGCTCCCCACGCTTTCGTGCCTCAGTGTCAGTATTTGTCCAGGTAGCCGCCTTCGCCACTGATGTTCCTTCCAATCTCTACGCATTTCACCGCTACACTGGACATTCCACTACCCTCTACCATACTCTAGTTTGCCAGTTCAAAATGCAGTTCC
+
FFGGGGGGFGDGE7+CFGGGGGGGGGEDGGGGGGGGGGFFGGGG>FGGGEGGGGGGGGGGGGGGGGG9FGGGFGGGGGDGGGGGGGGGGDFGFGGGCEGGGGGGGGGGGGGGGFGGDFGGGGFGGGGGGCGFGGGGGG8CFGGGFG527@FGFGGGGFGGFCCFCCFC:FGFCGDGCDDFADGGGCEGGDFCF?CFFAA+;CAFFFF3DGFC@+<AC5>1,))8F4:*(77B*9<<97?2??:8>D2555:274<*).99A24)54-)44<B2<?AF<A>
@M02352:288:000000000-CKWC8:1:1101:24754:9570 2:N:0:ACTGAGCG+GTAAGGAG
TAACCTTGCGGCCGTACTCCCCAGGCGGTCAACTTAGTGCGTTAGCTGCGCCACTCACGTCTCAAGGACACAAACGGCTAGTTGACATCGTTTACGGCGTGGACTACCAGGGTATCTAATCCTGTTCGCTCCCCACGCTTTCGTTCCTCAGCGTCAGTATCTGTCCAGGTGGCCGCCTTCGCCACTGATGTTCCTTCCAATCTCTACGCATTTCACCGCTACACTGGAAATTCCCCCACCCTCTACAGTACTCTAGTCTACCAGTTCAAAATGCAGTTCCA
+
FCFGFFGFGCEGGGFGFGGGFGGGGGEEFCEEGGGGFFFFGGGGGGGGGGGGGGFGGGCFGGGFFGGGGGGGGGGGDGEGGGGGGGGGGEFFG@G7CFEGG@CE@CFGGAFGGGGEAE9FFGG9FFE@EGGGGE:C:CE6FFGGGCGGGGGGEGGCC,,2@FCF,@<EGGGGGGGCGDGFF:EEDGG+>+AC:?FFFFFGF<6:<FF38*:DFFFFGEBF>FBFD=(7(**99?)(47>BF::(-46)64<))4<=4)*).),546944)).49*6FF>4)
@M02352:288:000000000-CKWC8:1:1101:23771:9571 2:N:0:ACTGAGCG+GTAAGGAG
CAATCTTGCGATCGTACTCCCCAGGTGGGACACTTATCACTTTCGCTTAGTCACTGAGATAAATCCCAACAACTAGTGTCCATCGTTTACGGCGTGGACTACCAGGGTATCTAATCCTGTTCGCTCCCCACGCTTTCGTCCATGAGCGTCAGTACATACGTAGTAGACTGCCTTCGCAATCGGTATTCTGTGTAATATCTATGCATTTCACCGCTACACTACACATTCTATCTACTTCCATATGCCTCAAGTCAACCAGTATCAAAGGCAGTTCCATAGTT
+
GFFGGFGGGGGGGGFGGGFGGGGFGGGG7FFGGFFGGGGGGGFGGGGG>FGGGGGGGGGGGFGGGGGGGGGGGGGGGGGGEFGGGGGGFGG7FGGGG7EEEGGGCGGGGGGGGGGGFFCGGGGCCFGGGGG:CFCEFEGGDCDFEFGGEBCCGGGGGGGGDCGGGFFCAFG6DFGGG99?AFEGGGGG7,>BFEA8::BCCGFG<FAF@,=C*)5>E*:CEF8529CFCCFF7CC6C?ECE36.)))/(3.94?<8;?4446<<A)-((.4:>AF4/)26<
@M02352:288:000000000-CKWC8:1:1101:20199:9578 2:N:0:ACTGAGCG+GTAAGGAG
TCATCTTGCGACCGTACTCCCCCGGCGGTACACTTCATGTGTTAACTGCATTACTTCACGGTCTAGCCTCACAACAACTAGTGTACAACGTTTAGGGCGTGGACTACCAGGGTATCTCATCCTGTTTGCTCCCCACGCTTTCGCGTCCCAGCGTCAATAATGTTCCAGTAGATCGCCTTCGCAATCGGTATTCCTTCTACTCTCAACGGCTTTCACCCCTAAACCAGAACTTCCATCTACCACTCCCTTATTCTAGGTACGCAGTTTTCAAAGCAGTTCAA
+
A,C,,=FC9F+66@BDCCFF8,++87++++666FG<C6C,,6:FG,C,B<F,C?<,C<,=FDG:F?EC9F,CF<8,EF8E,9?9,?,,5+AA,+A,,A:++@8,5A,,:,==AFF,=,C;E=5,:?FC99BC<+D+B++6+E8@@3***,,:@*@5:DF,52,6,@@>2,,6?,19**2/6//*/0:*:*3+39FC)8+1+21;)+2*)*)20*6=?8>:1))0>*1*3)*9*9-6<<<42),(.,4(-)-5<:>4,4@<:>:1:45).)))).97664--
@M02352:288:000000000-CKWC8:1:1101:16328:9579 2:N:0:ACTGAGCG+GTAAGGAG
TAATCTTGCGACCGTACTCCCCAGGCGGAATGCTTAATCCGTTAGGTGTGTCACCGAACAGTATACTGCCCGACGACTGGCATTCATCGTTTACGGTGTGGACTACCAGGGTATCTAATCCTGTTTGCTCCCCACACTTTCGTACCTCAGCGTCAGTATCGAGCCAGTGAGCCGCCTTCGCCACTTGTGTTCCTCCAAATATCTACGAATTTCACCTCTACACTTGGCATTCCACTCACCTCTCTCGAACTCTAGACTGATAGTTTTGGAGGCAGTTCCAG
+
GFDGGGGCFCEGGEGGGFGGGGGGGGGGGGG8FGGGFEGGGGGGGGGGFEGGGGGGGGGGGGGGGGGGGGGGGGGGGGGGF8FFG9FGFFGGGGGEFGGG>FEFGGFFGDGGGGGGGGGGGGGGGGGGGGGGGGGGGGGGGGGFDEGGGCGGGGGDG9FF:DBCEFFGGFGGFGGGGDF)?D?EF,<CCEC@F?FF@4BGFGFFEFF*;C3D7:<FEF@A<6=F7C)*5?FFFF<).(8:20<:<?,2:FFB2<:*6)).:256:AF79?71:6@BB9AA4
@M02352:288:000000000-CKWC8:1:1101:27441:9582 2:N:0:ACTGAGCG+GTAAGGAG
TAACCTTGCGGCCGTACTCCCCAGGCGGTCTACTTATCGCGTTAGCTTCGCCACTAAGTCATTACAACCCAACGGCTAGTAGACATCGTTTACGGCGTGGACTACCAGGGTATCTAATCCTGTTCGCTCCCCACGCTTTCGTTCCTCAGCGTCAGTATCTGTCCAGGTGGCCGCCTTCGCCACTTATGTTCCTTCCAATCTCTACGATTTTCACCTCTACCCTGGACATTCTACCACCCTCTACCTTACTCTGTTTTCCCAGTTCAACATACAGTTCCAAG
+
AFGGGGGAF@EGGGGGGGGGGGG@FCFEEGG<FGGGGGGDGGGG7FGFGGGDGGFGGF9EFGGGGCFFGGGFGGGGGEGGGG9EFGFGGGG@FEDED@EEEF@FG8DFF>3DFGAF9,=FF>DF@+@+@8BGFF>F3@FGCFC:FC9+,@5161:D=@<922,?2?7D6:BFEDCD<F<3:*;C+1<+14>7D)A166@4:+++.))**2ACF@3*2054).))**(287=*/06>?62(4,-4))-)5-)6)).8(.*.).(-692)5().5)/-/6:4)
@M02352:288:000000000-CKWC8:1:1101:12993:9590 2:N:0:ACTGAGCG+GTAAGGAG
TAACCTTGCGGCCGTACTCCCCAGGCGGTCAACTTAGTGCGTTAGCTGCGCCACTCACGTCTCAAGGACACAAACGGCTAGTTGACATCGTTTACGGCGTGGACTACCCGGGTATCTAATCCTTTTCGCTCCCCACGCTTTCGCTCCTCAGCGTCAGGATCTGTCCATGTGGCCGCCTTCGCCACTGATTTTCCTTCCAATCTCTACGCCTTTCACCGCTACACTGTAAATCCCACCACCCTCTACTGTACTCTAGCCTGCCAGTATCGGGTGCAATTCC
+
DBFFFFGGGGCFGBBCCFGGGG<:,8CEEGG9FFGGF<@C@FE7@FGGGCEGCGG<CA8ECFD<,CAAC@F@,CEGCGDE@?<5?FAF,49?B?F:+4@>FC=F=,AB,87:>+=E9EEFFC>,3,7+++@CGEGE848B*D8*3D8C>,<C*4**4,62C9E,<,2,=F99*075:*2/.*3A<C6+3+1;CA+..;+3AC+26@6*)*)*21)89)32(08F79.0)*8*97??1(41:1?:2<)4-6).64)1-3/(.4342644((((-2).=224
@M02352:288:000000000-CKWC8:1:1101:7562:9591 2:N:0:ACTGAGCG+GTAAGGAG
CATTCTTGCGAACGTACTCCCCAGGTGGGATACTTATCACTTTCGCTTAGTCACTCAGTCCGAAAACCAAACAACTAGTATCCATCGTTTACGGCGTAGACTACCAGGGTATCTAATCCTGTTCGCTACCTACGCTTTCGTCCATCAGCGTCAATATATTGTTAGTGATCTGCCTTCGCAATCGGTATTCTATGTAATCTCTAAGCATTTCACCGCTACACTACATATTCTAACCACTTCACAATAATTCAAGACATACAGTATCAATGGCAATTCTACGG
+
FFFGCGGFGGGGEFGGGGGGGGGDGGFC>EFFGGG9EFGGGGGGDEGFDGGGGGGGGGC<FGDEFEGGGGFFGFDFGGGFFCFDF9FGFGGGGCFDG@CFGGGGGGDEDFFGGGGGFAFFGGFAFFGGGGFEGCFFEGGGDGGGGGGGGGGGGGGGGGGGEGFAFGGFFFC9;EFGGDDFF9DFGGFC=7DFGFCE4FF+=C879AFFDFF8DF>FE;17@F@F<;6+6=F7FA<E@;E@E@E<A@87<7?E)7@4))*))5).)-6:67??BB=6*-)((
@M02352:288:000000000-CKWC8:1:1101:8081:9595 2:N:0:ACTGAGCG+GTAAGGAG
TAATCTTGCGACCGTACTCCCCAGGCGGTACACTTAATGTGTTAACTGCATTACTGCAAGGTCTAGCCTCACAACAACTAGTGTACATCGTTTAGGGCGTGGACTACCAGGGTATCTAATCCTGTTTGCTCCCCACGCTTTCGCGTCTCAGCGTCAATAATGTTCCAGTAGATCGCCTTCGCAATCGGTATTCCTTCTGATCTCTACGGATTTTACCCCTACACCAGAAATTCCATCTACCTCTCCCATCTTCTAGGTAAGCAGTTTTCAAAGCAGTTCAA
+
GGGGGGGGGGGGGGCFGFGGGGGGGFCDGGGGGGGGGGGGGGGGGGGGGGGGGGGGGGGFGGGGGEFGGGGGGGGGGGGGGGGGGGGGGGGGGGGGGGGGGGGGGGGGGGGGGFGGGGGGGGGGGGGGGCFGGGGDGGCCFGGGGGGGGGGGGGGGGGGGFGGGFGGGGGFGGGGDGGGFFDGGGGGGGGCFGCFFFFFGFGFGFFFGDG>GGFFFGFFDFFFFFGFGFFFFFFFCCCFE<EF?BB??F(59>A:@?4*:2<A:A<2<<>BABBF066<A4
@M02352:288:000000000-CKWC8:1:1101:9448:9605 2:N:0:ACTGAGCG+GTAAGGAG
TAACCTTGCGGCCGTACTCCCCAGGCGGTCAACTTAGTGCGTTAGCTGCGCCACTCACGTCTCAAGGACACAAACGGCTAGTTGACATCGTTTACGGCGGGGACTACCAGGGTATCTAATCCTTTTCGCTCCCCACGCTTTCGTTCCTCAGCGTCAGTATCTGTCCAGGTGGCCGCCTTCCCCCCTGTTTTTCTTTCCATCCTCTACGAATTTCCCCGCTACACTGGAAATTCCACCACCCCTTACCTTACTCTATTTTCCCAGTTCAAAATGCAGTCCAA
+
GFFGGGGGGDGGE+@FGGGDFGGFCFCF@FGGGGGGFGGGGGGCFFFGGGGGGGDG@FCFGAEGFGGGGGG<FGGGEGGCFGGDEFGGFCGGGCCCCF++@+:F@<AF>FG7@C<,,@93@9,,@B,*14>FGGF7:CEGCGDF,,5+,++01=C55?,227+5??C8828*<6):)1/1)9**1>F+<<C*9)*-6FF*****)*9***07:*.1A)-,3>.5CF(7.*9*@@A<8<640((.)8())).4))-9)4*).4))().64).)))0)1(.))
@M02352:288:000000000-CKWC8:1:1101:20700:9607 2:N:0:ACTGAGCG+GTAAGGAG
TAATCTTGCGACCGTACTCCCCAGGCGGTACACTTAATGTGTTAACTGCATTACTGCAAGGTCTAGCCTCACAACAACTAGTGTACATCGTTTAGGGCGTGGACTACCAGGGTATCTAATCCTGTTTGCTCCCCACGCTTTCGCGTCTCAGCGTCAATAATGTTCCAGTAGATCGCCTTCGCAATCGGTATTCCTTCTGATCTCTACGGATTTTACCCCTACACCAGAAATTCCATCTACCTCTCCCATATTCTAGGTAAGCAGTTTTCAAAGCAGTTCAA
+
FFFGGGGGGGEGE7FGGGFGGGGGGGEGGGGGGGGGFGCGGGGGGGGGGGGDFGGGGGDGGGGGGGGGGGDFGGGGGGGGGGFFGGGGGGGGGGGGGGGGGGGGGGGGGGGGGGGGGGGGGGGGGGGGGGGGGGGGGGGGFGGGGGGGGGGGGGEGEGFGGGGGCGGGGFGECACDGGDFFGEGGGG>;FCFGFFFFFFGFGFDEFFGCC:DCF?FCFFFFFEFGG;F8;FFFF37))93>E>???4:AFFA2))036*627A0<AFFBFFF<?F<FAAB4
@M02352:288:000000000-CKWC8:1:1101:12241:9613 2:N:0:ACTGAGCG+GTAAGGAG
TAATCTTGCGACCGTACTCCCCAGGCGGAATGCTTAATCCGTTAGGTGTGACACCAACAAGCATGCTTGCTGACGTCTGGCATTCATCGTTTACGGTGTGGACTACCAGGGTATCTAATCCTGTTTGCTCCCCACACTTTCGCACCTCAGCGTCAGTATCGAGCCAGTGAGCCGCCTTCGCCACTGGTGTTCCTCCGAATATCTACGAATTTCACCTCTACACTCGGAATTCCACTCACCTCTCTCGAACTCAAGACCAGGAGTTTACAAGGCAGTTCCAG
+
CFGGGGGGGGGGGGGGGGGGGGGDGGGGGGGGGGGGGGGGGGGGGGGGGGGGGGGGGGGGGGGGGGGGGGGGGGGGGGGGGGGGGGGGGGGGGGGGGGGGGGGGGG?FFGGGGGGGGFCGGGGGGGGGGGFGGGGGGGGGGGGGGGFGGGGGGGGGGGEFCCFEEEFGGGFGGGGGGGGFFGGGF?CFGFGGGCF:@EFCAGFGFFADFCFGFFFF68<3;FFAG3?C7>FFB6>>02??<BB0)<6??BFFAB<4(4FB:3<?FFAAA<<::BE?FF<4.
@M02352:288:000000000-CKWC8:1:1101:9158:9648 2:N:0:ACTGAGCG+GTAAGGAG
TAACCTTGCGGCCGTACTCCCCAGGCGGTCAACTTAGTGCGTTAGCTGCGCCACCCACGACTCAAGGTCACAGACGGCTAGTTGACATCGTTTACGGCGTGGACTACCAGGGTATCTAATCCTGTTTGCTCCCCACGCTTTCGTGCCTCAGTGTCAGTATTTGTCCAGGTAGCCGCCTTCGCCACTGATGTTCCTTCCAATCTCTACGCATTTCACCGCTACACTGGAAATTCCACTACCCTCTACAATACTCTAGTTTGCCAGTTCAAAATGCAGTTCC
+
EFGGGGGGGGGGGGGGGGGGGECCFGGGFGGFGFGGDGEFGGGGEGFFFDEGGGGGGGDEGGGGGF@EFGGAE=FCGG:FGGFAEFFGGGGGGGGGGFFEGGGGGGGGGFDGDEGGGFGDD;<FFGA7FGF7BFFCEGE5ECGFDGGCG,>=?EFF=E<DFGFG9?F,?3DFGC4?DGGFFC*=CFG+3:1@FFFCEFF7@CA7)AFC5*55CCEFF>>;B>BF7*45,*9@FFF).8?FFFFFFFFF)68A2)4*.67948<2:)66<<)2-:4<F99A
@M02352:288:000000000-CKWC8:1:1101:5748:9674 2:N:0:ACTGAGCG+GTAAGGAG
TAACCTTGCGGCCGTACTCCCCAGGCGGTCTACTTAGTGCGTTAGCTGCGCCACTAAAGTCCCAAGGACCCCAACGGCTAGTAGACATCGTTTACGGCGTGGACTACCAGGGTATCTAATCCTGTTTGCTCCCCACACTTTCGTACCTCAGCGTCAGTATCGAGCCAGTGAGCCGCCTTCGCCACTGGTGTTCCTCCAAATATCTACGAATTTCACCCCTACACTTGGAATTCCACTCACCTCTCTCGCACTCTAGACTGATAGTTTTGGAGGCACTTCC
+
CAFGFFGGGGDGCGGGGGGGGGG,,9:6@:@EFGGFGDGGDCFGFGFFCFF===<E<DFFE,<EFG?AF@?C4CFF+@:CFGGEFEEGGEFCFDEFEGFCFFCGFEAFFFGE6<FFF9<FGGGGGGGFFFGGGGGG7CE9@DCFGF>CF,,@*AEGCBACF7:CGGGFC,,BF6DGGG5A4CE*76<*5=;D@5+7;FF76:AC)+;*9*5*:@AFG)40(8?5**.*.69?9=2)4:08:).,:7.((4(((.6/)9@),646:-6),4(3<<)(0))-
@M02352:288:000000000-CKWC8:1:1101:11336:9693 2:N:0:ACTGAGCG+GTAAGGAG
TAATCTTGCGACCGTACTCCCCAGGCGGTCTACTTAGTGCGTTAGCTGCGCCACTAAAGTCTCAAGGACCCCAACGGCTAGTAGACATCGTTTACGGCGTGGACTACCAGGGTATCTAATCCTGTTTGCTACCCACGCTTTCGCACCTCAGTGTCAGTATTGGTCCAGTGAGTCGCCTTCGCCCCTGTTTTTCCTTCCCATCTCTACGCATTTCACCGCTCCACAGGAAATTCAACTACCCCCTACCATACTCTATTCCGCCATTTTTTATTCCGTTTCCA
+
GFFFGGGGGGGGGGGFFGGGGEFGGGGGGGGGGGGGGGGGGGEEEGGGGGGGGGGGGGGGGGGGGGCFFGDGGGGGGGGGGGGFGGGGGGGGGGGEGGGGGGGGGGGGGGGGGGGGGGGGGGGGGGGGGGGGGGGGGGGEGGGGGGEGGGGGGGGGGGGGGG93DC,2;,,,5:;94?*;?7*4?=C,1+<9;8C)/;F780++)+1*1/8DFC?8<:23(0,.*1(9?@@*9*)-5(47(-,((.,)-)().6)*.)0(-,-(-6>)(4))-)),98><4
@M02352:288:000000000-CKWC8:1:1101:3483:9697 2:N:0:ACTGAGCG+GTAAGGAG
TAACCTTGCGGCCGTACTCCCCAGGCGGTCTACTTAGTGCGTTAGCTGCGCCACTAAGACATCAAGTGTCCCAACGGCTAGTAGACATCGTTTACGGCGTGGACTACCAGGGTATCTAATCCTGTTTGCTCCCCACGCTTTCGCACCTCAGTGTCAGTATCAGACCAGGTAGTCGCCTTCGCCACTGGTGTTCCTTCCTATCTCTACGCATTTCACCGCTACACAGGACATTCCACTACCCTCTTCCGTACTCTAGTTATCCAGTATCATGTGCAGTTCTT
+
ECFGEGGE@@77@7CF,CFFC7F6CC@FCCEFGGGGGFEFDGGE7FGGGGGG7F<EDGGGGGFFGCFGFGFEFGGFEG:FFFECFGFFGGGGGGGE@CEGGDGGGFAFGGEGF,A;==AA9@F<F9FF9BEFGGFGE6+6DFGGGGG*7D@CF7EG9@F9D,@>E*@8BFFGGF>>4C5A;DGDDGFG96;CFEFF<;FGC*1+9CFCDG35@76@CE@@FD<47*(9,77**16<<03(28<()))(.,4(64<6:A8<AAA<B<)))).<<:7)*).))
@M02352:288:000000000-CKWC8:1:1101:3181:9701 2:N:0:ACTGAGCG+GTAAGGAG
TAACCTTGCGGCCGTACTCCCCAGGCGGTCTACTTATCGCGTTAGCTTCGCTACTCCCGACTTAAAGTCACAAACAGCTAGTAGACAGCGTTTACGGTGTGGACTACCAGGGTATCTAATCCTGTTTGCTCCCCACACTTTCGCACCTCAGCGTCAGTATCGAGCCAGTGAGCCGCCTTCGCCCCTGGTGTTCCTCCAACTATCTTCGAATTTCACCTCTACACTTGGCATTCCACTCACCCTTCTCGAACTCTAGACTTCTAGTTTAAACGACACATCC
+
C,FFEFG,CC7FBCFCFGGDGGG7,C6@FGGGGGGGGG@FDCG7CFFGG7BFECGC,E78@F@,?F?CEFG9C8FF<EFFDE@A<FFA,=C:FEFC+?=FBF9FFCDG?DCFG<:>=9CFFGD,FGGFGGFFG7,@86,>EFG6+4@6185A*@CECG;,36*>EEE,D<?>6C47?//*/9;*2:=89*/9+18),5975*++)+3*2*0/;:)9+*()-9)7*0)0(*19*94><:((.(((.4<:).((..)1)-/))66A4:2))-)-(37().).
@M02352:288:000000000-CKWC8:1:1101:7269:9704 2:N:0:ACTGAGCG+GTAAGGAG
TAACCTTGCGGCCGTACTCCCCAGGCGGTCAACTTAGTGCGTTAGCTGCGCCACTCACGTCTCAAGGACACAAACGGCTAGTTGACATCGTTTACGGCGTGGACTACCAGGGTATCTAATCCTGTTCGCTCCCCACGCTTTCGTTCCTCAGCGTCAGTATCGAGCCAGTGAGCCGCCTTCGCCACTGGTGTTCCTCCGAATCTCTACGAATTTCACCTCTACACTCGGTATTCCCCCCCCCTCTCTCGAAATCTAGATTGATTTTTTTGGAGGCATTTCCA
+
GGGGGGGGGFGGEGGGGGGGGGGEGDEGFEGGGGGGGFCCGGGGCGGCFFGGGGGGCFEGGFGCEGCFFGGGGCFEEGCCFGGA<F9FFFGGGGGFDG7+@F?FG8<CDD=FGGFFC9A;,@F,=F,@CCGGGG7CBEGGFE5EEEFFFFCFCG5*=BD@D*7>BF7CECE,2;CDD739):E7C6A*5*=9:<A48:)/8*13.*99C5>*27)9C43,8=<4*C?<(87@4=).(((-16<7?<<0?((()--1).*.,6):25261;(411>)*)4<)
@M02352:288:000000000-CKWC8:1:1101:9050:9725 2:N:0:ACTGAGCG+GTAAGGAG
TAACCTTGCGGCCGTACTCCCCAGGCGGTCAACTTAGTGCGTTAGCTGCGCCACCCACGACTCAAGGTCACAGACGGCTAGTTGACATCGTTTACGGCGTGGACTACCAGGGTATCTAATCCTGTTTGCTCCCCACGCTTTCGTGCCTCAGTGTCAGTATTTGTCCAGGTAGCCGCCTTCGCCACTGATTTTCCTTCCCATCTCTACGCATTTCACCGCTACACTGGAAATTCCACTACCCTCTACAATACACTAGTTTGCCAGTTCAAACTGCACTTCC
+
EGCECADCDC>FG7@@CDFEGGGCCDFGFGDGFGGGFFGGGGGG7FFGGEEG:FGFGGGGCFEG8EECFFF9FDGCC7=BFFFGEFFGG>CC7CFGGGGGGEGGGGGGGCGGGGGGGCFFFFG9FGC8CAFFD>>FECECGFGD5EGGFFGFCFGGFGFCFFFGGGGGGGGCB7DD5**684CC>CE++++3C;A7@.)::DFGFCF<)C>DD7AFDBB6(7)7263F07=?*76)58:.4?027624-6).))(*.-/4<22024>)5))5)4?(68<7
@M02352:288:000000000-CKWC8:1:1101:10867:9727 2:N:0:ACTGAGCG+GTAAGGAG
TAATCTTGCGACCGTACTCCCCAGGCGGAATGCTTAATCCGTTAGGTGTGTCACCGAACAGTATACTGCCCGACGACTGGCATTCATCGTTTACGGTGTGGACTACCAGGGTATCTAATCCTGTTTGCTCCCCACCCTTTCGTACCTCAGCGTCAGTATCGAGCCAGTGAGCCGCCTTCGCCACTGGTGTTCCTCCAAATATCTACGAATTTCACCTACACACTTGGAATTCCACCCCCCTCTCTCTAACTCTAGACCGATAGTTTTGGAGGCAATTCCAG
+
F9EFFFGCFGGGGGGGGGGGGGGEFGGDGGGFGGGGGGGFGGGGGGGGFEGGGGGGGGGGGGFGGFF9FGGGGCEGGCEFGFG9FCFFFGCFFGGGG?FG7EF=EFGGGGGF@FG,:=FG;FEGGGFEGGGFGGG+@6DFFECFDCG?C8DEC5@EFCCF8F*:*3,?9DEGGGG:DDGF;8*:?,,48=EGGF@3=)+2AFFD?CFCD*8@CF569)(./2:5FC)7>=6=F?4(-((416(8)4)4<A>FAA)*4))(-(,:AAF0(04(4()(1)6)-
@M02352:288:000000000-CKWC8:1:1101:4542:9728 2:N:0:ACTGAGCG+GTAAGGAG
TAATCTTGCGACCGTACTCCCCAGGCGGTACACTTAATGTGTTAACTGCATTACTGCAAGGTCTAGCCTCACAACAACTAGTGTACATCGTTTAGGGCGTGGACTACCAGGGTATCTAATCCTGTTTGCTCCCCACGCTTTCGCGTCTCAGCGTCAATAATGTTCCAGTAGATCGCCTTCGCAATCGGTATTCCTTCTGATCTCTACGGATTTTACCCCTACACCAGAAATTCCATCTACCTCTACCATATTCTAGTTAAGCAGTTTTCAAAGCAGTTACA
+
GGGGFGGGF@CGGGDFFGGFFGGGFGGGEEGGGGGGGFGFFFFGGGGGGFGDGGGFGFDFFGGEFGGGFGGFGGDFFGC89E9FFFFCFGFFG=?FGGEG7FDE@DF8EFGG=B,>EEFF9A5AFGGCD;E@FGFGGG8EFCGGGGE6=FGFGGCEEGGGGAFGGC=AEFGG9CCGD59A>9CEDF5CCF5CCEFE4;BFF71=C>A?DEFGGF)1@A@@1;/AFD(;3AA=:FC36;EFFF@@)64:B?<AB<4@)5*64<4?FAA<A<2::?@765).)
@M02352:288:000000000-CKWC8:1:1101:9059:9741 2:N:0:ACTGAGCG+GTAAGGAG
TAACCTTGCGGCCGTACTCCCCAGGCGGTCAACTTAGTGCGTTAGCTGCGCCACCCACGACTCAAGGTCACAGACGGCTAGTTGACATCGTTTACGGCGTGGACTACCAGGGTATCTAATCCTGTTTGCTCCCCACGCTTTCGTGCCTCAGTGTCAGTATTTGTCCAGGTAGCCGCCTTCGCCACTGATGTTCCTTCCAATCTCTACCCATTTCACCGCTACACTGGAAATTCCACTACCCTCTACAATACTCTAGTTTGCCAGTTCAAAATGAAGTTCC
+
FGGGGGGGGGGGGGFDGGGDFGGGGGGGCFGCGGGGGGGFGGGGGGGGGGGGGGGGGGGGEGGGGGGGGGGCGGGGGGGGGGGGGGGFGGGGGGGGGGGEGGGGGGGAEFGGGGGGG9DFGDGADGFFGGGFGC<FGGGGGGGGGGGGFGGGGGGGGGGFFGC@9FCCGFFFGGGGDDGFFD=EDFGF@FGGFEFFFFF>CFCFEFF+;C5+@@3+<>>91>BFGGBG04@FFFAAF((3:3:?7AA>99?<><:=>AFFFFFF?<459AA23)*)9..)
@M02352:288:000000000-CKWC8:1:1101:24348:9749 2:N:0:ACTGAGCG+GTAAGGAG
CAACCTTGCGGCCGTACTCCCCAGGCGGACAACTTATTGCGTTAGCTTCGCCACCAACGACTCAAGGTCACAGACGGCTAGTTGACATCGTTGACGGCGTCGACTACCAGGGTATCTAATCCTTGTTCCTCCCCCCGCTTTCGTGCCTCAGTGTCAGTATTTGTCCAGGTAGCCGCCTTCGCCACTGTTGTTCCTTCTATTCTCTACGCATTTCACCGCTCCACTGGTAATGCCCATACCCTCAACAATACTCACTTTTGCCAGTTCAAAATGCACTTCC
+
,BFGGGGGFG77FFFFFGGGGGGGGGG7+8:FFFGG9,C@,@B7BFG,CFDGGGF,<F,,7=?F,,BCEF5C?,FF@F>C,CE<9F<F,444,9CF7CFB++8C7>,88,8+,,,6=;BF93>@,3@,3@EFGC+5**4:8@*41>52A8,16=9ECB,,;2,,4;<8C><FGGCDGC/6098*9CF+A9<CDCF3>*9**2*:-=9*7C)/294B0),1(.:>**.*)//09/()(40::78,)4)(.42)5).*).9))))3))))--))5)/)*.22
@M02352:288:000000000-CKWC8:1:1101:15384:9756 2:N:0:ACTGAGCG+GTAAGGAG
TAACCTTGCGGCCGTACTCCCCAGGCGGTCAACTTAGTGCGTTAGCTGCGCCACCCACGACTCAAGGTCACAGACGGCTAGTTGACATCGTTTACGGCGTGGACTACCAGGGTATCTAATCCTGTTTGCTCCCCACGCTTTCGTGCCTCAGTGTCAGTATTTGTCCAGGTAGCCGCCTTCGCCACTGATGTTCCTTCCAAGCTCTACGCATTTCACCGCTACACTGGAAATTCCCCTACCCTCTACAAAACTCTAGTTTGCCATTTCAAAATGCAGTTCC
+
GGGGGGGGGGGGGGFGGGGGGGFGGGEEFGGGGFGCFGGGGGGGEGGGFBGGGGGGGGGGGGGGEGFFFGGGC<FGGGGGGGGGGGFGGGGGGGGEEG+FGGCFGGFGDFGGFGGGGG9FGGGCDFGFFFGGGGFGGGGGGGGG>EFGGF?FGG@EGGGGGGFFEFFGCFGCFGGCGGDFFG5/>CGGGGGGGEFFE;C+**0*7CA7DEDGD@CFGE((,5)0:67CBFFFF*.4:??F()1(.64)).4,3441)6@44)))-:4)<982<)1)95:<
@M02352:288:000000000-CKWC8:1:1101:7433:9785 2:N:0:ACTGAGCG+GTAAGGAG
TAATCTTGCGACCGTACTCCCCAGGCGGTACACTTAATGTGTTAACTGCATTACTGCAAGGTCTAGCCTCACAACAACTAGTGTACATCGTTTAGGGCGTGGACTACCAGGGTATCTAATCCTGTTTGCTCCCCACGCTTTCGCGTCTCAGCGTCAATAATGTTCCAGTAGATCGCCTTCGCACTCGGTATTCCTTCTGATCTCTACGGCTTTTACCCCTACACCAGAAATTCCATCTACCTCTCCCATCTTCTAGGTAAGCAGTTTTCAAAGCAGTTCAA
+
9F8<EGGGGGGGGEEGGGGGGG@BEC@FECCFGGGF9DECEFG9FGGCF<EEGGFGFGCFGF9FGCEFAF,CEFFFFG<FFFEGGFGGGGGGGFFGCFEGCFFGFEGGGDGFFDFGFGGGGGFGGAFGGFGGGDDCC88CEGCC68C=DDCFEGG6CAC9DAFGGGGGGG9;;C*@GGDFFDG*;CE;CEG7DCAEFFF78FF78+B4C*879A5AG;31=F(ACGF4@FF+1A35>C?C3)<)471.4())-.:63:6:<?<7<9A)4)-.)36(9-)))
@M02352:288:000000000-CKWC8:1:1101:18199:9797 2:N:0:ACTGAGCG+GTAAGGAG
TAACCTTGCGGCCGTACTCCCCAGGCGGTCTACTTATCGCGTTAGCTTCGCCACTAAGTCATTACAACCCAACGGCTAGTAGACATCGTTTACGGCGTGGACTACCAGGGTATCTAATCCTGTTTGCTCCCCACGCTTTCGCACCTCAGTGCCAGTATCAATCCAGAGTGTCGCCTTCGCCACTGATGTTCCTTCCTATATCTACGCATTTCACCCCTACACAGGAACTTCCACACTCCTCTATCGTACTCTAGCCTGCCAGTATCTGGTGCAACTCTATA
+
FE@FFGGDGC7F7@CFGGFGFFGCCFCD:CFCCGFGGFGEFGGGGF9EF7FGGGG?FGFEFGGGGDFGCEEFFGGGGD?FFGCFGGGGG?FGFG:B==@+BFFF,D<B@+3>BFDFFGGFG9FGG8F=DDEEFF@F+@@9+5:EC,,;,53,7@?E,@,2,D,,,?9DG;D,**:DGF<;ACEC4=,1A7;:;7B@)+3+3;A7;.0/9:@++8.):801,8<)15(*.**196((,.4316<42(4((()5).)0.343,44964))6-,9?B).*).))
@M02352:288:000000000-CKWC8:1:1101:17582:9804 2:N:0:ACTGAGCG+GTAAGGAG
TAATCTTGCGACCGTACTCCCCAGGCGGAATGCTTAATCCGTTAGGTGTGTCACCGAACAGTATACTGCCCGACGACTGGCATTCATCGTTTACGGTGTGGACTACCAGGGTATCTAATCCTGTTTGCTCCCCACACTTTCGTACCTCAGCGTCAGTATCGAGCCAGTGAGCCGCCTTCGCCACTGGTGTTCCTCCAAATATCTACGAATTTCACCTCTACACTTGGAATTCCACTCACCCATCTCGAACTCTAGACTGATAGTTTTGGAGGCAGTTCCAG
+
FDGCFGGGGDDGGCGGEGGGGGGGFGGDGGGFGGGGC@FEEGGGGFGGGGGDFGGGGGGGGGGGGGGGGFEGGGGGGGEFGGGGGEGGFFGGEFFC,?CEGFGGFFEFGGGGFGGGGFGFGGCGEFGGG,>=BFGGGGF>B8DC>@=:<,@CEEGGGGGDE7:*>FFFFGFDGDCGGG=8024=6=CAEFGFGFFF@F0CFDFFECAD4C);C7385;@FEFFFFF?F<=?*9FAF(:B?((.8A21:??0246)99))45:<A9AB035(4((8:64:A)
@M02352:288:000000000-CKWC8:1:1101:20400:9806 2:N:0:ACTGAGCG+GTAAGGAG
TAACCTTGCGGCCGTACTCCCCAGGCGGTCAACTTAGTGCGTTAGCTGCGCCACCCACGACTCAAGGTCACAGACGGCTAGTTGACATCGTTTACGGCGTGGACCACCAGGGTATCTCATCCTGTTTGCTCCCCACACTTTCGCACATGAGCGTCAGTTACTGACCATGGAGTCGCCTTCGCCACTGTTGTTCCTCCAGATATCTCAGCACTTCACCGCCACACCTGGTATTCCACTCTCCTCCCCACAACTCTATCCCGCCAGTCCTAAATGCAATTCC
+
9E@@EFFFFEEFGDFEDDGGDFGGG8FF@BFGGGGF9ECEGGGEGFCEDCFFF@=FFEGDGEFGGGF5C<FCCEF+4CCGC?<?,CEF9:BEFFGCDD+6>>CF,AFFF<@FGG,@F,<;DF9FD=A79AFGCE7FEDGDF,8>*CEG?,,=>C5:>5D;EC,DC<226,,=,,)2188685/*:<7++3=>+7;3@AA**+3+)3++01)8*?2?@5((().7>G0>(**1*9).)4)5(6((480(((48A>)*.()((,-(,).:9))))46)/3).
@M02352:288:000000000-CKWC8:1:1101:7649:9842 2:N:0:ACTGAGCG+GTAAGGAG
CAATCTTGCGACCGTACTCCCCAGGCGGTCTACTTAGTGCGTTAGCTGCGCCACTAAAGTCTCAAGGACCCCAACGGCTAGTAGACATCGTTTACGGCGTGGACTACCAGGGTATCTAATCCTGTTTGCCACCCACGCTTTCGCACCTCAGCGTCAGGATTGGTCCAGTGAGTCGCCCTCGACACTGATGTTCCATCCCATCTCCACGCATTTCAACGCTACCCAGGACAATACACTCCCCCCAACCATACTCTACTTCGCCAGGTTTGAATGCCGTACC
+
,@,6CFGGGGC+FF7CFGEGG>C:F,:@6CFFGFFGGGGGGGG@FFA<EE8@@@<<,CFCE,6E<BF8CFEEG7B:7C7:<?AFDE,,5BBFF7E+?C=@7@C8,,8BB8FF3=,C;FGEEC9B=FFG;,3>B@DGE6C8EC8+>:C5,>3,4@:EC,2DF7,2,>F8D,>D;CD4?*:))*4>DC<01<3@+7371A4;68A7)+;CC5):C96*<;;0()()014<05)1*0.541(,(-((,4?0)5:)5)6*)-=1(-(((.8A0>)4)))-)((,
@M02352:288:000000000-CKWC8:1:1101:13365:9856 2:N:0:ACTGAGCG+GTAAGGAG
TAACCTTGCGGCCGTACTCCCCAGGCGGTCTACTTATCGCGTTAGCTTCGCCACTAAAAGATCAAGTCTTCCAACGGCTAGTAGACCTCGTTTACGGCGTGGACTACCAGGGTATCTAATCCTGTTTGCTCCCCACGCTTTCGCACCTCAGTGTCAATATCAGTCCAGGTAGTCGCCTTCGCCACTGGTGTTCCTTCCTATATCTACGCATTTCACCGCTACACCGGCAATTCCACTACCCTCTTCTGTATTCTAGACTCGCCGTTTTAGACGCCGTTCCA
+
GGGFEFGGG>GEGGGGGGGGGGGGG?FGCFGFGGGGDFCG@GGGCEFFFGGDBF8C<EF9=EEEC@@FGGGGGGCBFGGFGGFF<<,A=+DFFFG=+@:F@EFFEFFFC<CFFGG,@,FDCFB,FGGFEFGCGG,@:C8EGGDDEGE>??CGFGC77D;B,72?DC,,:F?,2594C5C?)8CGGGG6ACE5+9AC<A6;+21:)1:1>*8DF7)AG)(.4B74*)()-))9*9:9),34<3(())--.).6:46*.)/)((-,-((()(.)((0-82<?)
@M02352:288:000000000-CKWC8:1:1101:17473:9856 2:N:0:ACTGAGCG+GTAAGGAG
TAACCTTGCGGCCGTACTCCCCAGGCGGTCTACTTATCGCGTTAGCTTCGCTACTCACGGATTAAATCCACAAACAGCTAGTAGACAGCGTTTACGGTGTGGACTACCAGGGTATCTAATCCTGTTCGCTACCCACACTTTCGCACATGAGCGTCAGTTACTGACCAGGGAGTCGCCTTCGCCACTGATGTTCCTCTAGATATCTACGCATTTCACCGCTACACAGGAAATTCCACACTCCTCTATCGTACTCTAGCCTGCCAGTATCGGGTGCACTTCC
+
FGGGGGGGGGGGGGGEGGGGGGGEGGFGEGGFGGGGGGGEDGGGGGGGG@FCGG<FFFFGGGGGGFGGGGGGGC=AFGG9BFFGFGGFGDGDDCFGGGGGGGCEFGGGGGGGGGGGGGGGFGGFGGFGGDEGGGGGGG?CGGGGGGGGGCCFGGGGECFGGGFFGGF>EGCGGFGGG**;54EG4,<CF7<FGF7.)*2@F>FGEFFFGG>DGCEAF>BF(0.?DFFG077@6*597<7<B22.).6(.4?:925*52=7<F)))).6(-(((4@)/5?A
@M02352:288:000000000-CKWC8:1:1101:7322:9863 2:N:0:ACTGAGCG+GTAAGGAG
CAATCTTGCGACCGTACTCCCCAGGTGGGACACTTATCACTTTCGCTTAGTCACTGAGATAAATCCCAACAACTAGTGTCCATCGTTTACGTCGTGGACTACCAGGGTATCTAATCCTGTTCGCTCCCCACGCTTTCGTCCATGAGCGTCAGTACATACGTAGTAGACTGCCTTCGCAATCGGTCTTCTGTGTAATATCTATGCATTTCACCGCTACACTACACATTCTATCTCCTTCCATCTCACTCACGTCAACCAGTATCAACGGCAGTTCCATCTTT
+
C@F9FGGGGG7FFGGGGGGGGGGGG<FG@8;DFGGGF,CFEFGGFGGG7FFFGGG9,FGGC<CFGFB8FGGGFCF9?EG9AFFF@FFDFF79EBBBFEF<BFGF<:7B,BFFGB=,C;,9C@C+@,4D8>C+@:+3@+@+C+@=,@DD=E8+@CFGFE,49F:E93,;EFFFGCD;97>?F<8C7=C:>,>+=*+;AE>F6C>+>+B++11**:(2?*()/AEFFFCFEAF7C+4/;A@4?7;).9;E@;(/(6(*(())).645(-,(2(.5)*-=9).)
@M02352:288:000000000-CKWC8:1:1101:18978:9882 2:N:0:ACTGAGCG+GTAAGGAG
TAATCTTGCGACCGTACTCCCCAGGCGGTCTACTTAGTGCGTTAGCTGCGCCACTAAAGTCTCAAGGACCCCAACGGCTAGTAGACATCGTTTACGGCGTGGACTACCAGGGTATCTAATCCTGTTTGCTACCCACGCTTTCGCACCTCAGTGTCAGTATTGGTCCAGTGAGTCGCCTTCGCCACTGATGTTCCTTCCCATCTCTACGCATTTCACCGCTACACAGGAAATTCCACTCACCTCTACCATACTCTAGTTCGCCAGTTTTGAATGCAGTTCCA
+
FCGGGGGGGGGGGGGGGDCGGGGGGGGGGGGGGGGGGGGGGGGGGGGGGGGGEGFGGGGGGGGGGGGGGGGGGGGDGGGEGGGFFGGGGGGGGGGGGGGGGGGGGGGGGGGGGGGGGFAFGGGGGGGGGGGGGDGGGGGGFGDGGGGGGGGGGGGGGGGGGGGGGDFGGGGFDECCDDC4)8CGDGGGGGG8C?FFFFFGFGFGCFF37CADFFFFC>(1:EFFGGF5?FFFF?BA<??F0)4<AF<>42:B7AAFAFFF>F?90269<B2<A<9>FAFA4
@M02352:288:000000000-CKWC8:1:1101:8775:9890 2:N:0:ACTGAGCG+GTAAGGAG
TAATCTTGCGACCGTACTCCCCAGGCGGTCTACTTAGTGCGTTAGCTGCGCCACTAAAGTCTTAAGGACCCCAACGGCTAGTAAACATCGTTTACGGCGTGTACTACCAGGGGATCTAATCCTGTTTGCTACCCACGCTGTCGCACCTCAGTGTCAGTATTTCTCCAGGCAGTCGCCTTCACCACCGATCTTCCTGCCCATCTACACTCATTACCCCGCTACACAGGAAATTCCAATCACCCCTACCATACTCTGTGTCGCCCTCTTTTAATTATGTTCC
+
A9FD,FG,CC@7+6CGEGGGG7CBF?@:@+BEFEGG9C@,686@:EFC87:C+8CF,C<6,6,C,AEG,,,8B,84++8B,E,5<9?F=C4:<+5?+4@+++47:@,B,,>C++++C,,33D<<333@D,E,DFC7ED++8:+:88E57,@;>2,@77@==,,6,7,,,*,>DEG*:*:=**59/7?***;7+);.34AF);8+)3)+92;++1/;/)76932.2*.*.)1*1*.))3),(,((-4(.),.))))/).0(((((((.))).-)-*-*.).
@M02352:288:000000000-CKWC8:1:1101:20866:9891 2:N:0:ACTGAGCG+GTAAGGAG
TAACCTTGCGGCCGTACTCCCCAGGCGGTCAACTTAGTGCGTTAGCTGCGCCACCCACGACTCAAGGTCACAGACGGCTAGTTGACATCGTTTACGGCGTGGACTACCAGGGTATCTAATCCTGTTTGCTCCCCACGCTTTCGTGCCTCAGTGTCAGTATTTGTCCAGGTAGCCGCCTTCGCCACTGCTGTTCCTTCCAATCTCTACGCATTTCACCGCCACACTGGAAATTCCCCTACCCTCTACAATACCCTCATTTCCCAGTTCAAAATGCAGTTCC
+
AFFGEGGGF@7:+CEGGGFGGGGGGGDGFGFCFEFGFFGGGGG:BCFFGGGGGGGEGGGGGGEG@FFFFFGCFGGGGGGGGGGACFGGDCGGFGFGG7BFEEGGDGGGGGDGFGFGGGG9EGGGFGG8=EFFG@,@>EEGFC8:*@D@E?@FBC@C@;;EGFFFFG,,>DBEGGGDGG4684=5D6?+5+A8C?=CF5A+;86C5AACGEDGGA);E)1(4>?E<4(*,*@@?F),2(4(14(()).)))))(.()).9)-324:<<)6:-)-6*)@<<A
@M02352:288:000000000-CKWC8:1:1101:25063:9900 2:N:0:ACTGAGCG+GTAAGGAG
TAAACTTGCGGCCGTACTCCCCAGGCGGTCTACTTAGTGCGTTAGCTGCGCCACTAAGACATCCAGTGTCCCAACGGCTAGTAGACATCGTTTACGGCGTGGACTACCAGGGTATCTAATCCTGTTTGCTCCCCACGCTTTCGCCCCTCAGTGTCAGTATCAGACCAGGTAGTCGCTTTCGCCCCTGGTGTTCCTTCCTATATCTACGCATTTCACCGCTAAACAGGAAATTCCACTACCCTCTTCTGTACTCTAGCTATCCAGTACCCGGCGCAGTTCC
+
@EE,CEFEFCFGGGGGGGGGDCG:<FB@:FCCCFG@EFFFGECCCDGFGEGGGGG?FDFFFGG,<5:5CF9CAFGCCFEEE<EECFCA9=F?FGGCEGGGD@7<,A,B,D7BFFECA,?@E,>,@F,@E>=FGGGGDG6@>ACC*@@7C5@EFFCAFGG9D;@,>D,,*39>F95D*8?A)C=*:=CGFGC8;CF3);A;6::7);C73*)1;F?*@)4(4))9:5:C0FF?FFF))47?BFFFB96:.6A)62.*).*).:)).64))((((-)37445
@M02352:288:000000000-CKWC8:1:1101:15573:9977 2:N:0:ACTGAGCG+GTAAGGAG
TAATCTTGCGACCGTACTCCCCAGGCGGTACACTTAATGTGTTAACTGCATTACTGCAAGGTCTAGCCTCACAACAACTAGTGTACATCGTTTAGGGCGTGGACTACCAGGGTATCTAATCCTGTTTGCTCCCCACGCTTTCGCGTCTCAGCGTCAATAATGTTCCAGTAGATCGCCTTCGCAATCGGTATTCCTTCTGATCTCTACGGATTTTACCCCTACACCAGAAATTCCATCTACCTCTCCCATATTCTAGGTAAGCAGTTTTCAAAGCACTTCAA
+
FGGGGGGGGGGGGCFGGFFFGGGGGGGGGGGGGGGGCGGGGGGGGGGGGFGGGGGGFGGGGGGGGGGGGGGFFGGGGGGGGGGGGGGGGGGGGGGGGGGGGGGGGGGGGGDDFGGGGGGGGGGGGGFFFGGGGGFEE6EGGGEGGGGGGGGGGGGGGGGGGFGGAFGGFCF9CGGGGGGFFGGGGGGGGFGGFCFFFFFGFF6CC=B8?*:<DF?FFFDF;4();*(/36@:AA3CFCEFFFF<?B:04:AAA>6*2-*.5<<()6<BFFFA<?F()5?A2
@M02352:288:000000000-CKWC8:1:1101:13374:9991 2:N:0:ACTGAGCG+GTAAGGAG
CAATCTTGCGATCGTACTCCCCAGGTGGGACACTTATCACTTTCGCTTAGTCACTGAGATAAATCCCAACAACTAGTGTCCATCGTTTACGGCGTGGACTACCAGGGTATCTAATCCTGTTCGCTCCCCACGCTTTCGTCCATGAGCGTCAGTACATACGTAGTAGACTGCCTTCGCAATCGGTATTCTGTGTAATATCTATGCATTTCACCGCTACACTACACATTCTATCTACTTCCATATGACTCAAGTCAACCAGTATCAAAGGCAGTTCCATAGTT
+
FGGGGGGGGGGGGEE9FFEFGGGDGGFGGFF<FGGGFGGGGGGGGGGGGGGGGGGGGGGGGGGGCD@FFGGFGGGGGGGGGGGGGGGGGGGCGGGGGGGGGGGGGDGGGGGCEGGGGDCFGFGEEGEGGGGCFCEDFEGGGEGGG?FGG>CCEDFAC9<FG?@CGGGFGBGGGFGGGDGFFDEGGGGGCCC9FFA<E@B76EFF<>6:CFFCDB=?E6BE;F;F>47CEAA=81;?EEFCE?5556).4;)9495880)646ABAF<:62:?F2=9B)4-6
@M02352:288:000000000-CKWC8:1:1101:21102:9993 2:N:0:ACTGAGCG+GTAAGGAG
TAACCTTGCGGCCGTACTCCCCAGGCGGTCAACTTAGTGCGTTAGCTGCGCCACTCACGTCTCAAGGACACAAACGGCTAGTTGACATCGTTTACGGCGTGGACTACCAGGGTATCTAATCCTGTTTGCTCCCCACGCTTTCGTGCCTCAGTGTCAGTATTTGTCCAGGTAGCCGCCTTCGCCACTGATGTTCCTTCCAATCTCTACGCATTTCACCGCTACACTGGAAATTCCACTCCCCGCTACAATACTCTAGTTTGCCAGTTCAAAATTCAGTTCC
+
CGGGFFGGGGGGGGGGGGGGGGGGGGGGFGFFFGGGGGFGGGGGGGGGGGGGGG@FFGGGGDGGFGGDFCGGFGGGGGGGGGFGFGGGGGGGGGGGDFGGGGGGGGGGGGGGGGGGGGGGGGGGGGGGGGGGGGGGGGGGGGGGCEC:@?8;EFCFGGGGGCFGEGFGFGGGGGGDCDDFFCGGGGGFFGGGFFFFFAFFA76;?FFGDGFGGFFFG)4(-78FFF7C>==FF4296,480(,((443-<:24<4?<66<A4<)))-.:A>2(-9-16<2
@M02352:288:000000000-CKWC8:1:1101:11610:10007 2:N:0:ACTGAGCG+GTAAGGAG
TAACCTTGCGGCCGTACTCCCCAGGCGGTCTACTTATCGCGTTAGCTTCGCCACTAAGTCATTACAACCCAACGGCTAGTAGACATCGTTTACGGCGTGGACTACCAGGGTATCTAATCCTGTTTGCTCCCCACGCTTTCGCACCTCAGTGTCAGTATCAATCCAGAGTGTCGCCTTCGCCACTGATGTTCCTTCCTATATCTACGCATTTCACCGCTACACAGGAAATTCCACACTCCTCTATCGTACTCTAGCCTTCCAGTATCCGGCGCAATTCCAAG
+
GGGGGGGGGCEGGGGEGGCGGGGGGG>EFGGDGGGGGGGGGGGGGGGGGGGGGGGGGGGGCGEGGGGGGGGGGGEEGG@FFGGGGGGGGGDDF=?CDCGGEGGGDDGGDGGGG<FFEF<DFGGGGFFFFDDEFGCFE>C9CGGECBF5CGFFFCFG7BGFGF9DGCFFFAFGCCD<DGCE?<E?CCCGFFGG@?F(>+1+1::;)5:85CFGFFF)3=@BFF>FFC:C<FF4**51,(8<2<><B0:3(().:447A)9:)4<):A)4(((4((05/--5)
@M02352:288:000000000-CKWC8:1:1101:18759:10046 2:N:0:ACTGAGCG+GTAAGGAG
TAATCTTGCGACCGTACTCCCCAGGCGGTACACTTAATGTGTTAACTGCATTACTGCAAGGTCTAGCCTCACAACAACTAGTGTACATCGTTTAGGGCGTGGACTACCAGGGTATCTAATCCTGTTTGCTCCCCACGCTTTCGCGTCTCAGCGTCAATAATGTTCCAGTAGATCGCCTTCGCAATCGGTATTCCTTCTGATCTCTACGGATTTTACCCCTACACCAGAAATTCCATCTACCTCTCCCATATTCTAGGTAAGCAGTTTTCAAAGCAGTTCAA
+
FGGGGGGGGGCE@FFFGGGGGGCEFGDCGG@FGFGFFEGGGGGGGGGGGGGGGGGDFGGGGGGGGGGGFGGGFGGGGCFFGGAEFEGDDFFFFDGGGGGGGGGEFGFAFGGCFGGGFFGGGGGGGGGGGGCGFGGGGEGGGGG6CEGDGCDFGGGGGGGFGGGFFFGFGECEF7@CC7DF>DEEGGGDGGFGGCFFFFF7=FC><6CCCCEDGF?BEF?;@F;5FFFF1;ACFFE7EFFFA@EF@F?<A?<<AAAF2:=A24<06<AAA:>2509:65)6)
@M02352:288:000000000-CKWC8:1:1101:26493:10049 2:N:0:ACTGAGCG+GTAAGGAG
TAATCTTGCGACCGTACTCCCCAGGCGGAATGCTTAATCCGTTAGGTGTGTCACCGAACAGTATACTGCCCGACGACTGGCATTCATCGTTTACGGTGTGGACTACCAGGGTATCTAATCCTGTTTGCTCCCCCCACTTTCGTACCTCAGCGTCAGTATCGAGCCAGTGAGCCGCCTTCGCCACTGGTGTTCCTCCAAATATCTACGAATTTCACCTCTTCACTTGGAATTCCACTCACCTCTCTCGAACTCTAGCCTGATAGTTTTGGAGGCAGTTCCAG
+
DEEFFGGGGCCC+@FFGGGGGEGGGDFG7CFFGGGGGFFGFFFGGGGGFCGGGGGFEGGDGGGGCFGEFGGGEGGCGCFEF=FGGAFGE=FGFGGFFDF:@EFFGGGF<F+BFGGFEFFGFFFGGGCFGGGGG+7+@8EGGGFGGGFGGF?EEEGGGGGGGGFCG:FFF?FFG5DGCDG)?C*=CC6>*=EFGFFF;A=DA+;:5FF3C=>>CF?A+74)-*4=7*4*-9?F?/4<B3?B>FBF7?:?FFFAD24*42)4<)-69>A(,.418,7116).)
@M02352:288:000000000-CKWC8:1:1101:21750:10050 2:N:0:ACTGAGCG+GTAAGGAG
TAATCTTGCGACCGTACTCCCCAGGCGGAATGCTTAATCCGTTAGGTGTGACACCAACAAGCATGCTTGCTGACGTCTGGCATTCATCGTTTACGGTGTGGACTACCAGGGTATCTAATCCTGTTTGCTCCCCACACTTTCGCACCTCAGCGTCAGTATCGAGCCAGTGAGCCGCCTTCGCCACTGGTGTTCCTCCGAATATCTACGAATTTCACCTCTACACTCGGAATTCCACTCACCTCTCTCGCACTCAAGACCAGGAGTTTACACGGCAGTTCCAG
+
GGGGGGGGGGGGDGGGGGGGGGGGGGDGGGGCGGGGFGGGGGGGGGGGGGGGGGGGGGGGGGGGGGGGGGGGGGGGGGGGGGGGGGGGGGGGGGGGGGGGGFGGGGGGGGGGGGGGGFGGGFGGGGGGGGG7FGGGGGFEGGDGGCFGGGGGGGGGGGGGCFFGGCFGGGGGGGGGGGGFAGGGGCDAEFGGGFFDF4?CFFFFEAFD4C>FFFC408)7>F@AGGF3/<?FF=<A:?:8<?<32<:(-7;8?2?B:07?60231<ABF2:1>BFB6><<-
@M02352:288:000000000-CKWC8:1:1101:2610:10059 2:N:0:ACTGAGCG+GTAAGGAG
TAATCTTGCGACCGTACTCCCCAGGCGGTACACTTAATGTGTTAACTGCATTACTGCAAGGTCTAGCCTCACAACAACTAGTGTACATCGTTTAGGGCGTGGACTACCAGGGTATCTAATCCTGTTTGCTCCCCACGCTTTCGCGTCTCAGCGTCAATAATGTTCCAGTAGATCGCCTTCGCAATCGGTATTCCTTCTGATCTCTACGGATTTTACCCCTACACCAGAAATTCCATCTACCTCTCCCATATTCTAGGTAAGCAGTTTTCAAAGCAGTTCAA
+
EFDGGFGGFGDGCEGGGGGGGGGEGGECGGGFGGGGFGGGGGGCFFGCFCFFGFGGGGGGGGGGGGFGGGGGGGGFGGGFFGGGGGGFCEGCDG9FFGGGGGGGGGGGGGGFGG,CFFAFG=FFGGGGGGGGGGGGGGGGGGGGEGGGGGCFGEGGGGGGGGGFDBF9EEGEFFFGDCDFFDEEC7CCCFGGF*8?EFF+=CBC?>CC?EDGGF?FFF;1=F@FGG@D@;FFCFFFE<3<;3=3187:A:<5:<<8):FF<2<?<<)<<BDB2160892<4
@M02352:288:000000000-CKWC8:1:1101:15309:10074 2:N:0:ACTGAGCG+GTAAGGAG
TAACCTTGCGGCCGTACTCCCCAGGCGGTCAACTTAGTGCGTTAGCTGCGCCACTCACGTCTCAAGGACACAAACGGCTAGTTGACATCGTTTACGGCGTGGACTACCAGGGTATCTAATCCTGTTCGCTCCCCACGCTTTCGTTCCTCAGCGTCAGTATCTGTCCAGGTGGCCGCCTTCGCCACTGATGTTCCTTCCAATCTCTACGCATTTCACCGCTACACTGGAAATTCCACCACCCTCTACAGTACTCTAGTTTGCCAGTTCAAAATGCAGTTCC
+
FGGGGGGGGGCGGGGGGGGGGGGGGDEEBEGGGGGGGGGGGGGGGGGFGFGGGGGGGGGEGCGGGGGGGGGGGGGGGGGGGGGFGGGFGGGGGGGGGGGGEGDFGGGGGFEGFGGGGGGGGGGGGGGGGGGGGGGGGED>FGDGGC8FGGGGGGGGGGGGGGGGGGGGGC:EGGDGD7DFADGGDGGG7+>CFFFFFFA:CGFGFFFCDGEGDFBFGDFB9:8@>C?4(9BF?@4<08:?FB<13A43ADFAAFAFA:BAFF4),6ABF2<><A?)9>94
@M02352:288:000000000-CKWC8:1:1101:13742:10083 2:N:0:ACTGAGCG+GTAAGGAG
TAACCTTGCGGCCGTACTCCCCAGGCGGTCTACTTATCGCGTTAGCTTCGCCACTAAGTCATTACAACCCAACGGCTAGTAGACATCGTTTACGGCGTGGACTACCAGGCTATCTAATCCTGTTTGCTCCCCACGCTTTCGCACCTCAGTGTCAGTATCAATCCAGAGTGTCGCCTTCGCCACTGATGTTCCTTCCTATATCTACGCCTTTCACCGCTACACAGGAAATTTCACACCCCTCTATCGTCCTCTAGCCTGCCAGTATCCGTTTCAATTCCAAG
+
@EFGGGGFGGGGEFGGGGGGGGGGGGEFEGFEGFGGCFGGGGG>FGFGGGGGGGGGGFGGGGGGGGGGDGDGGGGG>FCDFGGGGGGGGGGFGDGFF=CF7FGGGGGGE+,:FF@E;,C=,3>FG<FEGFGG>EFCCE6@C6:CE8D>FEECFFFCEC,,,@DG9,,6?3>D5>CD<C<B?DGFFE:EGGGFCEFFEF@777++9)8)8CA:CFA5C:@B?FFF5C0C<F***/)((-2((()).(,(-(..4:>F>3@BD8:))-)-,)(.6<66*-).,
@M02352:288:000000000-CKWC8:1:1101:13841:10087 2:N:0:ACTGAGCA+GTAAGGAG
TAACCTTGCGGCCGTACTCCCCAGGCGGTCAACTTAGTGCGTTAGCTGCGCCACTCACGTCTCAAGGACACAAACGGCTAGTTGACATCGTTTACGGCGTGGACTACCAGGGTATCTAATCCTGTTCGCTCCCCACGCTTTCGTACCTCAGCGTCAGTATCTGTCCAGGTGGCCGCCTTCGCCACTGATGTTCCTTCCAATCTCTACGCATTTCACCGCTACACTGGAAATTCCACCACCCTCTACAGTACTCTAGTTTGCCAGTTCAAAATGCAGTTCCA
+
EFFGGGGFGF7@FFGGGGGGGGGCDGDECCFGGGGGGFFGGGGGGGGGGGEGGGFGGGFGGGF<EFCEFGGGGGGGGCCED?<FEEFAFDFGGGGG+CF+@FGGGGGG@<FGFEEGCGGG9FBDEGF@EEGGGGGCCEGG7EEGGFGFF8FG5?CGEEG9EFGGG,F66FFCFG5CCDDFFGEGG+<>99CFD<;CAFFG=D675==FGEEGGFFFGFF09@?F7F?C(96@FF4<:???B:??<AAFAAAAA2<856944AD:?<<A4AFAA<F494)))
@M02352:288:000000000-CKWC8:1:1101:17237:10107 2:N:0:ACTGAGCG+GTAAGGAG
TAACCTTGCGGCCGTACTCCCCAGGCGGTCAACTTAGTGCGTTAGCTGCGCCACCCACGACTCAAGGTCACAGACGGCTAGTTGACATCGTTTACGGCGTGGACTACCAGGGTATCTAATCCTGTTTGCTCCCCACGCTTTCGTGCCTCAGTGTCAGTATTTGTCCAGGTAGCCGCCTTCGCCACTGATGTTCCTTCCAATCTCTACGCATTTCACCGCTACACTGGAAATTCCACTACCCTATACAATACTCTAGTTTGCCAGTTCAAAATGCAGTTCC
+
FFFFEGGGGGGGGGGGGGGGGGGGGGGGGGGGGGGGGGGGGGGGGGGGGGGGGGGGGGCFGGGGGGGGGGGGGGGGGGFGGGGGGGEGGGGGGFGECC@@=EGGFGGGFCEFGGFCCDFGGGEGGGGEGGGGFGFGGGGGGGGGFEFGGGGGFFGGGGDGFGGG9FFGGGGGGGGCDGGFFGGDGGDFF?<@CEFFFF;>6<8FFFFCD=DGGF?FFDB>074;FGFGFFFF==AAD??B6)()4:28<<4<BF:9.:=>BFFFFF<A<>AB>>F<=).4
@M02352:288:000000000-CKWC8:1:1101:21374:10119 2:N:0:ACTGAGCG+GTAAGGAG
CACTCTTGCGAGCGTACTCCCCAGGTGGCTTACTTAACGGTTTCCCTTAGCCCCTCAATCACAAGGACCAAACAGCGAGTAAGCATCGTTTAGGGCGTGGACTACCACGGTATCTAATCCTGTTTTCTACCCACCCTTTCGCACCGCAGTGTCAGTATTGGTCCAGCGATTCGCCTCCGCCACCGATGTTCCTCCCCATCTCTATGCCTCTCTCCGCTACACAGGAAATTCCACCCACCACTACCCTACTCTAGTTCGCCAGTTTTGAATGCACCTCCAAG
+
GFFGGGGFGE7B:FFGEGGGGGGFDDFGGGC8FFGFC@FCFFFEEFFF8<9F,@,,CFA,,EF,C,EGE786CD,C=+@FE9CFF,==A,D+,,:BC=:>7F9F=FF,+++:FF9,,8E,=EEFG8,=,,@FBF:>+3@D=C8@E+=0+6573,,7;;=FGF>D9,,**,47**3**9*39*8,/:*;<@92C*;22A5DFFF+)+/03+/0*;6)==94<FE;**4*6*966*((,-((3(544()4(4)).4)06338:()-4)(().)))))453((,
@M02352:288:000000000-CKWC8:1:1101:5643:10121 2:N:0:ACTGAGCG+GTAAGGAG
TAATCTTGCGACCGTACTCCCCAGGCGGAATGCTTAATCCGTTAGGTGTGACACCAACAAGCATGCTTGCTGACGTCTGGCATTCATCGTTTACGGTGTGGACTACCAGGGTATCTAATCCTGTTTGCTCCCCACACTTTCGCACCTCAGCGTCAGTACCGAGCCAGTGAGCCGCCTTCGCCACTGGTGTTCCTCCGAATATCTACGAATTTCACCTCCACACTCGGAATTCCACTCACCTCTCTCGAACTCAAGACCAGGAGTTTACAAGGCAGTTCCAG
+
FEGGGGGGGGDGGGGGGGGDGGFEGGECGGGGGGGGFDGGGGGGFFGGGEGGGGEDDFGFFGF9DFFGCGGGGGEFGGFGGGFCAFFGGGGGGGGGFGGGGGGGGGGDGGGGGGGGGG,,8???FFDFFGGGG?FEECFGGGGGGEDGFFD+:AEEGCGC@FEGEECG?CCCFCCD7DF>DGGGCCE,0=8BF71((8)*.+A:)88C;F3>@77A+8(638;)0*493)0=@6<-4:?:41)(..(4(8(68(47:7@34:37:2).62)1185,9A<94
@M02352:288:000000000-CKWC8:1:1101:4093:10127 2:N:0:ACTGAGCG+GTAAGGAG
TAACCTTGCGACCGTACTCCCCAGGCGGTCTACTTAGTGCGTTAGCTGCGCCACTAAAGTCTCAAGGACCCCAACGGCTAGTAGACATCGTTTACGGCGTGGACTACCAGGGTATCTAATCCTGTTTGCTACCCACGCTTTCGCACCTCAGTGTCAGTATTGGTTCAGTGAGTCGCCTTCGCCACTGATGTTCCTTCCCATCTCTACGCATTTCACCGCTACACAGGAAATTCCACTCACCTCTACCATACTCTAGTTCGCCAGTTTTGAATGCAGTTCCA
+
E9FEDGGGGGGGDEGGGGGGGGGGFFCECEGGGGGGGGGGGGGGGGGGGGGGGGGGGGGGGGGGGGG@FGGGGGGGDGGEFFEFGGGGGGGGGGGGGDCGGGGGGGGGGGGGG?FF9;FDG9FFFFGGFGGGGF@FGGGGGGGGGGGFGF@FAAGGA7,=;;FF*??CF999E9*3C9DF>C;ED66,;CGGGEFCEFFCFD87CFF:3>DGF=CFGF@(4>?:CC:<?4=@?FDF22???<?FFB<4.41574<*6)*:110()54:31).))94844<)
@M02352:288:000000000-CKWC8:1:1101:8616:10129 2:N:0:ACTGAGCG+GTAAGGAG
TAACCTTGCGGCCGTACTCCCCAGGCGGTCTACTTATCGCGTTAGCTTCGCCACTAAAAGATCAAGTCTTCCAACGGCTAGTAGACATCGTTTACGGCGTGGACTACCAGGGTATCTAATCCTGTTTGCTCCCCACGCTTTCGCACCTCAGTGTCAATATCAGTCCAGGTAGTCGCCTTCGCCACTGGTGTTCCTTCCTATATCTACGCATTTCACCGCTACACAGGAAATTCCACTACCCTCTACTGTATTCTAGACTAGCAGTATCAGATGCAGTTCCA
+
FGFGGGGGGGGGGFCEGDGGGGGGGF@CFCFFGGGGGGFGGGGGEGGGGGGGGGGGGGGFFGFGGGEGGGGGGGGGEGGGGGGGGGGGGGGGGGGGGEGGGDEGGGGGGGGGGGGGGGGGGGGGGGGGFFGGGG:FGGGDGGGCEGGGFFCGGGGGGGGGGGFFFFCG,>;9DFDGCCG=?<EGGCDC;FGDGCF<AAF:AGF7CCFG<CBGGFFFFD@F;D2@FF:*89??FBB)6?BF62:13<A?>):2464/)-*.2:<>B<.<69)64)/.064<)
@M02352:288:000000000-CKWC8:1:1101:21400:10138 2:N:0:ACTGAGCG+GTAACGAG
TACCGTTGCCGCCGTACTCCCCAGGTGGTCAACTTAGTGCTTTCGCTGCGCCACTCACGTTTTATCGCCACAAGCGGCTAGTCGACATTTTCTACGTGGTCTACCACCATGGCTACTCCTCCTCTTCGCTCCCCCCTCCTTCCCTCCGCAGCGTCTGAACCCGTCTACGCTGCCTCCTCCGTCAGTGTTGTTCCTTCTATCTTCTCCTCTTTCCGCCACTCCACTGATACATCCACCCCCCTCTACAGTAATCTACTCTGCCAGTTCAAGATACATTTCG
+
,C,E,CFFG,@+@FFGGGGGGGGGG,CF,,,;FFGG,EFG9FF,6FG,+@FG+FC,CF8C,,,<,,B,,B,6F,CF:+@C=F,++@+@,9,,C<FF,,B+,,5E,A,44,,4,,,,@,4E4,A,5,,+@+D>F+3+3++3D,,,@,33@8:E*4***,,,*****,@,D@*;CE4*;802)*=**141<*=C>)@C3/7++++;)/;C4+;++2(8*)4((83F7*)*-**/95)8?(-(4918).))-))---6*))*-.))..565-.))))0)0)6(
@M02352:288:000000000-CKWC8:1:1101:27269:10153 2:N:0:ACTGAGCG+GTAAGGAG
TAACCTTGCGGCCGTACTCCCCAGGCGGTCTACTTATCGCGTTAGCTTCGCCACTAAAAGATCAAGTCTTCCAACGGCTAGTAGACATCGTTTACGGCGTGGACTACCAGGGTATCTACTCCTGTTTGCTCCCCACGCTTTCGCACCTCAGTGTCAATATCAGTCCAGGTAGTCGCCTTCGCCACTGGTCCTCCTTCCTATATCTACGCATTTCACTGCTACACCGCAAATTCCACACTCCTCTACTGTACTCTATACTAGCAGTATCAGATGCATTTCCA
+
,CFFAFGGG7@FFFFGFDFGGGGGG@CF@:CFGGGGF,FFFGEFEGFGCFGGDGGGGGFF<?CEGCFGFGGGGGGGGDGGGG<FDGGF@@D?FEFGDFDB:@FGGE=FFFGG<,7,3@,9>@>FGFCBFFGGC@F<CCCCCF:E>EC*CBFCCC,:@,@92F,D;:FFG<;?BFGGDDDA;DCE?8C=<++2;;A74;6+127:5+@F)=)2;A<F5+.94+))2)(/(0*9F*5)(,(4,-842).)-6)).).*-6/6)(4)6)-6)))..2*)15>9)
@M02352:288:000000000-CKWC8:1:1101:13832:10169 2:N:0:ACTGAGCG+GTAAGGAG
TAACCTTGCGGCCGTACTCCCCAGGCGGTCAACTTAGTGCGTTAGCTGCGCCACTCACGTCTCAAGGACACAAACGGCTAGTTGACATCGTTTACGGCGTGGACTACCAGGGTATCTAATCCTGTTCGCTCCCCACGCTTTCGTTCCTCAGCGTCAGTATCTGTCCAGGTGGCCGCCTTCGCCACTGATGTTCCTTCCAATCTCTACGCATTTCACCGCTACACTGGCAATTCCACCACCCTCTACAGTACTCTAGTTTGCCAGTTCAAAATGCAGTCCCA
+
EGCGEGGGGGGGGGFGGGGGGGGEGGGDFFGGGGGGFEGFGGGGGGGGGGGGGGDFFGGGGGGGGGGGGGGGGGGGGGGDFGFCGGFFGGGFFGGGGGGGDDG@AFGGGGGCGGGGGCGGGGGGGGFDGGGGGCCFGGGGFGGGGGGGGGFGGGEGGFGGG9;EFEGGGGFFGGGGGGGFFGEGDGGFDFGG=CFEFACFFC+CCFF<CEE3CFFFGF>19:2?FGF*4?7BF=AA03::341:7A>?<<ADAA>*6<F<B7<05AA)62<BDDF9@()..
@M02352:288:000000000-CKWC8:1:1101:2264:10171 2:N:0:ACTGAGCG+GTAAGGAG
TAATCTTGCGACCGTCCTCCCCAGGCGGTCAACTTAGTGCGTTAGCTGCGCCACTCACGTCTCAAGGACACAAACGGCTAGTTGACATCGTTTACGGCGTGGACTACCAGGGTATCTAATCCTGTTCGCTCCCCACGACTTCGTTCCTTCGCGTCAGTATCTGTCCAGGTGGCCGCCTTCGCCACTGATGTTCCTTCCAATCTCTACTCATTTCACCGCTACACTGGAAATTCCACCACCCTCTAACGTACTCTAGTTTGCCAGTTCAAACTGTCGTTCC
+
<<A,,CFFFE+C@6C-@F9@FC@@C877@6:ECCFG<6,,@FC,BFGCA@FFFGCGGGGG7=FECAC<EGFFFGC=CFG7FAFG5?CEB:FFG@?CFCBB7B:D,6=F<CFG@3A;;,CC9C7,,C,@EE,7FEEC8++6B7EFG@D;,,*1>CC5>DFGCBECC:,?C<:CCFCD)>5685*/9EG?+2>@+1;5A==3;CC7/:C*9?*?G@>=+;4,(0)7>0(259*10*).8203??1(.))-3(,()4)/64*)6)9))66)))..6)*(0-80
@M02352:288:000000000-CKWC8:1:1101:8038:10173 2:N:0:ACTGAGCG+GTAAGGAG
TAATCTTGCGACCGTACTCCCCAGGCGGTCTACTTAGTGCGTTAGCTGCGCCACTAAAGTCTCAAGGACCCCAACGGCTAGTAGACATCGTTTACGGCGTGGACTACCAGGGTATCTAATCCTGTTTGCTACCCACGCTTTCGCACCTCAGTGTCAGTATTGGTCCAGTGAGTCGCCTTCGCCACTGATGTTCCTTCCCATCTCTACGCATTTCACCGCTACACAGGAAATTCCCCTCACCTCTACCATACTCTAGTTCGCCAGTTTTGAATACATTTCCA
+
FGGCFGGGFGDGGGGGGGGGGGGGGGEGEGGGGGGGGGGGGGGGDGGAGGGGGGGGGGGGGFGGGGGFGFGGGGGGGGGGGGGGGGGGGGG?GGGGGGEGGDGGGCGGGGGGGGGGGGGGGGGGGGD8DFGFFGFGGGGCFGGGGGGFGGGGGGGFGGGGA;9DDGFEGFGCGG>D;8DFFGDGGGFGGGGGGEFFFAF>CDCGFFFFDEFGGFFFGD>;BFFF*C:C?FFF=F),48:?F)4)4<A?<>?)524=><@(7:(4:ADA:6A2)-*.9.6<)
@M02352:288:000000000-CKWC8:1:1101:4370:10217 2:N:0:ACTGAGCG+GTAAGGAG
TAATCTTGCGACCGTACTCCCCAGGCGGTCTACTTAGTGCGTTAGCTGCGCCACTAAAGTCTCAAGGACCCCAACGGCTAGTAGACATCGTTTACGGCGTGGACTACCAGGGTATCTAATCCTGTTTGCTACCCACGCTTTCGCACCTCAGTGTCAGTATTGGTCCAGTGAGTCGCCTTCGCCACTGATGTTCCTTCCCATCTCTACGCATTTCACCGCTACACAGGAAATTCCACTCACCTCTACCATACTCTAGTTCGCCAGTTTTGAATGCAGTTCCA
+
GFGGGGGGGGGGGDFGGGGGGGGGGGEEFGGFGGGGGGGGGGGGGGFGGGGGGGGGGGFGGGGFGGGGGGGGGGGGGGGGGGGGGGGGGGGGGGGGGGGGGGGGGGFGGGGGGGGFGFFAEFGGGGGFGGGGGGGGGGGGGGGGGGGGGGGFGGFFGGGGGGGFGGGDGGGGGGDGGC56?D8EGFFGCFC>CEFFFFFFFFA;CFFGGGFGGFFFGEF@BFBFGG6G?FB7*9<<<?70:<?)5<A:BBFF7<<@B>FB06?6:A9>?B<BFFFFF9<<)
@M02352:288:000000000-CKWC8:1:1101:4152:10218 2:N:0:ACTGAGCG+GTAAGGAG
TAATCTTGCGACCGTACTCCCCAGGCGGTACACTTAATGTGTTAACTGCATTACTGCAAGGTCTAGCCTCACAACAACTAGTGTACATCGTTTAGGGCGTGGACTACCAGGGTATCTAATCCTGTTTGCTCCCCACGCTTTCGCGTCTCAGCGTCAATAATGTTCCAGTAGATCGCCTTCGCAATCGGTATTCCTTCTGATCTCTACGGATTTTACCCCTCCACCAGAAATTCCATCTACTCCTCCCATATTCTAGGACAGCAGTTTTCAACGCAGTTCAA
+
FGGGGGGGGGGGEGGCGGGGGGGGGECEGGGGGGGGGFGGGGGGGGGFGGGGGGGGGGCCFGGGGGGGGGGGGGGGGGGGFFEEFFGGGGGGGGGGGGGGG@FGGGGGGGGGGGGGGGGGGFGGGGFFFCFFGECFGE>GDEEG>8C8,DFGCCEGG;CEFGGGGCGCE@E;>FGDDDCFF*4CCGGGGGGGGFFCEFFD8=FF?==CDGFGF+);@F<;(),);C;D(;@A+;5<>E<C))/<:?0(64<A<56F2)),((42ADAADFF)(10,.:))-
@M02352:288:000000000-CKWC8:1:1101:6356:10241 2:N:0:ACTGAGCG+GTAAGGAG
TAATCTTGCGACCGTACTCCCCAGGCGGAATGCTTAATCCGTTAGGTGTGACACCAACAAGCATGCTTGCTGACGTCTGGCATTCATCGTTTACGGTGTGGACTACCAGGGTATCTAATCCTGTTTGCTCCCCACACTTTCGCACCTCAGCGTCAGTATCGAGCCAGTGAGCCGCCTTCGCCACTGGTGTTCCTCCGAATATCTACGAATTTCACCCCTACACTCGGAATTCCACTCACCTCTCTCGAACTCAAGACCAGGAGTTTATAAGGCAGTTCCAG
+
FGGGGGGGGGGGGGGGGGGGGGGEFGE>EGGGGGGGGGGGGGGGGGGGGEGGGGGFGGGGGGGGGGGGGGGGGGGEFGGFGEFGGGFGGGGGGGGGGGECFGGGGGGFGGGGGGGGGGGGGGGGGGGGGGGGG8FFGGGGFGGDGE,=FFGGDGGGG==FE<3CE@FF?FFGGCGGDGGFFD>E<F,>CEECGCFFFFAD:CADECA*;7ACGFEF*><@?=DCFC@)4769@44-.2:?76)4<B641<?-53.?:B::10434A6)).62:?@B=AAA)
@M02352:288:000000000-CKWC8:1:1101:27404:10245 2:N:0:ACTGAGCG+GTAAGGAG
TAACCTTGCGGCCGTACTCCCCAGGCGGTCTACTTATCGCGTTAGCTTCGCCACTAAGTCATTACAACCCAACGGCTAGTAGACATCGTTTACGGCGTGGACTACCAGGGTATCTAATCCTGTTTGCTACCCACGCTTTCGCACCTCAGTGTCAGTATTGGTCCAGTGAGTCGCCTTCGCCACTGATGTTCCTTCCCGTCTCTACGCATTTCACCGCTACACAGGAAATTCCACTCACCTCTACCATACTCTAGTTCGCCAGTTTTGACTGCAGTTCCAAA
+
EFGGGGGGGGDGGGCEGGGGGGGGGGGGGGGGGGGGGGGDGGGGCGGGGGGGGGFGFFGGEGGGGGGFEFGGGGGDEGFFFGGDGCFC=EGFGFGGGEGGGGGGDC,,8>DDFFFGGGFCGGGGG?FCF9EEGGGGGD?FEGGGGFGFDF:=EGFC;BB;9FCFC7<ECGGF*=*2/0*?AGGGFCCF9FFGFFF@@:AGAFFC<)8DDEFFCFF3=>69?FF:FG?F9B*=/9571:?)4)5<BB<?B9?FB<.9<BF?093A<2.8).91)39A64A<)
@M02352:288:000000000-CKWC8:1:1101:27392:10260 2:N:0:ACTGAGCG+GTAAGGAG
TAACCTTGCGGCCGTACTCCCCAGGCGGTCTACTTATCGCGGTAGCTTCGCCACTAAGTCATTACAACCCAACGGCTAGTAGACATCGTTTCCGGCGTGGACTAACAGGGTATCTAATCCTGTTTGCTACCCACGCTTTCGCACATCAGTGTCAGTATTGGTCCAGTGAGTCTCCTTCGCCACTGATGTTCCGTCCCGTCTCTCCGCATTTCACCTCTACACAGGAAATTCCACGCACACATGACATACTCTAGTTCGGCAGTTTTAAATTCAGTTCACAA
+
<AFG,CEF;@CEGG@CEGF8@7F,DFCF:FEEF@C@FA@7C+@FCCFG9FGF=FEDC,CCFGFGG<F84FFFGD@FGC,,@AEFE<FEDFG,9FFCGE+@FFG<<FE,B=<FFAF,>==,,,7,,,CBD93,,63@:C8DCEEG5>C:9;7,,7@=E,;@,2>8?E<B?C;;,,4+++2/?4C?<F:9,4,4*7;90))2;*+2()))/=7DCA)*3A39652)**36<**9**((-24((.)..5292),-))-14()((-(64))))-).44*.04)6)
@M02352:288:000000000-CKWC8:1:1101:25337:10273 2:N:0:ACTGAGCG+GTAAGGAG
TAACCTTGCGGCCGTACTCCCCAGGCGGTCAACTTAGTGCGTTAGCTGCGCCACCCACGACTCAAGGTCACAGACGGCTAGTTGACATCGTTTACGGCGTGGACTACCAGGGTATCTAATCCTGGTTGCTCCCCACGCTTTCGTGCCTCAGTGTCAGTATTTGTCCAGGTAGCCGCCTTCGCCACTGATGTTCCTTCCAATCTCTTCGCATTTCACCGCTACACTGGAAATTCCACTACCCTCTACAATACTATAGTTTGCCAGTTCTAAATGCAGTTCC
+
,EFGGGGGGGGGGGGGGGGGGGGGGGGG88FFFGGGFEGGGGGGGGGGGEGGGGFGEEFFC@@8FFD=FFGGGGGEFEGDGC9FGFFGGGFGGBD?FF=+@FGGFFFGGGGGFG,,CCF=9F9,,8C>:D=FGGC@+3@EGG5FC@EFGCFE9=>7<;;FFC;D,3;,DF9,249CDCDA):5*9623;+>CG)A?<AC>A4;+1+3***2>FFE4E)((-84@:F7<7=?7=F))-5:2:,33A))529:)))-164?264<?):<)<4<AFA8-/644
@M02352:288:000000000-CKWC8:1:1101:14141:10297 2:N:0:ACTGAGCG+GTAAGGAG
TAACCTTGCGGCCGTACTCCCCAGGCGGTCAACTTAGTGCGTTAGCTGCGCCACTCACGTCTCAAGGACACAAACGGCTAGTTGACATCGTTTACGGCGTGGACTACCAGGGTATCTAATCCTGTTCGCTCCCCACGCTTTCGTACCTCAGCGTCAGTATCTGTCCAGGTGGCCGCCTTCGCCACTGATGTTCCTTCCAATCCCTACGCATTTCACCGCTACACTGGAAATTCCACCACCCTCTACCGTACTCTAGTTTGCCAGTTCAAAATGCAGTTCCA
+
CFGGGGGGGGGGGGGGGFGGGGGGGGGGCFGDFGGGGGGGGGGGGGGGGGGGGGGGGGGGGGGGGGGGGGGFGFGGGGGGGGGGGGGGFGGGGGGEGGGGDGGGFGGGGGGGGGCFCFGGGGG<FGGGGGGGGGGGGGEEGGGGGGEGGGGFDEGGGGF@FFGGCFGGFGFGGGGGGGGFFGG5>CF9EGFGGFFFFFFGF*);;4=7>:BC>@49CDF>FF?F:=1C:4FF6F29:BFFF2:72:-346?1>42*6>F):A2)3<<AA44<)64)/-.6)
@M02352:288:000000000-CKWC8:1:1101:22483:10317 2:N:0:ACTGAGCG+GTAAGGAG
CAATCTTGCGATCGTACTCCCCAGGTGGGACACTTATCACTTTCGCTTAGTCACTGAGATAAATCCCAACAACTAGTGTCCATCGTTTACGGCGTGGACTACCAGGGTATCTAATCCTGTTCGCTCCCCACGCTTTCGTCCATGAGCGTCAGTACATACGTAGTAGACTGCCTTCGCAATCGGTATTCTGTGTAATATCTATGCATTTCACCGCTACACTACACATTCTATCTACTTCCATATGACTCAAGTCAACCAGTATCAAAGGCAGTTCCATAGTT
+
GFEGFGGGGGCGGEFGGGGGCGGGGFFFGGGGGGGGGGGGGGGGGGGGCGGGGGGGGGGG9FFFFFGGGGGGGGGFGGGGGGGGGGGGGGGGGGGGGCFGFGGGGGGGGGGGGGGGGFFGGGFGGCFGGDGFECEGGGGGGGFFGGGGGGGGGFGGCGGDBFGGGGGGGCGFFGGGDG7@FGCEG5FGGGGGGF68<FF@CFAFEFFGGGFGDEFFGF@>;FFFFGCF?;AFAFCEC7AFFEFFFE?C8;EECEFF;?594).):26<F?<?A2@474)).
@M02352:288:000000000-CKWC8:1:1101:8154:10343 2:N:0:ACTGAGCG+GTAAGGAG
CACTCTTGCGAGCGTACTCCCCAGGTGGGTCACTTATCACTTTCGCTTAGCCACTCAACTAACCAATGTTAGTCAAACAGCTAGTGACCATCGTTTACGGCGTGGACTACCAGGGTATCTAATCCTGTTCGCTACCCACGCTTTCGTCCCTCAGTGTCAGTATATTGTTAGTAATCTGCCTTCGCAATCGGTATTCTGTGTAATATCTATGCATTTCACCGCTACACTACACATTCTAACTACTTACCAATAACTCAAGTCTAACAGTATCAAAGGCAGTT
+
GDGFGGDG<@+@FEEGGGDCGGGCFFEF:FF<F<CFGGFGGFAFDGEFEGGFGGGGFFGGCFFDGFFGGFF,CFFGG9EEFFCFF?EFGGGGEGGGGFCC@FBCEEGGGGGCFGGGFFGGGGGGGCEEF,BFFD7>,@CEECEF,@=DCGGGGGGD:D;;E,DCC@CECFD>C,;7CGF*;DFGGC7>DCEGF@F4EFFGF9AGF=@C7:8C@A?698<.5)9>GG1C;FAAAA<CE374;3))/))(1;;63<68<;61.-)-622>D2)))64.:?:BF
@M02352:288:000000000-CKWC8:1:1101:7606:10356 2:N:0:ACTGAGCG+GTAAGGAG
TAACCTTGCGGCCGTACTCCCCACGCGGTCAACTTAGTGCGTTAGCTGCGCCACTCACGTCTCAAGGACACAAACGGCTAGTTGACATCGTTTACGGCGTGGACTACCAGGGTATCTAATCCTGTTCGCTCCCCACGCTTTCGTTCCTCAGCGTCAGTATCTGTCCCGGTGTCCGCCTTCTCCACTGACGTTCCTTCCAATCTCTCCCCATTTCACCGCTACACTGGAAATTCCACCACCCTCTATCGTACTCTAGTTTCCCTGTTCAAACTGCAGTCCC
+
C9B,CFGA@E77@CFCGGGGGG8++6+6@CGGGFFFAEC9EGGC7F,@F@FC+BFGGGG@DAD9F9F,<<EFFGCB::C+FFGG9E,@FCF<+AF7BECGFE=AFA@DF,=BDFDFGF9DAFFGGGFCC78FGG@FCEEG7,@D68DCFE6C:C*A8;,,222?FG,4BFEB?,8<**2;*2A7CF7<+13/;379A)++6;6+)*;*9>4DFFAFGE1>0><FCC09(766*9)6(.83(-31)-)(..11<><4.-7)..),44-2:A,))5*,9(,)
@M02352:288:000000000-CKWC8:1:1101:7599:10373 2:N:0:ACTGAGCG+GTAAGGAG
TAACCTTGCGGCCGTACTCCCCAGGCGGTCAACTTAGTGCGTTAGCTGCGCCACTCACGTCTCAAGGACACAAACGGCTAGTTGACATCGTTTACGGCGTGGACTACCAGGGTATCTAATCCTGTTCGCTCCCCACGCTTTCGTTCCTCAGCGTCAGTATCTGTCCAGGTGGCCGCCTTCGCCACTGATGTTCCTTCCAATCTCTACGCATTTCACCGCTACACTGGCAATTCCACCACCCTCTACAGTACTCTATTTTGCCAGTTCAAACTCCAGTTCCA
+
F<FFFGGGGGGDFEFFGGFFFCGEGEFGCFFGGGGGGFFG7FFGGGGGF>CFECEEFGGGGGGFEFCEG<FDG8F7+>CEFEFG9CBAAFF@DBFBCF@>C7B=DFFG<FEGFGGGD;BFFGG,3CFCG78FGB<C7:CCFCCCFGGGGGFFDGEEEE9;DFFBEF,,8?CDCF575CC4:DE5D?67CCFG+9FEAF+7+*6+57;75*:CFFAFF)((-)8FF=:*.9<9=6<<7(4:?B?FAFBB4<AFBF9*.6=>344)3:AA2<)3))/(0.)))
@M02352:288:000000000-CKWC8:1:1101:18284:10395 2:N:0:ACTGAGCG+GTAAGGAG
TAATCTTGCGACCGTACTCCCCAGGCGGTACACTTAATGTGTTAACTGCATTACTGCAAGGTCTAGCCTCACAACAACTAGTGTACATCGTTTAGGGCGTGGACTACCAGGGTATCTAATCCTGTTTGCTCCCCACGCTTTCGCGTCTCAGCGTCAATAATGTTCCAGTAGATCGCCTTCGCAATCGGTATTCCTTCTGATCTCTACGGATTTTACCCCTACACCAGAAATTCCATCTACCTCTCCCATATTCTAGGTAAGCAGTTTTCAAAGCAGTTAAA
+
E9BAFFGAFG7FCCCFCFGGGG<B8FE:FGGGGGGAFFGFFFFGGGGGCCCFGGFGGGCFGGGGGGGGGGGGFGGGFFFGGGGFFFGGGGGGGGFBFGGG7FEFGGCFGGGGGGGGGFBFGFFFGGGCFFGFFEFGGDGCFFGDGGGGFEFFC>CECGE9CEFGGF9CFCECFGGDCGDAFGGCGGGGG5FGGFFFFFFD6FFGFFFGGG>DFFFFFADDF:127D1C3;CCF+7C3>CCAEA@7??B>:44ABAF2<6)<?2::<BFF><267)(16)6)
@M02352:288:000000000-CKWC8:1:1101:19194:10412 2:N:0:ACTGAGCG+GTAAGGAG
TAATCTTGCGACCGTACTCCCCAGGCGGTCTACTTAGTGCGTTAGCTGCGCCACTAAATTCTCAAGGACCCCAACGGCTAGTAGACATCGTTTACGGCGTGGACTACCAGGGTATCTAATCCTGTTTGCTACCCACGCTTTCTCACCTCAGCGTCAGTATCTGTCCAGGTGGCCGCCTTCGCCACTGATGTTCCTTCCAATCTCTACGCATTTCACCGCTACACTGGCAATTCCACCACCCTCTACAGTCCTCTAGTTTGCCAGTTCAAAATGCAGTTCCA
+
FCFGFGGGGGDCEFFGGGGGGGGGGDFGCEGFFGGGGGGGGGGGDGGGGGGGGGGGGG,CFGGGGGGGGGGGGDEGGGGGGGGGGGGGGGGGGGGGGGGGGGGGGGGFGGGGGCEFFGGDGGFFGGFGGGGGGDCFGGGEGG,EFGFGGGGGDGGGDGFFGGGGGGGF?C?FFGDGDGDFFGGEGGF9@E>;@?FFFFF>FFFD<CA*>EDG@+7AFB96>D<FGG(*.19?B?FA21??(((.)662<),6).49>BFFA26)5-.:2ADDFAF<F<A)-
@M02352:288:000000000-CKWC8:1:1101:7147:10426 2:N:0:ACTGAGCG+GTAAGGAG
CATTCTTGCGAACGTACTCCCCAGGTGGATCACTTATCGATTTCTCTTGAACGCTGACATTATATCGCCAACATCTAGTGATCATCGTTTACGGCGTGGACTACCAGGGTATCTAATCCTGTTCGCTCCCCACGCTTTCGTCCATTAGCGTCAGTAATGGTTTAGTGAGCTGCCTTCGCAATTGGTGTTCCATGTCATATCTATGCATTTCACCGCTACATGACATATTCCGCCCACTTCATCCATACTCAAGAATAACAGTTTCAATGGCAGTTCTACAT
+
FFFGGGGGFGGGFGGGGGGGFGEGGFAFGGGGGGGGGGGGGGGGGGGGGGCFGGGGGGGGGGGGGFFFGGGGFFGGCEGGAFGGGGEFFGDF7CFGGGG@FGGGEFGGGGFGAEGGGGGGGGGFCGCGEEGFGGGFEF=EF688D,@=DEEGGGGGFGGGFGGFGGGFFFGGDGGGG7C5@D76CCFGEGFGGFFEE6FGFGFG?FFGGGFGGFFFGFFFFFEADC@GFFA=B53113AFCEEEEEE344>08),8)5FA<4:))642401((876@2:9)
@M02352:288:000000000-CKWC8:1:1101:16099:10431 2:N:0:ACTGAGCG+GTAAGGAG
TAACCTTGCGGCCGTACTCCCCAGGCGGTCTACTTATCGCGTTAGCTTCGCTACTCACGGATTAAATCCACAAACAGCTAGTAGACAGCGTTTACGGTGTGGACTACCAGGGTATCTAATCCTGTTCGCTACCCACACTTTCGCACATGAGCGTCAGTTACTGACCAGGGAGTCGCCTTCGCCACTGATGTTCCTCCAGATATCTACGCATTTCACCGCTACACCTGGAATTCCACTCCCCTCTCCAAAACTCTAGCCTGCCAGTTCTAAATGCAATTCC
+
FGGGGGGGGGGGGGGGGGGGGGGGGGGGGEGGGGGGGGGGGGGGGGGFGGGGGGDGFGGGEFGGGGGGGGGGGGGGGFGGGGGGGGGGGGGGGGGGGGFGGGGGGGFFGGGGGGGGGGGGGGGGGGGGDGGGGGGGGEGGGGGGGGGGGCFFGEGGGFGFF9;CGGFGCGGGEGGGGGGFFGGGGGGGGGGG>?FFDFFGFGFGEFA3DGDCDFFFGEB9BB2<FF>C7?B?@F2<48??:06:126:21::>A21:?@:?:5,.64<2<6A9<?-/):5
@M02352:288:000000000-CKWC8:1:1101:20185:10441 2:N:0:ACTGAGCG+GTAAGGAG
AACCTTGCGGCCGTACTCCCCAGGCGGTCTACTTATCGCGTTAGCCTCGCCACCAAGTCATTACAACCCAACGGCTAGTAGACATCGTTTACGGCGTGGACTACCCGGGTATCCAATCCTGTTTGCTCACCACGCTTTCTCACCCCATTGTCAGTATCAATCAAGATTTTCGCCTTCGCCCTTGATTTTCCTTCCTATATCTCCCCATTTAACCGCTACTCCGGAAATTCCATAATCCTCAATTGCACTTTATCCTGCCAGTATCGGGCTCTATCCACAG
+
,@E<6EDFD7B@:@EFFGGGGG,,CCC6+,,C<C<EFGFG+@FBB,9@6@:C@,CAECCF,5CF9E<:?7FF,@:@@AFG,?EFFG7FGGC<?+++@=+B=<>FE,67+8+3C,6=;DFG9=FB,,,@,@FFG:7+@EF,@,,@,@@,5,5?EF,,,,@,7,,,,,4,,2>4:C4*;C80/*00C9+5++:+3+(1+30;+1+))85*<1++;;)=)-4)0:))1(/.6****))).6)).5))4).)),)).4*))/.))..))(-0((-()1-0)3(,
@M02352:288:000000000-CKWC8:1:1101:3933:10483 2:N:0:ACTGAGCG+GTAAGGAG
TAATCTTGCGACCGTACTCCCCAGGCGGTCTACTTAGTGCGTTAGCTGCGCCACTAAAGTCTCAAGGACCCCAACGGCTAGTAGACATCGTTTACGGCGTGGACTACCAGGGTATCTAATCCTGTTTGCTACCCACGCTTTCGCACCTCCGTTTCAGTATTTGTTCAGTGAGTCGCCTTCGCCACTTATGTTCCTTCCCCTCTCTACGCCTTTCACCGCTCCACAGGAAATTCCACTCACCTTTACCATACTCTAGTTCGCCAGTTTTGAATGCACTTCG
+
;<BFAFGEFEEG@CFFFGGGGGFGGGGGGGGCFGG9ECCCFGGEFGGFDGGGEGFE@FEFGGGCCFGGGGEG@CEE7C7?FFGE9F?EF7FGGEFGEFCFGGFGGGGGC<FF@8CFD;F,,C?<DFGGFGGGGGGGEECGGGG+@CEFG,;C,A8:,E,EE,36,?25?9,?D:*;9D:=5CE*8C,,>CF885@?@;8*;95C@+8*/*;3>19AF56>0.(00*(1(96/984<A127<)).).2648:B?A6*-)1(9:605<2)(-.6.:*)187(
@M02352:288:000000000-CKWC8:1:1101:23594:10488 2:N:0:ACTGAGCG+GTAAGGAG
TAACCTTGCGGCCGTACTCCCCAGGCGGTCTACTTATCGCGTTAGCTTCGCCACTAAGTCATTACAACCCAACGGCTAGTAGACATCGTTTACGGCGTGGACTACCAGGGTATCTAATCCTGTTTGCTCCCCACGCTTTCGCACCTCAGTGTCAGTATCAATCCAGAGTGTCGCCTTCGCCACTGATGTTCCTTCCTATATCTACGCATTTCACCGCTACACAGGAAATTCCACACTCCTCTATCGTACTCTAGCCTTCCAGTATCGGGTGCAATTCCAAA
+
AFGGGGFEEGFGGGFGEGGGGEG@DF@C@FGGGGGFFFGCCBFFGGAEC>FEEGDFFAEFFFGGGGGGEFEGGGED@@CFGGGE?FGGB?FDFC+F4>CF7FBFF@,:C3B,ABAEFGGGC:DFFDGAEDFGFFGGD>FGGGE8B3@?CEGDGFFG,;B@,;,?,>98D>>;:7D4D6CE55E?6CF?><@77<F;EFAF=FF+6>B3<EFFGF@8EE>FFFFFGG0<AFF=FFF61((.264<91??0(.6<44;.)6345..4<(-9:9?06?>FABF)
@M02352:288:000000000-CKWC8:1:1101:3951:10492 2:N:0:ACTGAGCG+GTAAGGAG
TAATCTTGCGACCGTACTCCCCAGGCGGTCTACTTAGTGCGTTAGCTGCGCCACTAAAGTCTCAAGGACCCCAACGGCTAGTAGACATCGTTTACGGCGTGGACTACCAGGGTATCTAATCCTGTTTGCTACCCACGCTTTCGCACCTCAGTGTCAGTATTGGTCCAGTGAGTCGCCTTCGCCACTGATGTTCCTTCCCATCTCTACGCATTTCACCGCTACACAGGAAATTCCACTCACCTCTACCATACTCTAGTTCGCCAGTTTTGACTGCAGTTCCA
+
CFFGGGGGGGDGGGGFGGFFFGGEGGCGCFGFGGGGFFFG@FGGGGGCFCGFGGGGGGGGGGGGFGGGGGGGGGGEGGGGFGGGGGDGGEGGGGG7F:FFEEGGGCFFCD:76>:FGGGGGBFGFGGCFGGGFFGECEEGGFGGBGGDFG6:;EFFGGGFG@,@;FG6FF?FDF>DCG4AF4:5CF6CGCFGG?FEE4A:@887)7@8)=BGFFF=C>FF6>E?45(*./969@>A9:0:82(4><<?92(4<AB*:<F:936(.5-)(4:4409(=26<)
@M02352:288:000000000-CKWC8:1:1101:10459:10508 2:N:0:ACTGAGCG+GTAAGGAG
TAATCTTGCGACCGTACTCCCCAGGCGGAATGCTTAATCCGTTAGGTGTGACACCAACAAGCATGCTTGCTGACGTCTGGCATTCATCGTTTACGGTGTGGACTACCAGGGTATCTAATCCTGTTTGCTCCCCACACTTTCGCACCTCAGCGTCAGTATCGAGCCAGTGAGCCGCCTTCGCCACTGGTGTTCCTCCGAATATCTACGAATTTCACCTCTACACTCGGAATTCCACTCCCCTCTCTCGAACTCAAGACCAGGAGTTTATAAGGCAGTTCCAG
+
<CFGGGGGGGGGCFGEGGGGGGGGGGGDGGGGGGGGGGFCFGGGGGGGGGGGGGGGGGGGGGGFGGGGGGGGGGGGGGGFGGFGGGGGGGGGGGGGEFGEGFFGGGGGGGGGGFGGGGGGGDGGGGGGGFGGGGGCEGGGGGGGGGFGGGCGGGGGGGGEEFEECFGGGGCGGGGG77F4?4*:<C,>==CGGEFF@>DDFGFFFFFGF55DFF<8+=@EEFF8DGF31>@FBBA)4(.-4?,4<B(2:?().4)123>((-(434<<):23:()(969>-
@M02352:288:000000000-CKWC8:1:1101:16050:10512 2:N:0:ACTGAGCG+GTAAGGAG
TAATCTTGCGACCGTACTCCCCAGGCGGAATGCTTAATCCGTTAGGTGTGTCACCAACAAGCATGCTTGCTGACGACTGGCATTCATCGTTTACGGTGTGGACTACCAGGGTATCTAATCCTGTTTGCTCCCCACACTTTCGTACCTCAGCGTCAGTATCGAGCCAGTGAGCCGCCTTCGCCACTGGTGTTCCTCCAAATATCTACGAATTTCACCTCTACACTTGGAATTCCACTCACCTCTCTCGACCTCAAGCCTAGCAGTATTAGAGTCAGTTCCAG
+
GFGGGGGFGEDGEEEFGF9EFEGGGGEGGGGGGGGGFGFGGFEFDCGEGEGGDGGGGGDGGGGGGGGGGGGGGGE7@FGGGGGFGGGGGGGGGGGDCGGE@FGGGFCFGCFFFGFF;>EEGGDGGFGGGGGGDGGDC8=FGGGGGGGGGEGGG68EGGCF7FG6BCFFFC9EGGGGGGGF*;CEGF6CEFEFGEFFFFFGFGFFCA5:5=F@CFFFGFEFEFDFGG@GE=AF=1.;@D;:<<7(3<?>0(,)8).02:?842)6):<DF))).486@A6A)
@M02352:288:000000000-CKWC8:1:1101:9515:10519 2:N:0:ACTGAGCG+GTAAGGAG
TAACCTTGCGGCCGTACTCCCCAGGCGGTCTACTTATCGCGTTAGCTTCGCCACTAAGTCATTACAACCCAACGGCTAGTAGACATCGTTTACGGCGTGGACTACCAGGGGAGATAATCCTGTTTGCTCCCAACGCTTTCTCACCCCAGTGTCAGTATCAAGCAAGCGTGTCGCCCTCGCCACCTATGGTCCTTCCTATATCTACGCATTTCACTCCCACACAGGAATATTCACACTTCTCGACCGTACCTACACCTGCCAGGTATCGGTTCCAATCCAAG
+
FCEECEFFCC>CC:+-BDFE,6CFFGGD+7@@ECFGAGGGGGGGGGF9FC77BBE,EFCE?E,FEEFGD,?4?C:FEFGG9FGGGAF+D4+4,?:F:+@E7EFF@6,,3=+@+888>@DCF=>FC@8,,@:,8>:::+8@,7,@,,5;*,,,7=?,2@<;;,62,>*>B<B,477*);)58/?**00+>2+0:?=(9++21:CFC5>C3/9:7=.*0).(3<?>4*.0)****1:?().--()(-(,(3()-3,(727F<0)(,6))-(-(((-*-)..))
@M02352:288:000000000-CKWC8:1:1101:16030:10539 2:N:0:ACTGAGCG+GTAAGGAG
CAATCTTGCGATCGTACTCCCCAGGTGGGACACTTATCACTTTCGCTTAGTCACTGAGATAAATCCCAACAACTAGTGTCCATCGTTTACGGCGTGGACTACCAGGGTATCTAATCCTGTTCGCTCCCCACGCTTTCGTCCATGAGCGTCAGTACATACGTAGTAGACTGCCTTCGCAATCGGTATTCTGTGTAATATCTATGCATTTCACCGCTACACTACACATTCTATCTACTTCCATATGACTCAAGTCAACCAGTATCAAAGGCAGTTCCATAGTT
+
FAGGGGGEFG@FF@FGGGFGGGGGGFGFGGGFGGGGGGGGGGGGGGGGGGGGGFGGFDFF9FFGGFGGGGGGGGG9FFGGGGGGGGGGGGGGGGGGGGGFGGGGGG7FGFGGGGGGGGGGFFCGGGGGGGG7F7CGGGFGGGGFGGGCGEGDGGGGGGGGGFCEGAFGFFGGFGGGGGGFFGDEFGGFGGGGGFFEACFGFDFGFFFGGGFFGFFFG=@CFA@;FGFGFFFFF=CFFFFEEE??3>EFFFEEFE?FFD4<A:A<DFAF??:?FAF>F2).6
@M02352:288:000000000-CKWC8:1:1101:3237:10579 2:N:0:ACTGAGCG+GTAAGGAG
TAACCTTGCGGCCGTACTCCCCAGGCGGTCTACTTATCGCGTTAGCTTCGCCACTAAGTCATTACAACCCAACGGCTAGTAGACATCGTTTACGGCGTGGACTACCAGGGTATCTAATCCTGTTTGCTCCCCACGCTTTCGCACCTCAGTGTCAGTATCAATCCAGAGTGTCGCCTTCGCCACTGATGTTCCTTCCTATATCTACGCATTTCACCGCTACACAGGAAATCCCACACTCCTCTATCGTACTCTAGCATGCCAGTATCGGGTGCAATTACAAG
+
9EGGCFGGGGGDGGFEGFGGGGFEGFFC+@FGGGGGE<FGGGGGFGGGGDGGGGGGGGGGGGGFGGGGGGDFGGCFGGDGFGCC<<FEFGF<C@CECCFGGGGGFGGGGGEEGGFGFCFFF9EGFFF;,@DCEGGGGGGGEEEEEDFGGGGC,BDDF;,@;<EF?>7>>@FGCGGGDGGDFGGG;FF731>CD<F83:@+3:CG<5>DDAF+++.0*8912)).>D?<<*09)7(-,8?7:B<6>(((((.69.:*))<.4>4><<099,(15)*)*646)
@M02352:288:000000000-CKWC8:1:1101:28830:10583 2:N:0:ACTGAGCG+GTAAGGAG
TAACCTTGCGGCCGTACTCCCCAGGCTGTTAACTTCGTGCGTTAGCTGCGCCACTAAAGTCTCAAGGACACCAACGCGTAGTAGACATCGTTTATGACGAGGCCTACCAAGGTAGCTCATCCTGTTTGATACCCACTCTTTCGCACCCTAGTGTCAGCATTCCAACACTGAGTCGCCTTCGTCACTGATCATTATTCTTACACCTCCGTATCTTACTGCACCCCAGAAAATTCTAACTCCCTTTACCAAACTCTATATTGTCATCTTTGAATTCCGTGTCA
+
6,6B,CA,<BBC:EF@,,;FECF@,@,,6,<,CFE,,;,,+88B@EC996@F>C@FDE@,6<CF,F,C,:C,:6BF++8>7+<,,,555++,B+,<,9?+:+++54BB<,,48,,68>,,,37A,C?D,8,,BBD7,=33@,8++6+++45E,2@D,@7DA38,,,63,,>BE,*03***/*4*;<=,,,,++0+*14+21+/*()29*/8*++.@++./()(23*(*))+):+))/.)6/().-).)).()..)*))*)-6.-6:)6<)-)))0(0((.)
@M02352:288:000000000-CKWC8:1:1101:6472:10592 2:N:0:ACTGAGCG+GTAAGGAG
TAATCTTGCGACCGTACTCCCCAGGCGGTCTACTTAGTGCGTTAGCTGCGCCACTAAGAGGTAACCCCCCCAACGGCTAGTTGACATCGTTTACGGCGTGGACTACCAGGGTATCTAATCCTGTTTGCTCCCCACGCTTTCGCACCTCAGTGTCAGTATTGGTCCAGGAAGTCGCCTTCGCCACTGGTGTTCCTCCACATCTCTACGCATTTCACCGCTACATGTGGAATTCCACTTCCCTCTACCATACTCTACTCGCCCAGTTTTAAATGCAATTCCTT
+
FCEFFGGGGGCGGDFFGGGGGEF,,CFFGFGGGGGGGGEEFGGGGGGGF7FGGGGGGC9=FGFEFGGGGGGGGGFCFE:<<FEGGGGGGGC@CFC7CEBE7CF9=FG<FFGGFCGG3EFGGGEFGGGEDADFE7FFEE>FGGDGGD@F?8<,?@FGECFGGC;CCFFG5F,,6:?4<DF3BGCE7+=>FEGGC3;(6;ACFGFGEF@D<=BFGFAB8;6376<6:72*)9FF?=2644<?DFFFFF)6<2:><4)/.(0-4(44:<94)54))6*./464)
@M02352:288:000000000-CKWC8:1:1101:21139:10597 2:N:0:ACTGAGCG+GTAAGGAG
TAACCTTGCGGCCGTACTCCCCAGGCGGTCTACTTATCGCGTTAGCTTCGCTACTCACGGATTAAATCCACAAACAGCTAGTAGACAGCGTTTACGGTGTGGACTACCAGGGTATCTAATCCTGTTCGCTACCCACACTTTCGCACATGAGCGTCAGTTACTGACCAGGGAGTCGCCTCCGCCACTGATGTTCCTCCAGATATCTACGCATTTCACCGCTACACCTGCAATTCCACTCCCCCCTCCACAACTTCACCCTGCCAGTTCTAATTCGAATCAC
+
@AFFFEFDFGEFGGGGGGGGG@<,<D@@CEFEGGGGCE@EGGGGGA5EFEFEFGGFCFGCFBFFEFFGGG8FF@EGGGGGGEFEC9F<FDFECFGGGE7FGGGGGFGGDGGC44ABEGGCBFAFGGFGD+B=FF,F7AFG9@++@EEGGAFFGGGGDGGFG9;;DC<>8FE1C69<*7*88*==D66++112@.;C18/0*1A><+8/>*.:7A?FC>>90B<?F*(*.=89=9)9<B<?,((((3((.(())))*.(),3(),,))))6)49(*47()5
@M02352:288:000000000-CKWC8:1:1101:20782:10629 2:N:0:ACTGAGCG+GTGAGGAG
TAATCTTGCGACCGTACTCCCCAGGCGGTACACTTAATGTGTTAACTGCATTACTGCAAGGTCTAGCCTCACAACAACTAGTGTACATCGTTTAGGGCGTGGACTACCAGGGTATCTAATCCTGTTTGCTCCCCACGCTTTCGCGTCTCAGCGTCAATAATGTTCCAGTAGATCGCCTTCGCAATCGGTATTCCTTCTGATCTCTACGGATTTTACCCCTACACCAGAAATTCCATCTACCTCTCCCATATTCTAGGTAAGCAGTTTTAAAAGCAGTTCAA
+
GGGGGGGGGGGGDGGGGGGFGGGGGGGGGGEFGGGGFGGGGGGGDFFGGDFGGGFGGGAFGGGGCEFGGGGGGGGGGGGGGGGGGGGGGGGGGGFG@AFGGGGGGGFGGGGGGGFGAEGGGGFGFGGGGGGGGGGGGGGGGGGGG>EDGGF6EGGG:DFC9@D;EGC9EF;;FFFGCGGFFGEGGGGGGCFFGFFCEFF@>FFGFFFGG=BGGFFFGA;FFF150>09=AFFFF3/776;EFF?B?27AB)5><<@2496)59?:A24)56).,61?):>2
@M02352:288:000000000-CKWC8:1:1101:27955:10634 2:N:0:ACTGAGCG+GTAAGGAG
TAATCTTGCGACCGTACTCCCCAGGCGGTCTACTTAGTGCGTTAGCTGCGCCACTAAAGCCTCAAGGACCCCAACGGCTAGTAGACATCGTTTACGGCGTGGACTACCAGGGTATCTAATCCTGTTTGCTACCCAAGCTTTCGCACCTCAGTGTCAGTATTGGTCCAGTGAGTCGCCTTCGCCCCTGCTGTTCCTTCCCCTCTCTACGCATTTCACCTCTACCCAGGAAATTCCAATCACCCCTTCCATGCGCTAACTCGCTAGTTTTGCATGCATGTCC
+
GAFCCF9<<@CCF:FDGFGFGGGEFFCB@FEEAFG,<C9FBFGD:AFDF7:CFEFF8E6?EFC<FGGC8DFGCCFDGDFGGGE<F?EEGGFAFDFBFCECFF>8<BFFFD+B=B,,6@D,8CDFG9<D,C=;<,,:8+D,@EC>BC3ACD,@EB<FA22@D?;>?D<?DE9DE,;7C<56:?/*1:*8E6<C79AC)5)*2:85<6A75E>CF3.::*.,)1)89C?F0?FF7F:2-4:0,.(((,,)))(((,()(-1-0(-4>2<A1).4)39)/.56
@M02352:288:000000000-CKWC8:1:1101:14040:10651 2:N:0:ACTGAGCG+GTAAGGAG
TAATCTTGCGACCGTACTCCCCAGGCGGAATGCTTAATCCGTTAGGTGTGACACCAACAAGCATGCTTGCTGACGTCTGGCATTCATCGTTTACGGTGTGGACTACCAGGGTATCTAATCCTGTTTGCTCCCCACACTTTCGCACCTCAGCGTCAGTATCGAGCCAGTGAGCCGCCTTCGCCACTGGTGTTCCTCCGAATATCTACGAATTTCACCTCTACACTCGGAATTCCACTCACCCCTCTCGCACTCAAGACCAGGAGTTTACAAGGCAGTTCCAG
+
FEGGGGGGGEGGGEGGGGGGGGGGGFFGGGGGGGGGGGGFGGGGGEGFGGGGGGGGGGGGGGGGGGGGGGGGGGGGGGDFFFGGGGGGGGGGGGGGGFGGGFFGGGG?FGGGFGGGGCFFG9?EGGGGGGGGGGGGGGGGGGGGGG8DGGFEGGE63E9E7<B8B3DEFFFGGGGD>DG>AGGGFFFGCFEFGFF>55)7=:A:CFFDCFFCCFCF+8;<;CD+7*27:@FFF*<<:0:?(,(-.3((4;124(,78(.300-48:29<:<0((8?F:)).
@M02352:288:000000000-CKWC8:1:1101:13284:10657 2:N:0:ACTGAGCG+GTAAGGAG
TAATCTTGCGACCGTACTCCCCAGGCGGTACACTTAATGTGTTAACTGCATTACTGCAAGGTCTAGCCTCACAACAACTAGTGTACATCGTTTAGGGCGTGGACTACCAGGGTATCTAATCCTGTTTGCTCCCCACGCTTTCGCGTCTCAGCGTCAATAATGTTCCAGTAGATCGCTTTCGCAATCGGTATTCCTTCTGATCTCTACGGATTTTACCCCTACACCAGAAATTCCATCTACCTCACCCATATTCTAGGTAAGCAGTTTTAAAAGCCGTTCAA
+
<<FFCFFEFCGGGGGGGDC,,,C:F8FGGECEFGGGGFFCAEFG,5CEFGGGGGGGFFDGFGGGGGGDF@DGGGG8E,C<<CAFCECF9CFE7=FCE,CFGG74C4:=<FEGFFCGGGGGGGGFAGFGF,@F<:EFDEGGG,=8CCGDECCDEG8CED=@;FGGGACFEC;A;7*7**349DEEDFFG>CFGFFFFFFFGFGFFEFFFC5?<917AC;1=?:@ACFDGD46:6+97;EEFF<4(3:::((-).54=?A49<89()).)-442:()(7((.6
@M02352:288:000000000-CKWC8:1:1101:2930:10671 2:N:0:ACTGAGCG+GTAAGGAG
TAACCTTGCGGCCGTACTCCCCAGGCGGTCTACTTATCGCGTTAGCTTCGCTACTCACGGATTAAATCCACAAACAGCTAGTAGACAGCGTTTACGGTGTGGACTACCAGGGTATCTAATCCTGTTCGCTACCCACACTTTCGCACATGAGCGTCAGTTACTGACCAGGGAGTCGCCTTCGCCACTGATGTTCCTCCAGATATCTACGCATTTCACCGCTACACCTGGAATTCCACTCCCCTCTCCAAAACTCTAGCCTGCCAGTTCTAAATGCAATTCC
+
EEEFAFGGFGGGGEFGGGGGGGGGFGGGEFGGGGGGGGGGGGGGGFCCFDFGGCFECFGGGGGGGGGGGGGGGGGGGGGGGGG,BF<FGGGCFGGGGGGGGGGGGGGGGGGGGDD;;FFCEGFGFGGGGGGFEFDFGGFAFGGGEDGFGGGGGGGGGGFGGGGGGGGGD>>E>?DGGGDFFGGEGGC,+ACCF?83=AFGF77;<F6CGEFD7C?FGFFFFFF455>F0?4:8/64)41:<7??:BDF<?FB7ADFF?FFB<:BF>DF<).))4*48<9A
@M02352:288:000000000-CKWC8:1:1101:27865:10673 2:N:0:ACTGAGCG+GTAAGGAG
TAATCTTGCGACCGTACTCCCCAGGCGGTCTACTTAGTGCGTTAGCTGCGCCACTAAAGTCTCAAGGACCCCAACGGCTAGTAGACATCGTTTACGGCGTGGACTACCAGGGTATCTAATCCTGTTTGCTACCCACGCTTTCGCACCTCAGTGTCAGTATTGGTCCAGTGAGTCGCCTTCGCCACTGATGTTCCTTCCCATCTCTACGCCTTTCACCGCTACACAGGAAATTCAACCAACCTCTACCATACTCTAGTTCTCCAGTTATGAACGCATTTCC
+
FGDFFGGFCFDGGCEFG?CGGGGGEFFEBFGGGGGGFGFGGGGGGGGFGCGGGGGGCFFGFBFGAF@F@FGGEGEC7FCEFGGGCGGG@@F@CFCF@7+4=EEGGFGFGGGCCDFACDE@EFGDFFFCFFDCFFCC8CEEFGGGGGGCEG?,3@EEFFF9C,4?,,,,2>;,;CG>C*9*/::*:C6,9,,3;?8?@);:1>AFCC=35*.:CFEFC)63377FD4(*4;/==*64(((-24:<).)).)4A<>A6))/).4)246)65<2)((01))6:
@M02352:288:000000000-CKWC8:1:1101:20320:10686 2:N:0:ACTGAGCG+GTAAGGAG
TAATCTTGCGACCGTACTACCCAGGCGGTACACTTAATGTGTTAACTGCATTACTGCAAGGTCTAGCCTCACAACAACTAGTGTACATCGTTTAGGGCGTGGACTACCAGGGTATCTAATCCTGTTTGCTCCCCACGCTTTCGCGTCTCAGCGTCAATAATGTTCCAGTAGATCGCCTTCGCAATCGGTATTCCTTCTGATCTCTCCGGATTTTACCCCTACACCAGAAATTCCATCTACCTCTCCCACATTCTAGGTAAGCAGTTTTAAATGCATTTCAA
+
FAEGEGGCCGE+@7C<FG,CFGGEGDFEFF@CFGGG,@FEFGFGFFFEGGGGGGF9FFCGGFFGDFFG9F,FF@GGGFGGGGGGFGEF9CFGGGGGFGDGGGGGGGGFGGGGFG@FGGGFGGGFFGFFCFGGGGCG>EGGGGGGEEGGGFG8CEGG@EE9DDD;EFCEEFE9,E>DDC5AFCC9DFF854D+=8@EEFC+:=88<*2?)/:DGFFFFF01(A@4;C,>;6@6AFCE))9>)/;;<?01(().446@<AFF),-4<)<<),6)6)*)*).65
@M02352:288:000000000-CKWC8:1:1101:27632:10690 2:N:0:ACTGAGCG+GTAAGGAT
CAATCTTGCGATCGTACTCCCCAGGTGGGATACTTATCATGTTCACTTAGGCACTGAAATAATCCGCAATCACAAATCTAGTGTTTATAGTTTACGGCCTACAATGGCATAGTATCCTGTTCTCTTCGCACACCTCTGTCTAGCAGCGTCGACACAGTTGTCGTACACTTGCCTCCCATCCGCTACTGTGTTTATTCTCTTATCTTCTCACCTCACCACTACACCATATATCTCCTCTCCTCTCATCTAACTCAACCATTAACAATTCAACTTCCATTCGT
+
GEG,CFGGGGDFF:EFEFGGGGG:EFDFGF,@EFFDG,,,6CF6,CF,,6;CCDCFG,6C<6,6C:,++,,6C,,,9:C,,<,,<,,:,,5,,,,,8++894:,,,,,C,,,5:CF94,C,FF<C,99B+@+B4,,,,9,,,7,,,6+6+++++3@,,8,8,+63+3,,,,,6,2+3+:**3++3*,5@9D5*0+37+++1++=*+++=E9*2;5*5*)77664*****=8+=+0.(1:()/)()))).9)4>76;12*).))))).))))179;)1)1.(
@M02352:288:000000000-CKWC8:1:1101:7520:10695 2:N:0:ACTGAGCG+GTAAGGAG
TAATCTTGCGACCGTACTCCCCAGGCGGTCTACTTAGTGCGTTAGCTGCGCCACTAAAGTCTCAAGGACCCCAACGGCTAGTAGACATCGTTTACGGCGTGGACTACCAGGGTATCTAATCCTGTTTGCTACCCACGCTTTCGCACCTCAGTGTCCGTATTGGTCCAGTGAGTCGCCTTCGCCACTGATGTTCCTTCCCATCTCTACGCATTTCACCGCTACACAGTAAATTCCCCTCACCTCTACCATACTCTAATTCGCCAGTTTTCAATTCCGTTCC
+
C;FCFGGGFFDGC@FFGGGGGGGGGGEGC@@CFGGFEFFGGGGGCFGGGGGGGGGFGGGGGDE<FGGGGGGGGGGE7FG7FGGG9FF9FFGGG<FCBFEG@:CF,AFGG8E>D8DF=;FFFFD=BFGGGGCDGD,3+++@EE+@68@;ECCF;E;,*6,>D,6DFF,>DF,>DF44C4DF)5A*?6,+5+<:76AEE;F76*+29+;*:*8CGFFFG>024>DF*9)*:*=?*9).2(.31)()-6A?2)4924:*)-/(-4(()6>A):4)))*().(.
@M02352:288:000000000-CKWC8:1:1101:8840:10713 2:N:0:ACTGAGCG+GTAAGGAG
TAACCTTGCGACCGTACTCCCCAGGCGGTTTACTTATCGCGTTATCTTCGCCACTAAGTCATTACATCCCAACGGTTAGTAGCCATCGTTTACGGCGTGGACTACACGGTTATCTAATCCTTTTTCCCCCCCACGCTTTCGCCCTCCAGTTTCATTAATAATCCTTATTCTCCCCTTCCCATCTGTTTTTCATTTATAATCTATCGCATTTCCCCTCTCCACATGAAATTTCACTCTCTTCTATTCTACTCTACTCTGCAACAATCAAGTGAAATCCCCAG
+
@,,<CCFEFG+6@CFEGFGFGG<@F8+:++89EFFBAED,@CFB,@AA9CCCGG=,66,C<,,C?A,C8EF,8F+4,==FF,,B,,=+9F=+,4+8+@>+8B,?E,,883++7,@@,35,87C?9,,,6@BCC@+:@8;,3**@*,=>66,56<,,,6,,,@,,,,,,6,42,0968**)*+52+2119/++1)+))+++++++/).**2:++0,)*0(()).0**.066*99?))).).))6))))).))-)))0))9)))(,)())))-)-)1)).(4(
@M02352:288:000000000-CKWC8:1:1101:26320:10714 2:N:0:ACTGAGCG+GTAAGGAG
TAACCTTGCGGCCGTACTCCCCAGGCGGTCTACTTATCGCGTTAGCTCCGCCACTAAGTCATTACAACCCCACGGCTCCTAGACATCGTTTACGGCGTCGACTACCAGGGTATCTTATCCTGTCTGCTCCCCACGCTTTCGCCCCTCCGTGTCAGTATCTATCCAGAGTGTAGCCTTCGTCACTGCTGTTCCTTCCTACATCTACGCATTTCATCGCTACACAGGAAATTCCACACTCCTCCATCGCACTCCACCCTGACAGTATTGGGTGCAACCACAA
+
FFG,EFFFGG+@CC+BFGGGFFGEGG7C+@:,CFGF,FDGEGGGFGG,@B:CEGF8EC,,,,<,,C:,BF,:C+4>:++:C9,,,5B:4:B+BE+C@+++@F7FG<=5+>:,>,=,,@=,,73,:,,33@+@3C3:C*3>7**@1*8**11,>:25DE2,@726,,,4?C<,,4;::C?).*=1+2+0<<>777F;37*21+++7))*1=13;+66:.(2)?2)**.*)1**0*,417,).(4)).(--4(,.(()-(),,.-)-)))(((-).)(0-,.
@M02352:288:000000000-CKWC8:1:1101:8853:10725 2:N:0:ACTGAGCG+GTAAGGAG
TAACCTTGCGGCCGTACTCCCCAGGCGGTCTACTTATCGCGTTAGCTTCGCCACTAAGTCATTACAACCCAACGGCTAGTAGACATCGTTTACGGCGTGGACTACCAGGGTATCTAATCCTGTTTGCTCCCCACGCTTTCGCACCTCAGTGTCAGTATCAATCCAGAGTGTCGCCTTCGCCACTGCTGTTCCTTCCTATATCTACGCATTTCACCGCTACCAAGGAAATTCCACACTCCTCTATCGTACTCTATCCTGCCAGTAACGGGTGCCATTCCAAG
+
FG<EFGGEFG7FFGGGGGFGGGG7CFCDFEEFFGGGGGGGFGFGGGGGGCFGGGGG?FFFGGGGGGGGGGG,C7CFGEFGCFAFFFGGGGGFGDGFEF7BCGGGGGGGGGGFFFFDFFFGGCEFG,>CDCFGGEGGGGCF>C>EGGF9<FFFGGFFG,@B;B@FC,?:D,DC8:*:5=C5?*CE<,2++25:CE4@3+ACACA+7)8<DEFF++/588(-4)25*98FDF=B?=(228(.(:<)6(.,2().6466))044)85)--(0((-(66<4A4))
@M02352:288:000000000-CKWC8:1:1101:5375:10761 2:N:0:ACTGAGCG+GTAAGGAG
CAATCTTGCGATCGTACTCCCCAGGTGGGATACTTATCACTTTCGCTTAGCCACTGAACCGAAGTCCAACAGCTAGTATCCATCGTTTACGGCGTAGACTACCGGGGTATCTAATCCCGTTCGCTACCTACGCTTTCGTCCATCAGTGTCAATACATTATTAGTGATCTGCCTTCGCAATTGGTATTCTATGTAATATCTATGCATTTCACCGCTACACTACCTATTCTAACCACTTCATAATGATTCAAGATAACCAGTATCAAAGGCAATTTTACAGTT
+
FFFFFGGGG7@FDFFGGGGGGGGGGFGGGGGGGGGGGGDFGGGGGGGC@CFGGGFFGGGGF:FEGCGGDGGGGFG@FFGAGGGGCGGGFEEC7:C+>?FF9EFC:FF:FFFGGGGB,>F:BFF7F7>F9DDCC==FGGFC@CAE9EFFFFGAFFCGGGFGGFFGGF9EFCCGGFFFDGCEADCFGG@C<@@+D7:76CCGFGFFFFBGGCA*?)(2?*37=4(6@+9:?FAA)*/=;<?CF3?C<<CCCFCEEFFF(,)6<-).5))4(2272<*6F><:6
@M02352:288:000000000-CKWC8:1:1101:8076:10766 2:N:0:ACTGAGCG+GTAAGGAG
TAATCTTGCGACCGTACTCCCCAGGCGGTACACTTAATGTGTTAACTGCATTACTGCAAGGTCTAGCCTCACAACAACTAGTGTACATCGTTTAGGGCGTGGACTACCAGGGTATCTAATCCTGTTTGCTCCCCACGCTTTCGTGCCTCAGTGTCAGTATTTGTCCAGGTAGCCGCCTTCGCCACTGATGTTCCTTCCAATCTCTACGCATTTCACCGCTACACTGGAAATTCCACTACCCTCTACAATACTCTAGTTTGCCAGTTCACAATGCAGTTCC
+
FGGGGGGGFDCGGGGGGGGGGGG>FFGGGGGFGGGGGGGGGGGGGGGGGFGGGGGGGGGGGGGGGGGGGGGGGGGGGGGGGGGGGGGGGGGGGGGCCGGGGGGGGGGGGGDGGGGGGGGGGGGGGGGGFGGGGGGGGG6CGGGGGGGDFGGGGGGGGGCCFGGGCFFGGGGFGGGGGGGF**AEG66DCFEGFEFFFAFFFGFGFFFCCCEG78?FF4>(6>@FDF1>E=AFCA3)93@@D4=8;CE34>;3)4:*.<B>AFFB:9A<)5<A<:B>8<<A
@M02352:288:000000000-CKWC8:1:1101:8976:10776 2:N:0:ACTGAGCG+GTAAGGAG
TAACCTTGCGGCCGTACTCCCCAGGCGGTCAACTTAGTGCGTTAGCTGCGCCACCCACGACTCAAGGTCACAGACGGCTAGTTGACATCGTTTACGGCGTGGACTACCAGGGTATCTAATCCTGTTTGCTCCCCACGCTTTCGTGCCTCAGTGTCAGTATTTGTCCAGGTAGCCGCCTTCGCCACTGATGTTCCTTCCAATCTCTACGCATTTCACCGCTACACTGGAAATTCCACTACCCTCTACAATACTCTAGTTTCCCATTTCAAAATGAATTTCC
+
FAFFFGFFGCCGGGFFGGGGGGGGGGGCFGGGGGGGGGGGGGGGGGGGGGGGGGGGGGGCGGGGGGGEFFG<EFFEFFGGGGGAFG9EGEGGGGDCFG@FGGGGFGGGCDGGGGGGG9FFEGEFGGGGGGGGFGGEEGGGGGGGEGGGC6DFCFFGGGCDFGFFGFGFGGGFGF4CGCDFF<EEDGGDC?FFC?FFFFF:F4AFCFFFGCFGGF?FFF060))<C717(0@F=BADF:?1?23<<AA)4)5),6-*66B)68)))65<)6<3))*)/.)6
@M02352:288:000000000-CKWC8:1:1101:4589:10793 2:N:0:ACTGAGCG+GTAAGGAG
TAACCTTGCGGCCGTACTCCCCAGGCGGTCAACTTAGCGCTTTAGCTGCGGCACCCACGTCTCACTCTCACAGACCGCTTGTCGACCATCTTTACGGCCTGGACTACCAGGGGATTCTATTCTGTTTGCACCCCCCCCCTTCGTTCCCTCGTCTTCATTTTTGTCCCGGTAGTCGCCTTCCCCACTCATGTTTCTTCCTATCTTCACGCATTTCACCCCCACCCCGGAACTTCCCCTACCCTCTACATTACCCTAATATCCCCGTTTCAAATGGCGCTCC
+
,;BF6CFFG@C6@CFGGGGGGGGEG,@C++,6:EFEC,@B,BF,CFBF8@+@FFFCFBE,CFGGF,,,55C,?E,++8++9,,++44+5,:C<,E++++8+BA<,,,B,5BF+++,,3@3,C3,:FG?,,,8FF7*34;EG6*,,,5*,,47:4:=1@2B<<8B+?,3BF5*24))9*1*)2;F):00+322*:F:<=/*/*1*)/9*1*.9DF)=F>(,(04)/)(),)/9/=((((((.44().6)))))().)))*)).1(-4,,264))))-),((
@M02352:288:000000000-CKWC8:1:1101:5634:10796 2:N:0:ACTGAGCG+GTAAGGAG
TAACCTTGCGGCCGTACTCCCCAGGCGGTCAACTTAGTGCGTTAGCTGCGCCACCCACGACTCAAGGTCACAGACGGCTAGTTGACATCGTTTACGGCGTGGACTACCAGGGTATCTAATCCTGTTTGCTCCCCACGCTTTCGTGCCTCAGTGTCAGTATTTGTCCAGGTAGCCGCCTTCGCCACTGATGTTCCTTCCAATCTCTACGCATTTCACCGCTACACTGGAACTTCCACTACCCTCTACAATACTATAGTTTGCCAGTTCAAAAGGCAGTTCCC
+
EFFGFGGGGGGGGGFGED<FGGGGGFGE@@CGGGGGGGGFFGG7FFGG?FEEEDGGGDEGGEGGGGFGGGGGFGCEDGGEFFGGGFE9FEGGGFG:FGGDCF>GEGFGG8BB3FFCFG=CFG9FFGGGG9C@FEF@CGEGGGGE5EF7@ECEC;EFFGG;FG,,?D9<CGCF6DCDGDDG>DGEGGGC?FGG=;EFF(;A@A+;7?F39DGDCGFEF=>B916(**919(9=FFFF20(::2?()662)),6))))16>45A))5<49<>A.(.(.4@AB?
@M02352:288:000000000-CKWC8:1:1101:25095:10815 2:N:0:ACTGAGCG+GTAAGGAG
CAATCTTGCGATCGTACTCCCCAGGTGGGACACTTATCACTTTCGCTTAGTCACTGAGATAAATCCCAACAATTAGTGTCCATCGTTTACGGCGTGGACTACCAGGGTATCTAATCCTGTTCGCTCCCCACGCTTTCGTCCATGAGCGTCAGTACATACGTAGTAGACTGCCTTCGCAATCGGTATTCTGTGTAATATCTATGCATTTAACCGCTACACTACACATTCTATCTACTTCCATATGACTCAAGTCAACCAGTATCAAAGGCAGTTCAATAGTT
+
FCGFEFGGGGGCFCGGGGCFGFGGFGGGGFGFFGFFFGGFGGGGCFGGGGGGGCFGGGGGGGGCCCFFGGGGFFGGGCFGG9FCCFGGGGE77CFGGGGGFGGGFGDGGF,FFGGGFC?FFAFEEGD+@>=:7:BFGEFEEGGGGGGDGEGEFGFGGGGGGADCFGGGFFF6@EFGDGGAA989CCFAFFFDG41A?BB@>DC>*+4B+=A7?E2AEFB4;0)8;6<F3@A=FFF34)7CEF?)1.1)).)/6C?B@@FB<A<242.(47034A*<@24<9
@M02352:288:000000000-CKWC8:1:1101:24553:10816 2:N:0:ACTGAGCG+GTAAGGAG
TAAACTTGCGCCCGTACTCCCCAGGCGGTCAGCTTATTACGTTATGTGTGTCACACTTCTCCTAGCTACCCCTACTATTTAGTACTACAGTTCCAAGCTTGAGTTCCCAGGGTAACTATCCCTCTTCCACCCCCACCTTTCGGCACACCAAGTGCAGCAATGGCCGTTGAGCCACCCTATGCACCTGTTGTCCCTTACACACATCTGACTCTTCCCCCCACGCTTGGCAATTCCCTCACCCTCTTCACACTCTTATTTACAACAACAAAAATCCAGTACA
+
C,B,6CF<EE+B+@FE7FG8,B6C,CF:++BC,@C9C@,,,:C,,59,:,66EF9C,6,,,:,,,,59E<:,,,,,,,<,,,5,,,<,5::9<,5,5=,,,,,,9,,:FD<+94?,=E,;,AF,=FEA=E8F=>++@8,4,3++++,6=>,6,,,,3,3,83,,758CB@6,,5+*<7**4+,4;7,,@9D:+:A*.*;297*3>68:C,+0+41),2(.()()1*(*)*90@6))3(621,(()6)).5(4)-)*))9))).((((,.1((,(*.1).4
@M02352:288:000000000-CKWC8:1:1101:4142:10871 2:N:0:ACTGAGCG+GTAAGGAG
TAACCTTGCGGCCGTACTCCCCAGGCGGTCAACTTAGTGCGTTAGCTGCGCCACCCACGACTCAAGGTCACAGACGGCTAGTTGACATCGTTTACGGCGTGGACTACCAGGGTATCTAATCCTGTTTGCTCCCCACGCTTTCGTGCCTCAGTGTCAGTATTTGTCCAGGTAGCCGCCTTCGCCACTGATGTTCCTTCCAATCTCTACGCATTTCACCGCTACACTGGAAATTCCACTACCCTCTACAATACTCTAGTTTGCCAGTTCAAAATCCGGTTCC
+
CFFGGGGGGGGGGGGEFFFGGGFGGF7CFFEGGGGGCFFCEFGECEFFGGDFGGGGCFCBFC:DFFFFGGGGGGGGFGGGGGGDFGGGGGGGGGGGGGGGGGGGGGGGGGCFGGGGGGGGGGGDGGGGGGGGGGGGGGGGGCEGGGFGGFFFB<FGFGGGFF@EGGGGGFGCFGDGGGGFFG8CDFFFC?;CFEF37)+11>677FF3DE:>FF)1@)7>6>)0*2(70??=@=<A9772?7812AB))6>>DBF=>484<>F07).54A7<(()(0((.
@M02352:288:000000000-CKWC8:1:1101:26401:10887 2:N:0:ACTGAGCG+GTAAGGAG
TAACCTTGCGGCCGTACTCCCCAGGCGGTCTACTTATCGCGTTAGCTTCGCTACTCACGGATTAAATCCACAAACAGCTAGTAGACAGCGTTTACGGTGTGGACTACCAGGGTATCTAATCCTGTTCGCTACCCACACTTTCGCACATGAGCGTCAGTTACTGACCAGGGAGTCGCCTTCTCCACTGCTGTTCCTCCAGCTATCTACGCATTTCACCGCTACACAGGAAATTCCACACTCCTCTATCGTACTCTACCCTGCCAGTATCGGGTGCACTTCA
+
9EFGGGGGGGDGGFFGFD,FDFGCDF7FB:F@FFGGGGD7FGCGCGGGGGGGGG8FFGGC+?FF9E,EF,CFCCFCEFGGGFGGGGDFG@=FEFGDGG7C?CFFFGGGGDFGCFDEF,EFCGGGGFAGC@EEG==FGECGGGEEEG+D9E8EEEGDC@F,@FCFEFG5CEGDG?DDGGGA*4<CG:85,,5?:C6)/=F*)++26+;/:E:*;7?69>9>FE<?GC6F(9@46=4<(-44,879)64(4(14<4<*64/(4:04>9<41(7((,/-*).)
@M02352:288:000000000-CKWC8:1:1101:26863:10887 2:N:0:ACTGAGCG+GTAAGGAG
TAACCTTGCGGCCGTACTCCCCAGGCGGTCTACTTATCGCGTTAGCTTAGCCACTAAGTCATTACAACCCAACGGCTAGTAGACATCGTTTACGGCGTGGACTACCAGGGTATCTAATCCTGTTTGCTCCCGACGCTTTCGCACCTCAGTGTCAGTATCAATCCAGAGTGTCGCCTTAGCCACTGATGTTCCTTCCTATACCTACGCATTTCACCGCTACACAGGAAATTCCCAGCTCCTATATCGTACTCTGACCTGCCAGTATCGGGTGACATTCCAAG
+
DCFAFFGECGGF@@@;F8CF8FF@GGDE@FFFGGGGGGGCGF:C:<,,,CFFEE@8<FECDEF<,?AF@FGFGGCFDGFG,EFFC<?CGGGEFG:+@>>@:E<?F=B8F=F8,,3@E9D,CFD9D>D>DFC+>@FG76DF:88EDCCFGGGCFGF:DFGGDGGGG@C8DFFE>?<C**4A)2@CC,14,,,;+/6(7;8:+;++6>>*87FG+;<DED0125))7<(7-@?F**)().5())-)),.(-8><)).64:F70).:4<:6(.4,)-0)*.)))
@M02352:288:000000000-CKWC8:1:1101:8276:10891 2:N:0:ACTGAGCG+GTAAGGAG
TAACCTTGCGGCCGTACTCCCCAGGCGGTCAACTTAGTGCGTTAGCTGCGCCACTCACGTCTCAAGGACACAAACGGCTAGTTGACATCGTTTACGGCGTGGACTACCAGGGTATCTAATCCTGTTCGCTCCCCACGCTTTCGTTCCTCAGCGTCAGTATCTGTCCAGGTGGCCGCCTTCGCCACTGCTGTTCCTTCCAATCTCTACGCATTTCACCGCTACACTGGAAATTCCACCACCCTCTACCGTACTCTAGTTTGCCAGTTCAAAATCCAGTTCC
+
FFGGGGGGGGGG7FGDCFGGFGG:FFEGGGEGGGGGFFEFCFGGCG9EFGGGGGDGCFDGGFFGFFGFFFGGGGGFEGGGGGGGGGGGGGGGDGGGEGFCFCCFDGFGGGFEBFGFGGFGGCFC,FFGGEGGG@<FGG6CFGGFGGGGGGGGGGGDEFBFG@@?FGG6:F6*=CDDGGGFA<8:C6++>6<*1.19>FFGFF6DC=6/>*7C*6<FG),3(.477*1*./@==6<A(41:F0::AA412::?B)6*6:8<)-.).).426-)(5?)86<B
@M02352:288:000000000-CKWC8:1:1101:10914:10910 2:N:0:ACTGAGCG+GTAAGGAG
TAACCTTGCGGCCGTACTCCCCAGGCGGTCTACTTATCGCGTTAGCTTCGCTACTCACGGATTAAATCCACAAACAGCTAGTAGACAGCGTTTACGGTGTGGACTACCAGGGTATCTAATCCTGTTCGCTACCCACACTTTCGCACATGAGCGTCAGTTACTGACCAGGGAGTCGCCTTCGCCACTGATGTTCCTCCAGATATCTACGCATTTCACCGCTACACCTGGAATTCCACTCCCCTCTCCAACACTCTAGCCTGCCAGTTCTAAATGCAATTCC
+
GGDFFFGGGGGGGGGGGGFGGGGGGGGGGGGFFGGGGGGDGGGGGGGGGGGGGGGFCGGG7?FGGGFGGGGGGGGGGGGGGGGGGGGGGGGGGGGGDEFGGGGGGGGGFGGGGGGFGGGGGGGGGGGGGGGGGGGGGGGGGGGGDGGGDC,@BEGGGFGGGGFGGFG>EFEEGGDDDDCFFGGGGFFGFFFGGFFEFFFFFDFGEFF3>E>CFFEAG>BFBFFFGG>G?:FFFFFF<7?2382.444?(:B<24<*6:7:?BF:?24-422)).6448>2
@M02352:288:000000000-CKWC8:1:1101:25706:10958 2:N:0:ACTGAGCG+GTAAGGAG
TACTCTTGCCACCGTACTCCCCAGGCGGAATGCTTAATCCTTTAGGTGTGACACCAACAACTATCCCTGCTGACGTCTCTCATTCATCGTTTATGGTGTGGACTACACGGGGATCTATTACTGTTTGTGACCCCCACTTTCGCGCCCCACCGTCACTATCGAACCAGTGTGCCCCCTTCGCCACTGCGGTTTCTCCGGATATCTACGAATTTCTCCCCTCTACACCTCGTTCTCCTCATCTCTCTCGTACTCCAAACCAGGCGTATACAAAGGAGCTGCAG
+
,<,6,CFFG,--;@ECFGGGGGGGF,@BGGGFCGFFE6<<,CF6E5FFGGCFGGG,C@@,,,,,,,,,,C,,6,6689,,,,,,6,,,49,CC,9,<F4C,,,59,,,47>++@?C44,9@,,CAF,,,,,9B6FGE,,>,6=++3+=+++@3:3+,,@,8+,6*,,7@,,,,,39**0*:7*4*2,/=//::*+*())*:76D?1)*;*.;1+9+*8(,(/9+;*(*(007)/4)42))).-4<2((,-26(,(/(-.(3((,(()))))(((0(0(30(
@M02352:288:000000000-CKWC8:1:1101:2950:10958 2:N:0:ACTGAGCG+GTAAGGAG
TAATCTTGCGACCGTACTCCCCAGGCGGTCTACTTAGTGCGTTAGCTGCGCCACTAAAGTCTCAAGGACCCCAACGGCTAGTAGACATCGTTTACGGCGTGGACTACCAGGGTATCTAATCCTGTTTGCTACCCACGCTTTCGCACCTCAGTGTCAGTATTGGTCCAGTGAGTCGCCTTCGCCACTGCTGTTCCTTCCCATCTCTACGCATTTCACCGCTACACAGGAAATTCCACTCCCCTCTACCATACTCTAGTTCGACAGTTTTGAATGCAGTTCCA
+
AFGGCFCFFGGGGGGGGGGGGGFGFGGGCFGGGFGFG@EFGEGCFGGGGCEEGGFGFFGGGGGGGFGGGGGGGGCEGGGGFGGFDFFGGGGGG7EEGDEF@FEFGGGGGGGGGGFGGGFEGFGFFFGGGGGGG8FFEGGEGFECGC8DGGGGGGCFG;FGFF9;>,7>FFFGCC47DGC6?D*CGE?,>8CFFEFFEAFF84:251+75*:CFF3CE86@9D2?=GFF(9899*46),(.43-289>2<<?9?>A*6-8((4((-6A<3<<A2)0)95<22
@M02352:288:000000000-CKWC8:1:1101:15180:10969 2:N:0:ACTGAGCG+GTAAGGAG
TAACCTTGCGGCCGTACTCCCCAGGCGGCCTACTTATCGCGTTAGCTTCGCCACTAAAAGATCAAGTCTTCCAACGGCTAGTAGACATCCTTTACGGCGTGGACTACCAGGGTATCTAATCCTGTTTGCTCCCCACGCTTTCGCACCTTAGTGTCAATTTAAGTCCAGGTAGTCGCCTTCGCCACTGGTTTTCCTTCCTCTTCCTACGCATTTCACCGCTACACAGGAAATTCCACTACCACCTACTGTACTCTAGACTAGCAGTATCAGATGCAGTTCC
+
FGGFG9FEFGGG7CFGGGGGGGGEFF::++@<FGECEGGDEGGGGG9FFDFFGGGGGGGG@F<EF9FFE9EFD9C?=@+BEFFGFG9AE,BF9A<+8++@+>F=<<DFFGGGF,,@,,C9ECDGGGGGGDFGGGF:CEC6D9CEC*@*,7<F,@:EFF,@,7;?;F9EGGF9F@><*2*/)8;=DC,85+3:;=7?3AC11++17+=*2*.:7+);E>9(,<)?*961(6**9@4-547:),-((5<<F9):>>2*.-9.(().622<2)))))/)1.):
@M02352:288:000000000-CKWC8:1:1101:9933:10984 2:N:0:ACTGAGCG+GTAAGGAG
CAACCTTGCGGCCGTACTCCCCAGGCGGACTACTTATTGCGTTAGCTTCGCCACTAAGTCACTACAACCCCACGGCTATTAGACCTCGTTTTCGGCGGGAACTACCAGGACATATACTCCTGCTTTTTCCTCACGCTTTTGCCCCTCCTCAGCATTATCAACCCAGCGTGTCGCCTCCGCCCCTACTGGTCCTTCCTCATACATCTACTCTCTCCCCCACAACACAAGATACACACCCCTCCTCCTCACCCCTGCATGCCAGTCGCTGCTGATACAATTA
+
,@EFFGFGGGG7FFGGGCGGGGGGGGFG++@,EFGG9,CFGGGGGGG<B:,BFEG<EGC<C,C<,<FFGC,,@++@7+,C<F<B5EF7FD7?,8+8@+++8:,CF,<,+3+,,,3,8@,3E,,@,,,,66,3,6,5C**,,,,,64:*,2,,?1,,4@7,6,,=E7,*313=BFGD*>))5)/***<C+<+*2)/()****2**.**20+/7*9:);519()-)*1-1(/**1926((1(4((..,()(((,((().)/42)))((-(-826):*-*)))
@M02352:288:000000000-CKWC8:1:1101:7133:11000 2:N:0:ACTGAGCG+GTAAGGAG
TAACCTTGCGGCCGTACTCCCCAGGCGGTCTACTTATCGCGTTAGCTTCGCCACTAAGTCATTACAACCCAACGGCTAGTAGACATCGTTTACGGCGTGGACTACCAGGGTATCTAATCCTGTTTGCTCCCCACGCTTTCGCACCTCAGTGTCAGTATCAATCCAGAGTGTCGCCTTCGCCACTGATGTTCCTTCCTATATCTACGCATTTCACCGCTACACCGGAAATTCCACACTCCTCTATCGTACTCTAGCCTTCCAGTATCCGGTGCAATTCCAAG
+
GGGGGGGGGGGGGGGGGGGGGGGEGGEGFGGFGGGGGGGGGGGGGGGGAFGFGG8FGGGGGGGGGGFGGGGGGGGG7FGGGGGFGGGGGGGGGGGGGGDGGGGGGGGGGEADFGGEGDDGGGFGGGGGGGGGCGDGGGGGEE>EGFEFFG7ECGCEFCGGGFFG:FGCGCDFBCD<DFFEFGG680C9EFGGGCADFF6+3;:DE):CDGFF7AE)?5>BB?17C<>)46@B=F7?04:AFF7)6(.3:BAF445F4)9<A2626<)4;>(7?A?7@BA>.
@M02352:288:000000000-CKWC8:1:1101:10381:11009 2:N:0:ACTGAGCG+GTAAGGAG
TAACCTTGCGACCGTACTCCCCAGGCGGTACACTTAATGTGTTAACTGCATTACTGCAAGGTCTAGCCTCACAACAACTAGTGTACATCGTTTAGGGCGTGGACTACCAGGGTATCTAATCCTGTTTGCTCCCCACGCTTTCGCGCCTCAGCGTCAATAATGTTCCAGTAGATCGCCTTCGCAATCGTTATTCCTTCTGTTCTCTACGTATTTTACCCCTACACCAGAACTTCCATCTACCTCTCCCATATTCTAGGTATGCAGTTCACAAACCATTTCA
+
EFD,CFGFGGCGFGFGGGGGFGG7@FGGGF,CFGG,C<F,9EFGFGG,C6,CFGG<E9,@<C<,CB9F,,,CFCGGFGFGFG9FCFGEE@DFGG9F8CCF@=FGGGGGFGG7?FE9EF,AEAFF?B?E;EAC7CD=@E>6DF>CC++=CFCE>CEG5=;=,,8,@,@C>;;,,7;5CDCF*;5**,=4=9FFDFF?BF++4=8CC+8*24+?:6<BF=<;;FEFFG;4;):@A=;))1)943=<1@1:4(-42)-/).*)(.6<<9)).68((-))*-.)
@M02352:288:000000000-CKWC8:1:1101:4798:11034 2:N:0:ACTGAGCG+GTAAGGAG
AACCTTGCGGCCGTACTCCCCAGGCGTTCTACTTATCGCGTTAGCTTCGCCACTAAAAGATCAAGTCTTCCAACGGCTAGTAGACATCGTTTACGGCGTGGACTACCAGGGTATCTAACCCTGTTTGCTCCCCACGCTTTCGCACCTCAGTGTCAATATCAGTCCAGGTATTCGCCTTAGCCACTGGTGGTCCTTCCTATATCTATGCATTTCACCTCTTCACAGGCAATCTCACCATCCTCCACTGTTCTCTAGACTAGAAGTCATCGACCCAGTTCC
+
;6@FFGGGG6:+@FG76EC,BE,,9:6@B@9FCFAEEDE+@+C@E@@@+,CEFGE@F9,,<CDFC,C?<FE<FGE7@=,CEC,B<55=?CFEF9=:C@:++B=FG,BE,F:<=:ED9C,=33,5,C>9,88++,@EEGE8D++++3=?6,@3BA@FDFF9,,7;<=6?FE9,,***9;**2,<8F6,C?*:*)1*8A+=8?676++3CC=:+3)+5*/.)1);@+,*6=A4+;6)(.)(62)(((.))-.6:)6*-)*),))).))))(.4(,)(/))-
@M02352:288:000000000-CKWC8:1:1101:17443:11059 2:N:0:ACTGAACG+GTAAGGAG
TAACCTTGCGGCCGTACTCCCCAGGCGGTCAACTTAGTGCGTTAGCTGCGCCACTCACGTCTCAAGGACACAAACGGCTAGTTGACATCGTTTACGGCGTGGACTACCAGGGTATCTAATCCTGTTTGCTCCCCACGCTTTCGTGCCTCAGTGTCAGTATCAATCCAGAGTGTCGCCTTCGCCACTGATGTTCCTTCCTATATCTACGCATTTCACCGCTACACAGGAAATTCCACACTCCTCTATCGTACTCTAGCCTGCCAGTATCGGGTGCAATTCCA
+
CGF@FGGDFGGGGGGGGGGGGGGGGGGGC@FFFGGGGFGGGGGGGGGGGGGGGGFD<FGGGGGGGGC@FFGGGGGGGGGGGGGGGGGGGDGGGGGGGGGGGGGGGGGFGFGGGG,C;FGDGGGGGGGGFGGGGGGGGGGGGGGGFGGGGGGC;CEEGG@9EFGGGGGGC:2>EFGGGGGFFGD5?,6>EGGFGCFCE4FGF7AFEFFFGGEGGFC6E)6@;EEFCC<C<FF4@6)95,(8:BFB<A98:??6<258)4/((4:)5<24229:36/)83)))
@M02352:288:000000000-CKWC8:1:1101:21611:11072 2:N:0:ACTGAGCG+GTAAGGAG
CAATCTTGCGACCGTACTCCCCAGGTGGGACACTTATCACTTTCGCTTAGTCACTGAGATAAATCCCAACAACTAGTGTCCATCGTTTACGGCGTGGACTACCAGGGTATCTAATCCTGTTCGCTCCCCACGCTTTCGTCCATGAGCGTCAGTATATACGTAGTAGACTGCCTTCGCAATCGGTATTCTGTGTAATATCTATGCATTTCACCGCTACACTACACATTCTATCTACTTCCGTATAACTCAAGTCAACCAGTATCAAAGGCAGTTCCGTCGTT
+
GFGGGGGGGGEGGGGGGGGGGGGGGGGGGGGGGGGFGGGGGGGGGGGGGGGGGGGGGGGGCGGGGFFGGGGGGGGGGGGGGGGGEGGFGGDFGGGGDDGGGGGGGGDGGGGGGGGGGAFGGGGGGGGGGGGGGGGGGGGGEGGGGGGGGGGGGGGGGGGGGGFGGGGFGFGGGGGGGD;BFGDEGGGGGGGGGFFEFFAFFGFGFFF@CC88?BB?GF@EFFFFFG<FE+@FFF<5;4@0=015CC3A@E@CADBFFFFA9:>DAD<<(,,4598:?:9B:
@M02352:288:000000000-CKWC8:1:1101:27827:11072 2:N:0:ACTGAGCA+GTAAGGAG
AACCTTGCGGCCGTACTCCTCCCGCGGCCTACTTATCGCGTTAGCTTCGCCACTAAGTTATTACAACCCAACCGCTAGTAGACACTGTTTACGGCATGGACTACCAGGGCCTCCAATTCTGCTTCTTCCCCACACTTTCGCCACCCAGGGTTAGCACCAATCCAAACCGACCCCTTCGCCACTGTTCTTCCTTCCAATCTCTACTCCCTTCCCCCCTACCCTCGCACATCCTCCACCCTCATCATTACCATGTTTTGCCCGTTCCAAACTCCCTTCCCA
+
,FF<EF,,@+67@FE:,CF,C,,8:+++8CFFEF<<<<F+@CE=995A>7=7C89,CC,9,<95E,CFG7=B+84+++,99,9<9,,9CFE,B+++4,,,:,4:,,,+++++:,@=,,9,7,,7,,,,333,++8,;@98::+3,@*,**1,4,,362>6,?D,,,****1**/962*):7C6*+++3A?@+688;A+;+;:+.+)**0+;*),)2)(3(7))/)()(0)0*1(.4:1,(().)).).))))-)/(,6).((,(())),-)).)).(()
@M02352:288:000000000-CKWC8:1:1101:6917:11073 2:N:0:ACTGAGCG+GTAAGGAG
TAACCTTGCGGCCGTACTCCCCAGGCGGTCAACTTAGTGCGTTAGCTGCGCCACTCACGTCTCAAGGACACAAACGGCTAGTTGACATCGTTCACGGCGTGGACTACCAGGGTATCTAATCCTGTTCGCTCCCCACGCTTTCGTTCCTCAGCGTCAGTATCTGTCCAGGTGGCCGCCTTCGCCACTGATGTTCCTTCCAATCTCTACGCATTTCACCGCTACACTGGAAATTCCACTACCCTCTACAATACTCTAGTTTGCCAGTCCAAAATGCAGTTCC
+
FGGGGGGFGGGGGGGGFCGGGGGCFC::FFGGGGGGGGGGGGGGGGGGGDGGGGGGGGGGGCGGGGGGGFGGGGGGGGDEGFGGGFCGDEFG8FG=FGFGGGGGGFGGGGCGFGGGGGGGFGFFGGCBEEGGGGGGDGECGGGGGGFGFGF?8:EGE,,;DEBEE7EFGFFGGGGGGGDF:DGGGGF7C?CGGCFFAFA7@FFFF6CCD55>CFBFGE>>;BBFDD:<(69=?F4<AFB0<B?:7A2826?9?<476-64)-6,4),44)8434=4=4<A
@M02352:288:000000000-CKWC8:1:1101:9782:11081 2:N:0:ACTGAGCG+GTAAGGAG
TAACCTTGCGGCCGTACTCCCCAGGCGGTCTACTTATCGCGTTAGCTTCGCCACTAAAAGATCAAGTCTTCCAACGGCTAGTAGACATCGTTTACGGCGTGGACTACCAGGGTATCTAATCCTGTTTGCTCCCCACGCTTTCGCACCTCAGCGTCAGTATCGAGCCAGTGAGCCGCCTTCGCCACTGCTGTTCCTCCGAATATCTACGAATTTCACCTCTACACTCGGAATTCCACTCACCTCTCTCGAACTCAAGACCAGGAGTTTATAAGGCAGTTCCA
+
F<FGEEFD?FCGC@FFGGFGGGGGGGGFFGEGFGGGGGGGGGGGGGGGGGGGGGGGGGGGGGDGGGFDGGGFGGGGDGGD,EEFGGGGGDGGGFGGFFGCGFGGGGGGGFGC>FFCFG9FGGG<FGCGGGGGGGCFGGEGGGGGGGGGGGGGGGGGEFFEFCC8CGFFGC?FC:<4DGDFFGC*97C+5+>D@<7;38;*2*;;<8A5DFFG7*)9C6:?2B<<:<?C1>76FFAAABB?B204<7<1)83?A7(*)3:76:(-3<)66A)6>?>:54AF)
@M02352:288:000000000-CKWC8:1:1101:7710:11082 2:N:0:ACTGAGCG+GTAAGGAG
TAATCTTGCGACCGTACTCCCCAGGCGGTCTACTTAGTGCGTTAGCTGCGCCACTAAAGTCTCAAGGACCCCAACGGCTAGTAGACATCGTTTACGGCGTGGACTACCAGGGTATCTAATCCTGTTTGCTCCCCACGCTTTCGCACCTCAGTGTCAGTATCAATCCAGAGTGTCGCCTTCGCCACTGATGTTCCTTCCTATATCTACGCATTTCACCGCTACACAGGAAATTCCACACTCCTCTATCGTACTCTAGCCTGCCCGTATCGGGTGCAATTCCA
+
FFGGDFGGGGG7FFEFGGGGGGD@FGGGFGEGGGGGGFGGGEEGGGGGGGGGGGFFFGGGGAGFCFF@FGGGGGGGGGGGFEFGGGGFGGGGGGGGGGGEGGGGGGGGGGGGFFG9,@FAFGGGGGG@DDGGGGFF@EGGCCEGDEGFCCFFG7=FGA9;DAEEFGCE9CDGGGDGG4DF?GEEG6?;C79CCCFF>4AC77+;<=A<9CAG>AEFEAFFFEBFCG0>:FFFFFAD7:31<<:4<4<<?F18A956)4F001(-(4:??>B<0,).*-5A)
@M02352:288:000000000-CKWC8:1:1101:4742:11083 2:N:0:ACTGAGCG+GTAAGGAG
TAATCTTGCGACCGTACTCCCCAGGCGGTACACCTAATGTGTTAACTGCATTACTGCAAGGTCTAGCCTCACAACAACTAGTGTACATCGTTTAGGGCGTGGACTACCAGGGTATCTAATCCTGTTTGCTCCCCACGCTTTCGCGTCTCAGCGTCAATAATGTTCCAGTAGATCGCCTTCGCAATCGGTCTTCCTTCTGATCTCTACGGATTTTACCCCTACACCAGAAATTCCATCTACCTCTCCCATATTCTAGGTAAGCAGTTTTCAAAGCAGTTCAA
+
BEGGGGGGGGGGG>FFGGGFGGGGGGDEGGCFGGGGCFGFGGFGGCG,EEEFGGG9FGFFFFGGG9FGCEFCFFGCFFGGGFCGFGGGGDFFGGFGDGGGGGGGGGGGGGGG?FGGGFGFGEFGGGGGGGGGGGGEGGDGCFEGD8>DFFGGGGGE>CFGG,EFG,@,@FGFFFDDD*@FACEGGGGGG*CCF6@CFBB7B+BC<+=5*78>DFFFFFFF2FFFFGF45;:+3;<?EC)).44)37<(-.5<B9A4).*-3<<(6:A6AB<<21)(94<A4
@M02352:288:000000000-CKWC8:1:1101:10714:11104 2:N:0:ACTGAGCG+GTAAGGAG
TAATCTTGCGACCGTACTCCCCAGGCGGTACACTTAATGTGTTAACTGCATTACTGCAAGGTCTAGTCTCACAACAACTAGTGTACATCGTTTAGGGCGTGGACTACCAGGGTATCTAATCCTGTTTGCTCCCCACGCTTTCGCGTCTCAGCGTCAATAATGTTCCAGTAGATCGCCTTCGCAATCGGTATTCCTTCTGATCTCTACGGATTTTACCCCTACACCAGAAATTCCATTTACCTCTCCCATATTCTAGGTAAGCAGTTTTCAAAGCAGTTCAA
+
FFGGGFGGGGGGC@FFGFGGFFGGGGGGGGGGGGGGDEGGGGGGFGGGGFGGGGGGGGFGFFFGGGGGGGGGGGGGGGGGGGFGFGGGGGGFGGGGGGGGGGGGGGGFGGGGGGGDGGGGCEFGGGGDFGGGFGCEDGEEDFGGGGDGCEGFGGGGGGCFDFGFGGGGGFGGCF>CC*@AFGGEGGFGGCGGGFF*0AFGFFFFCFF45CEGGF?FFADFFFEFG<85;FC6A+97)1??E98@;53:<:):<BFB2594<?415<)66<A<9?@016<A<
@M02352:288:000000000-CKWC8:1:1101:25888:11104 2:N:0:ACTGAGCG+GTAAGGAG
TAACCTTGCGGCCGTACTCCCCAGGCGGTCTACTTATCGCGTTAGCTTCGCCACTAAGTCATTACAACCCAACGGCTAGTAGACATCGTTTACGGCGTGGACTACCAGGGTATCTAATCCTGTTTGCTCCCCACGCTTTCGCACCTCAGTGTCAGTATCAATCCAGAGTGTCGCCTTCGCCACTGATGTTCCTTCCTATATCTACGCATTTCACCGCTACACAGGAAATTCCACACTCCTCTATCGTACTCTAGCCTGCCAGTATCGGGCGCAATTCCAA
+
BFGGEFGFC@CFFCGDDFGGGGGDCFCDBFGGGGFGFGFEE:@FFGEFGGGGDGFFFGFGGGGGGGGGGGGGGGCGGGGGCEGGCFGGFGGGGEEGGGC:CGGDAFFCCCEGF<F,@FFGFFFGDDGG9EFGGGG@:E@98@?EEGGG6FFGGFAFFFC;;CCB:,7DEF>D5CDC*8FEDGGGGGGGFFGGGC=@)+871;7D<FFGCEF;:A@3CEF>7?>)17(9A==6?F?0(.:A?).6<1:???<<4)60)1>:?::2)6(,((-,(452F2):
@M02352:288:000000000-CKWC8:1:1101:8384:11110 2:N:0:ACTGAGCG+GTAAGGAG
TAATCTTGCGACCGTACTCCCCAGGCGGTACACTTAATGTGTTAACTGCATTACTGCAAGGTCTAGCCTCACAACAACTAGTCTACATCGTTTAGGGCGTGGACTACCAGGGTATCTAATCCTGTTTGCCCCCCACGCTTTCGCGTCTCCGCGTCAATAATGTTTCAGTAGATCGCCTTCGCACTCGGTATTCCTTCTGATCTCTACGGATTTTACCCCTACACCAGACATTCCATCTACCTCTCCAATCTTTTACGTAAGCAGTTTTCAACGCAGTTCAA
+
<@FGGDGFGCG@:FFFGGGFFGC@F,@@F@FFFGEF,9@F<CEGAFFFD9,6CEG,<,ECFE,CC<FFGGGGFGGGGFGGGF,B?FDDFE<,CD<F,9@78>CEEGCFG?FEE8:EFD,=,FEAF9ADF,>BFEGC+66BF8>63@@>F9+9:**3@FC,@FGF,@<;;,,6,59CD?///*:*:,=*=A5=7?CEEB178:7:)+3***)8*376CAD0(=(A*94*()1**1.42>4A9)..,.)(-()-).4*(,0.8<4(62--.:4)4()-))646
@M02352:288:000000000-CKWC8:1:1101:12470:11112 2:N:0:ACTGAGCG+GTAAGGAG
TAACCTTGCGGCCGTACTCCCCAGGCGGTCTACTTATCGCGTTAGCTTCGCCACTAAAAGATCAAGTCTTCCAACGGCTAGTAGACATCGTTTACGGCGTGGACTACCAGGGTATCTACTCCTGTTTGCTCCCCACGCTTTCGCACCTCAGTGTCAATATCAGTCCAGGTAGTCGCCTTCGCCACTGTTGTTCCTTCCTATATCTACGCATTTCACCGCTACACAGCAAATTCCACTACCCTCTACTCTATTCTAGACTAGCAGTATCAGCTGCAGTTCC
+
9EFG<FGGG7FBCE@CGGGGGGGGGGGG@@FFGGGGCCFGCGGGGGGGGGGGGGG8FGFGFGGGGGGGGGGGGGGC@FGGFGFG<FEGF7DFGFCGDEGEECFGDFCCF,C7=DF=FF,AD,C,EEGGGFGGGG:+>CE>FGGE6CCFGG,ECFCEFFGF9F5?D7;DCF,D9=*9CD*/89/:9CC,>9C;C78345:@A7AG?+;3)*05+;)@A5((4>BF*1(*49@?FFABBFFF,)42<4))-)-6)4)/667<032<)46A<A2)(()(/-56
@M02352:288:000000000-CKWC8:1:1101:18516:11132 2:N:0:ACTGAGCG+GTAAGGAG
TAATCTTGCGACCGTACTCCCCAGGCGGTACACTTAATGTGTTAACTGCATTACTGCAAGGTCTAGCCTCACAACAACTAGTGTACATCGTTTAGGGCGTGGACTACCAGGGTATCTAATCCTGTTTGCTCCCCACGCTTTCGCGTCTCAGCGTCAATAATGTTCCAGTAGATCGCCTTCGCAATCGGTATTCCTTCTGATCTCTACGGATTTTACCCCTACACCAGAAATTCCATCTACCTCTCCCATATTCTAGGTAAGCAGTTTTCAAAGCCGTTAAA
+
GGGGGGGGFGEGEGEGGGGGGGGEFGEGGGFAFGGGGFGGGGGGGGGGGFGGGGCAFGGGGGGGGGGGGGGGGGGGGGGGGFGGFGGGGGGGGGGGGGGEFGGFGGGGGGGGGGGGGGGGGGFFGGGEEGGFFGFFGGGGGGGGGEGGGGGGGGGG6EFGGGGGGGGGGGGGGGGGGGGFFDGGDFGEGGGDFFFFFFF@CGFGFFFFDEEG=FEFG)30;FFF;F;GDFF6@ACF9EFEA<;@::(44(:ABA<F>AFA)323A)-:2>>-62)(.(,,-
@M02352:288:000000000-CKWC8:1:1101:2686:11138 2:N:0:ACTGAGCG+GTAAGGAG
CAATCTTGCGACCGTACTCCCCAGGCGGAATGCTTAATCCGTTAGGTGTGTCACCGAACAGTATACTGCCCGACGACTGTCATTCATCGTTTACGGTGTGGACTACCAGGGTATCTCATCCTGTTTGCTCCCCACACTTTCGTACCCCACCGTCAGTATCGCGCCAGTGAGCCCCCTTCTCCACTTGTGTTCCTCCAAATATCTACGTACTTCACCTCTACACTTGGACTTCTACTCCCCTCTCTCGCCCTCTAGACCAGGCTTTTCCAAGCCACTTCCC
+
,,BF9FGEF@7CC+BCFDGGGGCFGFGGGGGDFGGGG<,E6DF,84E<F7FFFGG7FCE7=FFDFFFGGGG:@++7++45C,FE?,CD=BDF@,+8==4B+:=F84B,,BCA8AFE,,5EDF,EFFDFFE8=FFGGGG9EF+65@+4@@+:C34@5,7@,>33B>::>D,,?8*/?)***;+4AF,,1<00+1)1,(0+;:CAFE68*2*2;++7=CFF3):=6C+.2,9==*/64?(,3(311),4(,-(1())0.).((1((.8)).))((,),12)(
@M02352:288:000000000-CKWC8:1:1101:5980:11138 2:N:0:ACTGAGCG+GTAAGGAG
TAATCTTGCGACCGTACTCCCCAGGCGGTACACTTAATGTGTTAACTGCATTACTGCAAGGTCTAGCCTCACAACAACTAGTGTACATCGTTTAGGGCGTGGACTACCAGGGTATCTAATCCTGTTTGCTCCCCACGCTTTCGCGTCTCAGCGTCAATAATGTTCCAGTAGATCGCCTTCGCAATCGGTATTCCTTCTGATCTCTACGGATTTTACCCCTACACCAGAAATTCCATCTACCTCTCCCATATTCTAGGTAAGCAGTTTTCAAAGCAGTTCAA
+
FDGGGGGFFGGGEEFFGDGGGEC@FG:FFGDFFGGGGAFGGAFFDGGGCCFGGGGGCEEAFGGGGGCGGFFCFGGGGGGGFGGFGGGGGGFEEF9F<CFGGGDFGFGFFGGGF@EFGAFCGGGGGEG,EFFG<FCE8CECGGGGCED6DEFGGGGGCFG9D9EFGG9FGFGG;E*CGGGFFCECDCDE;C:@FCFEFF+4=FFGCFFFDC:*7@EFFA6(3=@AFD1D@FF6F+)<);?94<4..4(36:<<4>9*8>?5>BB0<BADDFB4>:6(96<B<
@M02352:288:000000000-CKWC8:1:1101:13424:11142 2:N:0:ACTGAGCG+GTAAGGAG
TAATCTTGCGACCGTACTCCCCAGGCGGTACACTTAATGTGTTAACTGCATTACTGCAAGGTCTAGCCTCACAACAACTAGTGTACATCGTTTAGGGCGTGGACTACCAGGGTATCTAATCCTGTTTGCTCCCCACGCTTTCGCGTCTCAGCGTCAATAATGTTCCAGTAGATCGCCTTCGCAATCGGTATTCCTTCTGATCTCTACGGATTTTACCCCTACACCAGCAATTCCATCTCCCTCTCCCATCTTCTAGGTAAGCAGTTTTCAAAGCATTTCAA
+
<@<EFGFFGFFGGFEGFFFGGGGEEF7CFEGCGGFGFFCCAFFGAFFGGGGGGGDFGGGFGGGGG<EGGGAFFEGCDFGCEFGFCF?EFC=FFG?DDG7CGGCEEGFG,<:EFGCGFGGEGGGCGGG8FFGGGG8FCEDCFGDGG8E=FCFFEEGGGFA9CEF>EGGFF>,,7ECD>9DFFGCCDGGCE,AFGFFFFAF+8CFGF687D*.CCFEFG6;FFF();F(//.9=F6)/7C)/:3(4:?B?<0<4).)/))1).86:>992><):4<067)44)
@M02352:288:000000000-CKWC8:1:1101:8742:11172 2:N:0:ACTGAGCG+GTAAGGAG
TAATCTTGCGACCGTACTCCCCAGGCGGAATGCTTAATCCGTTAGGTGTGTCACCGAACAGTCTACTGCCCGACGACTGGCATTCATCGTTTACGGTGTGGACTAACAGGGTATCTAATCCTGTTTGCTCCCCACACTTTCGTACCTCAGCGTCAGTATCGAGCCAGTCAGCCGCCTTCGCCACTGGTGTTCCTCCAAATATCCACGAATTTCAACTCTACACTTGGAATTCCACTCACCTCTCTCGAACTCTCGACTGCTAGTTTTCGATGCAGTTCCA
+
F<FFAFGACF7FGDEGG@ECG7F:,C:C@FFFGGGFFEDGGCFBFDFEFFGG<@FGGDGGDC,<FGFCFGGG+C=@FGEFD8?9C<<FFBFFFGE7BFGDE9AA<,E5<8?DE@FC@EGFC;CCB?FFCFGGG,@CCEECFGG6BE:CC8DCEEECEDGFGF8CGD<E,75DC77@*:C)::55;<6;0*3;:C6;@AF7:7;+1;3>)287C+)35;79666A?F?4)96=/164:0>().432<:),312<)()(,.4-6))..6)(()68)*.6:46
@M02352:288:000000000-CKWC8:1:1101:20455:11186 2:N:0:ACTGAGCG+GTAAGGAG
TAACCTTGCGGCCGTACTCCCCAGGCGGTCAACTTAGTGCGTTAGCTGCGCCACCCACGACTCAAGGTCACAGACGGCTAGTTGACATCGTTTACGGCGTGGACTACCAGGGTATCTAATCCTGTTTGCTCCCCACGCTTTCGTGCCTCAGTGTCAGTATTTGTCCAGGTAGCCGCCTTCGCCACTGATGTTCCTTCCAATCTCTACGCATTTCACCGCTACACTGGAAATTCCACTACCCTCTACAATACTCTAGTTTGCCAGTTCAAAATGAAGTTCC
+
FFGGGGGFDGGGGGGGGGGGGGGGGGGFFGGFGGGFFGGGGGGGGGGGFGGGGGGGGGGGGGEGGFGGGGGGGGF@CFGGGGGGGGGGGGGGGGGGEGGEGGGGGGGGGGGE8<:DFGGGGGGGGGGGAEGGGGFGEGGGGFCCCEF8CFEFGFGGGGFCFGGGGGGGFCGCFEDD<<DFFCEGDFGCFGGGF?7CFFFCFDFGFFFCDGEGGFFFGF99BF2<CDBGF=F?FFA<6:?:<??:7>F2)62)4-)*.:FF>)40.6-<252).-94FA54
@M02352:288:000000000-CKWC8:1:1101:10702:11208 2:N:0:ACTGAGCG+GTAAGGAG
TAATCTTGCGACCGTACTCCCCCGGCGGAATGCTTAATCCGTTAGGTGTGTCACCGAACAGTATACTGCCCGACGACTGGCATTCATCGTTTACGGTGTGGACTACCAGGGTATCTAATCCTGTTTGCTCCCCACACTTTCGTACCTCAGCGTCAGTATCGAGCCAGTGAGCCGCCTTCGCCCCTGGTGTTCCTCCAAATATCTACGAATTTCACCTCTACACTTGGACTTCCACTCACCTTCCTGGAACTCAAGACCAGGCGTTTAAAAGGCAGTTCCAG
+
C@EEF@FDFE7F:FFGCGGGGE+++@@+++:CEFGEFECD:FGGGG<FE=EFFFGEEGE7FF9CF<F99EFF7FCB:@CA<4<?@EEECDEB@9:CAACCGFGGGGGC@C@DFFDFFGFGG;DBGGG9;D8FGC>+BC9FG5E,*45;9FC*BED:2,FDE68CC<7BFCCFCGCC37;8)9*=CC=6=:;1:9F(/2=7@F=F<@537FFFD74B+>)-:*49CC:F)/=BBFAF1((3).53)),(..)-2(57240,(((----))).0:13(*))))
@M02352:288:000000000-CKWC8:1:1101:1959:11218 2:N:0:ACTGAGCG+GTAAGGAG
TAACCTTGCGGCCGTACTCCCCAGGCGGTCAACTTAGTGCGTTAGCTGCGCCACTCACGTCTCAAGGACACAAACGGCTAGTTGACATCGTTTACGGCGTGGACTACCAGGGTATCTAATCCTGTTCGCTCCCCACGCTTTCGTTCCTCAGCGTCAGTATCTGTCCAGGTGGCCGCCTTCGCCACTGATGTTCCTTCCCATCTCTACGCATTTCACCGCTACACTGGAAATTCCACCACCCTCTACCGTCCTCTAGTTTGCCAGTTAACAATGCAGTTCCA
+
<FGFFGGCDGCGGGGDGFGGGGGC,CCCGG7EFFGG@E,,@FGGFFFEGE7,@FFGGGFGGGG9FD,EEFFFGGGG7>FGFGFEFGGGGEGGGGGGCG:F7+4EFCF,FFGDEGGGFGGGGGGCDFF7CEF+@<FGEGDEGGGGG@8>EF67*@8:CFC;@9,?,?98,7,=CCD4DGD=):8*:7C?C+CCFFFFF=.>AGFFCACF)*8DFF>6E)07,7))270<0*9**9:91,2:BBFB29)34((-5:<*6<6)-8<).))-)-42)8?2@AFF2
@M02352:288:000000000-CKWC8:1:1101:5449:11308 2:N:0:ACTGAGCG+GTAAGGAG
TAACCTTGCGGCCGTACTCCCCAGGCGGTCTACTTATCGCGTTAGCTTCGCCACTGAAAGCTCAAGTCTTCCACCGGCTAGTTTCCATCGTTTACGGCGTGGCCTACCAGGGTTTCTAATCCTGTTTCCTCCCCACCCTTTCGCACCTCAGTGTCATTATCATTCCAGGTACTCGCCTTCCCCCCTGGTTTCCCTTCCTATATCTACGACTTTACCCGCTCACCCGCACTTTCTTCTACCATCTCCTCTCTTCGCTACTACACGTATCACATGCACTTCT
+
6@@@EFGFEFFGGGGGGGGGGGG7D@BC@+BCFGGAFCF7FCGGEEFFGGEGGG,,CEF,,C66:EF9,C5EF<C+++++,:5,,,,,9+4BD+,4+6>FE++,,,8=,:=:A,+,88,,6,9,CE>,,,,@:F8:+@D,3;++4C80,4,,,,37,@,77,,?>D,,675,6=4@4?*?);,=/7**++9++.9)6);7+2+1.31/*228:+)1<)(-(..7*>(9(.<*9/))-65<))4))3-(..5.)-()-2))-4((.()())-).)/)1)4)
@M02352:288:000000000-CKWC8:1:1101:6382:11363 2:N:0:ACTGAGCG+GTAAGGAG
TAATCTTGCGACCGTACTCCCCAGGCGGTCTACTTAGTGCGTTAGCTGCGCCACTAAAGTCTCAAGGACCCCAACGGCTAGTCGACATCGTTTACGGCGTGGACTACCAGGGTATCTAATCCTGTTTGCTACCCACGCTTTCGCACCTCAGTGTCAGTATTGGTCCAGTGAGTCGCCTTCGCCACTGATTTTCCTTCCCATCTCTACGCATTTCACCGCTACACCGCAAATTTCACTCACCTCTACCATCCTCTAGTTCGCCAGTTTTGAATGCAGTTCC
+
,@FFFGG,CF+FCCFGFGGGGGGGGDFCF7FCFFGFGFGGGGFF7CFFGGGC+?<,CAFFGGGGCAF<EFFE@CGG>F7CFG9+C:FFECBFFFC@FECFCC>C,AFGG?FEFGF99DGGCFFFGGGGGGGFGFCC+8CCGGE>EGG*9@DGC::7D@@5DB;F;FFEF9F9FFC)CDGF47E5CC?9@+<C:7AE<5A7@D1@31A7<C5C11):C:(,3>8F*9(1(57/*1):<)((.4<?)--.4(42)-564)/(-486454<02))-)*)1-).
@M02352:288:000000000-CKWC8:1:1101:19420:11389 2:N:0:ACTGAGCG+GTAAGGAG
TAACCTTGCGGCCGTACTCCCCAGGCGGTCAACTTAGTGCGTTAGCTGCGCCACCCACGACTCAAGGCCACAGACGGCTAGTTGACATCGTTTACGGCGTGGACTACCAGGGTATCTACTCCTGTTTGCTACCCACGCTTTCGTGCCTCAGTGTCAGTATTTGTCCAGGTAGCCGCCTTCGCCACTGATGTTCCTTCCAATCTCTACGCATTTCACCGCTACACTGGAAATTCCACTACCCTCTACAATCATCTATTTTCCCCGTTCCAAATTCAGTTCC
+
<;FDCEG9,F7C7CCE@FGGGGF,,C@@@@:C@<FCEEFABFGEGGGGGGGGG7,BFGE7FBFGGGF,CFDCFGGGE+>=F5?5FFEEFFDFDFGGDECFGG@FGGG,D@=:>,8EDF,,>FEGGGGDC;9EFFGGGGEEGFD@FC5B@E?BC=D77D;,@@DDCECFFF,,?:):4*:AFGGC*<CF9CFG=?C<A4+++2:C)+;/)=;D7@CF;),,,7)8:F07(108@FADF7:1()(,.645)().6>D*)64)-)(-(,((..).))9)=><>
@M02352:288:000000000-CKWC8:1:1101:23127:11417 2:N:0:ACTGAGCG+GTAAGGAG
TAACCTTGCGGCCGTACTCCCCAGGCGGTCAACTTAGTGCGTTAGCTGCGCCACCCACGACTCAAGGTCACAGACGGCTAGTTGACATCGTTTACGGCGTGGACTACCAGGGTATCTAATCCTGTTTGCTCCCCACGCTTTCGTGCCTCAGTGTCAGTATTTGTCCAGGTAGCCGCCTTCGCCACTGATGTTCCTTCCAATCTCTACGCATTTCACCGCTACCCTGGAAATTCCACTACCCTCTACAATACTCTAGTTTGCCAGTTCAAAATGCAGTTCC
+
GGGGGGGGGGGGGGGGGGGGGGGGGGDEGGGFGFGGGGFGGEGGEGGGGGGGGGGGGGD>FGGFGGGGGGGGGGGGCFGGGGGFEGGGGGGGGGGGCEFGGGDGGFGFGFCC=DCFA,>FGGGAFFFFGGGGGGGDGECEGGGG>GGGG6FGGGGGGGCFGGFG9F@DBF?:FGGDGGGF>GGGGGG+39CFFEFEFFF78DFGF7CDDCBDFFEFF)9B>D07=7073==F@*))).2:<)4.4<6>24,).4-*6>49486),)44<)57A>F2F2:A
@M02352:288:000000000-CKWC8:1:1101:23665:11439 2:N:0:ACTGAGCG+GTAAGGAG
TAACCTTGCGGACGTACTCCCCAGGCGGACTACTTATTGCGTTAGCTTCGCCACTAAAAGATCAAGTCTTCCAACGGCTAGTAGACATCGTTTACGGCGTGGACTACCAGGGTATCTAATCCTGTTTGCTCCCCACGCTTTCGCACCTCAGTGTCAATATCAGTCCAGGTAGTCGCCTTCACCACTGGTTTTCCTTCCTATATCTACGCATTTCACCGCTACACTGGAAATTCCACTACCCTCTACTGTATTCTACACTAGCAGTATCCGATGCAGTTCCA
+
9B,,CFFGGG+6@CGFGFGGGGGGF8@F+@FFGFGGD,EFGGGGGGGAEGBFGG@@EDFF,?EE<FA<FA?FGGGFCFFG?FF9,EFGGCFFGGGDEGGGGGFGGGGGGGGGGFGGGGFFGGGGGGG@EGGGGGGEEGGGGGC6+@EFGC6@>EFG7FA,@9EGCGGG,@;?;CC>>DC;*;,,:<C65,<5C=A?A;6CA::@<8C3CEBGDFCFGF>FB3);+*4*41===@>>)(.81,(4-448))))6..*4:*.)1))65)4)4(2:(*)*).4)
@M02352:288:000000000-CKWC8:1:1101:25022:11473 2:N:0:ACTGAGCG+GTAAGGAG
TAACCTTGCGGCCGTACTCCCCAGGCGGTCTACTTATCGCGTTAGCTTCGCTACTCACGGGTTAAAACCACAAACAGCTAGTAGACAGCGTTTAAGGTGTGGACTCACAGGGTATCTAATCCTTTTCGCTACCCACACTTTCGCACATGCGCGTCAGTTACTGACCAGGGAGTCGCCTTCGCCACTGATGTTCCTCCAGATATCTACGCATTTCACCGCTACACCTGGCATTTCCATACCCTCTTCAAAACTCCATCCCGCCACTTCACAATGGAATTCC
+
99AEFDFFGGGCFGFEGGGGGGCCFGCE:6,EFFEGG9FFGGGDGGGCFCCCFGG=C=<F+88DFG,CF,C8,?=AEFG,=??55,5?,8?FG+,9B9,8+?9,A,,B55EFD?FF;FFGAFD,CFFG>CECGG9=8=DB9;++@B++,,**5**:45@,@7,,>F:85:*:*<))97?*/78**20+52C++1:)/56:AD8FF6+*2*.>C6<=F3041))009>G(7??*7))).(.3,(,).)))-,48)40)38(,(-(.9<).6,))(*,*,6)
@M02352:288:000000000-CKWC8:1:1101:26088:11486 2:N:0:ACTGAGCG+GTAAGGAG
TAATCTTGCGACCGTACTCCCCAGGCGGTACACTTAATGTGTTAACTGCATTACTGCAAGGTCTAGCCTCACAACAACTAGTGTACATCGTTTAGGGCGTGGACTACCAGGGTATCTAATCCTGTTTGCTCCCCACGCTTTCGCGTCTCAGCGTCAATAATGTTCCAGTAGATCGCCTTCGCAATCGGTATTCCTTCTGATCTCTACGGATTTTACCCCTACACCAGAAATTCCATCTACCTCTCCCATATTCTAGGTAAGCAGTTTTCAAAGACGTTAAA
+
A9FGGGGGGGGGGGCEGFEGGGGGGGGGGGGGGGGGGGGGCFGGGGGGGFFGGGGGGGFGGGGFAFGGGG,CFGGGGGGGFGDFGGGGGCFGGGFGDGGGGGGGGGGGCGCFGFFGGGAFFGFDFGG8CFGGGCFGGGG6DFGGDGGGGGGGGGGGGFECGGFCEFG,EFGCFFGGGGGF>GGGGFGGGDGGGEFFFF+:8FFGEAFC4EBDGFFFGFFF;F;FGFFF1;FFFFEE<EEFFFFE:?77A024:::?>A7))<9BDFFFF9>))(.(7:(-)
@M02352:288:000000000-CKWC8:1:1101:3206:11487 2:N:0:ACTGAGCG+GTAAGGAG
TAGTCTTGCGACCGTACTCCCCAGGCGGCGCGCTTAACGCGTTAGCTCCGGCACAGAAGGGGTCGATTCCTCCCACACCAAGCGCGCACCGTTTACTGCCAGGACTACAGGGGTATCTAATCCCTTTCGCTACCCTGGCCTTCGAGCCTCAGCGTCAGTAAGTCTCCAGAAACTCGCTTTCGCCACGAGTCTTCCTCTCGATATCCACGCATTTCACTTCTACACCGAGAATTCCAGTTTCCCCTCCACTACTCTAGCCACGGCAGTATCACGTCCCGTC
+
EFFGGFFEFG@FEECEGC,EFFGCGG+@FFGGGGGG9EGG7CF7,CEFFCEG+CABFFFFGGGGCF@FGGFFGE@EGGGGG8FGGGGDFGG<@FGGGGGGGGDCGDGGGGGFDC:DECEFFGGGFFDFEDCCFFG97CFGGGGGGEDD6:66CC;E58<99,?+2?:92,?+<7CDD*::B5EG35*/:7F:C>FAF*7>)2)1.*1>CC39D*6/C=).<F<474(/45)//9>A<465>AD0:6-10)5(6:<=4))).4390((6)6))(,)45(8?
@M02352:288:000000000-CKWC8:1:1101:3188:11498 2:N:0:ACTGAGCG+GTAAGGAG
TAGTCTTGCGCCCGTACTCCCCAGGCGGCGCGCTTAACGCGTTAGCTCCGGCACAGAAGGGGTCGATTCCTCCCACACCAAGCGCGCACCGTTTACTGCCAGGACTACAGGGGTATCTAATCCCTTTCGCTACCCTGGCCTTCGATCCTCAGCGTCAGTAAGTGTCCCGAAACTCGCTTTCGCCCCGCGTCTTCCTCTCGATCTCTACGCCTTTCACTGCAACACCGAGAATTCCAGTTTCCCCCTCACTCCTCTAGTCACGGCCGTCTCATGTGCAATC
+
C@FFEFG@,:7CCFCFEECFFG86,:7+FFGCE:FECF@CEGCGD9BFCG7>FG8FG,9?7FG@:FGGGC,EA@FF7CGGEECFGDGCGD@B@8+>9=AE,@F7D@AE,@8BFGGCG,@;CG9FDF<D>CEGGGGCCEFGFGGC5,=C=<7EG5*;CEF+<BFFF9B+=FG>EFFDGDF3*78*12**27C5*-9<2*7*07)96*9DFC)93=2/:*).)*,)953D().?*1)))).))),(,(-(.4).-4)/)6=))(-7((4(,4)--./)*)).
@M02352:288:000000000-CKWC8:1:1101:19435:11502 2:N:0:ACTGAGCG+GTAAGGAG
TAACCTTGCGGCCGTACTCCCCAGGCGGTCAACTTAGTGCGTTAGCTGCGCCACTCACGTCTCAAGGACACAAACGGCTAGTTGACATCGTTTACGGCGTGGACTACCAGGGTATCTAATCCTGTTCGCTCCCCACGCTTTCGTTCCTCAGCGTCAGTATCTGTCCAGGTGGCCGCCTTCGCCACTGATGTTCCTTCCAATCTCTACGCATTTCACCGCTACACTGGAAATTCCACCACCCTCTACCGTACTCTAGTTTGCCAGTCCAAAATGCAGTTCC
+
GGGGGGGGGGGGGGGGGFGGGGGGCFEEFGGGGGGGGGGGGGGGGGGGGGGGGGGGGGGGGGGGGGGGGGGGGGGDGGGGGGGGGGGGGGGGGGGEGEBFGGGGGGDGGGGGGGGGFGGGGAFDGGG7EEGGGG,CEGGEGGGGFFGGGA:CCEGGGGGGGGGGGGFGGGCFCFDGGDDFFGGC<CFGFGGGFEAEFFFGFGFGFFFDDGFGGFFFE3769B<)**2>(9@F@FBFFBBFFFF:<2)-((32<BA4<>79<A<7:))-)6(4)69)0:)6
@M02352:288:000000000-CKWC8:1:1101:24801:11504 2:N:0:ACTGAGCG+GTAAGGAG
TAATCTTGCGACCGTACTCCCCAGGCGGTACGCTTAATGCGTTAACTGCATTACTGCAAGGTTCAGTCTCCCAACCACTAGTCTACAACGTTTTGCGCCTGGGCTACCAGGGGATTCAAATCTGTTTGCTCCCCCTGCCTTCGCGTCCCCACGTTAATACTGTTCCCATAGACCGTCTTCCCCAACGGTATTTCTTCTGTATACTTCGGCATTTCCCCCTTCACCAACAAGTTCCTCTACCCCTTCCATATTCCAGATAAGCAGACTTCAAAGCAGTTCTA
+
@9FFGGGGGEGGGGFGGGFEFGGCDFCF:CF,FGGGF,E,@FEC,EF,@C,9EFF6,,,6CA,,:9,66C,C,6,4CF<E,C,C,,9,A++BF7,:4+++:=+94,:ABEFG7++,6,8,,8,:EFG8@,38FG++3@,3C,++33@014,+44,5@;=,@;D,,73,>>:E9C*/33@++340*=5=:*4C+96?EF+++++1)+12:5):DF)13;((())2**(*(.)1*1.)6.).<((((.3)..).)).0))*)).)(((..6)))..9(96)))
@M02352:288:000000000-CKWC8:1:1101:24798:11522 2:N:0:ACTGAGCG+GTAAGGAG
TAATCTTGCGACCGTACTCCCCAGGCGGTACACTTAATGTGTTAACTGCATTACTGCAAGGTCTAGCCTCACAACAACTAGTGTACATCGTTTAGGGCGTGGACTACCAGGGTATCTAATCCTGTTTGCTCCCCACGCTTTCGCGTCTCAGCGTCAATAATGTTCAAGTAGATCGCCTTCGCAATCGGTATTCCTTCTGATCTCTACGGATTTTACCCCTACACCAGAAATTCCATCTACCTCTCCCATATTCTAGGTAAGCAGTTTTCAAAGCAGTTCAA
+
FGFFEAFFFGGGG7BEGGAFGGGE@8FBFCEFFGGGCFGGGGGGGGGFF9FFGGGGGGFGGGGGGGGGGFCGGGGGGGGGGGGFGFFEGGGGGGGGGGGGGGGGGGGGG?FDGFGFGGGGFFGEGGGGGGFGGGGGGGGGGAE6CEEDGGGGGGGGCGAGGGGGG,@CEDFCA7;CCCGFFC5ECGGGEGG@FEFFBFCDFFFCEAC487BGC6C=FF?D6F@FGGFG;A6+63<?<CEF33.7181:ABFA24:=2<=92>4059A>A<>4<(0.9>244
@M02352:288:000000000-CKWC8:1:1101:14352:11530 2:N:0:ACTGAGCG+GTAAGGAG
TAACCTTGCGGCCGTACTCCCCCGGCGGTCTACTTATCGCGTTAGCTGCGCCACTAGAAGATCAAGTCTCCCAACGGCTCGTAGACATCGTTTACGGCGTGGACTACCAGGGTATCTAATCCTGTTTGCTCCCCACACTTTCGTACCTCCGCGTCCGTATCGAGCCAGTGAGCCGCCTTCGCCACTGGTTTTCCTCCAAATATCTACGAATTTCCACTCTACACTTGGCATTCCACTCACCTCTCTCAAACTCTAACCTGATAGTTTTGTCGGCATCTCC
+
<AFFEGCECFFGGGCEGGGGGG+6:C+:8FFFGFGGGFFDFGGEBFGGG:FFGGGEGGFFFFFAEEFCEF<EFGF>FDG+@CFDEFFEF7DGCC<FBECFED>FDCDDFCFGFGGGAEGGD9==DFECACFCCEFE7CCC9FE8:*CE9,:EC7E**6,=9:F88@F5><CF:FDDC7CFFGD**3+2<+;7:4943)02/**:-*0//:>*282=C61))/6;**)*(1*17/)))(,.8)(,8)))))..,).*)49:76))-.6A7(.((,5())6)
@M02352:288:000000000-CKWC8:1:1101:27572:11555 2:N:0:ACTGAGCG+GTAAGGAG
TAATCTTGCGACCGTACTCCCCAGGCGGAATGCTTAATCCGTTAGGTGTGTCACCGAATAGCATGCTACCCGACGACTGGCATTCATCGTTTACGGTGTGGACTACCAGGGTATCTAATCCTGTTTGCTCCCCACACTTTCGTACCTCAGCGTCAGTATCGAGCCAGTGCGCCGCCTTCGCCACTAGTGTTCCTCCAAATATCTACGTATTTCACCTCTACACTTGCAATTCCACTCACCTCTCCAGCACTCAAGACCAGGAGTTTACGACGCAGTTGCGG
+
,<6;;CFFF78BFGFFGGFGGEGGGFECGGGCFGGGGG,C6FECFDGGFGAFEG9:@+C79<9E,AF,C==>FC:@=FGE<=,C@<EDFGABAD:FGGEC4,=EE<8A8C+A4?==C,A3@F?DD9<=BEGFGGGC3D89AE=D?@DFFF6+6@8>F,3583**3,3>C,8CGC):*:C:4*:79+=A+4A7CE63:)2C6;8D3;)*04)1;+78C))7>;(2:2)*.*179=<2:7:B?F24(),(,13(.4)*.:>2:(43()6),((43(8,=).7,
@M02352:288:000000000-CKWC8:1:1101:8700:11560 2:N:0:ACTGAGCG+GTAAGGAG
TAACGTTGCGGCCGTACTCCCCCGGCGGTCAACTTAGTGCGTTAGCTGCGCCACCCACGACTCAAGGTCACAGACGGCTAGTTGACATCGTTTACGGCGTGGACTACCAGGGTATCTAATCCTGTTTGCTCCCCACGCTTTCGTGCATCAGTGTCAGTATTTGTCCAGGTAGCCGCCTTCGCCACTGATGTTCCTTCCACTCTCTACGCATTGCACAGCTACACTGGACATTCCACTACCCTCAACAATACACTAGTTTGCCAGTTCACAATGCATTTCC
+
FEFA,CFCCGEEFGGGD<FGCE@++@+@@FCFFGGCE9CE666C:?EECBC:=BACDFGFCFGCGDF<?EFCDGGG7:FF,:C?<,,CFCA=3358>++@+3+6CFE8<3F:FCF9DF9,@=,:,@,3,3,785,***1>>;EC>C*112>=,,1>CB<@;F;;C<CF6732?9DD3*:A3<*/:FCFF7;+;5AEAF8**2**.*97CG@G*946+0,)-9>F79:F??F?*@2).(,(3.4(.2)(4)4).6(*..0)64)...4<.423)26)*.66
@M02352:288:000000000-CKWC8:1:1101:3031:11564 2:N:0:ACTGAGCG+GTAAGGAG
CACTGTTGCCACCGTACTCCCCAGGCGGTACACTTAATGTTTTCACTGTATTACTCAAAGCTCTAGCCCCACAACCACTTGTGTACAATGTTTTGGGCGTGGAATAACACGGGATCTAATACTGTTTGATTCCCACGCTTTCCCGTCTCAACGTCAATAATGTTCCCGTAAATCGGCTTACCAATCGGTCTTCCTTCTGAGCTTTTCTGCATTTACCCGTACACCAGCGCTTCCCTCTAACTCTCCCATATATTAGGTAAGCAGTTTTCAAAGCATTTCAA
+
,B,;,CE9<9C<FFFCCFG@CFFDD,@F@C79FFGGFCCC6CC,,CE95C,6FCC,,,,,6CF@EFF8,@,@B8@,B7,,9?,,,,,5,,,<E,,78,8>+@+,,,,:5,BF++8+,9A,9C,,,CF,,8,7CFA,+++>D,,33,++,3,@8=DCEC;,CD@FE9,BFC++@=0+039**03@*1:8;*4=C8>7B>8++*+01*1+1,+1:8*1>A(625(=4:24()2))/(.6@E979)))(/()()).)-*-4@23?A<44456<<)62)-7))6.
@M02352:288:000000000-CKWC8:1:1101:23923:11578 2:N:0:ACTGAGCG+GTAAGGAG
TAATCTTGCGACCGTACTCCCCAGGCGGTCTACTTAGTACGTTAGCTGCGCCACTCACGTCTCAAGGACACAAACGGCTAGTTGACATCGTTTACGGCGTGGACTACCAGGGTATCTAATCCTGTTCGCTCCCCACGCTTTCGTTCCTCAGCGTCAGTATCTGTCCAGGTGGCCGCCTTCGCCACTGATTTTCCTTCCAATCTCTACGCATTTCACCGCTACACTGGAAATTCCACCACCCTCTACAGTACTCTCGTTTGCCATTTCAAAATTCAGTTCC
+
FAFFFGGCCFEEC@C9FFGFGGGFFDCEEGGDFFGGAFFDEGG@FGGEGCGG>GCFCF=CFFGFD<F,FAFGG<FF7CF>FFF99?9CC+BFGGGFCG7FEDF8CBFG=EEDFGGGGG,=FGG,EFFGGCGGGG:FCEEGGGCGGGFGGGFFGGGGGG9@FG9EGGCEFG,>FG?DDGGF)9ECCFC9;++;C3CC<FF+:<CGE+:>G*:DFA);<79B>@2FGGF4(08BFF<A7?BFFF?F<<A):).)44))-4>19A>)-:A<)))4(.94@D<>
@M02352:288:000000000-CKWC8:1:1101:15952:11599 2:N:0:ACTGAGCG+GTAAGGAG
CAATCTTGCGATCGTACTCCCCAGGTGGGACACTTATCACTTTCGCTTAGTCACTGAGATAAATCCCAACAACTAGTGTCCATCGTTTACGGCGTGGACTACCAGGGTATCTAATCCTGTTCGCTCCCCACGCTTTCGTCCATGAGCGTCAGTACATACGTAGTAGACTGCCTTCGCAATCGGTATTCTGTGTAATATCTATGCATTTCACCGCTACACTACACATTCTATCTACTTCCATATGACTCAAGTCAACCAATATCAAAGGCAGTTCCATAGTT
+
GGGGGGGGGGDGG:FFGGFGGGGGFFGGGGGFGFGGGGGGGGGGGGGGGGGGGGGGGGFGGGGGGGGGGGGGGGGCGGGDGGGGGGGGGGGGGDGGGGGFGG@FGGDGGGGGGGGGGFEGGGCCFGGGEGGEGGGDGGGGGGGGFFFGGGGGGCGFGGGGGGFEGG9AFGFGCFGFGGCDFC5CGGGGGGGGGFFEEFCGFGAC79=@FCFGDD9BE6>CBF3.9DEF?CF6@FCEFE)>E?CE5))161)/..76@@)65-6)66)41,(3:2/46)):A
@M02352:288:000000000-CKWC8:1:1101:2698:11623 2:N:0:ACTGAGCG+GTAAGGAG
TAGTCTTGCGACCGTACTCCCCAGGCGGAATGCTTAATGCGTTAGCTGCGCCACCGAGTAGTAAACTACCCGACAGCTAGCATTCATCGTTTACGGCGTGGACTACCAGGGTATCTAATCCTGTTTGCTCCCCACGCTTTCGTACCTCAGCGTCAGTATCGAGCCAGTAAGCCGCCTTCGCCACTGGTGTTCTTCCGAATATCTACGCATTTCACCTCTACACTTGGCATTCCCCTCACCTCTCTCGAACTCAAGACTAACAGTATCAAAGGCAGCTCCAG
+
DEFFGGG9A@@GCGGGGGGGGGGEGGGDG7FFGGGCDCFGFGGGGGGGGGGGGGGGGGGGEDFFG<EGGFFGCCE@FFFGGGFFGGCFG@,DBDFECG@FEDFEF@EG@CEGFFGGGF9>9ADGGGFGGFFCEGGEEE+>9@EGFBAF6>C>BEDC;BBFGCCCCFFFGCCCC5?841?4?DEG47C90*3@C3:4;::<:7AF3;))*2<:C7<=+77>A4:*00,*,9?=8*,(46<?2.)4)243<<?A2(,9:4677>B-6).4).-,(4>(737(.
@M02352:288:000000000-CKWC8:1:1101:19037:11627 2:N:0:ACTGAGCG+GTAAGGAG
CATTCTTGCGAACGTACTCCCCAGGTGGGATACTTATCACTTTCGCTTAGTCACTCAGTCCGAAAACCAAACAACTAGTATCCATCGTTTACGGCGTAGACTACCAGGGTATCTAATCCTGTTCGCTACCTACGCTTTCGTCCATCAGCGTCAATATATTGTTAGCGATCTGCCTTCGCAATCGGTATTCTATGTAATATCTAAGCATTTCACCGCTACACTACATATTCTAACCACTTCACAATAATTCAAGACATACAGTATAAATGGCAATGCTATGG
+
GFACFFFFCF@FFFGAC@,,C,CFEFA@F<E@FGGG9<F,EF9FGFFDBG,EGFFGGGGGGECEGDFGGECE<D8AFGGDFD9AFFEF8F<?FD+CGGGCF?EC=EFC=FG8AFFGFFFCEFF9?FFC>BFFGGGF>D=EGG6E9DFDDEEGG>FDADGGGGGGEGGGC:C9;9?+9CD>/;29DGGGGG7FGFFECFACFDFC*AB8BC8=FF2A5B@<8+6=CCEG?11@6A1=1E);3)33=>4)79?2-3296<*,.666)66>>?0()56>7--4)
@M02352:288:000000000-CKWC8:1:1101:10620:11667 2:N:0:ACTGAGCG+GTAAGGAG
TAACCTTGCGGCCGTACTCCCCAGGCGGTCTACTTATCGCGTTAGCTTCGCCACTAAGTCATTACAACCCAACGGCTAGTAGACATCGTTTACGGCGTGGACTACCAGGGGATCTAATCCTGTTTGCTCCCCACGCTTTCTCACCTCCGTGTCAGTATCAATCCACAGTGTCGGCTTCGCCCCTGATGGTCCTTCCTATATTTACCCATTTCCCCACTACCCAGGAAATTCCCCCACCCTCTCCTTTATTCTTGAATATACTTACCCGTTGCAGTTTCACG
+
DFFGGGGGGGGEEEGGGGGGGGGGGFFF6@F9FGGGCCFGGGEFCFGGGDGGGEGFGGEEEB<EFEEGGGD@@F7F7CAF<E,,9EFCFFFD<:+==++:+3,AF8,=FC7+==CC,D,,@:=FGD<3=8DG@FEGEGF,,5@FFEG**6:FG7,>:E;,2;,,,,?>D,22;*:C<D<)2>8:**2;+337+6+,;1+++1;C<*;9CFA:+=3):).,.),)15:*)9*945(((3:22,4(-)).6:2))))).-*))..-),(((.-(8)/:*.))(
@M02352:288:000000000-CKWC8:1:1101:4777:11667 2:N:0:ACTGAGCG+GTAAGGAG
TAATCTTGCGACCGTACTCCCCAGGCGGTACACTTAATGTGTTAACTGCATTACTGCAAGGTCTAGCCTCACAACAACTAGTGTACATCGTTTAGGGCGTGGACTACCAGGGTATCTAATCCTGTTTGCTCCCCACGCTTTCGCGTCTCAGCGTCAATAATGTTCCAGTAGATCGCCTTCGCAATCGGTATTCCTTCTGATCTCTACGGATTTTACCCCTACACCAGAAATTCCATCTACCTCTCCCATATTCTAGGTAAGCAGTTTTCAAAGCAGTTCAA
+
EGFGGGGGGGGGGGFCFGGGGGGCF<FGCGGGGGGGFFGGGGGGGFDGGFDGGGGGGGDFFF9AFGFGFGGGGGGGGGGGGGEECGGGGGGGGGGGGGGGGGGGGGGGGGGGGGGFGGGGGGCFGGGGGGGFGGGGGGGGGG>EE>EDGFGGGGGGEFAFGGGGGGCDEFFFGFCC79?F>GGGDGGC8?FGGFFFFFFGFFFFFFFDG54C=AEFF4264F@FCC;*3)6;AFECEFFEFFF@1?0<>024>>>?2>6-38)4-6<4<A).4()(9<AA<
@M02352:288:000000000-CKWC8:1:1101:4833:11688 2:N:0:ACTGAGCG+GTAAGGAG
TAACCTTGCGGCCGTACTCCCCAGGCGGTCAACTTAGTGCGTTAGCTGCGCCACCCACGACTCAAGGTCACAGACGGCTAGTTGACATCGTTTACGGCGTGGACTACCAGGGTATCTAATCCTGTTTGCTCCCCACGCTTTCGTGCCTCAGTGTCAGTATTTGTCCAGGTAGCCGCCTTCGCCACTGATGTTCCTTCCAATCTCTACGCATTTCACCGCTACACTGGAAATTCCACTACCCTCTTCAATACTCTAGTTTGCAAGTTCAAAATGCAGTTCC
+
FEGFGFGGGGDGGGGGGGGGGGGGGGGG7:@CEFGGGGGGGGGGGGGGGGGGGGGFGGEC:FFGG@EFFGF9FGGGDDCCCGF<FGGGG:FGGCGDFGCGGGGGGGGGGGGGGGDGGGGGFAFEFDGGGFFGGGCFE6EG7DCFCGD+<?CGGGGFGGE;@FFGGGG,,FFCCFDDDGDA;DGGDGF9EFGGGFFEA;A+8>AC?1+*:5BDFF)+>)7;6D?:FD?D(*909@<))57:FB(()--6))).<4)16)*)))))...<A<))256)9<9<
@M02352:288:000000000-CKWC8:1:1101:27686:11743 2:N:0:ACTGAGCG+GTAAGGAG
TAATCTTGCGACCGTACTCCCCAGGCGGTACACTTAATGTGTTAACTGCATTACTGCAAGGTCTAGCCTCACAACAACTAGTGTACATCGTTTAGGGCGTGGACTACCAGGGTATCTAATCCTGTTTGCTCCCCACGCTTTCGCGTCTCAGCGTCAATAATGTTCCAGTAGATCGCCTTCGCAACCGGTATTCCTTCTGATCTCTACGGATTTTACCCCTACACCAGAAATTCCATCTACCTCTCCTATATTCTAGGTAAGCAGTTTTCAACGCAGTTCAA
+
@,EFFGGFCG+FFCFGEGGGGGGGG,@CCFBFFFGA9EFGGGGGGGGGGFGFGGGGGGG9CF9EFGCGGGGGFGGGFGGGGGGGFFGGGGGGGGFGGGGGGGGGGGGFGGGGGDGGGGFGGGF<FGGGGGGGGGG7EGGGFGGDEEEGFGFGGGGGCC,@ECD,,8C;D;;DFEGDGGGF*@C>*4@>:?CGGFF?EFF7:CC8C:@D<EFGGFFFE4=@@FEF*:1<=AFFFAC59C5)<>A?78).4<2:99:B<)0).84?A>)<)6>28>3(<)542
@M02352:288:000000000-CKWC8:1:1101:7775:11750 2:N:0:ACTGAGCG+GTAAGGAG
TAATCTTGCGACCGTACTCCCCAGGCGGTACACTTAATGTGTTAACTGCATTACTGCAAGGTCTAGCCTCACAACAACTAGTGTACATCGTTTAGGGCGTGGACTACCAGGGTATCTAATCCTGTTTGCTCCCCACGCTTTCGCGTCTCAGCGTCAATAATGTTCCAGTAGATCGCCTTCGCAATCGGTATTCCTTCTGATCTCTACGGATTTTACCCCTACACCAGAAATTCCATCTACCTCTCCCATATTCTAGGTAAGCAGTTTTCAAAGCAGTTCAA
+
GGFFDGFFGFCGGGGGGGCGGGGEFFCEGEFGGGGGGGGGGGGGGFFFCEFFGGGGGGFGGFFGGGGGGGCGGGGEGGGFFGGGFFGGGGGGCDGGGGGGDGGGGCFFFGGGGGFGGGGFGGGGGGGGFGGGGGGGGDGCFFCECEEGFFFEDEEGG9CFGF;,DC;;EFCG;C9DGGDFFGGGGFGDEFGGGCFEFF=74:C>5BFGG5BCFFCF+;3?DA@5FG@G166FFA?)6;?3><7>?:?7)4>466<F><?2)34(4:9<<A>4A?)3F<995
@M02352:288:000000000-CKWC8:1:1101:7415:11774 2:N:0:ACTGAGCG+GTAAGGAG
TAATCTTGCGACCGTACTCCCCAGGCGGTACACTTAATGTGTTAACTGCATTACTGCAAGGTCTAGCCTCACAACAACTAGTGTACATCGTTTAGGGCGTGGACTACCAGGGTATCTAATCCTGTTTGCTCCCCACACTTTCGTACCTCAGCGTCAGTATCGAGCCAGTGAGCCGCCTTCGCCACTGGTGTTCCTCCAAATATCTACGAATTTCACCTCTACACTTGGAATTCCACTCACCTCTCTCGCACTCTAGACTGATAGTTTAAAAGGCAGTTCAA
+
E<EGGGGGGGDGGGGGGDFGDFGGGGGGGGGFGGGGGGGGGGGGGGGGGGGGGGGCGGFFGGGGGGGGGGGGGGGGGGGGGGGGGGGGGGGFGGGFGGGGGGGGGGGGGGGGGGGGGGGGGCFGGGGGGGGGGGFGGGGGGGGGGGGGCFDFGGGCGGGFGGGGGGGGGGGFGGGGGGGFFGGGGGGGGC:;CEA45AFF=FCGEFFGGGFFCFFFGFFFFF9FFGEF;FFFFFFE3@@FF8@<;)=0(392?>:7<99:?DF>F>FFFF:41?5:<<<).
@M02352:288:000000000-CKWC8:1:1101:12744:11782 2:N:0:ACTGAGCG+GTAAGGAG
CAATCTTGCGATCGTACTCCCCAGGTGGGACACTTATCACTTTCGCTTAGTCACTGAGATAAATCCCAACAACTAGTGTCCATCGTTTACGGCGTGGACTACCAGGGTATCTAATCCTGTTCGCTCCCCACGCTTTCGTCCATGAGCGTCAGTACATACGTAGTAGACTGCCTTCGCAATCGGTATTCTGTGTAATATCTATGCATTTCACCGCTACACTACACATTCTATCTACTTCCATATGACTCAAGTCAACCAGTATCAAAGGCAGTTCCATAGTT
+
GGFFGGGGGGGGG@FGGGFGGGGGFGGGGGGGGGGFGGGGGGGGGGGGCFGGGGGGGGGGGGGFGFFGGGGGGGGGGGGGGGGGGGGGGGGGGGGGGGGGGGFGGGGGGGGGGGGG,EFGGGFEGGGGGGCDGGGGGEGGGGGGGCFGGGGCFE9E=DGGD<DCFGDGGCGCFFFGGGD>ADGEFGGF@CFGGEFFFAFFFGAFEFFG7,=>DEFFGFDCFF@F=<<FFFFFFFFEE?E)7<CEEE?C;;@C9?CFF?A;BF<D9<A?(018:<F<F27BA
@M02352:288:000000000-CKWC8:1:1101:13702:11783 2:N:0:ACTGAGCG+GTAAGGAG
TAACCTTGCGGCCGTACTCCCCAGGCGGTCTACTTATCGCGTTAGCTTCGCTACTCACGGATTAAATCCACAAACAGCTAGTAGACAGCGTTTACGGTGTGGACTACCAGGGTATCTAATCCTGTTCGCTACCCACACTTTCGCACATGAGCGTCAGTTACTGACCAGGGAGTCGCCTTCGCCACCGATGTTCCTCCAGATATCTACGCATTTCACCGCTACACCTGGAATTCCCCTCCCCTCTCCAAACCTCTAGCCTGCCAGTTCTAAATGCAATTCC
+
FGGEGGGGGGDFGGEFGGGGGGGGGCFFCEGGGGGGGDGEGGGGGGGGGGGGGG8CEGGGGCEGCFFGGFGFFGGGFGCCGGFGGGGGCGFGGFFGDFBFGGGGFGGGGDGEDGFDDGGGGGGGGDBEGCEGGGGG7EFGGGGGCEGCEAFFEGG58FF9D,@CFGFF>C8EEGCCD5DAADGGG**3:/CCFFFC@8/>A1@+7FF>D5;/C*)1<5((,7).9C?*266?F?),3(4(88,(8?F:)(-(,).*67=2?7).8<BAA24644=AF><A
@M02352:288:000000000-CKWC8:1:1101:19301:11817 2:N:0:ACTGAGCG+GTAAGGAG
TAATCTTGCGACCGTACTCCCCAGGCGGAATGCTTAATCCGTTAGGTGTGTCACCGAACAGTATACTGCCCGACGACTGGCATTCATCGTTTACGGTGTGGACTACCAGGGTATCTAATCCTGTTTGCTCCCCACACTTTCGTACCTCAGCGTCAGTATCAATCCAGAGTGTCGCCTTCGCCACTGATGTTCCTTCCTATATCTACGCCTTTCACCGCTACACAGGAAATTCCACACCCCTCCATCCTACTCTACCCTGCCAGTATCGGGTGCAATTCCAA
+
ECFFFGGFF@C@:CFFFGFGGGGGG?BEDFGFFFGGGGGFGGGGGGGGGGGGGGGGGGGGGGGGGGGGFGGGEGGGGGGGF,,CFEFFDFF7FGDGEFFEEGGGGGGGGGGGGGGGGGGGGGGGFGGF9DDFCGGDG?FGGGGCF7=??F?G8CEGCGGFE9DFE<,@E;CD9CDCDGG54C85*,,4,=CGG?FEFFF:=+;7?:)1)*)21+9=*8,6>8@68*324FFF?9<?:((-((,().(5)5))-.)13<F?<:0))-)((-4(4)167<4A<
@M02352:288:000000000-CKWC8:1:1101:8166:11829 2:N:0:ACTGAGCG+GTAAGGAG
TAATCTTGCGACCGTACTCCCCAGGCGGTACACTTAATGTGTTAACTGCATTACTGCAAGGTCTAGCCTCACAACAACTAGTGTACATCGTTTAGGGCGTGGACTACCAGGGTATCTAATCCTGTTTGCTCCCCACGCTTTCGCGTCTCAGCGTCAATAATGTTCCAGTAGATCGCCTTCGCAATCGGTATTCCTTCTGATCTCTACGGATTTTACCCCTACACCAGAAATTCCATCTACCTCTCCCATATTCTAGGTAAGCAGTTTTCAAAGCAGTTCAA
+
FFGGGGGGGGGEGGGGGGGGGGGGGGGGGGGGGGGGGGGGGGGGGCGGGGGGGGGGGGGGGGGGGGGGGGGGGGGGGGGGGGGGGGGFGGGGGGGFGGGGGGGGGGGGGGGGGGGGGGGFGGGGGGGGGGGGGGGGGGGGGGEGGGGGGGFGGGGGGGGGGGGGGGGGGGFGGGC5CDGFFGC57FGGGGGGGFFFFFFC6>AFEFFGDGFGGFEFFFFFFFEFFF;F18CFFFCEEFFFFEFEFF?BFBA>>A<4<>?B>79<<<>2<ADBFFFF?24A:
@M02352:288:000000000-CKWC8:1:1101:13242:11837 2:N:0:ACTGAGCG+GTAAGGAG
TAATCTTGCGACCGTACTCCCCAGGCGGAATGCTTAATCCGTTAGGTGTGTCACCGAACAGTATACTGCCCGACGACTGGCATTCATCGTTTACGGTGTGGACTACCAGGGTATCTAATCCTGTTTGCTCCCCACACTTTCGTACCTCAGCGTCAGTATCGAGCCAGTGAGCCGCCTTCGCCACTGGTGTTCCTCCAAATATCTACGAATTTCACCCCTACACTTGGAATTCCACTCACCTCTCTCGAACTCTAGACTGATAGTTTTGGAGACAGTTCCAG
+
EF<EFFGGGGGDEEGGGFEGEFGGGGGGGGGFGFGGGGFGGGGGGFGFFGGGGGGGDFGGFGGFGCFGGCFGGGGGGGGGFGGGGGGGGGGGGGGGGGGGGFGGGGFGGGDDCFGGGGGGGGGGGGGGGGDGGGGCEDFGGGGGGGFGE8@>CGGGGGGGGDDEGGGE9F:BCCD45DG4?48EGGGGFGGGGFFDDAFGFGF>?FFG7EFGGFF4*.1;?F?4:>>F2*)09FAF0(7?B?FFF?6)486A9))0<AF>A>24):4((41(44:A?9>).
@M02352:288:000000000-CKWC8:1:1101:17605:11865 2:N:0:ACTGAGCG+GTAAGGAG
TAATCTTGCGACCGTACTCCCCAGGCGGTCTACTTAGCGCGTTAGCTTCGCTACTCACGAGTTAAACTCACAAACAGCTAGTAGACAGCGTTTACGGTGTGGACTACCAGGGTATCTAATCCTGTTCGCTACCCACACTTTCGCACATGAGTGTCAGTTTTTGGCCAGAGAGTCGCCTTCGCCACTGATGTTCCTCCAGATCTCTACGCATTTCACCGCTACACCTGGAATTCCACTCCCCTCTCCAAAACTCTAGAATGCCAGTTCTACATGACCGTCC
+
GGGGGGGGGG@GEFFFGGGGGGGGGG7@CFGGGGGGGGGGGGGGGGGGGEGGGGGGGGGGGGGGGGGGGGGGDEFGGFGGGGGGGGGGGGGGGGGGGGGGGGGGGFGFGGGGGGGGGGFGGGGGGGGGGG>FGGGGGEGFGGGGEGEGGEGGGGGGGFGGCFG5CFCEEGGGGGGGGDDF4<EECEGGGCEGF?@7@FF=FFC+9AADGCB5CFFFCD969B8FFG(9(9FFFFA>A40:6:?2(:AF)4:?DA>/5AF<2)50)-6>F2:4)-63)-36
@M02352:288:000000000-CKWC8:1:1101:17587:11881 2:N:0:ACTGAGCG+GTAAGGAG
TAATCTTGCGACCGTACTCCCCAGGCGGTCTACTTAGTGCGTTAGCTGCGCCACTAAAGTCTCAAGGACCCCAACGGCTAGTAGACATCGTTTACGGCGTGGACTACCAGGGTATCTAATCCTGTTTGCTACCCACGCTTTCGCACCTCAGTGTCAGTATTGGTCCAGTGAGTCGCCTTCGCCACTGATGTTCCTTCCCATCTCTACGCATTTCACCGCTACACTGGAAATTCCACCACCCTCTACAGTACTCTAGCCTCCCAGTTCAAAATCCATTTCC
+
GGGGGGGGGGGGGG@FGGGGGGGEFGCC:FGAFFGGGGGGGGGGGGGGGGGGGGGGGGCFFGG<FGGGFFEEGGGGGGGGGGGFEEDGGGGGGGGGGGGGGCFFGGGGGGGGGFDGGGGGGG9,FGCFGGCDGGGGGGGGGF6>EGCCFCGG9C,,D@3=EFGGGGG6DFFGFGDGDDDAAD=EGGFGGGCCFCCCF;A*@F6+.;8287:5C+/:CD>69F<?7F?F(79=@*)..8?::::32>D044--69<6)(*(,-3:4)-):A)).(*.9)-.
@M02352:288:000000000-CKWC8:1:1101:14806:11891 2:N:0:ACTGAGCG+GTAAGGAG
TAACCTTGCGGCCGTACTCCCCAGGCGGTCTACTTATCGCGTTAGCTTCGCCACTAAGTCATTACAACCCAACGGCTAGTAGACATCGTTTACGGCGTGGACTACCAGGGTATCTAATCCTGTTTGCTCCCCACGCTTTCGCACCCCACTGTCAGTATCAATTCAGAGTGTCGCCTTCGCCACTGATGTTCCTTCCTATATCTACGCATTTCACCGCTACACAGGAAATTCCACACTCCTCTATCGTACTCTACCCTGCCAGTATCGGGTGCAATCCCAAG
+
F,@<CEEFCG@7@7CEFGGCCGG:FFDCCCFDGGGAFFGGE:CGCE@EFGGG>F,FFGFFGFEDGDF8?FEFGDCCFGGGGD,EFEF:DFGDEEE>FEF:CFFGGF@DFEB<=FGGGF<EGFFGG,<EEGGCCCFGGEEFGGG*>**3*48@;CEF@D,@FF,25,@,>?D;**75CF4BD**,C7AGFFGFFEF@3@CFFGFC)):>:5C71:ABGA702.)0*9<F48B*9B??:3(-45))6<34:1-)-))042)27)54)-41910:))*).5::,
@M02352:288:000000000-CKWC8:1:1101:9193:11915 2:N:0:ACTGAGCG+GTAAGGAG
TAACCTTGCGGCCGTACTCCCCAGGCGGACAACTTAGTGCGTTAGCTGCGCCACTCACGTCTCAAGGACACAAACGGCTAGTTGACATCGTTTACGGCGTGGACTACCAGGGTATCTAATCCTTTTCGCTCCCCACGCTTTCGGTCCTCAGCGTCAGTATCTGTCCAGGTGGCCGCCTTCGCAACTGTTGTTCCTTCCAATCTCTCCGCATTTAACCGCTACACTGGCATTTCCCCCACCCTCTACACTACTCTAGTCTCCCATTTCAAAATGCTGTTCC
+
<FD<FGGGGGC+@@FEGD,CEGGFGFFC++8CDFGFCCEAGGCE7FFFCFGEGG8CF=FFF8<,F<B,,<EFG<,BB:7:EAAAFF9FB+=FDC?=4@+4@F7>=,BCFGG+838,3E<@B=,,CFA8+3DCGF,3+3:C@C>*6@:8@,D,BEEEEGC,,2,6?3;,?<8*::):7CC6)C*:5CF+++=*;5@5));+;C++)18)5>0>**)03711(545*2,*4*//**).,(-41-24).)()(,.).)*.)7))(()..6)6-)4):*)15).
@M02352:288:000000000-CKWC8:1:1101:14812:11942 2:N:0:ACTGAGCG+GTAAGGAG
TAACCTTGCGACCGTACTCCCCAGGCGGTCTACTTAGTGCGTTAGCTGCGCCACTAAAGTCTCAAGGACCCCAACGGCTAGTAGACATCGTTTACGGCGTGGACTACCAGGGTATCTAATCCTGTTTGCTACCCACGCTTTCGCACCTCAGTGTCAGTATTGGTCCAGTGAGTCGCCTTCGCCACTGATGTTCCTTCCCATCTCTACGCATTTCACCGCTACACAGGAAATTCCACTCACCCCTACCATACTCTAGTTCGCCAGTTTTGAATGCAGTTCCA
+
GCFFFGGGGGGGGGGGGGGGGGGGGGGDFGGGGGGGGGGGGGGGDGGGGGGGGGGGGGGGGGGGGGG=FGGGGGGGGGGGGGGGGGGGGGGGGGGGGGCEGEGGGGGGGGGGGGGGGGFGGGGGFFGFEEGFCFFGGEGGFGGGGGGGGGGGGGGGDFA=FCDGGGGGGFGFGGGGGGGFFG5C<?FFCFG+;?FCF;F:+;@C67FCDE>GFFFFC5>@F3747C0><@FFF?9<A?FBF13<1:?:<229264*66@613:62<A<082)):6<F9944
@M02352:288:000000000-CKWC8:1:1101:14471:11973 2:N:0:ACTGAGCG+GTAAGGAG
TAATCTTGCGACCGTACTCCCCAGGCGGAATGCTTAATCCGTTAGGTGTGTCACCGAACAGTATACTGCCCGACGACTGGCATTCATCGTTTACGGTGTGGACTACCAGGGTATCTAATCCTGTTTGCTCCCCACACTTTCGTACCTCAGCGTCAGTATCGAGCCAGTGAGCCGCCTTCGCCACTGATGTTCCTTCCAATCTCTACGCATTTCACCGCTACACTGCAAATTCCACCACCCTCTACAGTAACCTAGTTTGCCAGTTCAAAATGCAGTTCCAA
+
DFGGGGGGGGGGGGGGGGGGGGGGGGGGEGG<FFGGGFGGGGGGEGGGGGGGGGGFGGGGGGGGGGGGGGGGEF@EGGGGGGGGGCFEFGGGGGGGGGGGGFGGGGGGCFDFGGGGGGGGGGGGGGGFGGGGGGGGGFGGGGGGGGFGGGGGG5;>GGGGCGF5CFGGD,,?:EGGGGG447*AF6EG?EGFGFFF@F+:AG=D<=)9CEDGGCEF;>@;B@BF6*4>2@FBF8>?1<(46?2).))-)6).)(5@9:*679..6-6:<2-426/)/4-6)
@M02352:288:000000000-CKWC8:1:1101:18601:11992 2:N:0:ACTGAGCG+GTAAGGAG
CAATCTTGCGACCGTACTCCCCAGGCGGAATGCTTAATCCGTTAGGTTTGTCACCGAACATTACACTGCCCGACGACTGGCATTCATCGTTTACGGTGCGGACTACCAGGCTAACTAATCCTGTTTGCCACCCATACTTTCGTGACCCAGCGTACATATCGAGCCAGTTAGCTGCCCTCGCCACTGTCTTTGCACTAAATATCCATGTAATTCCCCCCCTCACCTTGAATTCTACTTCCCTATTCCGCACTCTAGCCATGAAGATTTGGAGGTACGTCCAT
+
,AFGFGGGGGG+@CFFGGGGGGGGG8FG>F<6EFGG96<E@FGGG8F,,@FGGG<7C:F+,9696C,,6FD,8++7+++9BFF,,,<,,49?F<CF4A+++8C:8=>85:+BF,,=,,,,,,87C,3E,,C3F+,,8,@,@:D+,+3+13,4>7**7@,31>F*>,22;,,6,4?****)28:/;+1++<C++.;7396CFF++<++1+++++1.)*0-(()()2*-*)*97*9AD9).(62)))..(423().)/2)*))))-)..))4(,()*(.4-(.
@M02352:288:000000000-CKWC8:1:1101:25158:12020 2:N:0:ACTGAGCG+GTAAGGAG
TAACCTTGCGGCCGTACTCCCCAGGCGGTCAACTTAGTGCGTTAGCTGCGCCACTCACGTCTCAAGGACACAAACGGCTAGTTGACATCGTTTACGGCGTGGACTACCAGGGTATCTAATCCTGTTCGCTCCCCACGCTTTCGTTCCTCAGCGTCAGTATCTGTCCAGGTGGCCGCCTTCGCCACTGATGTTCCTTCCAATCTCTACGCCTTTCACCGCTACACTGGAAATTCCCCCACCCTCTCAAGTCCTCTCGTCCACCAGTTCACACTGCCGTTCA
+
9FFCFGGFG7CGG@FGGGGGGFGEGGGGEGEGGGGFFF@FCFGFGGGGGGGGGGFGGFEA<=EFFAF,EFCFGGGCFGGGCFGGDFCGGEFGGF<+BEGCDC4EEFGGCFGG,:>BFFGF,CF,FF,@C+>FFFCFC8@E>FEFFFF7,,,@@7;*;2@@@FFFGDFFFE6:FGD)?D4?5:E**<?@@FEF=?AEE4:1+*+16:FF3*0*2=26E@9(3><F77(22==?66).9B9:(-:<()-.6).62)(),2),22324<AF).(,))),),3(
@M02352:288:000000000-CKWC8:1:1101:8497:12024 2:N:0:ACTGAGCG+GTAAGGAG
TAACCTTGCGGCCGTACTCCCCAGGCGGTCTACTTATCGCGTTAGCTTCGCTACTCACGGATTAAATCCACAAACAGCTAGTAGACAGCGTTTACGGTGTGGACTACCAGGGTATCTAATCCTGTTCGCTACCCACACTTTCGCACATGAGCGTCAGTTACTGACCAGGGAGTCGCCTTCGCCACTGATGTTCCTCCAGATATCTACGCATTTCACCGCTACACCTGGAATTCCACTCCCCTCTCCAAAACTCTAGCCTGCCAGTTCTAAATGCAATTCC
+
F,<BCCFGFGGGGGGGGGGGGDFGGGGDFGGGGGGGGGGEGGGGGGGGGGGGGG8FGGGGGGDFGGFGGGGGFGGGGFGGGGGGGGGDG7FFGGGGDGGGEGFGGGGGGDGGGGGFGGGGFGGEFGGGGGGGGGGGGGGFGGCGGGGGCE6ED5AEEGGGGGFGGGFGGGG5BCC5DGCAF4EEGFGFGGFGCC7<@FFGACFDCA6CG5A7CA3A;>B6>F?F4>3C(;F?*/)6<?0(-4,41<AF<6??)641-2618:?042A4A<A<6AF9626:
@M02352:288:000000000-CKWC8:1:1101:8517:12025 2:N:0:ACTGAGCG+GTAAGGAG
TAACCTTGCGGCCGTACTCCCCAGGCGGACTACTTATCGCGTTAGCTTCGCTACTCACGGGTTGAATCCACAAAAAGCTTATAAACCGCGTTTAACGTGTTGACTAACAGGGTAACTAATCCTGTTCCCTACCCAACGTTTCCCACATTCACCGCAGTTACTGACCAGGGGGTCGGCTTCGCCCCTTGTGTTCCTCCCATTATCTACGCATTTCACCCCTCCCCCTGGGATTCCACCCTCCTCTCCACACATCCAGCCTGCCCGTTTTAAATGCAATTCC
+
,EFGGGGGGEG>FEGGGGGGGGGGGGGG++@@FFGGE<FGGGEEGGGGG@CBFGG=FA4F+48+CF,FF=F@?F<++BF,,<5,,,,++86CF7,,B8+:,B@,555B<,DE<,,,,,@,,9,,,C,,,8>3DF:+++46D6,,7,+3,,,5,*38@8E,@FC2,6>,>***4=)):*:))*;*)/*0++39+9;/55)2**0:5*1*)/09C6)*<)(-()(0936*(0076F99(4(-,(4)(824>(())(./58)282(4,4(().6<<)*.6)4)
@M02352:288:000000000-CKWC8:1:1101:9651:12034 2:N:0:ACTGAGCG+GTAAGGAG
TAATCTTGCGACCGTACTCCCCAGGCGGAATGCTTAATCCGTTAGGTGTGTCACCGAACAGTATACTGCCCGACGACTGGCATTCATCGTTTACGGTGTGGACTACCAGGGTATCTAATCCTGTTTGCTCCCCACACTTTCGTACCTCAGCGTCAGTATCGAGCCAGTGAGCCGCCTTCGCCACTGGTGTTCCTCCAAATATCTACGAATTTCACCTCTACACTTGGAATTCCCCTCACCTCTCTCGAACTCAAGACCAGGAGTTTAGGAGGCAGTTCCAG
+
GFGGGGGGG@FD@CFFGGGGGGGGGFGGGGGFGGGGGGGFGGFFGFG?GGGGGGGGGGGGGGGGGGGCGFGGGGGGGGGGGGGGFCGGGGGGGGGGGGGGGGF@FFGGGGGGGGFGGGGGGGGGGGGGGGGGGGGDEGGGGGFGFEFGG?EDGGG>FCED7FFEGGGGG9CCGGGDCGGFFGGEG6?F,=CFFEF@3FAD6CFFEFFD5C:GGFFB+83=EFFFGF7F>FFF6*4:?16:?:732222<:3<B42?B:>(41:<?A>97)00(3>46<BB.
@M02352:288:000000000-CKWC8:1:1101:17094:12037 2:N:0:ACTGAGCG+GTAAGGAG
CAGTCTTGCGACCGTACTCCCCAGGTGGGATACTTATCACTTTCGCTTAGTCACTGAGGAATACCCCAACAACTAGTATCCATCGTTTACGGCGTGGACTACCAGGGTATCTAATCCTGTTCGCTCCCCACGCTTTCGTCCATGAGCGTCAGTCCATACGTAGTACAATGCCTTCGCAATCGGTATTCTGTGTAATATCTATGCATTTCAACGCTACACTACACATTCTATCTACTTACATATGACTCAAGTAAACCAGTATCAAAGGCAGTTCCATCGTT
+
@,@CF,C<CFCF:CFGGGGGG7C7CF,,@,6@CFFGGGGFFEFGGECFFF<E9F<,C<D8C,:CD8@FCF6CCFFFFFG,EF9FEFGCFFG=:4@F7F8EFG@8,+?=F?EEE9C4,=AFDCCEEFEGECC@C+3FF8DEGGG8E88++63@7,,,5@<:FC7*,,3,7,7@;7?**39*6*:;CCCCC,5=:/1*8+6++++2*8BC@:8@D4(5EF1.(=3;*6);<7387A4?))/))))1).))6().)6)/14))6:A-:<).(44(-.1.*-,(.
@M02352:288:000000000-CKWC8:1:1101:14032:12059 2:N:0:ACTGAGCG+GTAAGGAG
TAACCTTGCGGCCGTACTCCCCAGGCGGTCTACTTATCGCGTTAGCTTCGCCACTAAGTCATTACAACCCAACGGCTAGTAGACATCTTTTACGCCGTGGACTACCAGGGTATCTAATCCTGTTTCCTCCCCACGCTTTCGCACCTCAGTGTCAGTATAAATCAAGAGTGTCCCCTTCGCCTCTGATGTTCCTTCCTATTTCTACGCATTTACCCCCTACACAGCAATTTCCCCACTCCTCTATCGTACTCCAGCCTTCCAGTATCGGGTACATTTCCCAG
+
,A8EFGGDCE7BFCFGFGGGGGGGF,+@6+@EFGGGGFDEBFF,,CEGFFEGGGGFCCCC9<EF<CCGFGGGG@>@@F,?F,<FE<F,CC<9A?+8+@CC:?9,AF8FG7<D,,AD9,?AD9AA?,93@=C7,=++8AFG7ECG67:?C5,@;BACEG,,773,7,76?@DC,,3C7;**/*/,2,<,>@,@DEF266=1++4+1.5*:A:++2..*)(645<A*06*/+3*/7(3(482<<)-4(.(3()()(57()90))66))(-(((..)1-0),.)
@M02352:288:000000000-CKWC8:1:1101:17665:12074 2:N:0:ACTGAGCG+GTAAGGAG
TAATCTTGCGACCGTACTCCCCAGGCGGAATGCTTAATCCGTTAGGTGTGTCACCGAACAGTATACTGCCCGACGACTGGCATTCATCGTTTACGGTGTGGACTACCAGGGTATCTAATCCTGTTTGCTCCCCACACTTTCGTACCTCAGCGTCAGTATCGAGCCAGTGCGCCGCCTTCGCCCCTGGTGTTCCTCCAAATATCTACGAATTTCACCCCTACACTCGGAATTCCACTCACCTCTCTCGCACTCAATACCAGGAGTTTACAAGGCAGTTCCAG
+
FFGGGGGGGEDGEGGGGGGGGGGGGFEGGDFGGGGGGGFFGGGGGFFFFGFGGGG@FGGGGGGGGGGGGGGGFGGGGE>FD8?FFFGFDFFGFFGBFGGG@?EEC8AE@FEFEGGGF9<FEFDDGGDGAFEGGDGCE8DDA>:68@3AC66@:CDEADFGEC78C>FFD,*>E7DDCDGF?7*:7=539;CF>7A138+*;@6@5@>CD5>G7@:B*)(-268*2*(93>FF?*94<00:2?)42<0(13>?0,)92>45(44::<>>)4)(-,..84A2)
@M02352:288:000000000-CKWC8:1:1101:14371:12075 2:N:0:ACTGAGCG+GTAAGGAG
TAATCTTGCGACCGTACTCCCCAGGCCGTACACTTAATGTGTTAACTGCATTACTGCAAGGTCTAGCCTCACAACAACTAGTGTACATCGTTTAGGGCGTGGACTACCAGGGTATCTAATCCTGTTTGCTCCCCACGCTTTCGCACCTCAGTGTCAGTATCAATCCAGAGTGTCGCCTTCGCCACTGATGTTCCTTCCTATATCTACGCATTTCACCGCTACACAGGAAATTCCACACTCCTCTCTCGTACTCTAGCCTGCCAGTATCGGCGGCTATTCC
+
AEGFCFGGGGGGGGCFGGGGGGGGGCEEGFBFFGGGGGGE@FGGFGGGGGGGGGGEFGFGGGFG<DEGCFGFGGGGGFGGGGGGFGGGGGFGGFGFFFGFEGGGGGGGGFGGGGGGGGFGGFGFGGGGGGF@FGGEGEGDFFDGEGGGGGGFGGGGFEGGEGGADDFGFFGGGGCFGG79?CEC><EFGFGGGEAEE412=+=CCFFDGCA<DFEF7?@F-)7F=<?4;66FFFEF@F8;8;@C(7;(8?;?E?37<BF<??)559))(4((,9)2/6><
@M02352:288:000000000-CKWC8:1:1101:29334:12117 2:N:0:ACTGAGCG+GTAAGGAG
TAATCTTGCGACCGTACTCCCCAGGCGGTACACTTAATGTGTTAACTGCATTACTGCAAGGTCTAGCCTCACAACAACTAGTGTACATCGTTTAGGGCGTGGACTACCAGGGTATCTAATCCTGTTTGCTCCCCACGCTTTCGTGCCTCAGTGTCAGTATTTGTCCAGGTAGCCGCCTTCGCCACTGATGTTCCTTCCAATCTCTACGCATTTCACCGCTACACTGGAAATTCCACTACCCTCTACAATACTCTAGTTTGCCAGTTCAAAATGCAGTTCC
+
GFGGFEGFFGGGDECFGGGGFFEBFGCFGGGGFFFE@EFGGGGFAFGGGFGGGGGGGGCFGGGGFCEFFGGGGGGGGGGFGGFGGGGGGGGGGGCEGGGGCFEGFGFGGCF7FFGCAEGAFGGGGGGGGGGF??DGGDGCFCEGC@?FDG?FA:EDGFFFGGGGGGCF?F9EFGDGCDGF5DCEGGGGCFDFC6BEB48FFGFGFFFGGE;DGC?F>A@F9DFAGD;*;8ACF=C>E14@(;=@AEC3CFFA>AA7>)9--.9)5)6<<92))./)9)-6
@M02352:288:000000000-CKWC8:1:1101:11340:12168 2:N:0:ACTGAGCG+GTAAGGAG
TAATCTTGCGACCGTACTCCCCAGGCGGTCTACTTAGCGCGTTAGCTTCGCTACTCACGAGTTAAACTCACAAACAGCTAGTAGACAGCGTTTACGGTGTGGACTACCAGGGTATCTAATCCTGTTCGCTACCCACGCTTTCGTTCCTCAGCGTCAGTATCTGTCCAGGTGGCCGCCTTCGCCACTGATGTTCCTTCCAATCTCTACGCATTTCACCGCTACACTGGAAATTCCACCACCCTCTACAGTACTCTAGTTTGCCAGTTCAAAATGCAGTTCC
+
FGGGGGGGGGGGGEGGGGGGGGGGFGFGGEGGGGGGGGGGGGGGGGGGGGGGGEGGGGGGGGGGGGGFGGGGGGGGGGGGFFGGGGGGGGGGGGGGGGGGGGGGGGGGGDEEEGGGFGGGGGGGGGGGGGEGGGGGGGCGFCGGGGGCFGGGDCGGGGGFGGGGGGGGGGDFGGGGGGGFFDGGDGC;@CCGGFFEEFFFFG=7EFFFGGFGGFFFG>>3;EFFGF7D:B6@FFFFB?<6(4??>A<0:A<24:<*44*44<B24244><>B7944*).6
@M02352:288:000000000-CKWC8:1:1101:27150:12183 2:N:0:ACTGAGCG+GTAAGGAG
TAACCTTGCGGCCGTACTCCCCAGGCGGTCTACTTATCGCGTTAGCTTCGCCACTAAGTCATTACAACCCAACGGCTAGTAGACATCGTTTACGGCGTGGACTACCAGGGTATCTAATCCTGTTTGCTCCCCACCCTTTCGTGCCTCAGTTTCAGTATTTGTCCAGGTAGCCGCCTTCGCCACTGATTTTCCTTCCAATCTCTACGCATTTCCCCGCTACACTGGAAATTCCACTACCCTCTACTATACTCTACTTTGCCAGTTCAAATTCCAGTTCCCAG
+
9E8EFFGGGGGGGGGGGGGGFGFGGGEG+8FFGGGGF9FEGGGGFGGFGFGGCGGGGGDAECCFGFDFEEGGG:+>FGFF9<BFDCB+AFEC<FC+6+@:FFDG8DF8FDF=<,A@D;FDGEGFF83;>DF@=+++8DFGGGECG9FGGC,,7=,@ECG9;FGGG77?9,:,:>4DCFDEAD8FFGF,BFF:FCA@<FFF=>8;7)5*1=CC+*=:8)44.))9*9:>AF4??F>:?11):0).)6.652<A4-6=<4=AA22:AAF>)))).6/:6.<A)
@M02352:288:000000000-CKWC8:1:1101:28294:12194 2:N:0:ACTGAGCG+GTAAGGAG
TAACCTTGCGGCCGTACTCCCCAGGCGGTCAACTTAGTGCGTTAGCTGCGCCACCCACGTCTCAAGGACACAACAGGCCAGTTGACATCGTTTACGGCGTGGACTACCAGGGTATCTAAACCTGTTCGCTCCCCACGCTTTCGTTCCCCAGCGTCAGTATCTGTCCAGGTGCCCGCCTTCGCCACTGATGTTCCTTCCACTCACTACGCATTTCACCGCTACACCGGAAATTCCACCACCCTCTACAGTACTCTAGTTCGCCACTTCAAAATGCCCTTCAA
+
@DFGCCF<C+C::BCFEGGGGC6,C,:6+@:CFFGGF6CF@FFGGCDGGG:CEG,BCB>DCF<E<F,C<CFCD+,B8D:B<,CF5:,,,4BFDDFC7>+@FFD<,=,D<BFG8E8C,83,8><,@FB8E7CFGEFGGGECGG5:D>D2,,*,144?CFCEDEFE;C@88FC,6=4287**.*=CDGG7CFF++/:)7;+0;2)*1+;7CC3<FF)*A72(45)7*1()-)118@))13(,41,,.5-)-))))))*.)*,,23(,6><A)87A2)().())
@M02352:288:000000000-CKWC8:1:1101:12035:12198 2:N:0:ACTGAGCG+GTAAGGAG
TAACCTTGCGGCCGTACTCCCCAGGCGGTCTACTTATCGCGTTAGCTTCGCCACTAAGTCATTACAACCCAACGGCTAGTAGACAACGTTTACGGCGTGGACTACCAGGGTATCTAATCCTGTTTGCTCCCCACGCTTTCGCGTCTCAGCGTCAATAATGTTCCAGTAGATCGCCTTCGCAATCGGTATTCCTTCTGATCTCTACGGATTTTACCCCTACACCAGAAATTCCATCTACCTCTCCTATATTCTAGGTAAGCAGTTTTCAAAGCAGTTCAATG
+
<FF<DFFGCEG7:@@CF,CFCFFGFGGGFGGCGFF5CCFDCGCF@FFCGGGGGGGGGGGGFFGGGGGGGGDGGGGGGGFEFFGGFGFEFGFFGGDGGG7=>EFDDGEFGC<<FAEFEG9FGGGGGDGGGCGG8FGDCEFCEEDG>BC;:CGC5CCGGGGGGGGGE?BFGFGGGGGG<F4?ACEF7E5FGGFGGFFFFFF7@FFFE>:58C*;F?7);;?<0?0>G*,*67@*9@ADA<2>>7<<),666A))6))15:*541)).6))646:34@A4<))-
@M02352:288:000000000-CKWC8:1:1101:24180:12206 2:N:0:ACTGAGCG+GTAAGGAG
TAACCTTGCGGCCGTACTCCCCAGGCGGTCAACTTAGTGCGTTAGCTGCGCCACTCACGTCTCAAGGACACAAACGGCTAGTTGACATCGTTTACGGCGTGGACTACCAGGGTATCTAATCCTGTTCGCTCCCCACGCTTTCGTTCCTCAGCGTCAGTATCTGTCCAGGTGGCCGCCTTCGCCACTGATGTTCCTTCCAATCTCTACGCATTTCACCGCTACACTGGAAATTCCACCACCCTCTACATTACTCTAGTTTGCCAGTTCAAAATGCAGTTCCA
+
FEGCCGGGGFDGGGGFGFFFGGGEFGECCGGGGGGGGGGGGGGGGGGGGGGGGGGGGGGGGGGGGCGEGGGGGGGGCEEGFFGGGGGGGGGGGGGGGGEGEGGGGFGFAFGGGGFFFBFCFGC9FDDGGGGGGDGGGGEGCCEGGGGGFGCFDGCGCGGGFGCFFFCCGGDFFG4CDDGF)>E7DC+>++1;;?FFAA6@FGFCEFFFDE5CGFFFC)460:4?FCB:2/@BF*-6:?B(3:1.)6<)6:>2)64*-6BAB)6:4).66<ABA<*)/6AA2
@M02352:288:000000000-CKWC8:1:1101:19161:12212 2:N:0:ACTGAGCG+GTAAGGAG
TAATCTTGCGACCGTACTCCCCAGGCGGAGACCTTAATGCGTTAGCTGCGTCACCTACAAGCATTCTTGCAGACAACTAGCTCTCATCGTTTACGGTGTGGACTACCAGGGTAACTAATCCTGTTTGCTCCCCCCCCTTTCGTGCCTCCGCGTCAGTATCTGTCCAGTAAGCCGCCTTCGCCTCTGGTGTTCCTCCTAATATCTACGAATTTCACCTCTACACCAGGAATTCCACTTACCTCTCCAGACCTCAAGACTGGCAGTTTTAAATGCAGTTCCAA
+
<,@A9EFD9FCG:+668,CEF,,8,,@+++@,:C<9,C@C+BF:@A5@EF6C,CCD8FFFG,CF,CBD5?5C?DFGGC<9?FFFEA9?,BFFD<=F=+8=FCBEF,A,,BF,,,4,>=ACC?,:EE=9>6DFF+++++5D,3:*@39*,5*444:*>,7@,7@>D;,?,;CCECDDCDG>3>*/0<EFGGGGGEA@@/;11+3+);)1//5:C6:F6>).6F74*11*44??FFAB9<<?AD<?F22A(-44:),*,)/0(43:)).)4).-6-*)06<4)
@M02352:288:000000000-CKWC8:1:1101:12043:12214 2:N:0:ACTGAGCG+GTAAGGAG
TAACCTTGCGGCCGTACTCCCCAGGCGGTCTACTTATCGCGTTAGCTTCGCCACTAAGTCATTACAACCCAACGGCTAGTAGACATCGTTTACGGCGTGGACTACCAGGGTATCTAATCCTGTTTGCTCCCCACGCTTTCGCGTCTCAGCGTCAATAATGTTCCAGTAGATCGCCTTCGCAATCGGTATTCCTTCTGATCTCTACGGATTTTACCCCTACACCAGAAATTCCATCTACCTCTCCCATATTCTAGCTAAGCAGTTTTCAAAGCAGTTCCATG
+
GFFFGGGGGGGGGEFGGGGGGGGGGGDE8FCDFGGGGCGGGGGGGGGGGGGGGGGGGGGGFGGGGFFGGGGGGGGGG:FFGGDGGGGEGGGGGGGGGGGGGGGGGGFGGGGGGGGGGGGGGGGGGGFGGGGGGGGGGGGGGGGGGGGGFFGGGGEG;EEFGGGGGGGGDBEFEGGGGGGFFGGG3=EFGFGGGFFFCA@DFGF+>FE>DGFCFFBFGF??:F(7CG0DAF69@64>BF92AD?BB(.3:<A2<<)/))0,),)66))6:9A0:(1-*)..-
@M02352:288:000000000-CKWC8:1:1101:19462:12215 2:N:0:ACTGAGCG+GTAAGGAG
TAACCTTGCGGCCGTACTCCCCAGGCGGTCAACTTAGTGCGTTAGCTGCGCCACCCACGACTCAAGGTCACAGACGGCTAGTTGACATCGTTTACGGCGTGGACTACCAGGGTATCTAATCCTGTTTGCTCCCCACGCTTTCGTGCCTCAGTGTCAGTATTTGTCCAGGTAGCCGCCTTCGCCACTGATGTTCCTTCCAATCTCTAAGCATTTCACCGCTACCCTGGAAATTCCACTACCCTCTACACTACTCTAGTTTGCCCGTTCAAAATGCCGTTCC
+
D,EFCFGGFGCC:@FFGGGGGGG7EC@CFGGFGGGGGGGGCGEGBFGGGGGGDGCGFGGCGDGGGFFGDCFGGFGGG7FECGGGCGGGGGGFGFCFGGGFGDGFGGGGG8CFDA:DGGGGGGGGFGFEACEGFGGGGGG587CFFC*:E?8BE@FGF@FGGGGGGEF,DF,?DCDG:DGFFCEGDGG7CCGCDF6CEAF7CCFFE7+38AFGGFFFGDB>9D(02C<*46=F=FFF9(.:(5:()66(.:4).).*).7<9>)--.4,5>B)-)),<2(4
@M02352:288:000000000-CKWC8:1:1101:22873:12231 2:N:0:ACTGAGCG+GTAAGGAG
TAACCTTGCGGCCGTACTCCCCAGGCGGTCAACTTAGTGCGTTAGCTGCGCCACCCACGTCTCAAGGACACAAACGGCTAGTTGACATCGTTTACGGCGTGGACTACCAGGGTATCTAATCCTGTTCGCTCCCCACGCTTTCGTTCCTCAGCGTCAGTATCTGTCCAGGTGGCCGCCTTCGCCACTGATGTTCCTTCCAATCTCTACGCATTTCACCGCTACACTGGAAATTCCACCACCCTCTACAGTACTCTAGTTTGCCAGTTCAAAATGCAGTTCCA
+
,FE<EFGGGG@@FFEEG?FGGGGGG@EG:6@FFGGGGGGGGGGDGGGGGGGGGG,BDFGGGD=CDFFEGGGCGGGG>FGGGGGGFCGGGCFFGGGGGGGGGDGGGGGGGGGGGFFDACF9EFGGGGAEGEC@CGCCCEEEFGGECFGGGGGFDEGGGD,6@FCGFGGD8@:BCFCGDGC48<CCDGG>CCGGGFFC<)A>CGFFFFA5CEFGF?4=:369>E2:G>2D26B4B44<:?:<BFFFF2),-)<<464*-48<B<A:4<)664)584F28:<A6
@M02352:288:000000000-CKWC8:1:1101:29120:12252 2:N:0:ACTGAGCG+GTAAGGAG
TATCGTTGCCGCCGTACTCCCCAGTCGGAACGCGTAATGCTTTCGCTGTGCCGCCCACTGTCTTCGCCACACACCCAGCGCCCATCTTTTACGCGGTGCACTACCATGGTATCTATTCCGCTTTGCTCCTCTCACTTTCCCGCATCAGCGTGAGTCTTATTCCAGCGAGCCGCCTTCGCCACCGGTGTTCTTCCTGATACCTCCGCATTCCACACCTCCACACCGAATTCCGCCCACCTCTACTCAACCCAAGCCACCCCGTACCGCCAGCACTGCTCCGG
+
,,,6,;C,8,+++8@FGCGGGGC:C,668,+8B+8+,CCF,,C6@CCFE8,9+@+68:,C6B,<,9,4,,,8B74++,,+++84E,,59<?E+++++8+:?,B,,,,8,,<BBFFADEA,+8>+7F9,6,@,,,3@>,3,8+:::C,;,53*4*5,,6,,,,@9,,**4:**=:CCD*1).***)22=*+>3@/1).;=77**9>@.**+/?7)(82)4??/()))-*-**)00,(-3(())6)))42((((4-()(456(-4(((((((,(..).*)44(
@M02352:288:000000000-CKWC8:1:1101:22009:12257 2:N:0:ACTGAGCG+GTAAGGAG
TAACCTTGCGGCCGTACTCCCCAGGCGGTCAACTTAGTGCGTTAGCTGCGCCACTCACGTCTCAAGGACACAAACGGCTAGTTGACATCGTTTACGGCGTGGACTACCAGGGTATCTAATCCTGTTCGCTCCCCACGCTTTCGTACCTCAGCGTCAGTATCTGTCCAGGTGGCCGCCTTCGCCACTGATGTTCCTTCCAATCTCTACGCATTTCACCGCTACACTGGAAATTCCACTACCCTCTACAATACTCTATTTTGCCAGTTCAAAATGCAGTTCAA
+
GGGGDGGGGGGGGDGGGGGFDGGDGGGG@BEGGGGGGGFGGGGGGGGGGCFGGGGFGGGCD=FFFFG@FGGFGEGGGFDGFGAFFFFGGG=FFFGGGGEGDCFGGGFFGGGCAF89BAEAFF9=FGGCGGGGGGF>8@8>FG*DDGG>F,@C*=ECEDA9,7@5?FFDGFFGFFDG4D*;338*9EF7<7C>F)7?7.2+:86+.@ACC579>?29752,(7)876(*3*=*9*.6.,:?:>60)6><<2):)))166945))).6-6)6)))-7)=):))
@M02352:288:000000000-CKWC8:1:1101:18129:12260 2:N:0:ACTGAGCG+GTAAGGAG
TAACCTTGCGGCCGTACTCCCCAGGCGGTCAACTTAGTGCGTTAGCTGCGCCACCCACGACTCAAGGTCCCAGACGGCTAGTTGACCTCGTTTACGGCGTGGACTACCAGGGTATCTAATCCTGTTTGCTCCCCACGCTTTCGTGCCTCAGTGTCAGTATTTGTCCAGGTAGCCGCCTTCGCCACTGATGTTCCTTCCAATCTCTACTCCTTTCACCGCTACCCCGGAAATTCCACACTCCTCCACCGTACTCTAGCCTGCCAGTATCGGGTGCAATTCC
+
@AFGGGGGGGGGGGGGGGGGGGGGGFGGEG@FGGGGG<<DCGGGEGGGDG+=FFFGGBF@=CFFF9E59,E,BF@:77FFDG<BFC,9==FGGGAEGGDFGDCDF<FG,DCFFFGGCEGGCFD,CFGFGFEGGG7FCE*@FFEC*CFD9>DGC@7<;F<D;FGEDF9D8B;F?F4?DGD=5CGGGGG+<<F++/AEE5+;;*3:?+3+0+*;FFFFG)((()()*9074:?FF@4<(((.8AF1(.3(43?0)-6*60*.47)55)4:3(28(1))9)6)
@M02352:288:000000000-CKWC8:1:1101:2220:12268 2:N:0:ACTGAGCG+GTAAGGAG
TAATCTTGCGACCGTACTCCCCAGGCGGTACACTTAATGTGTTAACTGCATTACTGCAAGGTCTAGCCTCACAACAACTAGTGTACATCGTTTAGGGCGTGGACTACCAGGGTATCTAATCCTGTTTGCTCCCCACGCCTTCGCGTCCCAGCGTCAATAATGTTCCAGTAGATCGCCTTCGCAATCGGTATTCCTTCTGATCTCCACGGATTTTACCCCTACACCAGAAATTCCATCTACCTCTCCCATATTCTAGTTAAGCAGTTTTCAAAGCAGTTCAA
+
EE<FCGGDGGCE:CCFGGGGGE<@FDC:@FEFGGGGACFFGGGGFCFGGGFFGGGGGGGGGGDFG<EGFF8F8EFEFGGGGG95BAE?FC=EDAAAEGEG+@B<F8FGGGGGGGGGG9BAEAFGFGGGG,ECFEDF@E+@CD=CE88+163C69AC+E;9=;D9FC9CGFF,3<*<**;;9CC7DD*C8;*=CCAEFFA++CF+*1;7>E):CF<FF4360AEFGC(26)8@C=<).;2:A28<2303-())).)*--1.))).6)4><)64:79(1-):)
@M02352:288:000000000-CKWC8:1:1101:8598:12276 2:N:0:ACTGAGCG+GTAAGGAG
TAATCTTGCGACCGTACTCCCCAGGCGGTACACTTAATGTGTTAACTGCATTACTGCAAGGTCTAGCCTCACAACAACTAGTGTACATCGTTTAGGGCGTGGACTACCAGGGTATCTAATCCTGTTTGCTCCCCACACTTTCGTACCTCAGCGTCAGTATCGAGCCAGTGAGCCGCCTTCGCCACTGGTGTTCCTCCAAATATCTACGAATTTAACCTCTACACTTGGAATTCCACTCACCTCTCTCGAAATCTAGCACGATAGTTTTGAAAGCAGTTCCA
+
GAFGGDFFFGGGDGEGGGEGGGFGGFGGGGGGGGGGDEGGGGGGGGGFGGGGGGGGGGGD@FGGGGGGFGEFEEGGGGGFGGGGGGGGGGGGGFF8FFGGGGGGGGGGGGGG=DFFCEGFGFGGGGGGGGGGGEGGGGGFGFGCD+=CFGGGEEEC+6=@3@EGGGGGGFGD,@D>7;7C>D897,,<<7FG78+93AA+;FFC?FCCDGFGF+1+>8;)/:787;3>36;AA+.79(((,;2),7@1>((,6:-*))*(--(()62-(()).(9(*625.
@M02352:288:000000000-CKWC8:1:1101:18831:12318 2:N:0:ACTGAGCG+GTAAGGAG
TAACCTTGCGGCCGTACTCCCCAGGCGGTCTACTTATCGCGTTAGCTTCGCCACTAAAAGATCAAGTCTTCCAACGGCTAGTAGACATCGTTTACGGCGTGGACTACCAGGGTATCTAATCCTGTTTGCTCCCCACGCTTTCGCACCTCAGTGTCAATATCAGTCCAGGTAGTCGCCTTCTCTACTGGTGTTCCTTCCTATATCTACGCATTTACCCGCTACCCCGGACATTCCACTACCCTCTACTGTATTCTATACTACCCGTATCAGATGCAGTTCC
+
<DAEEGFG@ED@CCCC7CFGGGFF@C:CF:@<DECAFGGCGGGEEGGGFC@F@GEGE,CCFFFGCEFGGGFGDFGEGGECFEA<FFF9=@FGGGGEGGGFFDCFGGFGGGGGG<=EDCFFGGGFFEGGGFGGGGCEGC8>BFGE>>?FGGGG9E,:,@F;,7,?>CGC8F?,DFCCD7?=*+,,==,8>,=CF575).8+++3;/;C5)*:D:+)1>51(65:)*)47(77**0).4242:>?().6464>:<A-*))*)..((4((.-),544*)/).)
@M02352:288:000000000-CKWC8:1:1101:2621:12423 2:N:0:ACTGAGCG+GTAAGGAG
TAATCTTGCGACCGTACTCCCCAGGCGGAATGCTTAATCCGTTAGGTGTGTCACCGAACAGTATACTGCCCGACGACTGGCATTCATCGTTTACGGTGTGGACTACCAGGGTATCTAATCCTGTTTGCTCCCCACACTTTCGTACCTCAGCGTCAGTATCGAGCCAGTGAGCCGCCTTCGCCACTGGTGTTCCTCCAAATATCTACGAATTTCACCTCTACACTTGGAATTCCTCTCACCTCTCTCGAACTCTAGACCATGAGTTTACAAGTCAGTTCCAG
+
FFGG<FGGGCFEGGGGGGGGGGDBFFFEC:6@FFGGGGGFGGA@FFGCF@FFGGG>EEGCAAFGFGFGGGGGEGFFFGEGG,?EFGGGGGGGGGGDE=FGGGGGGGFGGDEGGGFFFGGGGGGGGGGGGGGGGGG+BFGGGDFGC:EGFCFGGGG5ECFFEC**4?FGCFG?BEGGGGGFB4AC<FFF6CEFG56;(A6>CC;+)1=*8CFGGFFF6F@3CFBFF72C:=:FF*65:BF1,827<28?1((..6)*-)<)).26)6-<4)5)):FFFFA9)
@M02352:288:000000000-CKWC8:1:1101:3578:12425 2:N:0:ACTGAGCG+GTAAGGAG
CCATCTTGCGATCGTACTCCCCAGGTGGGACACTTATCACTTTCGCTTTGTCACTGAGATAAATCCCAACAACTAGTGTTCATCGTTTACGGCGTGGACTACCAGGGTATCTAATCCTGTTCCCTCCCCACCCCTTCGTCCTTGAGCGTCAGTCCATACGTAGTAGACTGCCTTCGCCATCGGTATTCTGTGTAATATCTATGCCTTTCACCGCTACACCACACCTTCTATCTACTTCTATATGACTCAAGTCAACACGTATCAAAAGCAGTTGCCAGGTT
+
F,;<,CFFF@+CC:C@FFEEFG8CGG8C:F@<EFG99F;,FFGG>BFF7FCEFD,66E,C,9C<FAFDEC@ECF@FF,6,<<CD8FFF7?BCFC>>=+E<,AAA,+B:4,?F59,4@@<A9A,,,4+6@,=+F7DBFCE36+63,@=+==+@>,,,63>,@>:C9@@DC7@E9BC+;*356<*:7@72>FG7B9646:F@BGFF*B+*8@F*98>EGA3(()()*04C38+++39?7?))1)1))4<C81))/).*)(.3(63))))(.5,-))13*33,.
@M02352:288:000000000-CKWC8:1:1101:14648:12449 2:N:0:ACTGAGCG+GTAAGGAG
TAACCTTGCGGCCGTACTCCCCAGGCGGTCAACTTAGTGCGTTAGCTGCGCCACTCACGTCTCAAGGACACAAACGGCTAGTTGACATCGTTTACGGCGTGGACTACCAGGGTATCTAATCCTGTTCGCTCCCCACGCTTTCGTTCCTCAGCGTCAGTATCTGTCCAGGTGGTCGCCTTCGCCACTGATGTTCCTTCCAATCTCTACCCATTTCCCCGCTACACTGGAAATTCCCCCACCCTCTACCGTACTCTAGTCTACCAGTTCAAAATGCAGATAC
+
GGGDFGGGGFGGGFGCFFGGGGGEGGDFFEGGFGGGFEAFGGGEFEGGGGGGGG<FFGCDGDGGGGFFGGGGGGGEGD++BFAEGGGGGG@FG<9?F7+@BFGGGGFGFFEGCD=8CFGF9F9DFG<EGCCGGGGEEGGGGA8DFDF9CCDCCEE5CCG;C9,DCG9B>>681ADDGGGF558**225>+1;CEFFFFA++*+111;+8+;>7+)0C360(8)5*01*4*1099)2(,4:B(3(4)-(-(-365)1-:6424).6AAB):24))*-*)).
@M02352:288:000000000-CKWC8:1:1101:11339:12457 2:N:0:ACTGAGCG+GTAAGGAG
TAACCTTGCGGCCGTACTCCCCAGGCGGTCTACTTATCGCGTTAGCTTCGCCACTAAGTCATTACAACCCAACGGCTAGTAGACATCGTTTACGGCGTGGACTACCAGGGTATCTAATCCTGTTTGCTCCCCACGCTTTCGCACCTCAGTGTCAGTATCAATCCAGAGTGTCGCCTTCGACACTGATGTTCCTTCCTATATCTACGCATTTCACCGCTACACAGGAAATTCCACACTCCTCTATCGTACTCTAGCCTGCCAGTATCGGGTGCAATTCCAAG
+
GFGGFFGGGBEGEGFEGFGGGGGGGGGE@@FGGGGG9FGGGGGGGGGGC@CEGGGDGGGGGGGGGGGGDGEGGGGCF7DFFFFAF?EGFCFFGCCFFGEC+FFGGFGFFFFFGGGFFGGFGGABFFFGGGGCFGGGG8DGGGDEEGFFGCAEFFFG7DB9@FFGFB,>D;EGGGGDGG:/8CEGDEFGFGCF7)A;CFFGACFGF:)2:EF7CA4BC>292?27F4?CA*=6*90(,23A?AB2--2<?<):46A:<()4:??)).4(433:0404=4:).
@M02352:288:000000000-CKWC8:1:1101:13117:12462 2:N:0:ACTGAGCG+GTAAGGAG
TAACCTTGCGGCCGTACTCCCCAGGCGGTCAACTTAGTGCGTTAGCTGCGCCACTCACGTCTCAAGGACACAAACGGCTAGTTGACATCGTTTACGGCGTGGACTACCAGGGTATCTAATCCTGTTCGCTCCCCACGCTTTCGTTCCTCAGCGTCAGTATCTGTCCAGGTGGCCGCCTTCGCCACTGATGTTCCTTCCAATCTCTACGCATTTCACCGCTACACTGGAAATTCCACCACCCTCTACAGTACTCTAGTTTGCCAGGTCCAAATGCAGTTCCA
+
GGGFFGGGGEGDGGG@@FG@DFGGGGGGGGGGCGGGGGGGGGGGCGGGGGGGGGGGGGFGGG8??FFGGGGGFFGGDGGGGGGGGGGGGGGFGGGGGGGGGGGGGGCFFGGGGGGGGGCFGGGGGC9CGGGEGGFGGGGGFCCCFGGGGGGGGGGGG;FC@CFGGGGGGFFGGCCDG<CF3DGGGGGFFFGFF<6?EFFCAC1@?AAC:C>DCFFFGD>22@2?F4:059@FF4<A?:BF616:<B>06)62.--16>?)6<AF(..).).)))0)9:>A6
@M02352:288:000000000-CKWC8:1:1101:8759:12468 2:N:0:ACTGAGCG+GTAAGGAG
TAACCTTGCGGCCGTACTCCCCAGGCGGTCAACTTAGTGCGTTAGCTGCGCCACCCACGACTCAAGGTCACAGACGGCTAGTTGACATCGTTTACGGCGTGGACTACCAGGGTATCTAATCCTGTTTGCTCCCCACGCTTTCGTGCCTCAGTGTCAGTATTTGTCCAGGTAGCCGCCTTCGCCACTGATGTTCCTTCCAATCTCTACGCATTTCACCGCTACACTGGAAATTCCACTACCCTCTACAATACTCTAGTTTGCCAGTTCAAAATGCAGTTCC
+
GGGGDFGGGGGGGGFEGGDFGGGGGGGGGGGGGGGGFDGGGGGGGGGGFGGGGGGGGGGFGGGGGGGGGGGGGGGDECFGGGFGGGGGGGGGGGGGDGGGGCGGGGGGGGGGGF@9EFAFFGFF=DGGGGGGGGGDEGGD7EEF*>DGGGGF?FGGG@;CFGG@9,7>EGGGGGGGDDD44CEECC7C<EFGGFFCA=CF8<@@EA6CCEFGGFFFFD>FFFFF=42D:FF??FF<4(.8<21(3<),4),:2<)*.<7):)))5999<AFA220)15:2
@M02352:288:000000000-CKWC8:1:1101:10212:12469 2:N:0:ACTGAGCG+GTAAGGAG
CAATCTTGCGACCGTACTCCCCAGGTGGGACACTTATCACTTTCGCTTAGTCACTGAGATAAATCCCAACAACTAGTGTCCATCGTTTACGGCGTGGACTACCAGGGTATCTAATCCCGTTCGCTCCCCACGCTTTCGTCCATGAGCGTCAGTATATACGTAGTAGACTGCCTTCGCAATCGGTATTCTGTGTAATATCTATGCATTTCACCGCTACACTACACATTCTATCTACTTCCGTATAACTCAAGTCAACCAGTATCAAAGGCAGTTCCGTCGTT
+
GFFADGGGGGGGGGGGGGGGGGGGFGGGGFGCFGGGGGGGGGGGGGGFEFFFGGGGGGGGGDGGGGGCFEGFGGGGGFGGGGGGGGGFGFGGGGGGGDGGDGGGGGGFGDFGGGGGCGGGGGGGEGGGGFGGGDGGFGFGGGGGGGGGGGGDFGGGGGGGGGGGGFGGFFGCCFFGGCDEFGGGGGGFFGGGGEAEEF>FACA:5CFGGGFFGF9BEA89EFFFDGCGFFFF6A<EFE)(5=@EF<<;A7)6<AFF?:4<4AB<AAA0(20:<AF:FBF12
@M02352:288:000000000-CKWC8:1:1101:21955:12472 2:N:0:ACTGAGCG+GTAAGGAG
CATTCTTGCGAACGTACTCCCCAGGTGGGATACTTATCACTTTCGCTTAGTCACTCAGTCCGAAAACCAAACAACTAGTATCCATCGTTTACGGCGTAGACTACCAGGGTATCTAATCCTGTTCGCTACCTACGCTTTCGTCCATCAGCGTCAATATATTGTTAGTGATCTGCCTTCGCAATCGGTATTCTATGTAATCTCTAAGCATTTCACCGCTACACTACATATTCTAACCACTTCACAATAATTCAAGACATACAGTATCAATGGCAATTCTATGG
+
FGGGGGGCFGGGEGGGGGGGGGGECFFFGFFGFGGGGGGGGGGFGGGG7FDGGFGGGGGGGEF@FEGGGGGGGGGGGGFGFGGGGGGGGCGGCEGGGGGGGGGGGFGFGGDGGEGGGGGGGFAECGGGGGGGGC=FEGGDDEGGCFGGDEGGGCEFGGGGFGGGGGGGGFGDFGGGGGDB>DG>CEDFGGGFGFF4CFFCFGFFCFFFG?FGGF@48?2)6FEFFGEGFFFF+0(76@EFC)5;);8C<<EEF3@FEFF?9A2).).4<(878:?2@4AA)
@M02352:288:000000000-CKWC8:1:1101:28555:12490 2:N:0:ACTGAGCG+GTAAGGAG
TAATCTTGCGACCGTACTCCCCAGGCGGTACACTTAATGTGTTAACTGCATTACTGCAAGGTCTAGCCTCACAACAACTAGTGTACATCGTTTAGGGCGTGGACTACCAGGGTATCTAATCCTGTTTGCTCCCCACGCTTTCGCGTCTCAGCGTCAATAATGTTCCAGTAGATCGCCTTCGCAATCGGTATTCCTTCTGATCTCTACGGATTTTACCACTACACCAGAAATTCCATCTACCTCCCCCATATTCTAGGTAAGCAGTTTTCAAAGCAGTTCAA
+
EFBEGCFCFGGGGGGFGG9FFGCFFFGDGGGFGGGGDEECFEFFFGGGFCFAFCEFGGGGFGGGFFFGGD=DAEGGGFGGFFGGGGGGGGGGCFEFGGGECFGGCEFGGFGGGFG=AGGG9EFGGGGFFGGGDC:FEGGGGGECCGGGFGG6E7EGCFEBEFGG;D=>FCADCFDDGGGF4*4CDGFGEGGGFEFCE4CGACFGFA87D5BC6@CFG+/4(;));704=;CCAAEEFCCFFFF(42990(6<AAAF?AF9<247:4<AAF<>906:/:<B6
@M02352:288:000000000-CKWC8:1:1101:2265:12491 2:N:0:ACTGAGCG+GTAAGGAG
TAATCTTGCGACCGTACTCCCCAGGCGGTACACTTAATGTGTTAACTGCATTACTGCAAGGTCTAGCCTCTCAACAACTAGTTTACAACTTTTAGGGCGTGGACTACCAGGGTAGTTAATCCTGTTTGCTCCCCACGCTTTCGCGTCTCCGCTTCAATAATTTTCCAGTATACCTCCTTCTCAATCGTTTTTCCTTCGGTTTTTATGGGATTTTCCCCTTCCACCATAACTTCCATCTACCTTCCCATCATCCTACTATCTCATTTTTCAAAGAAGTTCAA
+
9E<F,CFFD++@@+BCEGGGFEG,C8FE@F,,CFFEDFF<,C@F<EGA,,,<EF<9,,66CAF<A<ECFG,CFC,,:CC8?C,C5A,,,,:CFE<,,,4==7:,,94A,,CFG,44,,94CFG9AEF8=,9FD?=F78ECC,+3>>C+,,++3++33,;,,,85;<@,E,37,@+;*9++*53,2:*,,*43A*=6.***)*)*(++*2,/2?F49:A(5(ACA<*/2//3139).9>9>..9((63)(.9.)))*))*))..).:)-::)))()(1-)))
@M02352:288:000000000-CKWC8:1:1101:28984:12494 2:N:0:ACTGAGCG+GTAAGGAG
TAATCTTGCGACCGTACTCCCCAGGCGGTCTACTTAGTGCGTTAGCTGCGCCACTAAGATCTCAAGCATCCCCACGGCCAGTAGACATCGTTTACGGCGTTGACTACCCGGGTATCTAATCCTTTTTGCTCCCCCCGCTTTCCCTCCTCCGCTTCAGTTTCACCCCAGACACTCGCCCTCCCCACTCGCGTTCCTTCTTATCTCTTCGCCTTTCCCCCTCTCCCTCGAAACTCCACTATACTCTCCTGCACCTCACTCACCCAGTTTTGAAAGCAGTTCC
+
,6,,6CFFG:@EEGFDCFGGFEGEFDCC@+B,EFE,,<EE6@C@,@CFGF@CEE,,:C6CFFGF9<,6<CFF,,>++8++:,<,,,5CA+?FG+9++84>+8BF,,B=,8>C:+>;,6>3,C=,:FB7=;=F<F+@**3@D,,,,4AD,,*1***1,@,@CC,2=@*1=*,,5=*:<5DA):E*1A*3*/*1*4@9<6*29**2)**1/*09D=2?80,((0(7**./8.)99F7(.3-)6.))).).(,5,11(744)(3(,(5-).((.))().14<4
@M02352:288:000000000-CKWC8:1:1101:12957:12496 2:N:0:ACTGAGCG+GTAAGGAG
TAACCTTGCGGCCGTACTCCCCAGGTGGACTACTTATCGCGTTAGCTGCGCCACTAAGTCATTACAACCCAACGGCACGTAGCCATCGTCTATGGCGTGGACTACCACGGTATCTAATCCTGTTTGCTCCCCCCGCTTTCGCTCTTCTGCGTCATTATCAATTTATAGTTTCGCCTTCGCCACTGCGGTTCTTTCGTCTACTCTCGCATTTTACCGCTACACAGCCACTCCTACACCTCTCTCTCGTTCCATAGCCCGCCCACACCGTGCCCCATTGCAAG
+
66BF6EFAEEF+@FFGGGGGGFE@,6CC,,;;CFGE<@FE+C:BBFG,,6@FGG8,C@66<C,CE,,:BFECEGGG++4:?8+B9FGGG8,4,,,4++44:,,AF,,,+++++7,,3DF,CA7?:3?3@D+++@=FC8?,3++,*3@+75@CEC,,>D2,,7,,,,,,6,56>79**;<48:=0*,=8:E**;31(,)21++)+))0)**+2+15.?7(()),5**,*.)0/*14(.(,2:2)),,-(,())-))7(-<1-((,(,((3((.(()-*.)5)
@M02352:288:000000000-CKWC8:1:1101:2270:12510 2:N:0:ACTGAGCG+GTAAGGAG
TAATCTTGCGACCGTACTCCCCAGGCGGTACACTTAATGTGTTAACTGCATTACTGCAAGGTCTAGCCTCACAACAACTAGTGTACATCGTTTAGGGCGTGGACTACCAGGGTATCTAATCCTGTTTGCTCCCCACGCTTTCGCGTCTCAGCGTCAATAATGTTCCAGTAGATCGCCTTCGCAATCGGTATTCCTTCTGATCCCTACGGATTTTACCCCTACCCCAGACATTCCATCTACCTCTCCCATCTTCTAGGTAAGCAGTTTCCAAAGCAGTTCAA
+
F,BFFGGGGGCEGCFDFCEFDFC7FF7FFGGGGGGAFFFGGGGFFGGGC<FCFGGFFGFGGGFGGGGGFG8FCFDCC8EEEEFGGGCFD:FGFCCFFG7F7@@,EFGEFG7=F,4@EGGFCFFBFFGG9@EGC:?BEE=CFFCE6+@=EDDG6ECEGEACBCE;G9A;FCF9DEC>*0;9**:9CF7*;9CFG8B45?=C8=+8>46*85>C*15AF;?DFF8A**,*/)21@;)693)94242:3:1<(6)6:)9)6*6)..(.6)))6-6126499:44
@M02352:288:000000000-CKWC8:1:1101:15095:12510 2:N:0:ACTGAGCG+GTAAGGAG
TAACCTTGCGGCCGTACTCCCCAGGCGGTCTACTTATCGCGTTAGCTTCGCTACTCACGACTTAAAGTCACAAACAGCTAGTAGACAGCGTTTACGGTGTGGACTACCAGGGTATCTAATCCTGTTCGCTACCCACACTTTCGCACCTCAGTGTCAGTATTGGTCCAGTGAGTCGCCTTCGCCACTGATGTTCCTTCCCATCTCTACGCATTTCACCGCTACACAGGAAATTCCCCTCACCTCTACCATACTCTAGTTCGCCAGTTTTGAATGCAGTTCAA
+
FFECFGEGFGEGGGEEDCAFGCC@FGCC@+CEFFFFFGGDGGGGEGGGFGGGGG<FGGFCF@FFF999C?,C9F=F,ABEGEEADFG88+CBFDGCEA==F:,,:EF8=FDEGGGAFGFFG=FFFGECEEEC8FGEGGGGFGGCEGEFGFFGGGCFFFGGGG,@;F>8DF,?DFDGDG7FF4=EGGGFCFGGGFFFE4ACC46C<@=*:=>D7@EFC>>99BE;*5(53:=?F4)(,46:0)48AF<:2<<2)-5*6<B<>B:>D<9A36<ABFF9/4<))
@M02352:288:000000000-CKWC8:1:1101:8245:12519 2:N:0:ACTGAGCG+GTAAGGAG
TAACCTTGCGACCGTACTCCCCAGGCGGAATGCTTAATCCGTTAGGTGTGACACCAACAAGCATGCTTGCTGACGTCTGGCATTCATCGTTTACGGTGTGGACTACCAGGGTATCTAATCCTGTTTGCTCCCCACACTTTCGCACCTCAGCGTCAGTATCGAGCCAGTGAGCCGCCTTCGCCACTGGTGTTCCTCCGAATATCTACGAATTTCACCTCTACACTCGGAATTCCACTCACCTCTCTCGAACTCAAGACCAGGAGTTGATAAGGCAGTTCCAG
+
FGGGGGGGGGGGGGEFGGGGGGGEGGEGGGGGGGGGGFFEGGGGGGGGGGGGGGGGGGGGGGGGGGGGGGGGFGEGGGCCFGGGFFGGG@GGGGGGDFGGGGGGGGGGGGGGGGGGGFGAEFFGGGCFFGGFFGGGGGGGGGGGGEGGGGGGGDEC:FFFE7BCEGGG?CEFFGGGGGGFECEGG,?@@FEGFCFF@B>GFGFFCA3CFGAGGFFFGF3A;A;+;C7D6@:FF4))4(582:7?<?0821(.8?29::FB?0232)6<A<<B?B):=>A<)
@M02352:288:000000000-CKWC8:1:1101:15280:12520 2:N:0:ACTGAGCG+GTAAGGAG
TAATCTTGCGACCGTACTCCCCAGGCGGTCTACTTAGTGCGTTAGCTGCGCCACTAAAGTCTCAAGGACCCCAACGGCTAGTAGACATCGTTTACGGCGTGGACTACCAGGGTACCTAATCCTGTTTGCTCCCCACGCTTTCGCACCTCAGTGTCAGTATTGGTCCAGTGCGTCCCCTTCGCCACTGATTTTCCTTCCCATCTCTACCCATTTCCCCGCTACCCAGGATATTCCACTCACCCTCACCACACTCTAGTTTGCCAGTTTCGAATGCAGTTCC
+
G9@EFFGFGGFGEGGGFGGGGGGEGCF@@FFFFGFBEFDFGGGGGFEFCGGGGG=EFGE<,,CC<<F,CFCGG:FE++@CABEG9A,,5BFGFFFGFE7FFE7<?FGG@>C7D,,,8C<FD9,3FGG8=9,@BFC@B+@>DA+@8@5*;DFC,5;=AD,@D=D,;D,>DC,*BE*?*6*655:CDGGC;,+3:)+6>;5*;*+27+++29AF>8)=*)322B(<7/(1)*/*9=444:?>6((((.43(((,4<A*65*))5)58AB)(4.)()*)9)6)
@M02352:288:000000000-CKWC8:1:1101:25439:12539 2:N:0:ACTGAGCG+GTAAGGAG
TAATCTTGCGACCGTACTCCCCAGGCGGAATGCTTAATCCGTTAGGTGTGACACCAACAAGCATGCTTGCTGACGTCTGGCATTCATCGTTTACGGTGTGGACTACCAGGGTATCTAATCCTGTTTGCTCCCCACACTTTCGCACCTCAGCGTCAGTATCGAGCCAGTGAGCCGCCTTCGCCACTTGTGTTCCTCCGAATATCTACGAATTTCACCTCTCCACTTGGAATTCCACTCACTTCTCTCGAACTCTAGCCTGATAGTTTTTGAGGCAGGTCCAT
+
9,BACFFCFFFC@CFGGGFGGGGGG?EEGGGGGGGGGGGGEFF@@FEFEG9FGGGGGEFFFFGFCE9<CFGFCEGCGGF,CF,CD<,<<F,BF,84FFECCEE<=DE,B:CF8FFGC,8A=;AFEGD=,E,AFACGE8DGCE?=+@=@@D6C::;C@@FCCFC*3:,3,,4D349;;/;9>/:CF0,,>?C87*1055.CFGFGCF5*/*::F6CB+=8((3=6C73<466+9*4-23?))))66)().,.4<4)*())()---649(-(-41,)(0).,)
@M02352:288:000000000-CKWC8:1:1101:5343:12555 2:N:0:ACTGAGCG+GTAAGGAG
TAACCTTGCGGCCGTACTCCCCAGGCGGTCAACTTAGTGCGTTAGCTGCGCCACCCACGTCTCAAGGACACAAACGGCCAGTCGACATCGTTTACGGCGTGGACTACCAGGGTATCTAACCCTGTTGGCTCCAACCGCTCTCGCGCCCCAGCGTCAATAATGTTCCCGTAGATCGCCATCGCAATCGGTATCCCTTCTGATCACTACGGATATTACCGCTACACCAGCAATTCCATCTACCTCTCCCATATTCTAAGTACGCAGTTGTCAAAGCAGTTCAA
+
B<EA,EE<<FDE8@FF,,CF8@8:,@:+@CCEEFGG<6,C@C7F,@E,B:@C+86,9B=CDFD<F,5C9C<E,BF7BF4=?:,B+>4+94+:D8C++4363>BC@>@FD83C,,,C,3F,6DF5,,,83,@F,,,+43**@@34**437>/A*AEC/;<,,,5?CC,**=EE9<757*76):**1<7*1*1**5;27?4*9**95*07D55*07)*3)-4(057FG:*4)9??FB2<6462)44:31(-3)).-.*..@)4;(48).-)6<)676,9-:>4
@M02352:288:000000000-CKWC8:1:1101:2844:12570 2:N:0:ACTGAGCG+GTAAGGAG
TAACCTTGCGGCCGTACTCCCCAGGCGGTCTACTTATCGCGTTAGCTTCGCCACTAAAAGATCAAGTCTTCCAACGGCTAGTAGACATCGTTTACGGCGTGGACTACCAGGGTATCTAATCCTGTTTGCTCCCCACGCTTTCGCACCTCAGTGTCAATATCAGTCCAGGTAGTCGCCTTCGCCACTGGTGTTCCTTCCTATATCTACGCATTTCACCGCTACACAGGAAATTCCACTACCCTCTACTGTATTCTAATCTAGCAGTATCAGATGCAGTTCCA
+
FFEFCFGCFG7FDFGGC6EGD,6@FDDE:FGEGGGF<EFG:FFGGGGFGGFGDGFG,EFFGCFFGCEGFFGGFFFEFEFGGFEFEGDFGEGGCFF:+@FF@@FGFGGGGGGD=,DDFGFGFGFG=FFGCE=CE==EEGGGGGGG>E:?>68;,,7;FFA2DC,>E:>ECFGCFD7CGDGF47CG<C<F0*3:;.+7@;@CA71@/::8:C5CC@C+>599(72:FG?F?776@@A<40:?(.(,4>BFF24-)).*)504-)87<2..-:2-)49)06<6)
@M02352:288:000000000-CKWC8:1:1101:24600:12585 2:N:0:ACTGAGCG+GTAAGGAG
TAACCTTGCGGCCGTACTCCCCAGGCGGTCAACTTAGTGCGTTAGCTGCGCCACTCACGTCTCAAGGACACAAACGGCTAGTTGACATCGTTTACGGCGTAGACTACCAGGGTATCTAATCCTGTTCGCTCCCCACGCTTTCGTTCCTCAGCGTCAGTATCTGTCCAGGTGGCCGCCTTCGCCACTGATGTTCCTTCCAATCTCTACGCATTTCACCGCTACACTGGAAATTCCACCACCCTCTACAGTACTCTAGTTTGCCAGTTCAAAATGCAGTTCCA
+
FDFGGGGGGDGGGEG>CFEGGGGGGFEGGGGGGGGGGGFGGGGGGGGGGGGGGGGGFGFGGDGGGGFFGFGGGGGGGGGGGGGGGGGGFFGGGGGGGEFGEGGGGGGGGGGGFGFGFGGFGGGGCGGGDGGGGGCGEGGGGACFGGGGGGGGGGGEEFGGBFGGG7@FFG68FFGGCDGF>DEEDGGFGFGGGC6<AAFGFG+:?AFFGGEGGFBFGF>F>B3FFG0C:6@FFBB<:?F(8?:2<922:A>BAF<FFF?4))6:?>4266)579F294>9)
@M02352:288:000000000-CKWC8:1:1101:29097:12598 2:N:0:ACTGAGCG+GTAAGGAG
TAACCTTGCGGCCGTACTCCCCCGGCGGTCTACTTATCGCGTTAGCTTCGCCACTAAGTCATTACAACCCAACGGCTAGTAGACATCGTTTACGCCGTGGACTACCAGGGTATCTAATCCTCTTTTCTCCCCACGCCTTCGCTCCTCAGCGTCAGTATCAACCCAGCGTGCACCCTTCTCCACTGCTGTTCCTTCCTATATCTCCTCCTCTCACCGCTACTCCGGACCTCCCCCACCCCTCAATCCTCCTCCTGCCTTCCCGCATCGCCTCCCACCCCAC
+
@C,@<FG,EC7F7@FCFGGG8C+8BCFGFCF,CEF9FCFFFGG,:?EADE7B:FF8EEDFDDFF,A,?CGF+=BCBC=,C<?EF9FF:F=F=?++8+>F7+:EF=,,3+3B=83,,,6>DD,73@,,E,@8:,3@7*@:B7**14DD71,***145,6,,@,,*1,6*1***+09<CF*+93C+*++5109;D59/)1;+++1+)+0>***0*11):59627(0/*-)().).040(--(3()).(.)1(4((),05)/((-((--((-,(.(.)()44(
@M02352:288:000000000-CKWC8:1:1101:24611:12599 2:N:0:ACTGAGCG+GTAAGGAG
TAACCTTGCGGCCGTACTCCCCAGGCGGTCAACTTAGTGCGTTAGCTGCGCCACTCACGTCTCAAGGACACAAACGGCTAGTTGACATCGTTTACGGCGTAGACTACCAGGGTATCTAATCCTGTTCGCTCCCCACGCTTTCGTTCCTCAGCGTCAGTATCTGTCCAGGTGGCCGCCTTCGCCACTGATGTTCCTTCCAATCTCTACGCATTTCACCGCTACACTGGAAATTCCACCACCCTCTACAGTACTCTATTTTGCCAGTTCAAAATGCAGTTCC
+
FFGGGGGGGGGGDEFCFGGGGGGGGGGC@:CFGGGGGFGAFGGGGGGGGGGGGGFGGGGGGGGCDFFGGGGGGGGGGGGGGAFGGGGGGGGGGGGGGGGGGFDGGGGGGGCCDFA,=EFGGGEGGGGGGGGGGC@FCECBFGGGGGGGGAEFG>EDCD;DEGGG9FCEGFCCGGDGCC<FFD?EDGGC+<>7C);CFFCGFCFF5AF:D55D78<FGB;BFD7;:C:D3=BBB@4<:?F6?FF0)6<8><A2<>:*657)87A7.)65))5>A2*49><)
@M02352:288:000000000-CKWC8:1:1101:6746:12604 2:N:0:ACTGAGCG+GTAAGGAG
TAACCTTGCGGCCGTACTCCCCAGGCGGTCAACTTAGTGCGTTAGCTGCGCCACTCACGTCTCAAGGACACAAACGGCTAGTTGACATCGTTTACGGCGTGGACTACCAGGGTATCTAATCCTGTTTGCTCCCCACACTTTCGTACCTCAGCGTCAGTATCGAGCCAGTGAGCCGCCTTCGCCACTGGTGTTCCTCCAAATATCTACGAATTTCACCTCTACACTTGGAATTCCACTCACCTCTCTCGAACTCACGCCTAGCCATATTAAAGGCCGTTCC
+
@EFDFGGGGCDDC@FCFGGGGGGGGFFEBFGEGGGGFGGFGGGGGGGGGFGGGGGFGEGGGGF<CCFCGFGFGGGGGGGDFGGGEEFFEGGGGFGEGGCBBFGGECFFFGGGGGGG9CFG9FDFGGGFGGGGGG@FGD6FGGDGGGGFGFFGGGEECE9CCEGCGECFFFG9:C)/:DDF57C196+9FGGD;?C4@4;7AC7:)::*:C8C>;)9A/37-=-5*;)*.=466@)6>?031)3,(),2)(((.5()((.-((.))).62).)4(.1>63(
@M02352:288:000000000-CKWC8:1:1101:27386:12618 2:N:0:ACTGAGCG+GTAAGGAG
TAACCTTGCGGCCGTACTCCCCAGGCGGAAAACTTAGTGCGTTAGCTGTGCCACCCACGGCTCATGGACCCAAACGGCTAGTTGACCTCGTTTCAGTCCGGGACCACCCGGGTTACCAATCCCTTTTCGTCCCCCCGTTTTCGTCCCACGACGTTCGGTTCTGCCCAGGTGCCCGCCTTCCCAACTGCTGTTCCTTCGATTTCTTACTAATTTCCACGCTACACCGGAATTTCCACCACCCTCCACAGTCCTCTAACTTGCCAATTCTAAATTCAGTTCCA
+
9B,<,EGFG+@FGEGGGGGGGGGGGCFG:++:EFGG,9CF7FFCGGGG5CEFGG,FEFG+@@,,,,,,:,B<C8++4=:+,,C,,,,,5+BDF,<,55,8+66++8DF7:C7>++6,33,6D,3FG>,3,35F,+3**,6*2*;**4*,****4*,***4*,?+3:,*3?++5;/CC/9*)>+A<?C+0+<7:56-<))*****)*/0*+/2084*3.,(,7)5*),)())1*9)),,-(4:02(2(,)),).-)/))*)62.,(-)).).)))*-964:6
@M02352:288:000000000-CKWC8:1:1101:2886:12632 2:N:0:ACTGAGCG+GTAAGGAG
TAACCTTGCGGCCGTACTCCCCAGTCGGCCAACTTAGCGCGTTAGCTGCCCCACTCACGTCTCAATGACACCAACCGCTAGTTCACCTCCTTTACCTCGTGGCATCCCCGGGTATCTAATCCTGTTCCCCCCCCCCCCTTTCGTTCCTCAGCCTCATTTTCCGTCCCGGTGTCCGCCCTCCCCCCCGACTTTCCTTCCATTTCTTCCGCCTTCCCCCCTCACCCCGACCATTCCACCACCCTCCACGTTCACTTAATTTGCCATTTCGCAATGCCATTCCA
+
A@FF<<F<F+++6@F@,CFGGGC:C@:++,@8CEG<,,67+8FCFFFG8,FFGG=<C8FCDDE<,,,:E9F,9,,,+++8:?,,B,,,9,4?EED9<9CA,B+,,,,A=4:+++33,3A=EED,:C,36,@<FF*>***4?,*42,,1=6,+*2*+++,5;,15*44**=**+1*19)90)1;*)******2*6?<AFF7****)1****)9*)():)(,..(71)(9()0*1@)4(.2:12,(4(2(3(())))*).*-.44.)))((-(-.4))=<2))
@M02352:288:000000000-CKWC8:1:1101:10498:12633 2:N:0:ACTGAGCG+GTAAGGAG
CAATCTTGCGATCGTACTCCCCAGGTGGGACACTTATCACTTTCGCTTAGTCACTGAGATAAATCCCAACAACTAGTGTCCATCGTTTACGGCGTGGACTACCAGGGTATCTAATCCTGTTCGCTCCCCACGCTTTCGTCCATGAGCGTCAGTACATACGTAGTAGACTGCCTTCGCAATCGGTATTCTGTGTAATATCTATGCATTTCACCGCTACACTACACATTCTATCTACTTCCATATGACTCAAGTCAACCAGTATCAAAGGCAGTTCCATAGTT
+
GFGGGGGGGGGGGFFFGEFGGGGGGGGGGGGGGGGGGGGGGGGGGGGGGGGGGGGGGGGGGDGGGGGGGGGGGGFFFFGGGGGGGGGGGGGGGGGGGGGGGGGGG>FGGFGGGGGGGGGGGGFEEGGGGGECFEGGGGGGGGGGGGGGCECCEFGG:EGFGGFGGGFGGGGGGGGGGGGBFGGEFGFFGGGFGFFEFFFFFGFGFFFGGGFG:B@EGFFC@F@FCDCGFFFFAAEEFFFCFE?3CEFFFF@E<C3B8:F9)6>BA<A004(3A<*6B>:A:
@M02352:288:000000000-CKWC8:1:1101:6908:12655 2:N:0:ACTGAGCG+GTAAGGAG
TAACCTTGCGGCCGTACTCCCCAGGCGGTCAACTTAGTGCGTTAGCTGCGCCACTCACGTCTCAAGGACACAAACGGCTAGTTGACATCGTTTACGGCGTGGACTACCAGGGTATCTAATCCTGTTCGCTCCCCACGCTTTCGTTCCTCAGCGTCAGTATCTGTCCAGGTGGCCGCCTTCGCCACTGATGTTCCTTCCAATCTCTACGCATTTCACCGCTCCACTGGTAATTCCTCCCTCCTCTACAGTACTCTATTCTACCCGTTCAAAATGCAGTTCC
+
F<FCFGFGGG>F:FFDEGGGGD88F<@CBCED,EFGGFFGCGGGF<<FGDGGGGFFGGCFGFGGDFF@FFGGGGFCEEGDEF<FFGFGG7B<FCFFCEGFGGGGGCGG?FGGG8FFAEFGGFEEFGGGG+@FFEGGGGGEFFCG>,DCF;EGEGEGGGCFCFGFF:<,,FCDFG<DGDDFA5:7DD6CCFEGGFFFEAA+;C+:C6C*35.>DBBFG)146)(002(*.*87@1)6:0((483)2<A0)).-)6.*-6*-)6.(4(((6242)49<@<BF
@M02352:288:000000000-CKWC8:1:1101:27640:12675 2:N:0:ACTGAGCG+GTAAGGAG
TAACCTTGCGGCCGTACTCCCCAGGCGGTCTACTTATCGCGTTAGCTTCGCTACTCACGGATTAAATCCACAAACAGCTAGTAGACAGCGTTTACGGTGTGGACTACCAGGGTATCTAATCCTGTTTGCTACCCACGCTTTCGCACCTCAGTGTCAGTATTGGTCCAGTGAGTCGCCTTCGCCACTGATGTTCCTTCCCATCTCTACGCATTTCACCGCTACACAGGAAATTCCACTCACCTCTACCATACTCTAGTTCGCCAGTTTTGAATGCAGTTCCA
+
GGGGGGGGGGGGGGFEFDEFGCFGGFEEGGGGGGGGGFGGGGGGGGGGGGGGGG<FFGDGGGEGGEFGGGGGGGGGGGGGGGGGGGGGGGGGG?GGGDFGGDGGGGGGGFGGGGGGGGGGGGGGGGGGGGGGGFEFDGGGGGCGGGGGGGFGACGGFFGGGFFD9D9DFGF:DC>CGGGFFGGEDFGFG7>FGCFFEFFGF<AC<7FCD5BDFF?A9>90;E@A=F@C?FFBFFFFB:BFFFFFFADFA214,:A*65*41:?0?4:<:644)9@9?4A)-
@M02352:288:000000000-CKWC8:1:1101:29706:12676 2:N:0:ACTGAGCG+GTAAGTAG
CAATCTTGCGGACGTACTCCCCAGGTGGGCCACTTAGTGCGTTTGCTGCGCCACCCACGTCTCAATGCCAACAACGGCTAGTTGATATTCTTTTCGGCCTGGACCACCACGGTTATCTATTCTTTTTGCTCACCCCGCCTTTGTTCCTTATCTTCAGTTTCCGTTCACGTTGCCTTCCTTCCCACTGATGTTTCTTCATATCTCCACGCCATTCACCACCACACGCGAAACTTCACCACCCTCTACATTTCCTCAGCTACCCAATTTACACTGTCATTT
+
,,,,;=FFGG++8@FFFGGGGGG,F;@C+,,8CFGG9FDGGGE+BFG9FE+B7F@8C,>,=BC<F,,,:C,9,4C++@++,:<CF,,,95,<E,<>::+B+B9,,4+BE+?+4+8,,,C,,85,,C,+3C,,CD,++@=>E,,,4,@+,7,,,2,793,,,3*@,6,3>,,,*4++40:++0D9*44,,,5=:@86<+14=++4.+)9)*)1@7?FC*,(6=()))(),8)=/94)))4(4(-.).))))).4))))-*.(()((-)-)6)))-*)*6)
@M02352:288:000000000-CKWC8:1:1101:29039:12719 2:N:0:ACTGAGCG+GTAAGGAG
TAACCTTGCGGCCGTACTCCCCAGGCGGTCTACTTATCGCGTTAGCTTCGCCACTAAAAGATCAAGTCTTCCAACGGCTAGTAGACATCGTTTACGGCGTGGACTACCAGGGTATCTAATCCTGTTTGCTCCCCACGCTTTCGCACCTCAGTGTCAATATCAGTCCAGGTAGTCGCCTTCGCCACTGGTGTTCCTTCCTATCTCTACGCATTTCACCGCTACACAGGAAATTCCACTACCCTCTACTGTATTCTAGACTAGCAGTATCATATGCAGTTCC
+
GG8FFGGGGGCGCEGGGGGGGGC6CFEEGGG9FGGFGGFEGGGFGGCFGGGGGGG@DFGG7FGD,FFGGGGGD,CEEGFGGGFFGG?FGGGGGGGGCF@FDCFGGGGGFG7FG,DFGEDFAFGGGGG8FGGGGGFGEEGEEFCEDGGGGG6ECGGGCFEFFGCEGG>>DF,9D=DGGGGFFGGGDFFGG68CGEACAFF=F4A767:1<=BDFF?FFD@19>4@C*:D167@8FAAB:?:?2::25>FA):BA44/)6*).48)..)..).6<)*)14.:
@M02352:288:000000000-CKWC8:1:1101:22489:12720 2:N:0:ACTGAGCG+GTAAGGAG
CAATCTTGCGACCGTACTCCCCAGGTGGTATACTTAGTGCGTTAGCTTCGCCACTTAAGTCTTAAGGACAACAACGGCTAGTAGACATTGATTATGGGGTGGACTAGCAGGGCTTATCATCCTGTTTGCTACCCATGTTTTCGCACATCATTATTTGTTTTGGTCCAGTTCGTCTTCTCCGCTACTGATGCTCCTTCTAATCTCGAATCATTCCACCGCTATACAAGATCCACCTCCCTCTTCTACACTACTCTAGATTGCTTGTTTTGACAGCACTTCAA
+
,F6,,CFGF++6@FGGGGGGGGGGG,CF,,CCFGGG<FGGEGG,CFG,,@FGCFG,C,,<6,,C9,C@E,,CFCGG+6:C<,9,,C,C,,,,5,,5,,B+4+BF9F,,,,+6+,,,9,7A,,C,A,C,D=,4BD@,,6,3@,3A+B++@,,2,,3,,3,8@,+,,,@,7,,44@++52+4*;*1*<@,;2,=C@F46*+++*1=)*)**,+1+=*;,/8--)1++*/*/+**2)((,/(6(/;.5))(9((./)4+)-*,-))).-(4((-).(.())54)
@M02352:288:000000000-CKWC8:1:1101:29020:12725 2:N:0:ACTGAGCG+GTAAGGAG
TAACCTTGCGGCCGTACTCCCCACGCGGTCTACTTATCGCGTTAGCTTCGCCACTAAAAGATCACGTCTTCCAACGTCTAGTAGTCCTCGTTTACGGCGTGGCCTACCAGGGTCTCTACTCCTGTTTGCTCCCCACGCTTTCGCACCTCAGTGTCAATACCAGTCCAGGTAGTCGCCTTCTCCCCTGGTGTTCCTTCCTATATCTACTCATTTCCTCGCTACACAGGCAATTCCACTACCCTCTACTGCATGCTTGACTACCAGTATCCAATGCACTTTC
+
FDAFDFG9E@@@7@@-76EF8F@++@+8@CGFFGF,CCCF+@@F7@,EF7FB@FG8,C<,=FGC,@FFDDFFC,F+4B<+<EE<,,,CF7FD=BF+++8@+6+:,8:F,:+8F,DDFD,3@FF8>9E,E=E=C>,F+@E88D:@*@89C64ECA;<3@2,;,,6D,;,2,,,?,/2*:DA8C?,2:*C17*1;)+7<FA+A7FG?=F7D+:CFF)+>)48@5;57*,*(09*18:><((4??<22>A4)5)))-)*()/.(4),6)..6)))((*)*)).
@M02352:288:000000000-CKWC8:1:1101:3174:12729 2:N:0:ACTGAGCG+GTAAGGAG
TAACCTTGCGGCCGTACTCCCCAGGCGGTCTACTTAATGCGTTAGCTTTGAAAAACAGAACCGAGGTTCCGAGCTTCTAGTAGACATCGTTTACGGCGTGGACTACCGGGGTATCTAATCCCGCTTGCTCCCCACGCTTTCGTACATGAGCGTCAGTGTTGACCCACGTGGCTGCCTTCGCCATCGGTCTCCCTTCAGACCCCTACGCCTTTCCCCGCTACCCCTGAAATTCTCCCACCCTCTACCACATCCTATTTTGCCAGTTCCAAATGCAGTTCCC
+
EBFGFGGFFGDG@CFFCFGG8@E,,D::@FFCFGGDAAC9:@BFEF<FGGG@F<<F9=CDEEEFCGGGGGG7BF@FGGCFF,<EGGGG7FFFGGDGG7CB7FEF8FDFE7F+@BCBF=<FEC:+>++@BFFEFGE:C:*3@CE8DB@F,,<51=C5=,@,2;CFCF*1*,6:**:;F>C3:C:7<7*A*:+*2(8:>9F*0*814@53):>7:/5>*7(3951>972C7/*766430:428??A)6:?()),).)1-.*529).6<).)).)-)0-14<)
@M02352:288:000000000-CKWC8:1:1101:13584:12743 2:N:0:ACTGAGCG+GTAAGGAG
TAATCTTGCGACCGTACTCCCCAGGCGGTCTACTTAGTGCGTTAGCTGCGCCACTAAAGTCTCAAGGACCCCAACGGCTAGTAGACATCGTTTACGGCGTGGACTACCAGGGTATCTAATCCTGTTTGCTACCCACGCTTTCGCACCTCAGTGTCAGTATTGGTCCAGTGAGTCGCCTTCGCCACTGATGTTCCTTCCCATCTCTACGCATTTCACCGCTACACAGGAAATTCCACTCACCTCTACCATACTATAGTTCGCCAGTTTTGAATGCAGTTCC
+
FCBCFGGGGGGGGGGGFGGGGGGGEFEEFGGGGGGGGGGGGGGGGGGGGGGGGGGFGGGGGFGGGGGGGGGGGGGGGGGGGGGGGGGAFGFGGGGGGGGGCFGGGGGGFFGGGFGGFGGGGGGGGGGFEGGGGGGGGGGGGGGEEGGFGCFGGGGGGCADGBFGGGFGGGGFGG4DDD<AFGG5CE6,>9CGGFF<>AFCFFFGFFFCDEFGGFEFGDFF>>)7=5:G0</9*@24471???282<B>A20)).6*4>?66:?B)6AB?(6A-494@42:
@M02352:288:000000000-CKWC8:1:1101:15534:12752 2:N:0:ACTGAGCG+GTAAGGAG
TAACCTTGCGGCCGTACTCCCCAGGCGGTCAACTTAGTGCGTTAGCTGCGCCACTCACGTCTCAAGGACACAAACGGCTAGTTGACATCGTTTACGGCGTGGACTACCAGGGTATCTAATCCTGTTCGCTCCCCACGCTTTCGTTCCTCAGCGTCAGTATCTGTCCAGGTGGCCGCCTTCGCCACTGATGTTCCTTCCAATCTCTACGCATTTCACCGCTACACTGGAAATTCCACCACACTCTACAGTACTCTAGTTTGCCAGTTCAAAATGCAGTTCCA
+
DFGGFFGGGGGGGGGGGCFEFGGGGGGGGGGCGGGGEFGFGGGGGCGGGGGGGEFGGGGGFGGGGGGFGGGGGGFGDGGGGGFGGGGGGGGGGGGGGGGGGGGFDGGGGGGGGGFGDGGGGFGFGCDCEGGGGGGGGCEEGGEGGCFGGFGGGEGGGG@FFGG@CCFGGGGF8FDDGD?4):EEGFCCFGFG>EFFFFAGFG=CEF=FDCBDG7<4<B9>;@?FDGB*5*19@4)61<:0::7A>FA3:<944::9AAF)4<<B?<BFF<2A<944962))
@M02352:288:000000000-CKWC8:1:1101:5145:12781 2:N:0:ACTGAGCG+GTAAGGAG
TAATCTTGCGACCGTACTCCCCAGGCGGAATGCTTAATCCGTTAGGTGTGACACCAACAAGCATGCTTGCTGACGTCTGGCATTCATCGTTTACGGTGTGGACTACCAGGGTATCTAATCCTGTTTGCTCCCCACACTTTCGCACCTCAGCGTCAGTATCGAGCCAGTGAGCCGCCTTCGCCACTGGTGTTCCTCCGACTATCTACGAATTTCCCCTCTACACTCGGAATTCCACTCACCTCTCTCGAACTCATGACCAGGAGTTTACAAGGCAGTTCCA
+
CEGFFGGGGEGG@FFEDGGGGGF78C+7@BFGGGGGCFF<CFFGDGAFFEGGGGGEFGG<FGFGE@F<EFFG9FG=CFFFF8EEGFDFGFGGCFCCEF=FGGFGGFGGGGE,?EFG9,EGGGDFGGGGGGGGGGG:BFFFGDDGGC8DEFGG6>ECEFGFG@CEGG,@9,,:B*9CDGGAED57FFFFC6CFFCFFFF0C>GFC5;F37C):C6@A*:8)9;=6CF:787<@9*6)228<7?<,)508.21:<)66)5/.44(,44)656?0<?F07)62
@M02352:288:000000000-CKWC8:1:1101:2076:12801 2:N:0:ACTGAGCG+GTAAGGAG
TAACCTTGCGGCCGTACTCCCCAGGCGGTCTACTTATCGCGTTAGCTTCGCCACTAAAAGATCAAGTCTTCCAACGGCTAGTAGACATCGTTTACGTCGTGGACTACCAGGGTATCTAATCCTGTTTGCTCCCCACGCTTTCGCACCTCATTGTCAATATCAGTCCAGGTAGTCGCCTTCGCCACTGGTGTTCCTTCCTATATCTACGCATTTCACCGCTACCCAGGAAATTCCACTACCCTCTACTGTATTCTAACCTAGCAGTATCAGATGCAGTTCC
+
CFGGGFGGGGDDGGGGGGGGGDGGGG@F+FFFGGGGGFGGEGGGGFGGGGGGGGGFGGGG7F9FGGGGCGGGGCG7CGGGGGDGFGGGFGGFGGGE,EFCE>EF<FFGFGDDDGGCD9<CDDG9FFGFCFGGGGC@EEECFFC6>EGGFG97DGGCFFCE99ECF,73:F,>DB@4;CDFF*:=DGC,AF@CGFFEF4+13:1+9CFG3AA5F67FFD61288;7*432?98FF9<A0?<:<:?-64)<:A<<9>/)(043()56))6-6)44)748<2:
@M02352:288:000000000-CKWC8:1:1101:27346:12812 2:N:0:ACTGAGCG+GTAAGGAG
TAACCTTGCGGCCGTACTCCCCAGGTGGGTCACTTATCACTTTCGCTTAGCCACTCAAACCGAAGTCCGAACAGCTAGTGACCATCGTTTACGGCGTGGACTACCGGGGTATCTAATCCCGTTCGCTCCCCACGCTTTCGTCCATCAGTGTCAGTTAATTATTAGTGATCTGCCTTCGCAATTGGTATTCTATGTAATATCTATGCATTTCACCGCTACACTACATATTCTAACCACTTCATAATAACTCAAGACAACCAGTATCAAAGGCAATTTTACCG
+
FCFFGGGCFGGGGGGEGGGGCEGGGGGGGGGGGGGGFCGGGGGGDGGGGGGGGGAFGGGGGGGGGGGFEEGGGGGGGGFGGGGGGGGCEGGGG::CGGGGGGGFGGGGGCE8DFF=EFDFGCFFGGGGGGCFGEGCEE7EGGDEGGGGGGGCFGGG,DCEGFGGCFGCD9D,62;FGF:B>DGGGGGGCFCCFEF?<=A76@FGEFA7+<8@F40A=>;E@=@F47);9++;=F(4<0<26AA49>24)94(53<F72DFBF<9<BF2<?0:<:FFF<2<,
@M02352:288:000000000-CKWC8:1:1101:17917:12835 2:N:0:ACTGAGCG+GTAAGGAG
TAATCTTGCGACCGTACTCCCCAGGCGGTCAACTTAGTGCGTTAGCTGCGCCACCCACGACTCAAGGTCACAGACGGCTAGTTGACATCGTTTACGGCGTGGACTACCAGGGTATCTAATCCTGTTCGCTCCCCACGCTTTCGTTCCTCAGCGTCAGTATCTGTCCAGGTGGCCGCCTTCGCCACTGCTGTTCCTTCCAATCTCTACGCATTTCACCGCTACACTGGAAATTCCACCACCCTCTCAAGTACTCTAGTTTGCCAGTTCAAAATGCCGTTCC
+
9CFGFGGGGGGCE7@<F<E<6CFGGG@BFBC6FFGGFFGGGGGGEG<FGGGGGGGGGGGGCGDGFEFFGFGGGGGCFGDGGDFGFGGGGGGGGGGCGGE:FC7AEFFGF<FCFGDE9BDC9FF9FGGGG:FF7F:C@ECCBFDGGGFGGGGGGEEEGFFF99;B,?FC?<,BFGCGGGDF3CEGGG6+1++;:CFC<A=1+03+)1673*7DF@A@9)((-74?>>:D?/=6?B))41,4118?()))-.66-../:26<9<A?04))))5<<))(.-((
@M02352:288:000000000-CKWC8:1:1101:24315:12838 2:N:0:ACTGAGCG+GTAAGGAG
TAACCTTGCGGCCGTACTCCCCAGGCGGTCTACTTATCGCGTTAGCTTCGCTACTCCCGGATCAAATCCACAAACAGCTAGTAGACAGCGTTTACGGTGTGGACTACCAGGGTATCTAATCCTGTTCGCTACCCACACTTTCGCACTTGACCGTCAGTCTTTGGCCAGGGAGTCGCCTTCGCCACTGATGTTCCTCCAGATATCTACGCATTTCACCGCTACACCTGGAATTCAACTCCCCTCGCCAAAACTCCAGTCTGCCCGTTCTAACTGCCATTCC
+
EFGGGGGFGGGG@ECFFFFGFGGCCF+@@C:EGGGFGGG7CGGG7FAF,@7=FF8C,C+>CG+ECCFEGFEFFGGFCAEFFGF?9FF<F@4?4DFC74<F@CFGG<F8E<=BFF:>ECCDFDFDFGGGGG7FFG,>8:ECFD+A+@*2,D,AEEEG*@BBFGC6:,<*1C:>:CCCDDDA?D**97+++<CGG?AC=A)*;CAGF+19DEFD>FCF9.(29>>5**,9(97?=*)66<2?((((-4(-((4.4)./))0)).(,-(324))-.)0)1)6>
@M02352:288:000000000-CKWC8:1:1101:17925:12851 2:N:0:ACTGAGCG+GTAAGGAG
TAATCTTGCGACCGTACTCCCCAGGCGGTCAACTTAGTGCGTTAGCTGCGCCACCCACGACTCAAGGTCACAGACGGCTAGTTGACATCGTTTACGGCGTGGACTACCAGGGTATCTAATCCTGTTCGCTCCCCACGCTTTCGTTCCTCAGCGTCAGTATCTGTCCAGGTGGCCGCCTTCGCCACTGATGTTCCTTCCAATCTCTACGCATTTCCCCGCTACACTGGAAATTCCACCACCCTCTACAGTACTCTAGTTTGCCAGTTCAAAATGCAGTTCCA
+
GEGGGGGGGGGGGGGGGGGGGGGEGGGGFGGGGGGGGGFGGGGGGGGGGGGGGGGGGGGGGGGGGGGGGGGGGGGGGGGGGGGGGGGGGGGGGGGGGGGEGGGGGGGGGGGGGGGGGGGGGGGAFGCGGGGGGGGGGGGGGGGGGGGGGGGGGGGGGGGFFG9>9FFEGFGDEFGGGGGFFDGEGGGGC++2@)8C<F6CFFFGCFA3<CDGC4)*;>6115)<D4(0(1*@BFF>1::-::?<>FF)-69A<AF@<BF92827345-6).4447)96<A)
@M02352:288:000000000-CKWC8:1:1101:10895:12855 2:N:0:ACTGAGCG+GTAAGGAG
TAACCTTGCGGCCGTACTCCCCAGGCGGTCTACTTATCGCGTTAGCTTCGCCACTAAGTCATTACAACCCAACGGCTAGTAGACATCGTTTACGGCGTGGACTACCAGGGTATCTAATCCTGTTTGCTCCCCACGCTTTCGCACCTCAGTGTCAGTATCAATCCAGAGTGTCGCCTTCGCCACTGATGTTCCTCCAGATATCTACGCATTTCACCGCTACACCTGGAATTCCACTCCCCTCTCCAAACCTCTAGCCTGCCAGTTCTAAATGCAATTTCCAG
+
G9FFFGGFFGGGGDF@EGGDFGG>C<C:CFGEFGGGGFGGGGGEFGFGGGGGGGGGGGFGGGGGGGGGGGGGGGGGGGFA9EFFAFGDFFGGEFFFECGGGCGGFGGFGGGF8FDFFFFD,,>FCDDFGGFC@FCFGGGGG>CGG,3*AFGGGGCCA;;D@;DFFCCGFFGG17<CCCC;B5CFDF9CF:FGGF4=@4;+1:;7;))*:CA:+;@>CB(47F?FG*(2.)*1*76?<0(.((4(544(41(.5):)6(;().56<A9<)).66)9)*.5>)
@M02352:288:000000000-CKWC8:1:1101:6086:12859 2:N:0:ACTGAGCG+GTAAGGAG
TAACCTTGCGGCCGTACTCCCCAGGCGGTCTACTTATCGCGTTAGCTTCGCCACTAAGTCATTACAACCCAACGGCTAGTAGACATCGTTTACGGCGTGGACTACCAGGGTATCTAATCCTGTTTGCTCCCCACGCTTTCGCACCTCAGTGTCAGTATCAATCCAGAGTGTCGCCTTCGCCACTGATGTTCCTTCCTATATCTACGCATTTCACCGCTACACAGGAAATTCCACACTCCTCTATCGTACTCCATCCTGCCAGTATCGGGTGCAAGTCCACG
+
[truncated: 32,100,938 more chars]
