# Supplementary material for: Hidden interactions in the intertidal rocky shore: variation in pedal mucus microbiota among marine grazers that feed on epilithic biofilm communities
Source: PeerJ. 2022 Sep 23;10:e13642. doi: 10.7717/peerj.13642 (PMC9512015; doi:10.7717/peerj.13642)
Supplement: Supplemental Information 52 [file peerj-10-13642-s052.gz › peerj-10-13642-s052]

@M06628:26:000000000-CRM2J:1:1101:18555:1363 1:N:0:137
TACGGAGGGTCCGAGCGTTAATCGGAATTACTGGGCGTAAAGCGCACGCAGGCGGTTTGTTAAGCTAGATGTGAAAGCCCTCGGCTCAACCTGGGAATTGCATTTAGAACTGGCAGGCTAGAGTTTTGGAGAGGGGAGTGGAATTCCAGGTGTAGCGGTGAAATGCGTAGATATCTGGAGGAACATCAGTGGCGAAGGCGACTCCCTGGTCAGTAACTGACGCTCATGTGCGAAAGTGTGGGTAGCGAACAGGATTAGATACCCTGGTAGTCCACACCGTAA
+
GGGGGFGGGGGGGGGGGGGGGGGGGGGGGGGGGGGGGGGGGGGGGGGGGGGGGGGGFGGGGGGGGGGFGGGGGGGGGGGGGGGGGGGGGGGGGGGGFGGGGGGGGGGFGGGGGGGGGGGGFGGGGGGGGGGGGGGGGGGGGGGGGGGGGF<DGGGGGGGGGFGGGGGGFGGFGFGGGGFFGGDGGC6CGFFFDGGGGGFEFFGDFGFFGGFFGGGGGGGGGGDEFFFFFFFFGGGFFF=FEB14:BFFC03FB<FD2?B<CFGGF?FFAAFFBD<?6>>?::
@M06628:26:000000000-CRM2J:1:1101:9189:1562 1:N:0:137
TACGAGGGGTACAAGCGTTAATCGGAATTACTGGGCGTAAAGCGTTCGTAGGCGGTTTGTTAAGCAAGATGTGAAAGCCCAGGGCTCAACCTTGGAACTGCATTTTGAACTGGCAAACTAGAGTACTGTAGAGGGTGGTGGAATTTCCAGTGTAGCGGTGAAATGCGTAGAGATTGGAAGGAACATCAGTGGCGAAGGCGGCCACCTGGACAGATACTGACGCTGAGGAACGAAAGCGTGGGGAGCGAACAGGATTAGATACCCTGGTAGTCCACGCCGTAA
+
GGGG9BFGGC,CEFGGGGGGGGGGGGGGGGGGGGGGGGGGGGGG,8BFBFGGGGGFCF7FGGGG9?FGGGGGGGGGFGFGGGGGGGGGGGGGGGGGGGGGGFGGGA@EGGGGG8D>FFGFGGGGCFDF9FFCGGC+@FF?EGGGGGG,3EGGGGGFGGGGGGGGGGGEDDDGGGG,D?FGGFGGG9EGFGGGGGGGGEFGFFC)7DFFGF46>>>CCFGDC7DDE9F@47<?GDD>?FEFFFF:>>6>G>F??BF9?D>A*:CCF?F>>434.:?0;FB>B?
@M06628:26:000000000-CRM2J:1:1101:18617:1700 1:N:0:137
TACGAGGGGTGCAAGCGTTAATCGGAATTACTGGGCGTAAAGCGTGCGTAGGTGGTTTGTTAAGCAAGATGTGAAAGCCCCGGGCTCAACCTGGGAACTGCATTTTGAACTGGCAAACTAGAGTATTGTAGAGGGTAGTGGAATTTCCAGTGTAGCGGTGAAATGCGTAGAGATTGGAAGGAACATCAGTGGCGAAGGCGGCTACCTGGACCAATACTGACACTGAGGCACGAAAGCGTGGGGGGCAAACAGGATTAGATACCCTGGTAGTCCACGCCGTAA
+
GGGGCFGGGGGGGGGGGGGGGGGGGGGGGGGGGGGGGGGGGGGGGGGGGGGGFGGFGCEGGGGGGGFGFGGGGGGGGGGGGGGGGGGGGGGCFGGGFGGGGFGGFEFGCGGGGCGFFGGFGGGF9<=CGAFGGGDGGGGGGGGGGFGGGGGGGGGGGGGGG9CECGGGDC<FFGFFGFGGGGGGGCFFGGGFGGGDGEGGFFC7FGFGFC))7<F49FGGD?FFF>FF5/53=CD2:707;>;((7>B4(>??:)6)4:>FFGF?<35-)5<>F3<9FB2:?
@M06628:26:000000000-CRM2J:1:1101:10446:1736 1:N:0:137
TACGAGGGGTGCAAGCGTTAATCGGAATTACTGGGCGTAAAGCGTGCGTAGGCGGTTTGTTAAGCAAGATGTGAAAGCCCCGGGCTCAACCTGGGAACTGCATTTTGAACTGGCAGGCTAGAATCTTGTAGAGGGTAGTGGAATTTCCAGTGTAGCGGTGAAATGCGTAGAGATTGGAAGGAACATCAGTGGCGAAGGCGTCTACCTGGACAAAGATTGACGCTGAGGCACGAAAGCGTGGGGAGCAAACAGGATTAGATACCCTGGTAGTCCACGCCGTAA
+
GGGGCCFGGGGGGGGGGGGGGGGGGGGGGGGGGGGGGGGGGGGGGGGGGGGGFGGFGGGGGGGGFGGGGGGGGGGGGGGGGGCCGGFGGGGGGFGGFGGGGGGGGGGGGGGGFFFCEEGGGGGGGGFG>FFFFGGFGGGGGGGGGGGFGGGGGGGGGGGGGGGGGGGGFGCG?FGGF?CFCFGGGGGGGFGGGGGGDDGG).>CBFFGCCF)7DF4DF4FGDGD>9FFFGFFGGGF(<>DB>B:>FF<C:@FBFFFF<<<FFGGF?3?2ADBFF??B>B9?B
@M06628:26:000000000-CRM2J:1:1101:10747:1842 1:N:0:137
TACGAGGGGTGCAAGCGTTAATCGGAATTACTGGGCGTAAAGCGTTCGTAGGCGGTTTGTTAAGCAAGATGTGAAAGCCCAGGGCTCAACCTTGGAACTGCATTTTGAACTGGCAAACTAGAGTACTGTAGAGGGTGGTGGAATTTCCAGTGTAGCGGTGAAATGCGTAGAGATTGGAAGGAACATCAGTGGCGAAGGCGGCCACCTGGACAGATACTGACGCTGAGGAACGAAAGCGTGGGGAGCGAACAGGATTAGATACCCTGGTAGTCCACGCCGTAA
+
GGGGGGGGGGGGGGGGGGGGGGGGGGGGGGGGGGGGGGGGGGGGGGGGGGGGGGGGGGGGGGGGGGGGGGGGGGGGGGGGGGGGGGGGGGGGGGGGGGGGGGGGGGGGGGGGGGGGGGGGGGGGGGGGGGGGGGGGFGFFGGGGGGGGGGGGGGGGGGGGGGGGGGGGFGCFGGGGGGGGGGGGGGGFFGGGGGGGGGGGFFGGFGFGGGFFGGGGGGGGGGGFFFFF:FFFGGGFFFFFFFFFBFFFDBFFF?FFFFFFC6CCFBFFADFFFB?:BFF6??
@M06628:26:000000000-CRM2J:1:1101:9302:1879 1:N:0:137
TACGGAGGGGGTTAGCGTTGTTCGGAATTACTGGGCGTAAAGCGCACGTAGGCGGATCAGAAAGTATAGGGTGAAATCCCAGGGCTCAACCCTGGAACTGCCTTGTAAACTCCTGGTCTTGAGTTCGAGAGAGGTGAGTGGAATTCCGAGTGTAGAGGTGAAATTCGTAGATATTCGGAGGAACACCAGTGGCGAAGGCGGCTCACTGGCTCGATACTGACGCTGAGGTGCGAAAGTGTGGGGAGCAAACAGGATTAGATACCCTGGTAGTCCACACCGTAA
+
GGGGGEGGGGGGGGGGGFGGGGGGGGGGGGGGGGGGGGGGGGGGGGGGGGGGGGGGGGGGGGGGGGGGGGGGGGGGGGGGGGGGGGGGGGGGGGGGGGGGGGGGGGGGGGGGGGGGGGGGGGGGGGGGGGGGGGGGGGGGGGGGGGGGEGGGGFGGGFGGGGGGGGGGFGGGGGGGGGGGGGGGGGGGGGGGGGGGGGGGFFGDFFFGGGFFGGG<DDFFGEGEBFFFF5?>=CGBFFFFDFFBF00:4?FF<:?AFFBFFFCFFBF?ABB)6A?F6B>:24
@M06628:26:000000000-CRM2J:1:1101:11316:1888 1:N:0:137
TACGGAGGGTGCAAGCGTTACTCGGAATCACTGGGCGTAAAGAGCGTGTAGGCGGGTTTGTAAGTTTGAAGTGAAATCCAATGGCTCAACCATTGAACTGCTTTGAAAACTGCTTACCTAGAATATGGGAGAGGTAGATGGAATTTCTGGTGTAGGGGTAAAATCCGTAGAGATCAGAAGGAATACCGATTGCGAAGGCGATCTACTGGAACATTATTGACGCTGAGACGCGAAAGCGTGGGGAGCAAACAGGATTAGATACCCTGGTAGTCCACGCCCTAA
+
GGGGGGGGDGGGGGGFGGGGEFGGGGGGGGGGGGGGGGGGGGCFFFGGGGGGGGGGGGGGGGGGGGGG,AFGFGGGGGF<8??FGGGGGGFCFGCGGFEFG<CFFCGGGGGFFGGFGGGGGG9FGGFFGGGGGDGGFG9EGGGGGGGGCGGGGGGGGGGCEFGFDFGFFGGGGGGFGGGGGGGGGGGGGG7CFGGGGGGE.;>FFGFGG<FFGGGGGGGGG5CE59@F=DDFGGG>03<BEF>FFFFFG2.?BF4<?FF<FFFGF:FFFFFFF2)49F(4:?
@M06628:26:000000000-CRM2J:1:1101:23999:2069 1:N:0:137
TACGGAGGGGGTTAGCGTTAATCGGAATTACTGGGCGTAAGCGTCAGTAGGCGGATTGGAACGTTGGGGGTGAAATCCCAGGGCTCCAACCTGGGACTGCCTCCTAAAATATCAGTATAGAGGTCGAGAGAGGGGAGTGAGATTCGAAGTGTTGAGGTGAAATTCGGAGATATTTGGAGGAAATCCAGGTGCGGAGGCGGCTCACTGGCTCGATACTGAAGCTGATGTACGAAAAGGGGGGGGGACACACGGATTCGCTACCCTGTGAGGCCACACCTGAAA
+
GGGGGDGGGGG@@FAEFGG,,CFGGGGGGGGGGGGGGGGG8668,,,C,5C,+@>@CFG=<,+:F<,+++6@=EG,8BF85FEDBB3D,BBFGG+F,BF@F<3>,3>,,8,@F9,,33778,,7@<*@>@**>*>*>1,,,77?;*,2*624,4,2?<*+<<+?28**:20++51@CF6=*45+2??+*0<8C*:1:*:758<C7CFG55)0)2/)*2*020*0*)1**00-AE)(())8>960(,-(*().(-))((-(1.*30,9)60(-4431()((,.
@M06628:26:000000000-CRM2J:1:1101:23996:2087 1:N:0:137
TACGGAGGGGGTTAGCGTTGTTCGGAATTACTGGGCGTAAGCGTACGTAGGCGGATTGGAAAGTTGGGGGTGAAATCCCAGGGCTCAACCCTGGAACTGCCTCCAAAACTATCAGTCTAGAGTTCGAGAGAGGTGAGTGGAATTCCAAGTGTAGAGGTGAAATTCGTAGATATTTGGAGGAACACCAGTGGCGAAGGCGGCTCACTGGCTCGATATTGACGCTGAGGTACGAAAGTGTGGGGAGCAAACAGGATTAGATAGCCCGGTAGTCGACACCGGAAA
+
GGGGGGGGGGGGGGGGGGGGGGGGGDEFCFCFGGGGGFGGGCFFEGGG?FGCFGDGEFG?F9FFFCFGGGGGFGGGGFDCFGGGG?CFFGFFFGGGGFGGGCFGGFGGG8CAFDGCF93,FGFCGGDC:CEGDFFGGFFGGGGGGGFCFB9@@FGFFGFCCCEFFFCFFG+19+9:<CFGC@F>C=CC96EE3:8<EC5=B39D=FFGC*)87D9)::7CC**5525/7?B?G=C<219>:;6;B1,(*,0)(,95<<<4*6+*86B((.6(-(43->03>1
@M06628:26:000000000-CRM2J:1:1101:20069:2164 1:N:0:137
TACGGAGGGTGCAAGCGTTACTCGGAATCACTGGGCGTAAAGAGCGTGTAGGCGGGTTTGTAAGTTTGAAGTGAAATCCAATGGCTCAACCATTGAACTGCTTTGAAAACTGCTTACCTAGAATATGGGAGAGGTAGATGGAATTTCTGGTGTAGGGGTAAAATCCGTAGAGATCAGAAGGAATACCGATTGCGAAGGCGATCTACTGGAACATTATTGACGCTGAGACGCGAAAGCGTGGGGAGCAAACAGGATTAGATACCCTGGTAGTCCACGCCCTAA
+
GGGGGGGGGGGGGGGGGGGGGGGGGGGGGGGGGGGGGGGGGGGGGGGGGGGGGGGGCGGGGGFGFFGGGCGGGGGGGGGGGGFFGGGGGGGGGGGGGGGGGGGGGGGGGFGFGGGGGGGGGGGGFGGGGCE@EGGGGGGGGGGGFGGGGGGGGGGGGGGGGGGGGGG:>DGGGGFGGGGGDAFEGGGGGG55>ECDEGGGAFGDFFFGC<AF<CGGGGGGGDDB31:=*>:6GEDB?D05;60(49??6<FFB?FB729AG4EGFFF72<<A<B??9@>>?:
@M06628:26:000000000-CRM2J:1:1101:23322:2408 1:N:0:137
TACGGAGGGGGTTAGCGTTGTTCGGAATTACTGGGCGTAAAGCGTACGTAGGCGGATTGGAAAGTTGGGGGTGAAATCCCAGGGCTCAACCCTGGAACTGCCTCCAAAACTATCAGTCTAGAGTTCGAGAGAGGTGAGTGGAATTCCAAGTGTAGAGGTGAAATTCGTAGATATTTGGAGGAACACCAGTGGCGAAGGCGGCTCACTGGCTCGATACTGACGCTGAGGTACGAAAGTGTGGGGAGCAAAAAGGATCAGATACCCTGGTAGGCCACACCGTAA
+
GGGGGB@FEGGGGGGGGGGEGGGGGGGGGFGGGGGGGGGGCGGGGGGGGFGGGGGEEGGGFFFFGGGFGGGGGGGGGGGGGGGG@FFFGGFFGGGGGFGGCFGECFEGGGGGFFGGGGGGFFCFFGGGFFGFDGGGGFGGGGGGGGGGFGGGEGGGGGFGGGGGGCBAFGGGGGC9ECFGGGGG>FEDFGGGDDECEGGGFDC*9DF@CDF?GD>FGGG9CCDE@>FF:*=05:C>AFFFEB>:99?:F()04:4((,8AF<CCF?>FBF(2(4:11B9812
@M06628:26:000000000-CRM2J:1:1101:6900:2422 1:N:0:137
TACGAGGGGTGCAAGCGTTAATCGGAATTACTGGGCGTAAAGCGTTCGTAGGCGGTTTGTTAAGCAAGATGTGAAAGCCCAGGGCTCAACCTTGGAACTGCATTTTGAACTGGCAAACTAGAGTACTGTAGAGGGTGGTGGAATTTCCAGTGTAGCGGTGAAATGCGTAGAGATTGGAAGGAACATCAGTGGCGAAGGCGGCCACCTGGACAGATACTGACGCTGAGGAACGAAAGCGTGGGGAGCGAACAGGATTAGATACCCTGGTAGTCCACGACGTAA
+
GGGGCFGGGFGGGGFGGGGGFGGGGGGGGGGGGGGGGGGGGGGGGGGGGGGGGGGGGGFEFGGGGGGGGGGGGGGGGGGGGGGGGGGGGGGGGGGGGGGGGGGGGGGGGGGGGGGGGGGGGGFGGGFGEGGGGGGCFGGGDGGGCGFGGGGGGGGGGGGGGGGGGGG8?DGGFGGGGGGGE7FGEGGGGG9FGGGGGGGGF><7><FGGGFFGGGGGGGGGDD>BFFFFF@<ECD9<EEFFBF?;9>;<>EF??@9<?AFDA<A=<F?2<<>AA?F(79>(4
@M06628:26:000000000-CRM2J:1:1101:23323:2427 1:N:0:137
TACGGAGGGGGTTAGCGTTGTTCGGAATTACTGGGCGTAAAGCGTACGTAGGCGGATTGGAAAGTTGGGGGTGAAATCCCAGGGCTCAACCCTGGAACTGCCTCTAAAACTATCAGTCTAGAGTTCTAGAGAGGTGAGTGGAATTCCAAGTGTAGAGGTGAAATTCGTAGATATTTGGAGGAACACCAGTGGCGAAGGCGGCTCACTGGCTCGATACTGACGCTGAGGTACGAAAGTGTGGGGAGCAAACAGGATTAGATACCCTGGTAGTCCACACCGTAA
+
GGGGF6FGG+F@@FGGGGG+8CFGGGGGGGGGGGGGGGGGGGGGGEGGGGGGGGG7FGG8,FGGA55E=+FGGGGGFGGGGGGGGGGGGGG7FGGGGGGGG@FC,:@FEGGGFGGC,EFGFGGG;F,73FFGCG3@73FGGGGGGFB@EEGGGGG@BGGGGGGGGGGG;FDFGGGFG+CE5FCGGCEGFFGGGGGGGGGGFFDD?GFGG:7@D<FGDGFGGGGFFFFF?DFFG5C>4@FF@FF?FF0(96@F:BF42><ACBC:@:35<<AB2<27:B>???
@M06628:26:000000000-CRM2J:1:1101:16592:2428 1:N:0:137
TACGGAGGGGGTTAGCGTTGTTCGGAATTACTGGGCGTAAAGCGCACGTAGGCGGACTGGAAAGTTGGGGGTGAAATCCCAGGGCTCAACCCTGGAACTGCCTCCAAAACTATCAGTCTAGAGTTCGAGAGAGGTGAGTGGAATTCCGAGTGTAGAGGTGAAATTCGTAGATATTCGGAGGAACACCAGTGGCGAAGGCGGCTCACTGGCTCGATACTGACGCTGAGGTGCGAAAGTGTGGGGAGCAAACAGGATTAGATACCCTGGTAGTCCACACCGTAA
+
GGGGGGGGGGGGGGGGGG>FFGGGDGGGGGGGGGGGGGGGGFFEGGGEGGCGGGGGGGGGGGGGGGGGGGGGGGGGGGFGGGGGGGGGGGGGGGGGGGGGGGGGGGGGGGGGGGGGGGGGGGGGGGGGGGGGGGGGGGGGGGGGGGFGGGGGGDFGFGGGGGGGGGGGFGGFGGFGGGGGGGGGGF:CGGG?DDGGGGGGEDGG=FFGGFFFDDGGGGGFGGD@B1>FFC74CCC1>F?BFF>6>6:?C:5<016)4?B2:<8:?8F(.<8><933<>>??<
@M06628:26:000000000-CRM2J:1:1101:8168:2555 1:N:0:137
TACGAGGGGTGCAAGCGTTAATCGGAATTACTGGGCGTAAAGCGTGCGTAGGTGGTTTGTTAAGCAAGATGTGAAAGCCCCGGGCTCAACCTGGGAACTGCATTTTAACTGGCAAACTAGAGTATTGTAGAGGGTAGTGGAATTTCCAGTGTAGCGGTGAAATGCGTAGAGATTGGAAGGAACATCAGTGGCGAAGGCGGCTACCTGGACAAATACTGACACTGAGGCACGAAAGCGTGGGGAGCAAACAGGATTAGATACCCTGGTAGTCCACGCCGTAAA
+
GGGGFGGGGGGGGGGGGGGGFGGGGGGGGGGGGGGGGGGGGGGGGGGGGGGGGGGGGGGGGGGGGGGGGGGGGGGGGGGGGGGGGGGGGGGGGGGGGGGGGGGGGGGGGGGGFGGGGGGGFGGCGGGGGGCGGGGGGGGGGFGGGGGGGGGGGGGDGGGGGGGGFGGGFGGGGGGGGGGGGGGGGGGGGGGDGGGGGGGGFFGGFGFFGFF:FFGGGGGGGGGFFFFFFGFFGGG:;BBEFFFBFBF:F?FF?????ABF7:CFF,<2<<A<>?FFBF>0(-
@M06628:26:000000000-CRM2J:1:1101:14325:2594 1:N:0:137
TACGGAGGGTCCGAGCGTTAACCGGAATTACTGGGCGTAAAGCGCACGCAGGCGGTTTGTTAAGCTAGATGTGAAAGCCCTGGGCTCAACCTGGGAATTGCATTTAGAACTGGCAGGCTAGAGTTTTGGAGAGGGGAGTGGAATTCCAGGTGTAGCGGTGAAATGCGTAGATATCTGGAGGAACATCAGTGGCGAAGGCGACTCCCTGGTCAGTAACTGACGCTCATGTGCGAAAGTGTGGGTAGCGAACAGGATTAGATACTCTGGTAGTCCACACCGTAA
+
GGGGGGGGGGGGGGGGGGGG<FGGGGGGGGGGGGGGGGGEGGGGGGGGGGGGGGGCFEGGGFGGGGGGGGGGGGFFGGGGGGGEGGGGGGGGGGGGGGGGDEGGGGFFFGGGGGGGGGGGGGGDFDFFCEGGGGGGGGGGGDFEGCFEFF?DFGG9FE8EGGGGGGGGDDDGF9++>E76CFG6EEGFGGGGGGGGGGCGEFGDF5><CDFF<CDCFDFGF5DBBFFFFFF?DG59A?94>?(62:;>C07@?16:?>947<+36:FAFFDA<AF?:53(44
@M06628:26:000000000-CRM2J:1:1101:18695:2812 1:N:0:137
TACGGAGGGGGTTAGCGTTGTTCGGAATTACTGGGCGTAAAGCGCACGTAGGCGGATCAGAAAGTATAGGGTGAAATCCCAGGGCTCAACCCTGGAACTGCCTTGTAAACTCCTGGTCTTGAGTCCGAGAGAGGTGAGTGGAATTCCGAGTGTAGAGGTGAAATTCGTAGATATTCGGAGGAACACCAGTGGCGAAGGCGGCTCACTGGCTCGATACTGACGCTGAGGTGCGAAAGTGTGGGGAGCAAACAGGATTAGATACCCTGGTAGTCCACACCGTAA
+
FGGGGGGB@FGCFGGGGGBEGFFGEGGGGGGG9EEGCGGEDAFEE@CGGGGEGGGECFCFGCFFGGGFDFGFGGGEGEEFFGGGGGGFC@>CFFGGGGDFFFFGGGGGGGG9FFFG=FGGGGGGGGCFC<CFGD>FCFFGFEFGGG98EEGGF@FC>8CCFFGFFGDF6DDGCFGGFCCE5CGFGFGGGFG6*>E3CEFCDEGD=FF@CC:@C)C<CDD77E3>5(7F?G?3*:<(-19FFFB?>F:?CBF50,)6.,6<74+8FF>0<>7464<>102((-
@M06628:26:000000000-CRM2J:1:1101:21974:2852 1:N:0:137
TACGGAGGGTGCAAGCGTTACTCGGAATCACTGGGCGTAAAGAGCGTGTAGGCGGGTTTGTAAGTTTGAAGTGAAATCCAATGGCTCAACCATTGAACTGCTTTGAAAACTGCTTACCTAGAATATGGGAGAGGTAGATGGAATTTCTGGTGTAGGGGTAAAATCCGTGGAGATCAGAAGGAATACCGATTGCGAAGGCGATCTACTGGAACATTATTGACGCTGAGACGCGAAAGCGTGGGGAGCAAACAGGATTAGATACCCTGGTAGTCCACGCCCTAA
+
GGGGGGFGGGGGGGGGGGGGGGGGGGGGGGGGGGGGGGGGGGFFGGEGGGGGGGGGGGGGGGGGGFGGGFGFGGGGGGGGGGGGGGGGFFGGGGGGGGGGGGGGAGGFGGGGGGGGGGGGGGFGGBFFGGGGGGGGGGGGFCFCFGGGGGGGGGGGGGG7DGGGGGGGFGGGGGGGGGGGGGGFFGGDEGGFCDEGGGGGEEFDFGFGGGFFGGGGGGGGGGGFFFFFFGFFGGGF:DEFF>BBF084C<FFF?FAFFFFFBF?F:@><AAD2<BFB>16??
@M06628:26:000000000-CRM2J:1:1101:22767:2915 1:N:0:137
TACGGAGGGTCCGAGCGTTATCCGGAATCATTGGGTTTAAAGGGTCCGCAGGCGGTCGATTAAGTCAGAGGTGGAATCCCATAGCTCAACTATGGAACTGCCTTTGATACTGGTTGACTTGAGTCATATGGAAGTAGATAGAATGTGTAGTGTAGCGGTGAAATGCATAGATATTACACAGAATACCGATTGCGAAGGCAGTCTACTACGTATGTACTGACGCTCATGGACGAAAGCGTGGGGAGCGAACAGGATTAGATACCCTGGTAGTCCACGCCGTAA
+
GGGGGEGGGGFGGGGGGGGGGGGGGGGGGGGGGGGGGGGGGGGDGFGGGGGGGGGGGCFFFGGGGGGGGFGGGGFGGGGGGGGGGGGGGGGGGGGGGGGGGGGGGGFGGGGGGGD@FGGGGGFGGGGGGGGGGGAFGFGGGGGGGGGFFGGGFFG9CEGGGGGFGA>E>FGGFGGDGDFGGGGGGGGGGCGGGGCGGGGGDFGGFGFCEDA4CGGDFGGGGGGEFFFF=C69E=D9?FB>E;>?>F02563@6<FA??)67<C6=?)5:<7AFFDBF>;-,3
@M06628:26:000000000-CRM2J:1:1101:12464:2968 1:N:0:137
TACGGAGGGTCCGAGCGTTAATCGGAATTACTGGGCGTAAAGCGCACGCAGGCGGTTTGTTAAGCTAGATGTGAAAGCCCTGGGCTCAACCTGGGAATTGCATTTAGAACTGGCAGGCTAGAGTTTTGGAGAGGGGAGTGGAATTCCAGGTGTAGCGGTGAAATGCGTAGATATCTGGAGGAACATCAGTGGCGAAGGCGACTCCCCGGACAGTAACTGACGCTCACGTGCGAAAGTGTGGGTAGCGAACAGGATTAGATACCCTGGTAGGCGACACCGTAA
+
GDGGGC@:@FGGGCFGCC@B6<CCCEGGF<EDACGGGGGEFEFEFCEF@CFCGGDG@EEGGGGGAFE<?EE@?CF,C<FFFG7?EEF@EE<EDFF,3BFGGCFGEFG@?FFFFFGGC7=FGDFA3@CF:FGC77CFEGGF*>CFF?92;D<EFGGGGDB*=<CFFGGG>4*<@9C9@E9=5FF6FG6<<+=CDGEGGGFGDE579F3CC)7:<:>:CCGCFEGE32*7.9@>G59-:49@@094,89;DBF??0?)334:><209:>?FF(5(-99>:6?64
@M06628:26:000000000-CRM2J:1:1101:23744:3091 1:N:0:137
TACGGAGGGTGCAAGCGTTATCCGGAATCATTGGGTTTAAAGGGTCCGCAGGCGGTCAGTTAAGTCAGAGGTGAAATCCCATAGCTTAACTATGGAACTGCCTTTGATACTGTTTAACTTGAGTTATACGGAAGTAGGTGGAATGTGTAGTGTAGCGGTGAAATGCATAGATATGACTCAGAATACCGATTGCGAAGGCAGCTGACTACGCATAGATTGACGCTCAGGGACGAAAGCGTGGGGAGCGAACAGGATTAGATACCCTGGTAGTCCACGCCGTAA
+
GGGGEFFFGFEGGGGGGGGGGGFFGDFGGG,CFGGFECGEGGGGGFGG+FFGGGG:++,<EFGGGGGGGGGGGGGF<F,EFADGGGGGGGG,FFGGG<EGGGGGGGGGGGGGFFA,7DF7AF,F,A,3,,BF+CF9=,9,@FCCE=F@,,@DFFGGDGGGGFGGGGGGFGGGGGCGG,2<<DF,DFG85:EFG=EGGECGF5*20CAC+9)=<*0@:CGC@EDE),)8)/7>DGD(,8B@59(-19B>C>D@16@<?<<AFA8+7:FF4<8<2)8?F),4?:
@M06628:26:000000000-CRM2J:1:1101:13048:3228 1:N:0:137
TACGGAGGGTCCGAGCGTTAATCGGAATTACTGGGCGTAAAGCGCACGCAGGCGGTTTGTTAAGCTAGATGTGAAAGCCCTGGGCTCAACCTGGGAATTGCATTTAGAACTGGCAGGCTAGAGTTTTGGAGAGGGGAGTGGAATTCCAGGTGTAGCGGTGAAATGCGTAGATATCTGGAGGAACATCAGTGGCGAAGGCGACTCCCTGGTCAGTAACTGACGCTCATGTGCGAAAGTGTGGGTAGCGAACAGGATTAGATACCCTGGTAGTCCACACCGTAA
+
GGGGGFEEGGGGGEEGGGGGGGGGGGGGGFGEEFGGGGGGGGGEGGGGG@EECFGF>:?FGGGGGGDDFGFFFFGCFFGGGG<BFGGGFGGGGGGGFGGGGFGGDFGGGGGGFGGGGGGGGFG<DDFGGGG?+FEG>GGGGFGGGGFGFC?D>EFGGDCEGGGCFGECDGGGG7EEGGGGGGGCFGGCG@FCDGC5EG5EE>C3FGFFFDF?F:CGGGGFFGG3>B4@60=1=EC>)*0=DB94()-4D9EFFB6>DBABGF?C?4)56>2<):>::321::
@M06628:26:000000000-CRM2J:1:1101:14832:3233 1:N:0:137
TACGGAGGATCCAAGCGTTATCCGGAATCATTGGGTTTAAAGGGTCCGTAGGCGGGTTTATAAGTCAGTGGTGAAAGTTTGCGGCTCAACCGTAAAATTGCCATTGATACTGTAGGTCTTGAATTATTGTGAAGTGGTTAGAATGTGTAGTGTAGCGGTGAAATGCATAGATATTACACAGAATACCGATTGCGAAGGCAGATCACTAACAATTAATTGACGCTAAGGGACGAAAGCGTGGGTAGCGAACAGGATTAGATACCCTGGTAGTCCACGCCGTAA
+
GGGGGGGGGGGGGGGGGGGGGGGGGGGGGGGGGGGGGGGGGGGGGGGGGGGGGGGGGGGGGGGGGGGGGGGGGGGGGGGGGGGGGGGGGGGGGGGGGGGGGGGGGGGGGGGGGGFGGGGGGGGGGGGGGGGGGGGEGBFGGGGGGGGGGGFGGGGGGGGGGGGGFGGFFGGGGGGGGGGGGGGGGGGGGGGGGGGGGGGFFFGFAFFGGFFFGCCD7CCCDGGFF>FFFFF;GGGB<BBFFFFA80>>D0)48?4<BFFBFACFF:::FFFFFA<?B59>:<
@M06628:26:000000000-CRM2J:1:1101:16003:3617 1:N:0:137
TACGAGGGGTGCAAGCGTTACTCGGAATTACTGGGCGTAAAGCGTGCGTAGGTGGTTTGTTAAGCAAGATGTGAAAGCCCCGGGCTCAACCTGGGAACTGCATTTTGAACTGGCAAACTAGAGTATTGTAGAGGGTAGTGGAATTTCCAGTGTAGCGGTGAAATGCGTAGAGATTGGAAGGAACATCAGTGGCGAAGGCGGCTACCTGGACAAATACTGACACTGAGGCACGAAAGCGTGGGGAGCAAACAGGATTAGATACCCTGGTAGTCCACGCCGTAA
+
GGGGFGGGGGGGGGGGGGGG:EFGGGGGGGGGGGGGGFGEGGGGGGGGFGGGEFFGGGGGGGGGFG?EFGGGGGGFGGGGGGGGDFGCFGGGFGGGFGGGGFGFGGGGGGGGGGGGGGGCGGGDGGGGGGFGGGGEGGGGGGGGGGFGGGFFGGFGGGGGGGGCGGGG4D>FFGGGGGGFGFGGGGGGGGGGGGGGGG5>>E3DFGFGGGFF4FGDCFGCFGGFFFFFFGFFGCDB:3>B>9B?>>?32::FBB@A<)))*.<<F:3,)-562-5?BF>9(4
@M06628:26:000000000-CRM2J:1:1101:12097:3632 1:N:0:137
TACGGAGGGTGCAAGCGTTACTCGGAATCACTGGGCGTAAAGAGCGTGTAGGCGGGTTTGTAAGTTTGAAGTGAAATCCAATGGCTCAACCATTGAACTGCTTTGAAAACTGCTTACCTAGAATATGGGAGAGGTAGATGGAATTTCTGGTGTAGGGGTAAAATCCGTAGAGATCAGAAGGAATACCGATTGCGAAGGCGATCTACTGGAACATTATTGACGCTGAGACGCGAAAGCGTGGGGAGCAAACAGGATTAGATACCCTGGTAGTCCACGCCCTAA
+
GGGGGGGGGGGGGGGGGGGGGGGGGGGGGGGGGGGGGGGGGGGGGGGGGGGGGGGGGGGGGGGGGGGGGGGGGGGGGGGGGGGGGGGGGGGGGGGGGGGGGGGGGGGGGGGGGGGGGGGGGGGGGGGGGGGGGGGGGGGGGGGGGGGGGGGGGGGGGGGGGGGGGGGGFGDGGGGGGGGGGGGGGGGGGGGGGGGGGGGGFEGGFGFGGGFFGGGGGGGGGGGFFFFFFGFBGGGFFF@DFFFFFFFFGFFFFFFFFFFFGFGGF?FFFFFFFFFFFFFFB:
@M06628:26:000000000-CRM2J:1:1101:19950:3638 1:N:0:137
TACGGAGGGGGTTAGCGTTGTTCGGAATTACTGGGCGTAAAGCGTACGTAGGCGGATCAGAAAGTAGGGGGTGAAATCCCGAGGCTCAACCTCGGAACTGCCTCCTAAACTCCTGGTCTTGAGTTCGAGAGAGGTGAGTGGAATTCCAAGTGTAGAGGTGAAATTCGTAGATATTTGGAGGAACACCAGTGGCGAAGGCGGCTCACTGGCTCGATACTGACGCTGAGGTACGAAAGTGTGGGGAGCAAACAGGAGTAGATACCCTGGTAGTCCACACCGTAA
+
GGGGGEGGGGGGGGGGGGGGGGGGGGGGGGGGGGGGGGGGGGGGGGGGGGFGGGGGGGGG9FGGFFGGGGGGGGGGGGGGGGGGGGGGGGFGGGGGGGGGGGGGGGGGGGGGGGGGGGGGGGGGGGGGGGGGGGEGGGGGGGGFGGGGDGGGGGFGGGGFFGF9CGGGFGGGGGGGGGGGGGGGGFGFGFEFGGGGGGGGFFCGFGFG6FFFGDGGGGGEFGC3@>FFFGF:EGGBFFFFFFF(4>BBG?FFFB)4:BDFFFCC4,>?257:<<BF0594:?
@M06628:26:000000000-CRM2J:1:1101:14191:3814 1:N:0:137
TACGGAGGGGGTTAGCGTTGTTCGGAATTACTGGGCGTAAAGCGTACGTAGGCGGATTGGAAAGTTGGGGGTGAAATCCCAGGGCTCAACCCTGGAACTGCCTCCAAAACTATCAGTCTAGAGTTCGAGAGAGGTGAGTGGAATTCCAAGTGTAGAGGTGAAATTCGTAGATATTTGGAGGAACACCAGTGGCGAAGGCGGCTCACTGGCTCGATACTGACGCTGAGGTACGAAAGTGTGGGGAGCAATCAGGATTAGATACCCTGGTAGTCCACACCGTAA
+
GGGGGGGGGGGGGGGGGGGGGGGGGGGGGGGGGGGGGGGGGGGGGGGGGGGGGGGGGGGGGGGGGGGGGGGGGGGGGGGGGGGGGGGGGGGGGGGGGGGGGGGGGGGGGGGGGGGGGGGGGGGGGGGGGGGGGGFGGGGGGGGGGGGGGGGGGGGGGGGGGGGGGGGGFGGGGGGGGGGGGGGGGGGGDGGGGGGGGGGGF@CDFGFGGGFFGDGGGGGGGGGFFFFFFGFFGGGFFFFFEFFFFFFFFFFFFFFFFFFFFFCCF?F?<DBFFFFBFFB???
@M06628:26:000000000-CRM2J:1:1101:21834:3853 1:N:0:137
TACGGAGGGTCCGAGCGTTAATCGGAATTACTGGGCGTAAAGCGCGCGTAGGTGGATTGGTCAGTCAGATGTGAAAGCCCAGGGCTCAACCTTGGAACTGCATCTGATACTGCTAGTCTAGAATACAGTAGAGGGTAGTGGAATTTCCTGTGTAGCGGTGAAATGCGTAGATATAGGAAGGAACACCAGTTGCGAAGGCGACTACCTGGACTGATATTGACACTGAGGTGCGAAAGAGTGGGGAGCAAACCGGATTAGATACCCTGGTAGTCCACGCAGTAA
+
GGGGGGGGGGGGGGGGGGGCEGGGGGGFGGAFFFFG>@FGGGGGGGGGGGEGGGDFCGGGGGGGGFFGFGFGGGGGGGGGGGGGGGFGGGDFFGFFGGFCFGGFGGAFGGGGFFGFFGGGGGGGGGGEGGGGGGECGGGGCEFFGFFGFGGGGGGGGDGGGCDFFFEGFGG:DC7@DGFGGGGGGGECF,,>=:EDEEFGF):CFCAGD*=FC97:>7:7:<D462?>FGFFGE<9(008@?B849:B*()).()-).--:<C3?:3..))--).49)4,.6
@M06628:26:000000000-CRM2J:1:1101:21822:3867 1:N:0:137
TACGGAGGGTCCGAGCGTTAATCGGAATTACTGGGCGTAAAGCGCGCGTAGGTGGATTGGTCAGTCAGATGTGAAAGCCCAGGGCTCAACCTTGGAACTGCATCTGATACTGCTAGTCTAGAATACAGTAGAGGGTAGTGGAATTTCCTGTGTAGCGGTGAAATGCGTAGATATAGGAAGGAACACCAGTGGCGAAGGCGACTACCTGGACTGATATTGACACTGAGGTGCGAAAGCGTGGGGAGCAAACAGGATTAGATACCCTGGTAGTCCACGCCGTAA
+
GGGGGGGGGGGGGGGGGGGGGGGGGGGGGGGGGGGGGGGGGGGGGGGGGGGGFGGGGGGGGGGGGGGGGGGGGGGGGGGGGGGGGGGGGGGGGGGGGGGGGGGGGGGGGGGGGGGGGGGGGGGGGGGGGGGGGGGGGGGGGGGGGGGGFGGGGGGGGGGGGGGGGGGGFGGGGGFGGGGGGGGGGGEGGGGGGGGGGGGGFFGGFGFGDCFFDD>CFGGGFGGFFFFFFFFFGGGFBEFFFFFFFFFFD(57:FFB724<FFF?@?FBABABFA?FFFFFFF
@M06628:26:000000000-CRM2J:1:1101:6358:3875 1:N:0:137
TACGAAGGGTGCAAGCGTTAATCGGAATTACTGGGCGTAAAGCGTTCGTAGGCGGTTTGTTAAGCAAGATGTGAAAGCCCAGGGCTCAACCTTGGAATTGCATTTTGAACTGGCAAACTAGAGTGTTGTAGAGGGTGGTGGAATTTCAAGTGTAGCGGTGAAATGCGTAGAGATTGGAAGGAATATCAGTGGCGAAGGCAGCCACCTGGACAGATACTGACGCTGAGGAACGAAAGCGTGGGGAGCGAACAGGATTAGATACCCTGGTAGTCCACGCCGTAA
+
GGGG-,BFGGGG,FFFGGGGCEEFGGGGFEFFFGGGBGGGGGGGG7FGFFFGCFGEG,,:EGFF<,BFGGGGGGGG,=FEEFFFGG7EFGGG?FFGG,8EFEFFGDFCFGGGGGFG:FFFFFGG,3,@,=@FGGG=FGE3BFFGGFG,,@FFGGGG7C@EGDGGGGGGFGDGFG,,=?CGGFG,?2?C7CCFGGGGGGG6>379ACFGG*)/*8:CGGGGGED@597F6C>BGCDFFFFFFB>(7>;BDFF?B2)67?<AC>?@F?F?AFF):A<?>>;B??
@M06628:26:000000000-CRM2J:1:1101:20726:3941 1:N:0:137
TACGGAGGGGGTTAGCGTTGTTCGGAATTACTGGGCGTAAAGCGCACGTAGGCGGATCAGAAAGTATAGGGTGAAATCCCAGGGCTCAACCCTGGAACTGCCTTGTAAACTCCTGGTCTTGAGTTCGAGAGAGGTGAGTGGAATTCCGAGTGTAGAGGTGAAATTCGTAGATATTCGGAGGAACACCAGTGGCGAAGGCGGCTCACTGGCTCGATACTGACGCTGAGGTGCGAAAGTGTGGGGAGCAAACAGGATTAGATACCCTGGTAGTCCACACCGTAA
+
GGGGGGGGGGGGGGGGGGGGGGGGGGGGGGGGGGGGGGGGGGGGGGGGGGGGGGGGGGGG<FEGGGGGGGGGGGGGGGGGGGGGGGGGGGGGGGGGGGGGGGGGGGGGGGGGGGGGGGGGGGGGGGGGGGGGGGGGGGGGGGGGGGGGGGGGGGGFGGGGGFGGGGGGFGGGGGGGGGGGGGGGGGGGGFGGGGGGGGGGFFDGFGFGGGFFGGGGGCFC<EGFFFFF?FFBGGGFFF@FF?>:9>?FF?>@FFFA?FB<C>@E61;(6<FDABB0(53?BB
@M06628:26:000000000-CRM2J:1:1101:15623:3979 1:N:0:137
TACGGAGGGTCCGAGCGTTAATCGGAATTACTGGGCGTAAAGCGCACGCAGGCGGTTTGTTAAGCTAGATGTGAAAGCCCTGGGCTCAACCTGGGAATTGCATTTAGAACTGGCAGGCTAGAGTTTTGGAGAGGGGAGTGGAATTCCAGGTGTAGCGGTGAAATGCGTAGATATCTGGAGGAACATCAGTGGCGAAGGCGACTCCCTGGTCAGTAACTGACGCTCATGTGCGAAAGTGTGGGTAGCGAACAGGATTAGATACCCTGGTAGTCCACACCGTAA
+
GGGGGGGGGGGGGGGGGGGG8FGGGGGGGGGGGGGGGGGGGGGGGGGGGGGGGGGGGGGGGGGGGGGGGGGGGGGGGGGGGGGGGGGGGGGGGGGGGGGGGGGGGGGGGGGGGGGGGGGGGGGGGGFGGGGGGGGGGGGGGGGGGGGGGGGGGGGGGGGGGGGGGGGGFDDGGGGGGGGGEECFFGGGGGGGGGGGGGGGFDDGFGFGCFFFGGGGGFFGGGGBEFFFFGFBEGGFAFFFFFFFFFFFGFFF<:FFFFFFFFGGFFFFFFFFFF?BFFFFFF
@M06628:26:000000000-CRM2J:1:1101:9124:4014 1:N:0:137
TACGGAGGGTCCTAGCGTTATTCGGAATCATTGGGCTTAAAGCGTGCGTAGGCGGCTGTTTAAGTCAGAGGTGAAATCCCATAGCTCAACTATGGAACTGCCTTTGATACTGGTTGACTAGAGTCATATGGAGGTAGATAGAATTCGTAGTGTAGAGGTGAAATGCATAGATATTCGACAGAATACCGATTGCGAAGGCGATCTACTACGTATGTACTGACGCTCATGGACGAAAGCGTGGGGAGCGAACAGGATTAGATACCCTGGTAGTCCACGCCGTAA
+
GGGGGGGGG6,C,EFGGGGGG9FGGGGG,F,CFGG86FGGGG9F,8BF,CFGGGG7++,:FGGGGGGGGGGGGGGGGGGGG,4EFGGGGG<,CFGGGGGGGGGGGGG,FGGGGD,3,CF,DF,E,:C,,,CF,@FG9,C,EGGG9,38@FGGGGG,EFGGGGGG9E,EFFGGGGG,,,1=CGG,DGG**=:CFGGGGGG5))1;AGF7+/;A+;DG+@FGGDG:.47@**99GGGFFFDEFB>?9B09GFFFFFFFFFADFFC<F?FFFFFFFFF<BFF>FF
@M06628:26:000000000-CRM2J:1:1101:9130:4032 1:N:0:137
TACGGAGGGTCCGAGCGTTATCCGGAATCATTGGGTTTAAAGGGTCCGCAGGCGGTCGATTAAGTCAGAGGTGAAATCCCATAGCTCAACTATGGAACTGCCTTTGATACTGGTTGACTTGAGTCATATTGAAGTAGATAGAATGTGTAGTGTAGCGGTGAAATGCATAGATATTACACAGAATACCGATTGCGAAGGCAGTCTACTACGTATGTACTGACGCCCATGGACGAAAGCGTGGGGAGCGAACAGGATTAGATACCCTGGTAGTCCACGCCGTAA
+
GGGGGGGGGGGGEGGGGGGGGGGGGGGGGGGGGGGGGGGGGGGGGGGG>FGGGGG>F>FGGGGGGGGGGGGGGGGGGGGGGCGGGGGGGGGFGGGGGGGGGGGGGGGGGGGGGGGG8FGGGGGG9FGGG9EGGGG93,@FGGGG;FGGGGGGGGGGGGGGGGGGGG9FFGGGGGGGGG9FGGGGGGGGGGGGGGGGGGGGF5;+;FAGGGFFGCGGGGGGGGGB51?FFGF6EGGF<@@@FFFFF>FBGFFF<B4:<?<BFFFGF?38AAFBFFFFFFFBBF
@M06628:26:000000000-CRM2J:1:1101:8865:4046 1:N:0:137
TACGGAGGGGGTTAGCGTTGTTCGGAATTACTGGGCGTAAAGCGTACGTAGGCGGATTGGAAAGTTGGGGGTGAAATCCCAGGGCTCAACCCTGGAACTGCCTCCAAAACTATCAGTCTAGAGTTCGAGAGAGGTGAGTGGAATTCCAAGTGTAGAGGTGAAATTCGTAGATATTTGGAGGAACACCAGTGGCGAAGGCGGCTCACTGGCTCGTTACTGACGCTGAGGTACGAAAGTGTGGGGAGCAAACAGGATTAGATACCCTGGTAGTCCACACTGTAA
+
GGGGGCGGGGGFGGGGGGGGGGGGGGGGGGGGGGGGGGGGGGGGGEFGGGGGFGGEFGGGGGGGGGGGGGGGGGGGGG=FGGGGGGGGFDD7>FFGC@FCGCFGGFFGGGGDFGGGFGGGGGFGAC7>>CE7CFDFCFCCEGGGGFC,?CFGGGGGFFGGGGGGCGGGFGDCFGG7CEGGEEFGFGGGCEGGGGGDGGFG5BGCFGFGGGFFD)1>C>:7*:7BDFFF@CF?EFC>)*/9>091966:D0)<:<@>B?<4*6@C?<::-<4<55)23)4)-6
@M06628:26:000000000-CRM2J:1:1101:11301:4100 1:N:0:137
TACGGAGGGTCCGAGCGTTATCCGGAATCATTGGGTTTAAAGGGTCCGCAGGCGGTCGATTAAGTCAGAGGTGAAATCCCATAGCTCAACTATGGAACTGCCTTTGATACTGGTTGACTTGAGTCATATGGAAGTAGATAGAATGTGTAGTGTAGCGGTGAAATGCATAGATATTACACAGAATACCGATTGCGAAGGCAGTCTACTACGTATGTACTGACGCTCATGGACGAAAGCGTGGGGAGCGAACAGGATTAGATACCCTGGTAGTCCACGCCGTAA
+
GGGGGGGGGGGGGGGGGGGGGGGGGGGGGGGGGGGFGGGGGGGFGGGGGDEGGGGGGGGGGGGGGGGGGGGGGFGGGGGGGG8FGGGGGGGGGGGGGGGGFGGGGGGGGGGGGGGGGGGGGGGGGGGFGFGGGGFGGFGGGGGGGGGGGCFGGGGGGGEGFGGGGGGFEFGGGGGGGGGGGGGGGGGGGEGGGGGGGGGGFFGGFGFGGGFFFGGGGGGGGGGBBFFFFFF>GEG><B7>@FFFFFFFGFFF:8?A?2:>CA<<FBF:A<DFFB<<>F>>FF
@M06628:26:000000000-CRM2J:1:1101:21100:4117 1:N:0:137
TACGGAGGGTCCGAGCGTTAATCGGAATTACTGGGCGTAAAGCGCGCGTAGGTGGATTGGTCAGTCAGATGTGAAAGCCCAGGGCTCAACCTTGGAACTGCATCTGATACTGCTAGTCTAGAATACAGTAGAGGGTAGTGGAATTTCCTGTGTAGCGGTGAAATGCGTAGATATAGGAAGGAACACCAGTGGCGAAGGCGACTACCTGGACTGATATTGACACTGAGGTGCGAAAGCGGGGGGAGCAAACAGGATTAGATACCCTGGTAGTCCACGCCGTAA
+
GGGGGGDGGGGGGGGGGGGFFGGGGGGGGGGGGGGGGGGGGGGGGGGGGGGGGGGGFGGGG<FFGGGGGGGGGGGGEGGGGGGGGGGGGGGGDGGGGGGGGGGFFGGGGGGGGGGGEFGGGGGGGGGGFGGGGGGCA>@FGGGGG;FGDGGGGGGGGGGGGGGGGGGGDGGEFGGCGGGGGGGGGGGFGGGGGGGGGGGGFFDGFGFGGCF=FFGGGGGGGGGFFFFF?FFFGGGBF3).79>FFFFFC05??FFD25ABGFFFFFFFF>AFFA2:;57908
@M06628:26:000000000-CRM2J:1:1101:9857:4177 1:N:0:137
TACGGAGGGTCCAAGCGTTATCCGGAATCATTGGGTTTAAAGGGTCCGCAGGCGGTCGATTAAGTCAGAGGTGAAATCCCACAGCTCAACTATGGAATTGCCTTTGATACTGGTTGACTTGAGTCATATTGAGGTAGATAGAATGTGTAGTGTAGCGGTGAAATGCATAGATATTACATAGAATACCGATTGCGAAGGCAGTACACTACGTATGTACTGACGCTCATGGACGAAAGCGTGGGGAGCGAACAGGATTAGATACCCTGGTAGTCCACGCCGTAA
+
GFGGGGGGDEED,C<FEGGCGDFGGGGCCF,FFGG:@FEFGG9FA6FGE@FGG+@=@=:FGGDFGFGGGGGGGGGGE9,B8,4FFGGGGGG8B<8EF,FGFGGGGFGGGGGFFF?F,FFGGGGF,,=F,,8@,>F,,,CDFDGG9FCGFGGGGCGFGEGGGGGGAFECFG8FGEEGEF:CGFG?FGGGEGEF=E8CEEFCB5++3@FF+:;=F*;DGGGCGGGF3;=AAFA>EGD>7>..89>:>;>>C2@?(,?<)254>AEG41@>B<-.54>?9F9104
@M06628:26:000000000-CRM2J:1:1101:9851:4194 1:N:0:137
TACGGAGGGTCCGAGCGTTATCCGGAATCATTGGGTTTAAAGGGTCCGCAGGCGGTCGATTAAGTCAGAGGTGAAATCCCATAGCTCAACTATGGAACTGCCTTTGATACTGGTTGACTTGAGTCATATGGATGTAGATAGAATGTGTAGTGTAGCGGTGAAATGCATAGATATTACACAGAATACCGATTGCGAAGGCAGTCTACTACGTATGTACTGACGCTCATGGACGAAAGCGTGGGGAGCGAACAGGATTAGATACCCTGGTAGTCCACGCCGTAA
+
GGGGGGGGG@EAFGGGGGGCGFGGGGGGGGCFGGGCEEGGGGCFGEFG@GGGGGGCFEGGGGGGGGGGGGGGGGGGGGGGGGFGGGGGGGFGGGGGGGGGGGGGG9FGGGGGGGGGFGGGGGGGGGFFFFGGGGGGCCGCGGGGFDGGGGGGGGGFGGGGGGGGGGCGFGGGGGGFG:DFGGGFGGGEGGEGGGGGGGGGFAC@7FFGFGF*+CGGGGGGGGGFFFFF=FFBGGGF7DFFFFFFFF6>GBFFFFFFFFFFG>EEFF>BDFFFBA?BFF>9B?
@M06628:26:000000000-CRM2J:1:1101:8161:4257 1:N:0:137
TACGAGGGGTGCAAGCGTTAATCGGAATTACTGGGCGTAAAGCGTTCGTAGGCGGTCTATTAAGCAAGATGTGAAAGCCCAGGGCTCAACCTTGGAACTGCATTTTGAACTGGTAGACTAGAGTACTGTAGAGGGTGGTGGAATTTCCAGTGTAGCGGTGAAATGCGTAGAGATTGGAAGGAACATCAGTGGCGAAGGCGGCCACCTGGACAGATACTGACGCTGAGGAACGAAAGCGTGGGGAGCGAACAGGAGTAGATACCCTGGTAGTCCACGCCGTAA
+
GGGGCBCEEGGGGGGGGGGGGGGGGGGGGGGGFFGGGGGGFGGGGGGGGEGFGGGGGGGGEGGGGGGGGFGEFGGGDGFGGGGGGFGGGGGGGGGGGGGGGGFFFFFGGGGGGGGGGGGGGGGFFFGGDGGGGFECFGEGEGGGGGGGGFGGGGGGGGG7DEFGGGGGFGGGGFGGGGGGGFFGGFFFGCGGGGDD>7:=:BGGFGFGDG56F<FGGGGGGG:BDB>FFF>6CGGFFFEEB928;B>FD>E@<B).:B4>CB?CFB3?2AA2<AFB0<94??
@M06628:26:000000000-CRM2J:1:1101:10227:4456 1:N:0:137
TACAGAGGGTGCAAGCGTTAATCGGAATTACTGGGCGTAAAGCGCGCGTAGGTGGTTTGTTAAGTCGGATGTGAAAGCCCAGGGCTCAACCTTGGAATTGCACCCGATACTGGCAGGCTAGAGTACGATAGAGGAGTGTGGAATTTCCTGTGTAGCGGTGAAATGCGTAGATATAGGAAGGAACATCAGTGGCGAAGGCGACACTCTGGATTGATACTGACACTGAGGTGCGAAAGCGTGGGGAGCAAACAGGATTAGATACCCTGGTAGTCCACGCCGTAA
+
GGGGGGGGGGGGGGGGGGGGGGGGGGGGGGGGGGGGGGGGGGGGGGGGGGGGGGGGGGGGGGGGGGGGGGGGGGGGGGGGGGGGGGGGGGGGGGGGGGGGGGGGGGGGGGGGGGGGGGGGGGGGGGGGGGGGGGGGGGGGGGGGGGGGGGGGGGGGGGGGGGGGGGGGFGGGGGGGGGGGGGG*CFGGGGGGGGGGGGGGFFGGFGFGGGFFGGGDFGGGGGGFFFFFFGFFGGD>?>BBFFFFFFFFGFFFFBFFFFFAGFEGFFF4ABB26<?B>FF6??
@M06628:26:000000000-CRM2J:1:1101:10854:4511 1:N:0:137
TACGAGGGGTGCAAGCGTTAATCGGAATTACTGGGCGTAAAGCGTGCGTAGGTGGTTTGTTAAGCAAGATGTGAAAGCCCCGGGCTCAACCTGGGAACTGCATTTTGAACTGGCAAACTAGAGTATTGTAGAGGGTAGTGGAATTTCCAGTGTAGCGGTGAAATGCGTAGAGATTGGAAGGAACATCAGTGGCGAAGGCGGCTACCTGGACAAATACTGACACTGAGGCACGAAAGCGTGGGGAGCAAACAGGATTAGATACCCTGGTAGTCCACGCCGTAA
+
GGGGGGGGGGGGGGGGGGGGGGGGGGGFCFGGGGGGGGGGGGGG@FEGFGGGFGGGGGGGGGGGGGGFGGGGGGGGGGGGGGGGGGGGGGGGGGGGGGGGGGGDFGGGCFGCGEEGFFGGGGG9FFGFGGGGGGGGGGGGCGGGGGGGGGGGGGGGGGGGGFGFCGGEFDDFCEDGGFGGEFEGF9FCFF9FD=E3C7FE3:95@GFGGGF:<FFGGFFGF6CFF2?FFG)4EEGFBFEFFF>:;0:(91>FB072<BBFF<EG43>:ABAAAD2:0>9(44
@M06628:26:000000000-CRM2J:1:1101:15936:4679 1:N:0:137
TACGGAGGGTCCGAGCGTTATCCGGAATCATTGGGTTTAAAGGGTCCGCAGGCGGTCGATTAAGTCAGAGGTGAAATCCCATAGCTCAACTATGGAACTGCCTTTGATACTGGTTGACTTGAGTCATATGGAAGTAGATAGAATGTGTAGTGTAGCGGTGAAATGCATAGATATTACACAGAATACCGATTGCGAAGGCAGTCTACTACGTATGTACTGACGCTCATGGACGAAAGCGTGGGGAGCGAACAGGATTAGATACCCTGGTAGTCCACGCCGTAA
+
AFGFEEECGCFFEEGGGGGEFFGC@GGGGGGGGGF@@CFFGGECEEEGDEEEFEECCGGGGGGGGGGGGGGGGGGGGGGGGCFGGAEGGGE@FGGGGGGGGGGGGGGGGGGGGGGGFGGGGGGGGFGGGGGGGFGGGGGGGGGGGFGGGGGGGGGDGGGGGGGGFGGGFGGGGGGGGFFGGGGGGGGGGG5:CEGGGGGGBA<DFGFC7<FFGGGGGGGGGGGFAFFFFGFFGGGFFFEFF>B:>FFBGFBFBFF>25:AGAGGFFFFF<7<2><<>F>2<B
@M06628:26:000000000-CRM2J:1:1101:23424:4775 1:N:0:137
TACGGAGGGTGCAAGCGTTAATCGGAATTACTGGGCGTAAGCGCACGTAGGTGGTTTGTTAAGTTGGATGTGAAAGCCCAGGGCTCAACCTTGGAACTGCATTCAAAACTGGCGAACTAGAGTATGGTAGAGGTGAGTGGAATTTCCTGTGTAGCGGTGAAATGCGTAGAGATGGGAAGGAACATCAGTGGCGAGGCGACTCACTGGACCACTACTGACACTGAGGTGCGAAAGCGTGGGTAGCAAACAGGATTAGATACCCGGGTAGTCCGCGCCGTAAA
+
FGGGGG@CGFGGDGAFEGGGFGF@7BCFACFGDEDGGGF@F,@B@BFE8C:CDCGCGCCCEEFGGFGGGGGEFFGGFFGGGGGGFGCGFGF,FF<EGGGGAG<FEGGGGFGGFECFCFBEFGGGGGG9BEFGGCGFGAFFFFGGGFGFFAAD9CGGDCBFGGDGGG>GE*8,<CFFFCEEGFGDCCFFGGGDGGGGG@5E>3<C6;;6;FF)07F:*:CF4+9666:>FGD15CD;?D@@)4,8)63(*8:>))124)-)2:*::()(-6)4990;00((8
@M06628:26:000000000-CRM2J:1:1101:12971:4933 1:N:0:137
TACGGAGGGGGTTAGCGTTGTTCGGAATTACTGGGCGTAAAGCGTACGTAGGCGGATTGGAAAGTAAGAGGTGAAATCCCAGGGCTCAACCCTGGAACTGCCTTTTAAACTATCAGTCTAGAGTTCGAGAGAGGTGAGTGGAATTCCAAGTGTAGAGGTGAAATTCGTAGATATTTGGAGGAACACCAGTGGCGAAGGCGGCTCACTGGCTCGATACTGACGCTGAGGTACGAAAGTGTGGGGAGCAAACAGGATTAGATACCCTGGTAGTCCACACCGTAA
+
GGGGGGGGGGGGGGGGGGGGGGGGGGGGGGGGGGGGGGGGGGGGGGGGGGGGGGGGGGGGGGGGGGGGGGGGGGGGGGGGGGGGGGGGGGGGGGGGGGGGGGGGGGGGGGGGGGGGGGGGGGGGGGGGGGGFGGGGGGGGGGGGGGGGGGGGGGGGGGFGGGGGGGGGFGGGGGGGGGGGGGGGGGGGGGGGGGGGGGGGEFGDFGFGGGFFGGGGGGGGD7CDFFFFFGFFGFGBAFFFBF>BFFFFGFFFFF@A229<C<AFFBF?BFFFFAFF0B>:0:
@M06628:26:000000000-CRM2J:1:1101:20062:4949 1:N:0:137
TACGGAGGGGGTTAGCGTTGTTCGGAATTACTGGGCGTAAAGCGTACGTAGGCGGATTGGAAAGTTGGGGGTGAAATCCCAGGGCTCAACCCTGGAACTGCCTCCAAAACTATCAGTCTAGAGTTCGAGAGAGGTGAGTGGAATTCCAAGTGTAGAGGTGAAATTCGTAGATATTTGGAGGAACACCAGTGGCGAAGGCGGCTCACTGGCTCGATACTGACGCTGAGGTACGAAAGTGTGGGGAGCAAACAGGATTAGATACCCTGGTAGTCCACACCGTAA
+
GGGGGGGGGGGGGGGGGGGGGGGGGGGGGGGGGGGGGGGGGGGGGGGGGGGGGGGGGGGGAFGGGGGGGGGGGGGGGGG,DFGGGGGGGGGGGGGGGGGGGGGGGGGGGGGGGGGGGGGGGGGFGGGGGDGGGGFGGGGGGGGGGGGGGGCFGGGGGGGGGGGGGGGGA<DGGGCGGGGGGEGGGFGGGGGGGGGGGGGDFFGGFGFGGGFFGGGGGCGGG=DFFFFFFGFFGFG>AFFFD?BF;04?FFF?:0664<2<F><@@FFFA4<DAAFFBD>FFF
@M06628:26:000000000-CRM2J:1:1101:13005:4992 1:N:0:137
TACGGAGGGTCCGAGCGTTAATCGGAATTACTGGGCGTAAAGCGCACGCAGGCGGTTTGTTAAGCTAGATGTGAAAGCCCCGGGCTCAACCTGGGAATAGCATTTAGAACTGGCAGACTAGAGTCTTGGAGAGGGGAGTGGAATTTCTGGTGTAGCGGTGAAATGCGTAGATATCAGAAGGAACATCAGTGGCGAAGGCGACTCACTGGCCAAAGACTGACGCTCATGTGCGAAAGTTTGGGTAGCGAACAGGATTAGATACCCTGGTAGTCCACACCGTAA
+
GGGGGGGGGGGGGGGGGFGGGCGGGGGGGGGGGGGGGGGGGGGGGGGGGGGGGGGEGGGGGGGGGGGGGGGGGFFGGGGGGGGGGFFGGGGGGGGGGGGGGGGGGGGGGFGGGGGDFGGGFGGGGGFFGFDGGGGGGGGGGGFFGGFFGGFGGGGGFEEEGGFFGGGGFGGGG7CFFDGGGGGGGGFGFGFGGGGGGGGGDFDG)9=FGGFFGGGGGFGGGGGBEFB?FCF?DGG>4**17<FF6200<9>??2)67?FFF<CFFFFFFF)):<)5(59(-4
@M06628:26:000000000-CRM2J:1:1101:12987:5001 1:N:0:137
TACGGAGGGTCCGAGCGTTAATCGGAATTACTGGGCGTAAAGCGCACGCAGGCGGTTTGTTAAGCTAGATGTGAAAGCCCCGGGCTCAACCTGGGAATAGCATTTAGAACTGGCAGACTAGAGTCTTGGAGAGGGGAGTGGAATTTCTGGTGTAGCGGTGAAATGCGTAGATATCAGAAGGAACATCAGTGGCGAAGGCGACTCCCTGGCCAAAGACTGACGCTCATGTGCGAAAGTGTGGGTAGCGAACAGGATTAGATACCCTGGTAGTCCACACCGTAA
+
GGGGGGGGGGGGGGGGGGGGGGGGGGGGGGGGGGGGGGGGGGGGGGGGGGGGGGGGGGGGGGGGGGGGGGGGGGGGGGGGGGGGGGGGGGGGGGGGGGGGGGGGGGGGGGGGGGGGGGGGGGGGGGGGGFGGGGGGGGGGGGGGFGGGGGGGGGGGGGGGGGGGGGGCDGGGGGGGGGGFGGGGGGGGGGGGGGGGGGGGFDGGFGFGGGFFGGGGGGGGFGGFFFFFFGFFGGG><FBFFFFFFF>FGFFFFFFBB?FFGFCCF?FFFFFFBAD>2B>FFB
@M06628:26:000000000-CRM2J:1:1101:8797:5001 1:N:0:137
TACGAGGGGTGCAAGCGTTAATCGGAATTACTGGGCGTAAAGCGTGCGTAGGTGGTTTGTTAAGCAAGATGTGAAAGCCCCGGGCTCAACCTGGGAACTGCATTTTGAACTGGCAAACTAGAGTATTGTAGAGGGTAGTGGAATTTCCAGTGTAGCGGTGAAATGCGTAGAGATTGGAAGGAACATCAGTGGCGAAGGCGGCTACCTGGACAAATACTGACACTGAGGCACGAAAGCGTGGGGAGCAAACAGGATTAGATACCCTGGTAGTCCACGCCGTTA
+
GGGGGEGGGGGGGGGGGGGGGGGGGGGGGGGGGGGGGGGGGGGGGGGGGDGGGGGGGGGGGGGGGGGGGGGGGGGGGGGGGGGGGGGGGGGGGGGGGGGGGGGGGGGGGGGGGGGGGFGGGGGGGFGGGGGGGGGGGGGGGGGGGGGGFGGGGGAFGGGGGFGGGGGGFGGGGGGGGFGGGGGFGGGGGGCGDGGGGDGG:DGGFFFGGGFFGGFGGGGDGCFFFFFF@<5:EGG11<DBBBBFFFB?GBFFFF@A?<>9:6AF@07?B<ABFAF:BFFF0,
@M06628:26:000000000-CRM2J:1:1101:15710:5057 1:N:0:137
TACAGAGGGTGCAAGCGTTAATCGGAATTACTGGGCGTAAAGCGCGCGTAGGTGGTTTGTTAAGTCGGATGTGAAAGCCCAGGGCTCAACCTTGGAATTGCACCCGATACTGGCAGGCTAGAGTACGATAGAGGAGTGTGGAATTTCCTGTGTAGCGGTGAAATGCGTAGATATAGGAAGGAACATCAGTGGCGAAGGCGACACTCTGGATTGATACTGACACTGAGGTGCGAAAGCGTGGGGAGCAAACAGGATTAGATACCCTGGTAGTCCACGCCGTAA
+
GGGGGGGGGGGGGGGGGGGG@FGGGGGGGGGGGGGGGGEGGGGGGGGGGGGGGGGGGGGGGGGGGGGGGGGGGGGGGGGGGGGGGGGGGGGGGGGGGGGGGGGGGGGGGGGGGGGGGGGGGGGGFGDGGGGFGGGGGGGGGGGFGGGGGGGGGGGGGGGGGGGFGGE:BGGFGGGGGGGG=EGGGGGFEFGFD5@DGGGG@E:<;<?FGGFFGCFC7:79CECF?A?FFC:9CEGB:>FDFFF:>F?FF0>??:F<>2AAFBGF?1>8<2<AAFFF0>9>BB
@M06628:26:000000000-CRM2J:1:1101:15730:5068 1:N:0:137
TACAGAGGGTGCAAGCGTTAATCGGAATTACTGGGCGTAAAGCGCGCGTAGGTGGTTTGTTAAGTCGGATGTGAAAGCCCAGGGCTCAACCTTGGAATTGCACCCGATACTGGCAGGCTAGAGTACGATAGAGGAGTGTGGAATTTCCTGTGTAGCGGTGAAATGCGTAGATATAGGAAGGAACATCAGTGGCGAAGGCGACACTCTGGATTGATACTGACACTGAGGTGCGAAAGCGTGGGGAGCAAACAGGATTAGATACCCTGGTAGTCCACGCCGTAA
+
GGGGGGGGGFFGGGGGGGGG,CEGGGGGGGGGGGGGGGGGGGGGGGGG@CCCFFGGGGGGGGGGGGGGGGGGGGGGGGGGGGGGGGGGGGFGGGGGGGGGGGGGGGGGGGGGGGFGGGGGGGGFCFEGFGGGGFGG@<@DCFFFGGGGGGGGGGGGGG>EFFGGGGGGFGGGGGGF79EDEGGGFF?EGGGGGEGGGDGGFEGGFGFGGGFFGGG:>CFGFCF?F<FF?FF>GGCBFFFFFF>BFF?0D?@F<:):<?D9FA:CFB:35<2<2:5:BFBFFF
@M06628:26:000000000-CRM2J:1:1101:17362:5099 1:N:0:137
TACGAGGGGTGCAAGCGTTAATCGGAATTACTGGGCGTAAAGCGTGCGTAGGTGGTTTGTTAAGCAAGATGTGAAAGCCCCGGGCTCAACCTGGGAACTGCATTTTGAACTGGCAAACTAGAGTATTGTAGAGGGTAGTGGAATTTCCAGTGTAGCGGTGAAATGCGTAGAGATTGGAAGGAACATCAGTGGCGAAGGCGGCTACCTGGACAAATACTGACACTGAGGCACGAAAGCGTGGGGAGCAAACAGGATTAGATACCCTGGTAGTCCACGCCGTAA
+
GGGGGGGGGGGGGGGGGGGGGGGGGGGGGGGGGGGGGGGGGGGGGGGGGGGGGGGGGGGGGGGGGGGGGGGGGGGGGGGGGGGGGGGGGGGGGGGGGGGGGGGGGGGGGGGGGGGGGGGGGGGGGGGGGGGGGGGGGGGGGGGGGGGGGGGGGGGGGGGGGGGGGGGGFGGGGGGGGGGGGGGGGGGGGGGFGGGGGGGGFFGGFGFGGGFFGGGGGGGGGGGFFFFFFGFFGGGFFFFFFFFFFFFBFBFFFFFAFFFBGFGGFBFFAFFFFFBBFFFBFF
@M06628:26:000000000-CRM2J:1:1101:21036:5148 1:N:0:137
TACGGAGGGGGTTAGCGTTGTTCGGAATTACTGGGCGTAAAGCGCGCGTAGGCGGACTAGTCAGTCAGAGGTGAAATCCCAGGGCTCAACCCTGGAACTGCCTTTGATACTGCTAGTCTTGAGTTCGAGAGAGGTAAGTGGAATTCCGAGTGTAGAGGTGAAATTCGTAGATATTCGGAGGAACACCAGTGGCGAAGGCGACTTACTGGCTCGATACTGACGCTGGGTGCGAAAGTGTGGGGAGCAAACAGGATTAGGTACCCTGGTAGTCCACACCGTAAA
+
GGGGGEFEGGGFFGGGGCGGGGGGEGGGGFGFGGGGGGGFGECFGGGGGGEGGGGGGGGGGGFGGGGGGGGGGGGGGGGGGGGGGGGGGGGGGGGFGGGGGGGGGGGGGGGGGGGGGGFEGEFFGGGFCFGGECGGGFGGGGGGGFFGGGFGEFGCGGGGGGGCFFGFFGGGGGGGGGGGGGGGGFGGFGGFDGGGGGGGFFGDFGFGFFFFGGGC<CF7FGGFFF>7:DFBEEDB2*=BB1(311:8*8?>0)922)..093<@:6-64A9<3(40>?BFF
@M06628:26:000000000-CRM2J:1:1101:12681:5295 1:N:0:137
TACGAGGGGTGCAAGCGTTAATCGGAATTACTGGGCGTAAAGCGTGCGTAGGTGGTTTGTTAAGCAAGATGTGAAAGCCCCGGGCTCAACCTGGGAACTGCATTTTGAACTGGCAAACTAGAGTATTGTAGAGGGTAGTGGAATTTCCAGTGTAGCGGTGAAATGCGTAGAGATTGGAAGGAACATCAGTGGCGAAGGCGGCTACCTGGACAAATACTGACACTGAGGCACGAAAGCGTGGGGAGCAAACAGGATTAGATACCCTGGTAGTCCACGCCGTAA
+
GGGGGGGGGGGGGGGGGGGGGGGGGGGGGGGGGGGGGGGGGGGGGGGGGGGGGGGGGGGGGGGGGGGGGGGGGGGGGGFGGGGGGGGGGGGGGGGGGGGGGGGGGGGGGGGGGGGGGGGGGGGGGGGGGGGGGGGGGGGGGGGGGGGGGGGGGGGGGGGGGGGGGGGGFGGGFCFGGGGGGGGGGGGGF>CFGGGGGGGGFF<DFGFGGGF@GGGGGGGGGGFFFBFFFGFFGGGFFFDFFBFFFFFFFBFFFFFDB?FFGFGGFFFF>9<<<BFF0>22??
@M06628:26:000000000-CRM2J:1:1101:23438:5309 1:N:0:137
TACGGAGGGGGTTAGCGTTGTTCGGAATTACTGGGCGTAAAGCGCACGTAGGCGGATCGGAAAGTTGGGGGTGAAATCCCGGGGCTCAACCCCGGAACTGCCTCCAAAACTATCGGTCTAGAGTTCGAGAGAGGTGAGTGGAATTCCGAGTGTAGAGGTGAAATTCGTAGATATTCGGAGGAACACCAGTGGCGAAGGCGGCTCACTGGCTCGATACTGACGCTGAGGTGGTAAAGTGTGGGGAGCAAACAGGATTAGATACCCTGGTAGTCACCACCGTAA
+
GAFDGFCGDGGGF?FFFFFEFAEFEC7@C<FGGGFGGGGCDGFGGGEEGCGGDGG7>CGG74>EFG9FFGGGD7BAFGGFG+>>FFFGFFCGCFEGDGGGG8>8DFEGFGCFFBFCFBFFFF:@FFE7CFGG7F,<9<<FFGGGCGGFECF@CCF?F6<B+<CFGCFE>CDG9FG7CG85EECF*2:A:9981=ED:**:)5CC?C4+2*8FDDGFCDGC*/9BB05>?*)-+375<*/*0:;0(7(1C645(.964)))*68+*(..)--6-),,45380:
@M06628:26:000000000-CRM2J:1:1101:9466:5320 1:N:0:137
TACGAGGGGTGCAAGCGTTAATCGGAATTACTGGGCGTAAAGCGTTCGTAGGCGGTCTATTAAGCAAGATGTGAAAGCCCAGGGCTCAACCTTGGAACTGCATTTTGAACTGGTAGACTAGAGTACTGTAGAGGGTGGTGGAATTTCCAGTGTAGCGGTGAAATGCGTAGAGATTGGAAGGAACATCAGTGGCGAAGGCGGCCACCTGGACAGATACTGACGCTGAGGAACGAAAGCGTGGGGAGCGAACAGGATTAGATACCCTGGTAGTCCACGCCGTAA
+
GGGGFFGGGGGGGGGGGGGGGGGGGGGGGGGGGGGGGGGGGGGGGGGGGGGGGGGGGGGGGGGGGGGGGGGGGGGGFGEFGGFGGGFGGGGGGGGGGGGGGGGGGGGGGGGGGGGGGGGGGGGGGGEGGGGGGGGGGGGGGGGGGGGGGGGGGGGGGGGGGGGGGGGGFGGGGGGGGGGGGGGGGGGGGGGGGGGGGGGGFFDDFGFGGGFFGGGFFFGGGGGFFFFFFGFFGGGBBFFFFFFFFFFFGFFFFFFF?FFFFFFF??F?A2><<933>FF>FF
@M06628:26:000000000-CRM2J:1:1101:15522:5445 1:N:0:137
TACGAGGGGTGCAAGCGTTAATCGGAATTACTGGGCGTAAAGCGTGCGTAGGTGGTTTGTTAAGCAAGATGTGAAAGCCCCGGGCTCAACCTGGGAACTGCATTTTGAACTGGCAAACTAGAGTATTGTAGAGGGTAGTGGAATTTCCAGTGTAGCGGTGAAATGCGTAGAGATTGGAAGGAACATCAGTGGCGAAGGCGGCTACCTGGACAAATACTGACACTGAGGCACGAAAGCGTGGGGAGCAAACAGGATTAGATACCCTGGTAGTCCACGCCGTAA
+
GGGGGGGGGGGGGGGGGGGGCFGGGGGGGGGGGGGGGGGGGGGGGGGGGGGGGGGGGGGGGGGGGGGGGGGGGGGGGGGGGGGGGGGGGGGGGDGGGGGGGGGGGGGGGGGGGGGGGGGGGGGGGGGGGGGGGGGGGGGGGGGGGGGGGGGGGGGGGGGGGGGGGGGGFGGGGGGGGGFFGGGGGGGGGGCGGGGGGGGGFFGGFGFGFFFFGGGGGGGGGGGFFFFFFDFFGGGF?@BEDFFFFFBFGFFFFFFFF?DBGFFGFFFFF<<D)68B>@9BF?
@M06628:26:000000000-CRM2J:1:1101:23058:5458 1:N:0:137
TACGGAGGGGGTTAGCGTTGTTCGGAATTACTGGGCGTAAAGCGTACGTAGGCGGATTAGTAAGTTAGAGGTGAAATCCCAGGGCTCAACCTTGGAACTGCCTTTAATACTGCTAGTCTTGAGTTCGAGAGAGGTGAGTGGAATTCCAAGTGTAGAGGTGAAATTCGTAGATATTTGGAGGAACACCAGTGGCGAAGGCGGCTCACTGGCTCGATACTGACGCTGAGGTACGAAAGTGTGGGGAGCAAACAGGATTAGATACCCTGGTAGTCCACACCGTAA
+
GGGGGGGGGGGGGGGGGGGGGGGGGGGGGGGGGGGGGGGGGGGGGGGGGGGGGGGGGGGGGGGGFGGGGGGGGGGGGGGGGGGGGGGGGGGGGGGGGGGGGGGGGGGGGGGGGGGGGGGGGGGGGGGGGGGGEGFGGGGGGGGGGGGGGGGGGGGGGGGGGGGGGGGGFGGFGGGCGGGCEGGGGGGGGGGGGGGGGGGGBECDFGFGGG>FGGGGGDDGFGGFFBFFFGF?GGGFAFFF:?9<BFFFC?F?:?FF<49AFFGGFBFBFFA<>A??FDBFFF
@M06628:26:000000000-CRM2J:1:1101:16657:5516 1:N:0:137
TACGAGGGGTGCAAGCGTTAATCGGAATTACTGGGCGTAAAGCGTGCGTAGGTGGTTTGTTAAGCAAGATGTGAAAGCCCCGGGCTCAACCTGGGAACTGCATTTTGAACTGGCAAACTAGAGTATTGTAGAGGGTAGTGGAATTTCCAGTGTAGCGGTGAAATGCGTAGAGATTGGAAGGAACATCAGTGGCGAAGGCGGCTACCTGGACAAATACTGACACTGAGGCACGAAAGCGTGGGGAGCAAACAGGATTAGATACCCTGGTAGTCCACGCCGTAA
+
GGGGGGGGGGGGGGGGGGGGGGGGGGGGGGGGGGGGGGGGGGGGGGGGGGGGGGGGGGGGGGGGGGGGGGGGGGGGGGGGGGGGGGGGGGGGGGGGGGGGGGGGGGGGGGGGGGGGGGGGGGGGGGGGGGGGGGGGGGGGGGGGGGGGGGGGGDGGGGGGGGGGGGGGFDGGGGGGGGGGGGGGGGGGGGGGGGGGGGGGFFGG?GFGGGFFGGGGGGGGGGGFFFFFFGF?GGGFFFFFEFFFFFB?GFFFFFFADFFFGFFFFBFFFFFFFA?BFF>6??
@M06628:26:000000000-CRM2J:1:1101:7580:5542 1:N:0:137
TACGAGGGGTGCAAGCGTTAATCGGAATTACTGGGCGTAAAGCGTTCGTAGGCGGTTTGTTAAGCAAGATGTGAAAGCCCAGGGCTCAACCTTGGAACTGCATTTTGAACTGGCAAACTAGAGTACTGTAGAGGGTGGTGGAATTTCCAGTGTAGCGGTGAAATGCGTAGAGATTGGAAGGAACATCAGTGGCGAAGGCGGCCACCTGGACAGATACTGACGCTGAGGAACGAAAGCGTGGGGAGCGAACAGGATTAGATACCCTGGTAGTCCACGCCGTAA
+
GGGGGGGGGGGGGGGGGGGGGGGGGGGGGGGGGGGGGGGGGGGGGGGGGGGGGGG@FEGGGGGGGGGGGGGGGGGGGGGGGGGDGEFGGGGGGGGGGGGGGGFGGGGGGGGGGGGGGGGGGGGGGGGGCFGGGGGFECFFGGGGDGGGGGGFGGGGGGGGCFFGGGGDD>DGGFGGGGFGGFFGGFGFGFFCGGGGGGG5=>DGFGFGGCFFGCGGGGGGGGGFFF@@FGFFGGG>FFFF>09(-6965->@<?963?:<F<C<@:F?2:AD4A??F369<?
@M06628:26:000000000-CRM2J:1:1101:18756:5555 1:N:0:137
TACGGAGGGTGCAAGCGTTAATCGGAATTACTGGGCGTAAAGCGCACGTAGGTGGTTTGTTAAGTTGGATGTGAAAGCCCAGGGCTCAACCTTGGAACTGCATTCAAAACTGGCGAACTAGAGTATGGTAGAGGTGAGTGGAATTTCCTGTGTAGCGGTGAAATGCGTAGAGATGGGAAGGAACATCAGTGGCGAAGGCGACTCACTGGACCAATACTGACACTGAGGTGCGAAAGCGTGGGTAGCAAACAGGATTAGATACCCTGGTAGTCCACGCCGTAA
+
GGGGGFGGGFGGGGGGGFGGGGGGGGGGGGGGGGGGGGGGGGGGGGGGGGGGCFGGGGGGGGGGGGGGGGGGGGGGGGGGGGGGGGGGGGGGGGGGGGGGGGGFGGGGGGGGGGGGGGGGGGGGGGGGGGGFGGAFGGGGGGGGGGGGGGGGGGGGGGGGGGGGGGGEEGGGFGGGGGGGGGGGGGGFFFGGGGGGGGGGFFGGFFFGGDFFFFFCCFGGGGFFFBFFFFF6CEGFFBEBEF>FFFFBGFFF??FB<BFFFFEFFFFBBBDBBBFFBFBB??
@M06628:26:000000000-CRM2J:1:1101:10821:5687 1:N:0:137
TACGGAGGGTCCGAGCGTTAATCGGAATTACTGGGCGTAAAGCGCACGCAGGCGGTTTGTTAAGCTAGATGTGAAAGCCCTGGGCTCAACCTGGGAATTGCATTTAGAACTGGCAGGCTAGAGTTTTGGAGAGGGGAGTGGAATTCCAGGTGTAGCGGTGAAATGCGTAGATATCTGGAGGAACATCAGTGGCGAAGGCGACTCCCTGGTCAGTAACTGACGCTCATGTTCGAAAGGTGGGGTAGCGAACCGGATTAGGTACCCTGGTAGTCCACACCGTAA
+
GGGGGGGGGGGGGFEEGGGGGGGFGGGGGGGG9FFGGGGGFGGGGGGDGGGGGCECFGGGGGGGGGGGGGCGGGGGGGGGGFGDFGGG9FFGGGGGGGGFGGGGGFGGGGG,DFGGGGFGFFG9@FCEF7DFGGGEGG@>CGGGGGGGGFF>ECDG75CEGG;C@EEGAGGF7+>EGGGGECFGGGF7++195*:DE>FC)5C79C:FG7949C>>77?97C*.7;8BF:=0165,(//7596412(49()804@:2))-*-3<F?:8--5<B))(-5((44
@M06628:26:000000000-CRM2J:1:1101:10838:5691 1:N:0:137
TACGGAGGGTCCGAGCGTTAATCGGAATTACTGGGCGTAAAGCGCACGCAGGCGGTTTGTTAAGCTAGATGTGAAAGCCCTGGGCTCAACCTGGGAATTGCATTTAGAACTGGCAGGCTAGAGTTTTGGAGAGGGGAGTGGAATTCCAGGTGTAGCGGTGAAATGCGTAGATATCTGGAGGAACATCAGTGGCGAAGGCGACTCCCTGGTCAGTAACTGACGCTCATGTGCGAAAGTGTGGGTAGCGAACAGGATTAGATACCCTGGTAGTCCACACCGTAA
+
GGGGGGGGGGGGGGGGGGGGGGGGGGGGGGGGGGGGGGGGGGGGGGGGGGGGGGGGGGGGGGGGGGGGGGGGGGGGGGGGGGGGGGGGGGGGGGGGGGGGGGGGGGGGGGGGGGGDGGGGGGGGGGGGGGGGGGGGDGGGGGGGGGGGGGGGGGGGGGGGGGFGGGGGFGGGGGGGGGGGGEGGGGGGGGGGGGGGGEGGFFGGFGFGFGFFFCGGGFGGGGGFFFFBFGFBDGGBBFFFFFFFFFFFGFE4<?F<?FFFFDFGFF@?B45AAD?BFD66BB
@M06628:26:000000000-CRM2J:1:1101:20813:5698 1:N:0:137
TACGAGGGGTGCAAGCGTTAATCGGAATTACTGGGCGTAAAGCGTTCGTAGGCGGTTTGTTAAGCAAGATGTGAAAGCCCAGGGCTCAACCTTGGAACTGCATTTTGAACTGGCAAACTAGAGTACTGTAGAGGGTGGTGGAATTTCCAGTGTAGCGGTGAAATGCGTAGAGATTGGAAGGAACATCAGTGGCGAAGGCGGCCACCTGGACAGATACTGACGCTGAGGAACGAAAGCGTGGGGAGCGAACAGGATTAGATACCCTGGTAGTCCACGCCGTAA
+
GGGGGGGGGGGGGGGGGGGGGGGGGGGGGGGGGGGGGGGGGGGGGGGGGGGGGGGGGGGGGGGGGGGGGGGGGGGGGGGGGGGGGGGGGGGGGGGGGGGGGGGGGGGGGGGGGGGGGGGGGGGGGGGGGGGGGGGGGGGGGGGGGGGGGGGGGGGGGGGGGGGGGGGEDGDGGGGGGGGGGGGGGGGGGGGGGGGGGGGGFFGGFGFGGGFFGGGGGFGGGGG:DFFFFGFFGGGB:EFFFFF?FFFFCBEFFFFF<<AACBCF??F?<AFB<AFFFFFFFF
@M06628:26:000000000-CRM2J:1:1101:4672:5701 1:N:0:137
TACAGAGGGTGCAAGCGTTAATCGGAATTACTGGGCGTAAAGCGCGCGTAGGTGGTTTGTTAAGTCGGATGTGAAAGCCCAGGGCTCAACCTTGGAATTGCACCCGATACTGGCAGGCTAGAGTACGATAGAGGAGTGTGGAATTTCCTGTGTAGCGGTGAAATGCGTAGATATAGGAAGGAACATCAGTGGCGAAGGCGACACTCTGGATTGATACTGACACTGAGGTGCGAAAGCGTGGGGAGCAAACAGGATTAGATACCCTGGTAGTCCACGCCGTAA
+
GGGAEGFDCGGGGFGGGFG@CFGGGEGFGGGGGGFGGGGGGGCCCFGGFCFGGGGCFFEGDFCEGGEGGGGEFGGGGCFECGGGEGGFEEFGFEFACFGGGECFCCFFGGGGGFGGGGFEGGCGGGGGGGE;DBEBGGGGGCGF@GB;EGCGECGGGE:B5BCGEGGC;DCFEFEGG7CC*<C>7F?CFGGFDEECDEDEE57<?FFFGDFFGGGGFGGCFGGF@B:FFGF67CDBBEEB:606(404C<>:?:?4<<<67<+0723(:98A<AFFB>>B:?
@M06628:26:000000000-CRM2J:1:1101:10825:5710 1:N:0:137
TACGGAGGGTCCGAGCGTTAATCGGAATTACTGGGCGTAAAGCGCACGCAGGCGGTTTGTTAAGCTAGATGTGAAAGCCCTGGGCTCAACCTGGGAATTGCATTTAGAACTGGCAGGCTAGAGTTTTGGAGAGGGGAGTGGAATTCCAGGTGTAGCGGTGAAATGCGTAGATATCTGGAGGAACATCAGTGGCGAAGGCGACTCCCTGGTCAGTAACTGACGCTCATGTGCGAAAGTGTGGGTAGCGAACAGGATTAGATACCCTGGTAGTCCACACCGTAA
+
GGGGGGGGGGGGGGGGGGGGGGGGGGGGGGGGGGGGGGGGGGGGGGGGGGGGGGG:FGGGGGGGGGGGGGGGGGGGFGGGGGGGGGGGGGGGGGGGGGGGGGGGGGGGGGGGGGGGGGGGGGGGGFGFGGGFGGGGGGGFGGGGGGGGGGGGGGGGGGGGGGGFGGGGFGGGGC+=FCGGGGGGGFGGGGGFGGGGGGGGFF:DFGFFGGFFGGGGFGFGGGD;E9@?B7@?GGGFFFFFF?BFFF6977B?B:6<??<BFFGFF:F:AFFABA??F:04:<
@M06628:26:000000000-CRM2J:1:1101:17285:5733 1:N:0:137
TACGGAGGGTCCGAGCGTTAATCGGAATTACTGGGCGTAAAGCGCACGCAGGCGGTTTGTTAAGCTAGATGTGAAAGCCCTGGGCTCAACCTGGGAATTGCATTTAGAACTGGCAGGCTAGAGTTTTGGAGAGGGGAGTGGAATTCCAGGTGTAGCGGTGAAATGCGTAGATATCTGGAGGAACATCAGTGGCGAAGGCGACTCCCTGGTCAGTAACTGACGCTCATGTGCGAAAGTGTGGGTAGCGAACAGGATTAGATACCCTGGTAGTCCACACCGTAA
+
GGGGGGGGGGGGGGGGGGGGGGGGGGGGGGGGGGGGGGGGGGGGGGGGGGGGGGGFGGGGGGGGGGGGGGGGGGGGGGGGGGGGGGGGGGGGGGGGGGGGGGGGGGGGGGGGGGGGGGGGGGGGGGGGGGGGGGGGGGGGGGGGGGGGGGGGGGGGGGGDFFFFGGGGFGGGGGGGGGGGGGGGGFE?FFGGGGGGGGGGDFGGFGFGGGFFGGGGGFFF429:DBF=FGFBEGGB2=@BD:996?BFG>FFFF6A??<>FBGFF<F:2:AD9B<0?B62::
@M06628:26:000000000-CRM2J:1:1101:23168:5787 1:N:0:137
TACGAGGGGTGCAAGCGTTAATCGGAATTACTGGGCGTAAAGCGTTCGTAGGCGGTCTATTAAGCAAGATGTGAAAGCCCAGGGCTCAACCTTGGAACTGCATTTTGAACTGGTAGACTAGAGTACTGTAGAGGGTGGTGGAATTTCCAGTGTAGCGGTGAAATGCGTAGAGATTGGAAGGAACATCAGTGGCGAAGGCGGCCACCTGGACAGATACTGACGCTGAGGAACGAAAGCGTGGGGAGCGAACAGGATTAGATACCCTGGTAGTCCACGCCGTAA
+
GGGG<,CFEBFGGGGGGGGCDEFGGGGGGG,FGGGGGGGGGGGGB@FG,FFGGGGGGD9FGG<FFA8FGGGGGGGGGGGGG=FGGGGGGGG8FGGG98=CFGGFDE<FGGGGGF9<FGGCGGGG9F,E,EEGGGG63@FFGGGGG9F,3EGGGGFGGGGGGGGGGGGGFGGCGGG,D<EGGGGGG@FGGGGGGGGGGGGGFF5)8FFGGFF?5FGGGGGGG=DEE>FF?*7:GGGFFFFF@B>BBF6>C>BFFFFF?<A<FAGFFBFF<AAB9>??FF,7:<
@M06628:26:000000000-CRM2J:1:1101:11861:5794 1:N:0:137
TACGGAGGGTGCAAGCGTTAATCGGAATTACTGGGCGTAAAGCGTACGCAGGCGGTTTGTTAAGCGAGATGTGAAAGCCCCGGGCTCAACCTGGGAACTGCATTTCGAACTGGCAAACTAGAGTGTGATAGAGGGTGGTAGAATTTCAGGTGTAGCGGTGAAATGCGTAGAGATTTGAAGGAATACCGATGGCGAAGGCAGCCACCTGGGTCAACACTGACGCTCATGTACGAAAGCGTGGGGAGCAAACAGGATTAGATACCCTGGTAGTCCACGCCGTAA
+
GGGGD>FGGGGGGGGGGGGGGGGGFGGGGGGGGGGGGGGGGGGGGDFGCFGGGGGGGGGGGGGGF:?CEGGFFGGGGGGG+CFGGGGGCGGFGGGGGGGGGGGGG@FGGGGGGGGGGGGDCFFD33@3@=AFGGGFEGG9ECF@FFG9;9FGGFFGGDGGGGGGFC**29CCGG,:CGGEFGG8CCE5=?CEGCGGGEG=BFCCFGFGD30)*7*>DGF7CGGFD>*=/:BBDGGF?:>:B>B?;>FFG?FFFB6<2424:>GFF7>?A)8<2)<:>:04:?
@M06628:26:000000000-CRM2J:1:1101:23179:5804 1:N:0:137
TACGAGGGGTGCAAGCGTTAATCGGAATTACTGGGCGTAAAGCGTTCGTAGGCGGTCTATTAAGCAAGATGTGAAAGCCCAGGGCTCAACCTTGGAACTGCATTTTGAACTGGTAGACTAGAGTACTGTAGAGGGTGGTGGAATTTCCAGTGTAGCGGTGAAATGCGTAGAGATTGGAAGGAACATCAGTGGCGAAGGCGGCCACCTGGACAGATACTGACGCTGAGGAACGAAAGCGTGGGGAGCGAACAGGATTAGATACCCGGGTAGTCCACGCCGTAA
+
GGGGFGDEEFGGGGGGGGGGGCGGGGGGGGGFGGGGGGEGGGGGFGGGGGGGGEGGGGGFGGGGGGG8BFGGGGFFFGGGGGGGGCFFGGGGGGGGGGGFGFGEECFGFGFGGFFFFGG9DGGFDFDGA9DFFGGFFFFFEGFFFGF;9@FGFGGGGGGBCG;D99B15*;CFFDE6<C?=FFC:C6<CAF8?EGGG75E>3>5@FFFD4::<F>7::FFF=3.<9>F:CFBGGGFFFB>E>>?912654BF?F46)449:<?8)4>>1:2:)-.,459>14
@M06628:26:000000000-CRM2J:1:1101:12178:5903 1:N:0:137
TACGGAGGGGGTTAGCGTTGTTCGGAATTACTGGGCGTAAAGCGTACGTAGGCGGATTGGAAAGTTGGGGGTGAAATCCCAGGGCTCAACCCTGGAACTGCCTCCAAAACTATCAGTCTAGAGTTCGAGAGAGGTGAGTGGAATTCCAAGTGTAGAGGTGAAATTCGTAGATATTTGGAGGAACACCAGTGGCGAAGGCGGCTCACTGGCTCGATACTGACGCTGAGGTACGAAAGTGTGGGGAGCAAACAGGATTAGATACCCTGGTAGTCCACACCGTAA
+
GGGGGGGGGGGGGGGGGGGGGGGGGGGGGGGGGGGGGGGGGGGGGGGGGGGGGGGGGGGGGGGGGGGGGGGGGGGGGGGGGGGGGGGGGGGGGGGGGGGGGGGGGGGGFGGGGGGGGGGGGGGGGGGGGGGCGGDFGGGGGGGGGGGGGGGFGGGGGGGGGGGGGGGGFGGGGGGGGGGGGGGGGGGGGGGGGEGGGGGGE>GGFGFGGGFFGGDGDGFFGGGFDFFFFGF0CFG><@==DF>BFBFFG?>F<<?9>7<BFFCGF(7:BFA<4<?B6B>?:?
@M06628:26:000000000-CRM2J:1:1101:20355:5915 1:N:0:137
TACGGAGGGTCCGAGCGTTAATCGGAATTACTGGGCGTAAAGCGCGCGTAGGTGGATTGGTCAGTCAGATGTGAAAGCCCAGGGCTCAACCTTGGAACTGCATCTGATACTGCTAGTCTAGAATACAGTAGAGGGTAGTGGAATTTCCTGCGTAGCGGTGAAATGCGTAGATATAGGAAGGAACACCAGTGGCGAAGGCGACCACCTGGACTAATATTGACACTGAGGTGCGAAAGCGTGGGGAGCAAACAGGATTAGATACCCTGGTAGTCCAGGCCGTAA
+
GGGGGGGGGGGGGGGGGGGGGGGGGGGGGGGGGGGGGGGGGFGGGGGGGGGGGGGGGGGGGGGGGGGGGGGGGGGGGGGGGGGGGGGGGGGGGGGGGGGGGGGGGGGGGGGGGGGGGGGGGGGGGGGGGGGFFFGGGGGGGGGGGGGGGGGGGGGGGGGGGGGGGFGGBCCGFFGGGGGGGGGGGGEGGEGGGGGGGGGGF5<DFDFGFGFF6=FDGDFGGFC<?AFF?C?>GGDFFF>EE>F?9>F?GFFFB?@D<?>BFF6@=:@B99AF<A0(3)39<?
@M06628:26:000000000-CRM2J:1:1101:12179:5922 1:N:0:137
TACGGAGGGGGTTAGCGTTGTTCGGAATTACTGGGCGTAAAGCGTACGTAGGCGGATTGGAAAGTTGGGGGTGAAATCCCAGGGCTCAACCCTGGAACTGCCTCCAAAACTATCAGTCTAGAGTTCGAGAGAGGTGAGTGGAATTCCAAGTGTAGAGGTGAAATTCGTAGATATTTGGAGGAACACCAGTGGCGAAGGCGGCTCACTGGCTCGATACTGACGCTGAGGTACGAAAGTGTGGGGAGCAAACAGGATTAGATACCCTGGTAGTCCACACCGTAA
+
GGGGGGGGGGGGGGGGGGGGGGGGGGGGGGGGGGGGGGGGGGGGGGGGGGGGGGGGGGGGGGGGG9EGGGGGGGGGGGGGGGGGGGGGGGGGGGGGGGGGGGGGG7FGGGGGGGGGGGGGGGGGGFGGGGGGGGGGGGGGGGGGGGGGGGGGGGGGGGGGGGGGGGGGFGGGGGGGGGGGDGGGGGGGGGGGGGGGGGGGBBDDFGFGGGFFGGGGGGGF4CGFF>FFFGB:GGGFDFFFFF;BFFFFGFF?<6F9?FFFGBFGF<F>AF):9BFF6BBFFB
@M06628:26:000000000-CRM2J:1:1101:18787:6214 1:N:0:137
TACAGAGGGTGCAAGCGTTAATCGGAATTACTGGGCGTAAAGCGCGCGTAGGTGGTTTGTTAAGTCGGATGTGAAAGCCCAGGGCTCAACCTTGGAATTGCACCCGATACTGGCAGGCTAGAGTACGATAGAGGAGTGTGGAATTTCCTGTGTAGCGGTGAAATGCGTAGATATAGGAAGGAACATCAGTGGCGAAGGCGACACTCTGGATTGATACTGACACTGAGGTGCGAAAGCGTGGGGAGCAAACAGGATTAGATACCCTGGTAGTCCACGCCGTAA
+
GGGGGGGGGGGGGGGGGGGGGGGGGGGGCGGGGGGGGGGGGGGGGGGGGGGGFGGG?FGGGGGGGGGGGGGGGGGGGGFGFC@FGGGGGGGC9FGGCGGGGGGF@FDGGGDGDGGGGGGGGGGGEGGEC7BEGG@FFGGGGGGGEFFGGGGGGGGGGGGGGGGGGGG:?GCCGG@?FGGGEGGGGGGFGGDGGGGGGGGGFF<C?GFGGGFFGGGGFFGGG6FFF>?@:<?>GGDFF@5BFBFBBFFFFFFFBBFFFFFFGFFFF?F?A<>B<D<:B<>61:
@M06628:26:000000000-CRM2J:1:1101:18536:6276 1:N:0:137
TACGGAGGGTCCGAGCGTTAATCGGAATTACTGGGCGTAAAGCGTACGTAGGTGGTTTGTTAAGTTGGATGTGAAAGCCCAGGGCTCAACCTTGGAACTGCATTCAAAACTGATGAGCTAGAGTATGGTAGAGGTAAGTGGAATTTCCTGTGTAGCGGTGAAATGCGTAGAGATGGGAAGGAACATCAGTGGCGAAGGCGACTTACTGGACCAATACTGACACTGAGGTACGAAAGCGTGGGTAGCAAACAGGATTAGATACCCTGGTAGTCCACGCCGTAA
+
GGGGGGGGGGGGGGGGGGGGGGGGGGGGGGGGGGGGGGGGGGGGGGGGFGGGGGGGGGGGGGGGGGGGGGGGGGGGGGGGGGGGGGGGGGGGGGGGGGGGGGGGGGGGGGGGGGGGGGGGGGGGGGGGGGGGGGGGGGGGGGGGGGGGGGGGGGGGGGGGGGGGGGGGFGGGGFGGGGGGGGGGGGGGGGGGGGGGGGGGFFGD=DFGGGFFGGGGGGGGGCFFFFFFFGFFGGGFFFFFFFFFFFBFGFFFFFFFFFFFGAFGFFFFFFFFFFFF>FB1<?
@M06628:26:000000000-CRM2J:1:1101:7446:6450 1:N:0:137
TAAGAGGGGTGCAAGCGTTAATCGGAATTACTGGGCGTAAAGCGTGCGTAGGTGGTTTGTTAAGCAAGATGTGAAAGCCCCGGGCTCAACCTGGGAACTGCATTTTGAACTGGCAAACTAGAGTATTGTAGAGGGTAGTGGAATTTCCAGTGTAGCGGTGAAATGCGTAGAGATTGGAAGGAACATCAGTGGCGAAGGCGGCTACCTGGACAAATACTGACACTGAGGCACGAAAGCGTGGGGAGCAAACAGGATTAGATACCCTGGTAGTCCACGCCGTAA
+
GGGGGGGGGGGGGGGGGGGGGGGGGGGGGGGGGGGGGEFGGGGGGGGGGGGGFFGFGGGGGGGGFGFGFFGGGGGGGGGGGGGGGGGGGGGGGGGGGGGGGGGGGGGGGGGGGGGGGGGGGGGFGGGGGGGGGGDFFGGGGGGGGGGGGGEFGGGGGGGGGGGCFGGEEDGDFGGGGGGGGGGGGGGFG;ECGGGGGGGGFFGGFGFGGFFFFFGGFGGFGFGF?>FFFDFFGGGB<FFFEBF69BFFF1>F?F@AF?DAFFFFF:<7AFFFAFFBFFF>B<
@M06628:26:000000000-CRM2J:1:1101:26387:6510 1:N:0:137
TACGGAGGGGGTTAGCGTTGTTCGGAATTACTGGGCGTAAAGCGTACGTAGGCGGATTGGAAAGTTGGGGGTGAAATCCCAGGGCTCAACCCTGGAACTGCCTCCAAAACTATCAGTCTAGAGTTCGAGAGAGGTGAGTGGAATTCCAAGTGTAGAGGTGAAATTCGTAGATATTTGGAGGAACACCAGTGGCGAAGGCGGCTCACTGGCTCGATACTGACGCTGAGGTACGAAAGTGTGGGGAGCAAACAGGATTAGATACCCTGGTAGTCCACACCGTAA
+
GGGGGGGGGGGGGGGGGGGGGGGGGGGGGGGGGGGGGGGGGGGGGGGGGGGGGGGGDGFGGGFGGGGGGGGGGGGGGGGGGGGGGGGGGGGGGGGGGGGGGGGGGGGFFGGG9FDFGGGGGGGGGGDFGGEFGGGGGGGGGGGGGGGGDFFFEEBFGGGGGGGGGGGGFGGGG+CFGG?GGGGGGGEFFF6CDE8DEGCGF>DGFGFGG4>FG35DGGGGGDG@FFFFFGF?*1>>AF?F@?;031??C?FFF<?A?>DBDFFGFF@(:24<A<?0<>;B??
@M06628:26:000000000-CRM2J:1:1101:25267:6628 1:N:0:137
TACGGAGGGGGTTAGCGTTGTTCGGAATTACTGGGCGTAAAGCGTACGTAGGCGGATTGGAAAGTTGGGGGTGAAATCCCAGGGCTCAACCCTGGAACTGCCTCCAAAACTATCAGTCTAGAGTTCGAGAGAGGTGAGTGGAATTCCAAGTGTAGAGGTGAAATTCGTAGATATTTGGAGGAACACCAGTGGCGAAGGCGGCTCACTGGCTCGATACTGACGCTGAGGTACGAAAGTGTGGGGAGCAAACAGGATTAGATACCCTGGTAGTCCACACCGTAA
+
GGGGGGGGGGGGGGGGGGGGGGGGGGGGGGGGGGGGGGGGGGGGGGGGGGGGGGGGGGGGGGGGGGGGGGGGGGGGGGGGGGGGGGGGGGGGGGGGGGGGGGGGGGFGGGGGGGGGGGGFFGGEGGGGGGGGGGGGGGGGGGGGGGGGFGC@CFGGGGGGGGGGGGGGFGGGGGGGGGGGGGGGGGGGGGGGGGGGGDGGE@GDFGFGGGFFG<FDGGGFGGDBFBFFFGFFGGD94@=FFFFBF><0FFFFFFFBF264:BC:FFFB2)4AA28:?F0,8?
@M06628:26:000000000-CRM2J:1:1101:23962:6669 1:N:0:137
TACGGAGGGGGTTAGCGTTGTTCGGAATTACTGGGCGTAAAGCGTACGTAGGCGGATTGGAAAGTTGGGGGTGAAATCCCAGGGCTCAACCCTGGAACTGCCTCCAAAACTATCAGTCTAGAGTTCGAGAGAGGTGAGTGGAATTCCAAGTGTAGAGGTGAAATTCGTAGATATTTGGAGGAACACCAGTGGCGAAGGCGGCTCACTGGCTCGATACTGACGCTGAGGTACGAAAGTGTGGGGAGCAAACAGGATTAGATACCCTGGTAGTCCACACCGTAA
+
GGGGGCGGGGGGGGGGGGGGGGGGGGGGGGGGGGGGGGGGGGGGGGGGGGGGGGGGCGGGFGGFGGGGGGGGGGGGGGGGGGGGGGGGGGGDFFGGGGGGGGGGGGGGGGGGGGGGGGGDFFGGGGGGGGGFGGGGGGGGFGGGGGGGDGGGFCFGGGGGGGGGFGGFFGGGGGGGGGGFGGGGGGGFGGGGGGDDGGGGFEDGFGFGGGFFGCFGGGG?<EGFFFF>?DFFGGGFFFFBEFF?;F?BC?FFB0):?2)6?AFGFFF:<A<6--48?B>2?B
@M06628:26:000000000-CRM2J:1:1101:16878:6747 1:N:0:137
TACGGAGGGGGTTAGCGTTGTTCGGAATTACTGGGCGTAAAGCGTACGTAGGCGGATTGGAAAGTTGGGGGTGAAATCCCAGGGCTCAACCCTGGAACTGCCTCCAAAACTATCAGTCTAGAGTTCGAGAGAGGTGAGTGGAATTCCAAGTGTAGAGGTGAAATTCGTAGATATTTGGAGGAACACCAGTGGCGAAGGCGGCTCACTGGCTCGATACTGACGCTGAGGTACGAAAGTGTGGGGAGCAAACAGGATTAGATACCCTGGTAGTCCACACCGTGA
+
GGGGGGGGGGGGGGGGGGGGGGGGGGGGGGGGGGGGGGGGGGGGGGGGGGGGGGGGGGGGGGGGGGGGGGGGGGGGGGGGGGGGGGGGGGGGGGGGGGGGGGGGGGGGGGGGGGGGGGGGGGGGGGGGGGGGGGGGGGGGGGGGGGGGGGGGGGGGGGGGGGGGGGGGFGGGGGGGGGGGGGGGGGGGCGGGGGGGGGGGFFDGFGFGGGF?DDGFGGDGGGGFFFFFFGFFGGGFFFBFFFF6>BFFGFFFFFFF<BADGFFGF?F?FFB<4AFFFFF:(-
@M06628:26:000000000-CRM2J:1:1101:27852:6996 1:N:0:137
TACGAGGGGTGCAAGCGTTAATCGGAATTACTGGGCGTAAAGCGTGCGTAGGTGGTTTGTTAAGCAAGATGTGAAAGCCCCGGGCTCAACCTGGGAACTGCATTTTGAACTGGCAAACTAGAGTATTGTAGAGGGTAGTGGAATTTCCAGTGTAGCGGTGAAATGCGTAGAGATTGGAAGGAACATCAGTGGCGAAGGCGGCTACCTGGACAAATACTGACACTGAGGCACGAAAGCGTGGGGAGCAAACAGGATTAGATACCCTGGTAGTCCACGCCGTAA
+
GGGG9FGGGGGGGGGGGGGGGGGGGGGGGGGGGGGGGFEGGGGGGGGGGEFGEGGFGGGGGGGGGGGGFGGGGGGGGGGGGGGGGGGGGGDEGGGGFGGGGGGGGGGGGGGGGFFC=FGGGGFGGGGGG,DCFGDFFD>DDFFFGGGCFFGGGGGGGGGGGGFGGGGEBGGGGGEGGGGGGGGGGCFGGGFGDEG3ECDC>EGG5>@FGGFFGFCGGGGGG+>6=AF>F5<8CCGBBEFFFF9?FF?:F?F@?BF<3><4:9@CF?>B2)8<<><16FB;13
@M06628:26:000000000-CRM2J:1:1101:27845:7019 1:N:0:137
TACGAGGGGTGCAAGCGTTAATCGGAATTACTGGGCGTAAAGCGTGCGTAGGTGGTTTGTTAAGCAAGATGTGAAAGCCCCGGGCTCAACCTGGGAACTGCATTTTGAACTGGCAAACTAGAGTATTGTAGAGGGTAGTGGAATTTCCAGTGTAGCGGTGAAATGCGTAGAGATTGGAAGGAACATCAGTGGCGAAGGCGGCTACCTGGACAAATACTGACACTGAGGCACGAAAGCGTGGGGAGCAAACAGGATTAGATACCCTGGTAGTCCACGCCGTAA
+
GGGGGGGGGGGGGGGGGGGGGGGGGGGGGGGGGGGGGGGGGGGGFGGGGGGGGGGGGGGGGGGGGGGGGGGGGGGGGGGGGGGGGEFGGGGGGGGGGGGGGGGGGGGGGGGGGGGGGGGGGGGGGGGGGGGGGGGGGGGGCGGGGFFGGGGGGGGGGGGGGGGGFGGGFGGGGFFFGGGGGGGGGGGGGGGGGGGGGGGGFFGGFGFGGGFFGFGFGGFFG+C?FFFFFGFFGGGFFEFFF>B:>FF:G?FFFFFF?<AFG<FGF:8>ABFB<A<:,<;96:
@M06628:26:000000000-CRM2J:1:1101:11952:7065 1:N:0:137
TACGAGGGGTGCAAGCGTTAATCGGAATTACTGGGCGTAAAGCGTGCGTAGGTGGTTTGTTAAGCAAGATGTGAAAGCCCCGGGCTCAACCTGGGAACTGCATTTTGAACTGGCAAACTAGAGTATTGTAGAGGGTAGTGGAATTTCCAGTGTAGCGGTGAAATGCGTAGAGATTGGAAGGAACATCAGTGGCGAAGGCGGCTACCTGGACAAATACTGACACTGAGGCACGAAAGCGTGGGGAGCAAACAGGATTAGATACCCTGGTAGTCCACGCCGTAA
+
GGGGFEGGGGGGGGGGGGGGCFGGGGGGGGGGGGGGGGGGGGGGGGGGGGGGGGGGGGGGGGGGGGGGGGGGGGGGGGGGGGGGGGGGGGGGGGGGGGGGGGGGGGGGGGGGGGGAFGGGGGGGGFGGGGGGGGGGGGGGGGGGGGGGGGGGGGGGGGGGGGGGGGGGFGGGGGGGGGGGGGGGGGGGGGGGGGGGGGGGFFGDFGFGGGFFGGGGGGGGGGFFFFFFFCFBGEGFFFFFFFFFFFBFG?FFFFFFFFF<:<CFFFFFFFFF9>>:BFFBB?
@M06628:26:000000000-CRM2J:1:1101:13580:7188 1:N:0:137
TACGGAGGGTCCGAGCGTTAATCGGAATTACTGGGCGTAAAGCGCACGCAGGCGGTTTGTTAAGCTAGATGTGAAAGCCCTGGGCTCAACCTGGGAATTGCATTTAGAACTGGCAGGCTAGAGTTTTGGAGGGGGAGTGGAATTCCAGGTGTAGCGGTGAAATGCGTAGATATCTGGAGGAACATCAGTGGCGAAGGCGACTCCCTGGTCAGTAACTGACGCTCATGTGCGAAAGTGTGGGTAGCGAACAGGATTAGATACCCTGGTAGTCCACACCGTAAA
+
GGGGGGGGGGGGGGGGGGGG8FFGGGGGGGGGGGGGGGGGGGGGGEGGGGGGGGGFFDGGGGGGGGGGGGGGGGGGGGGGGGGGGGGGGGGGGGGGGGGGGGGGGGGGGGGGFGGGGGGGGGGFFGGGGGGGGGDGGGGFFGGGGGFGFGGF;CGGGGGGGGGGFGCEE<FFGGGGGGGGDGCFGGGFFFFEGGGDG>ECBDD<@D@GFG457:DFG7067E3;D2==FFD:CEGAF6FF:-6?:;FFDFFFB:72<)44:?D6<:F948<BA)(4:E??FB
@M06628:26:000000000-CRM2J:1:1101:16631:7308 1:N:0:137
TACGAGGGGTGCAAGCGTTAATCGGAATTACTGGGCGTAAAGCGTGCGTAGGTGGTTATTTAAGCAAGATGTGAAAGCCCCGGGCTCAACCTGGGAACTGCATTTTGAACTGGGTAACTAGAGTTTTGTAGAGGGTAGTGGAATTTCCAGTGTAGCGGTGAAATGCGTAGAGATTGGAAGGAACATCAGTGGCGAAGGCGGCTACCTGGACAAAGACTGACACTGAGGCACGAAAGCGTGGGGAGCAACCAGGATTAGATACCCTGGTAGTCCACGCCGTAA
+
GGGGDGGGGGGGGGGGGGGGGGGGGGGGGGGGGGGGGGGGGGGGCGGGGGGGEGGGGGGGGGGGGGGGGGGGGGGGGGGGGGGGGGGGGGFGGGGGGGGGGGGGGGGGGGGGGGGGGGGGGGGFFGGGGGGGGGGEGGGGGGGGGGGGGGGGGGGGGGGGGGGFGGGGFGGGFGGFGGGGGGGGGGGGGGGGDDGGGGFGFF:C@FFGGGFFGG<7C*7CFDGFFFFFFCF?GGG17B)<DB>BFBFF*(8>B<?A?<AAF)<CFBFFF<3>6<?FBF>>F?
@M06628:26:000000000-CRM2J:1:1101:21743:7354 1:N:0:137
TACGGAGGGTCCGAGCGTTAATCGGAATTACTGGGCGTAAAGCGCGCGTAGGTGGATTGGTCAGTCAGATGTGAAAGCCCAGGGCTCAACCTTGGAACTGCATCTGATACTGCTAGTCTAGAATACAGTAGAGGGTAGTGGAATTTCCTGTGTAGCGGTGAAATGCGTAGATATAGGAAGGAACACCAGTGGCGAAGGCGACTACCTGGACTGATATTGACACTGAGGTGCGAAAGCGTGGGGAGCAAACAGGATTAGATACCCTGGTAGTCCACGCCGTAA
+
GGGGGGGGGGGGGGGGGGGGCGGGGGGGGGGGGGGGGGGGGGGGGGGGGGGGGGGGGGGGGGGGGGGGGGGGGGGGGGGGGGGGGGGGGGGGGGGGGGGGGGGGGGGGGGGGGGGGGGGGGGGGGGGGGGGGGGGGGGGGGGGGFFGGFGGGGGGGGGGGGGGGGGGGFGGFGGGGGGGGGGFGGG5CCGGGGGGGGGGGFFGGFGFGGGFFDGGGGGGGGGGFFFFFFGFFGGGBFFEFFFFFFFBFGFFF0.<A?FBFGFGD??FFFFFBAA<?FFF>18
@M06628:26:000000000-CRM2J:1:1101:21737:7373 1:N:0:137
TACGGAGGGTCCGAGCGTTAATCGGAATTACTGGGCGTAAAGCGCGCGTAGGTGGATTGGTCAGTCAGATGTGAAAGCCCAGGGCTCAACCTTGGAACTGCATCTGATACTGCTAGTCTAGAATACAGTAGAGGGTAGTGGAATTTCCTGTGTAGCGGTGAAATGCGTAGATATAGGAAGGAACACCAGTGGCGAAGGCGACTACCTGGACTGATATTGACACTGAGGTGCGAAAGCGGGGGGAGCAAACAGGATGAGATACCCTGTTAGTCGACGCCGTAA
+
GGGGGDGGGGFGGGGGGGGG,EFFGGGGGGGGGGGGGGGGDAGGGGGGGGGGGGGGGFGGGGGGGGGGGGGGGCGGGGGGFFGEGEGCGCFGFGGGGGGGGDGDFGGGFGGGGGGCFGGGGGGGFGFGGGGGGGGFGGEFGCFGGGGGGGGFGGGCGCECG?DFFGGGFGGFFFFGGFGCEEFGCFCFCCFFGGGGDCCEAB5DF4FGCFF?FFGGFFGCF7CFFF4@FGFFGD79()).51((-11?*()04:F(3:24:AF@?2)).:AB((49(736<:
@M06628:26:000000000-CRM2J:1:1101:21604:7492 1:N:0:137
TACGAGGGGTGCAAGCGTTAATCGGAATTACTGGGCGTAAAGCGTGCGTAGGTGGTTTGTTAAGCAAGATGTGAAAGCCCCGGGCTCAACCTGGGAACTGCATTTTGAACTGGCAAACTAGAGTATTGTAGAGGGTAGTGGAATTTCCAGTGTAGCGGTGAAATGCGTAGAGATTGGAAGGAACATCAGTGGCGAAGGCGGCTACCTGGACAAATACTGACACTGAGGCACGAAAGCGTGGGGAGCAAACAGGATTAGATACCCTGGTAGTCCACGCCGTAA
+
GGGGGGGGGGGGGGGGGGGGFGGGGGGGGGGGGGGGGGGGGGGGGGGGGGGGGGGGGGGGGGGGGGGGGGGGGGGGGGGGGGGGGGGGGGGGGGGGGGGGGGGGGGGGGGFGGGGGGGGGGGGGGGGGGFFGFDFFGGGGGGGGGGCGGGGGGGGGGGGGGGFFGGGEFGGGGGFGGGGGGGCC7C6AFGGGGGGGGGGGFF:DFG?GGGFFGF7FGFCFGCFFFFFFF5>6CGGFFFFFFFFF>F1:<?FFF?6<?FFFGFGGFBF2)6<BABD<FFF(::
@M06628:26:000000000-CRM2J:1:1101:14209:7532 1:N:0:137
TACGAGGGGTGCAAGCGTTAATCGGAATTACTGGGCGTAAAGCGTGCGTAGGTGGTTTGTTAAGCAAGATGTGAAAGCCCCGGGCTCAACCTGGGAACTGCATTTTGAACTGGCAAACTAGAGTATTGTAGAGGGTAGTGGAATTTCCAGTGTAGCGGTGAAATGCGTAGAGGTTGGAAGGAACATCAGTGGCGAAGGCGGCTACCTGGACAAATACTGACACTGAGGCACGAAAGCGTGGGGAGCAAACAGGATTAGATACCCTGGTAGTCCACGCCGTAA
+
GGGGFGGGGGGGGGGGGGGGGGGGGGGGGGGGGGGGGGGGGGGGGGGGGGGGFGGGGGGGGGGGGGGGGGGGGGGGGGGGGGGGGGGGGGGGGGGGGGGGGGGGGGGGGGGGGGGGGGGGGGGGGGGGGGGGGGGGGGGGGGGGGGGGGGGGGGGGGGGGGGGGGGGGFGGGGGGGGGGGGGGGGGGGGGGGGGGGGGGGE>DGFGFGGGFFGGGGGGGGG?FFF<FF@7FFGGGFFDFFFFBB>>FF4(8@?BFB?2<AFBGGF<@:6<24242?>F91?B
@M06628:26:000000000-CRM2J:1:1101:20367:7544 1:N:0:137
TACGGAGGGGGTTAGCGTTGTTCGGAATTACTGGGCGTAAAGCGTACGTAGGCGGATTGGAAAGTTGGGGGTGAAATCCCAGGGCTCAACCCTGGAACTGCCTCCAAAACTATCAGTCTAGAGTTCGAGAGAGGTGAGTGGAATTCCAAGTGTAGAGGTGAAATTCGTAGATATTTGGAGGAACACCAGTGGCGAAGGCGGCTCACTGGCTCGATACTGACGCTGAGGTACGAAAGTGTGGGGAGCAAACAGGATTAGATACCCTGGTAGTCCACACCGTAA
+
GGGGGEGGGGGGGGGGGGGGGGGGGGGGGGGGGGGGGGGGGGGGGGGGGGGGGGGGEEGGGGGGGGGGGGGGGGGGGGGGGGGGGGGGGFGGGGGGGGGGGGFFGGGGGGGGGGGGGEGGGGGGGGGGFFECGGCG9CFGFGGGGGDGGGFCC@,<FGGGGGGGGGGG6CC<CFGGG?8CGGGGGGD85AFGDCEGGEFG>>CC?C@G6*)077*9DDCG4/*8>1FF?463EGD>FFFF>?6((((.9:7@?<)62)5<C>C6*8F>44.:><<B<71(4:
@M06628:26:000000000-CRM2J:1:1101:16231:7578 1:N:0:137
TACGGAGGGTCCGAGCGTTAATCGGAATTACTGGGCGTAAAGCGCGCGTAGGTGGATTGGTCAGTCAGATGTGAAAGCCCAGGGCTCAACCTTGGAACTGCATCTGATACTGCTAGTCTAGAATACAGTAGAGGGTAGTGGAATTTCCTGTGTAGCGGTGAAATGCGTAGATATAGGAAGGAACACCAGTGGCGAAGGCGACTACCTGGACTGATATTGACACTGAGGTGCGAAAGCGTGGGGAGCAAACAGGATTAGATACCCTGGTAGTCCACGCCGTAA
+
GGGGGGGGGGGGGGGGGGGGFGGGGGGGGGFGGGGGGGGGGGGGGGGGGGGGFGGGGGGGGGGGGGGGGGGGGGGGGGGGGGFGGGGGGGGGGGGGGGGGGGGFGGGGGGGGGGGGGGGGGGGGGGGGGGGGGGGGGGGGGGGGGGGGGGGGGGGGGGGGGGGGGGGGFGGFGGFGGGGGGGGGGGGGGGGGGGGGGGGGFFGGFGFGGGF?CFGGGGGGG7DFFFFFF>?>GGGFFFFFDF;?;B<BGFFFBFFA7>DFGFGG6?FFFFBFDFBBFFFF0:
@M06628:26:000000000-CRM2J:1:1101:12085:7580 1:N:0:137
TACGGAGGGTGCAAGCGTTAATCGGAATTACTGGGCGTAAAGCGCACGTAGGTGGTTTGTTAAGTTGGATGTGAAAGCCCAGGGCTCAACCTTGGAACTGCATTCAAAACTGGCGAACTAGAGTATGGTAGAGGTGAGTGGAATTTCCTGTGTAGCGGTGAAATGCGTAGAGATGGGAAGGAACATCAGTGGCGAAGGCGACTCACTGGACCAATACTGACACTGAGGTGCGAAAGCGTGGGTAGCAAACAGGATTAGATACCCTGGTAGTCCACGCCGTAA
+
GGGGGGGGGGGEGGGGGGGGCFGGGGGGGGGGGGGGGGGGGGGGDGGGGFGGCFGFGGGGGGGGGGDFFFGGGGGGGGGGGGGGGGGGGGGGGGGGGGGGGCFGFFGGGGGG,FF>CFGFGGGGGFFCFGGGGGFFGFGGGGGGGFFAFGGGGGGGGGGGGFGGGGGGFGGCFGGGGFGEGFGGGGGGGGGDGDGGGGGGEFGGFGFGGFFFFFGGGGGGGDGFFFFF?GF9CGGF?FEFFFFFFFFFGFFF?FFFFFFFGBGGF?FFFFFFFFFFBFFF::
@M06628:26:000000000-CRM2J:1:1101:26441:7657 1:N:0:137
TACGAGGGGTGCAAGCGTTAATCGGAATTACTGGGCGTAAAGCGTGCGTAGGTGGTTTGTTAAGCAAGATGTGAAAGCCCCGGGCTCAACCTGGGAACTGCATTTTGAACTGGCAAACTAGAGTATTGTAGAGGGTAGTGGAATTTCCAGTGTAGCGGTGAAATGCGTAGAGATTGGAAGGAACATCAGTGGCGAAGGCGGCTACCTGGACAAATACTGACACTGAGGCACGAAAGCGTGGGGAGCAAACAGGATTAGATACCCTGGTAGTCCACGCCGTAA
+
GGGGGGGGGGGGGGGGGGGGGGGGGGGGGGGGGGGGGGGGGGGGGGGGGGGGGGGGGGGGGGGGGGGGGGGGGGGGGGGGGGGGGGGGGGGGGGGGGGGGGGGGGGGGGGGGGGGGGGGGGGGGGGGGGGGGGGGGGGGGGGGGGGGGGGGGGGGGGGGGFGGGGGGEFGGGGGFGGGFFGGGGGGGGGGGGDGGGGGGGFFDDFG??FFFFGFFGGGGGGFFFFFFFFGFBGGGFFEFFFF>?>>FF41>F14?AB<>4CBFG43F0):AAAD?FF>03:<
@M06628:26:000000000-CRM2J:1:1101:8907:7948 1:N:0:137
TACGGAGGGTCCGAGCGTTAATCGGAATTACTGGGCGTAAAGCGCACGCAGGCGGTTTGTTAAGCTAGATGTGAAAGCCCTGGGCTCAACCTGGGAATCGCATTTAGAACTGGCAGGCTAGAGTTTTGGAGAGGGGAGTGGAATTCCAGGTGTAGCGGTGAAATGCGTAGATATCTGGAGGAACATCAGTGGCGAAGGCGACTCCCTGGTCAGTAACTGACGCTCATGTGCGAAAGTGTGGGTCGCGAACAGGATTAGGTACCCTGGTAGTCCAACCCGTAA
+
GGDGGGGGGGFGGGGGGGGGGFGGGGGGGGGGGGGGGGGGGGGGGGGGGGGGGGGGGGDEFGDGGGGGGGGGGGFGGGGGGGGGGGGGGGGGGGGGGDDFFGGGGGGFGDFFGDGGGGGGG@FCEFFGGGGGGGGG@EFGGGGFGDGGGGFFGD9CGGGGGEGGGGGEEGDFC?EGG+3=CFGGFFF?FGGGD=EDEDGGDDCDFGFGG6BFFCDGFGGDFG<BFB?=FF4?CEGB9?FFFF((((-1<(05((9<7)).26EG4.7444)6<<)((.-3;6
@M06628:26:000000000-CRM2J:1:1101:8908:7969 1:N:0:137
TACGGAGGGTCCGAGCGTTAATCGGAATTACTGGGCGTAAAGCGCACGCAGGCGGTTTGTTAAGCTAGATGTGAAAGCCCTGGGCTCAACCTGGGAATCGCATTTAGAACTGGCAGGCTAGAGTTTTGGAGAGGGGAGTGGAATTCCAGGTGTAGCGGTGAAATGCGTAGATATCTGGAGGAACATCAGTGGCGAAGGCGACTCCCTGGTCAGTAACTGACGCTCATGTGCGAAAGTGTGGGTAGCGAACAGGATTTGATACCCTGGTAGTCCACACCGTAA
+
GGGGGGGGGGGGGGGGGGGGGGGGGGGGGGGGGGGGGGGGGGGGGGGGGGGGGGGFGGGGGGGGGGGGGGGGGGGGGGGGGGGGGGGGGGGGGGGGGGGGGGGGGGGGGGGGGGGEGGGGGGGGGGGGGGGGEGGGGGGGGGAGGGGFFFDGGGGGGGGGGGGGDGGE>GDFF?CFGFGGGGGGFGGFGGGGGGGGGDGGB@DD4FFGGDFFGGGGGFGGGGGFFFFFFGFBEEG6AFFFFF0>?FFFGFFFF?FA).4<?>GGFFFFFB<A2ABBFFFFF?
@M06628:26:000000000-CRM2J:1:1101:16252:7976 1:N:0:137
TACGGAGGGGGTTAGCGTTGTTCGGAATTACTGGGCGTAAAGCGTACGTAGGCGGATTGGAAAGTTGGGGGTGAAATCCCAGGGCTCAACCCTGGAACTGCCTCCAAAACTATCAGTCTAGAGTTCGAGAGAGGTGAGTGGAATTCCAAGTGTAGAGGTGAAACTCGTAGATATTTGGAGGAACACCAGTGGCGAAGGCGGCTCACTGGCTCGATACTGACGCTGAGGTACGAAAGTGTGGGGAGCAAACAGGATTAGATACCCTGGTAGTCCACACCGTAA
+
GGGGGGGGGGEFGGGGGGGGGDGGGGGGGGGGGGGGGGGGGGGGGGGGGGGGGGGGGGGGFGGGGGGGGGGGGGGGCFDFGGGGGGGGGGGGGGGGGGGGGGGGGGGDGGGGGGGGGGGGGGGGGGCFGDEGGGGGFEFFGGGGCFFGGGGGGGG@FGGGGGGC@FEGFGGGGGGFGFFEEGGGGGGGGGFGGGGGGGGGF>GGFGFGFGFFGGGGGGGGGGGFFFFF;GFFGGGF:FFFFFBFFFFFG?FFFFFFB<<ACAGGF<FFFFFF4:>0<>>?FF
@M06628:26:000000000-CRM2J:1:1101:12521:7977 1:N:0:137
TACGGAGGGTGCAAGCGTTACTCGGAATCACTGGGCGTAAAGAGCGTGTAGGCGGGTTTGTAAGTTTGAAGTGAAATCCAATGGCTCAACCATTGAACTGCTTTGAAAACTGCTTACCTAGAATATGGGAGAGGTAGATGGAATTTCTGGTGTAGGGGTAAAATCCGTAGAGATCAGAAGGAATACCGATTGCGAAGGCGATCTACTGGAACATTATTGACGCTGAGACGCGAAAGCGTGGGGAGCAAACAGGATTAGATACCCTGGTAGTCCACGCCCTAA
+
GGGGGGGGGGGGGGGGGGGGGGGGGGGGGGGGGGGGGGGGGGGGGGGGGGGGGGGGGGGGGGGGGGGGGGGGGGGGGGGGGGGGGGGGGGGGGGGGGGGGGGGGGGGGGGGGGGGFGGGGGGGGGGGGGGGGGGGGGGGGGGGGGGGGGGGGGGGGGGGGGGGGGGGGFGGGGGGGGGGGGGGGGGGGGGGGGGGGGGGGFFGGFGFGGGFFGGGGGGGGGGGFFFFFFGFFGGGF:DFFFFFFFFF?GFFFFFFA?FFFDACC?8FBBADFAF?FFFFFFF
@M06628:26:000000000-CRM2J:1:1101:12510:7993 1:N:0:137
TACGGAGGGTGCAAGCGTTACTCGGAATCACTGGGCGTAAAGAGCGTGTAGGCGGGTTTGTAAGTTTGAAGTGAAATCCAATGGCTCAACCATTGAACTGCTTTGAAAACTGCTTACCTAGAATATGGGAGAGGTAGATGGAATTTCTGGTGTAGGGGTAAAATCCGTAGAGATCAGAAGGAATACCGATTGCGAAGGCGATCTACTGGAACATTATTGACGCTGAGACGCGAAAGCGTGGGGAGCAAACAGGATTAGATACCCTGGTAGTCCACGCCCTAA
+
GGGGGGGGGGGGGGGGGGGGGGGGGGGGGGGGGGGGGGGGGGGGGGGGGGGGGGGGGGGGGGGGGGGGFAFGGGGGGGGGEGGGGGGGGGGGGGGGGGGGGGGGGFGFGGGGGGGAAFGGGGGGGFGEFFGEEGGGGGGGGGDEGGGGGGGGGGGGGGGGGGGGGGGE4DDGGG?FFFGGGGGGGGGGGGGGGEGGGGGGFFGGCGFGGFAFGFGGGGGGFGGEF6FFFGFFGGGB:D7@EB9?>;?1FBFF?F6>?DB2CBFFF?F?AFFFFFB?0740<4
@M06628:26:000000000-CRM2J:1:1101:18556:8047 1:N:0:137
TACGGAGGGTGCAAGCGTTAATCGGAATTACTGGGCGTAAAGCGCGCGTAGGCGGTTACATAAGTTGGAAGTGAAAGCCCCGGGCTCAACCTGGGAACTGCTTTCAAAACTGTGTGACTAGAGTGCAGCAGAGGATAGTGGAATTTCTAGTGTAGCGGTGAAATGCGTAGATATTAGAAGGAACACCAGTGGCGAAGGCGACTGTCTGGGCTGACACTGACGCTGAGGTGCGAAAGCGTGGGGAGCAAACAGGATTAGATACCCTGGTAGTCCACGCCGTAA
+
GGGGGGGGGGGGGGGGGGGGGGGGGGGGGGGGGGGGGGGGGGGGGGGGGGGGGGGGGGGGGGGGGGGGGGGGGGGGGGGGGGGGGGGGGGGGGGGGGGGGGGGGGGGGGGGGGGGGGGGGGGGGGGGGGGGGGGGGGGGGGGGGGGGGGGGGGGGGGGGGGGGGGGGGFGGGGGFGGGGFGGGGGGGGGGGGGGGGGGGGFFGGFGFGGGFFGGGGGGFGGGGFFFFFFGFFGGG;B@;@EFB:FFFFGFFF?FFFFFFFGAFFF?>>DFFFBFFFFF>>??
@M06628:26:000000000-CRM2J:1:1101:15782:8067 1:N:0:137
TACGGAGGGTCCGAGCGTCAATCGGAATTACTGGGCGTAAAGCGCACGCAGGCGGTTTGTTAAGCTAGATGTGAAAGCCCTGGGCTCAACCTGGGAATTGCATTTAGAACTGGCAGGCTAGAGTTTTGGAGAGGGGAGTGGAATTCCAGGTGTAGCGGTGAAATGCGTAGATATCTGGAGGAACATCAGTGGCGAAGGCGACTCCCTGGTCAGTAACTGACGCTCATGTGCGAAAGTGTGGGTAGCGAACAGGATTAGATACCCTGGTAGTCCACACCGTAA
+
GGGGGGGGGGGGGGGGGFGGGGGGGGGGGGGGGGGGGGGGGGGGGGGGGGGGGGGFGGGGGGGGGGGGGGGGGGGGGGGGGGGGGGGGGGFGGGGGGGGGGGGGGGGGGGGGGGGGGGGGGGGGGGGGGGGGGGFGGGGGGGGGGGGGGGGGGGGGGGGGGGGGGGGGFDDGGGC?CGGGGFFGGGGG+5CEGEGGGGGGFFGGF:>EF4=?CCFGGG=?FGG5@BFB6*73CED1.9FFDFF>?:;9<9>F::FA72)-7<C@?<38)-).)64>:),,3:
@M06628:26:000000000-CRM2J:1:1101:9708:8171 1:N:0:137
TACAGAGGGTGCAAGCGTTAATCGGAATTACTGGGCGTAAAGCGCGCGTAGGTGGTTTGTTAAGTCGGATGTGAAAGCCCAGGGCTCAACCTTGGAATTGCACCCGATACTGGCAGGCTAGAGTACGATAGAGGAGTGTGGAATTTCCTGTGTAGCGGTGAAATGCGTAGATATAGGAAGGAACATCAGTGGCGAAGGCGACACTCTGGATTGATACTGACACTGAGGTGCGAAAGCGTGGGGAGCAAACAGGATTAGATACCCTGGTAGTCCACGCCGTAA
+
GGGGGGGGGGGGGGGGGGGGGGADDGGGGGGGGGGGGEGGGGGGGGGGGGGGGGGCFGGGGGGGFGGGGECGGGGGGGGGGGGGGGGFGGGFFGGGFGGGGGGGGGGGGEGGGGGGGGGGGGGGGGGGGEEGGGGGGGFGGGCFFGGGGGGGGGGGGGGGGGGGGGGGFG<CGFGFGGGGGGFGGGGFGFGGDGGGGGGGFFGG?DFGGCBFGGGGGGGGGGGF?<FFFGF>GGD98E@EBFFB>B?:G?FFFFF22?<BFFGG4:F?FBDDAFDB>>>>B<
@M06628:26:000000000-CRM2J:1:1101:14563:8347 1:N:0:137
TACTAAAGGTGCAAGCGTTAATCGGAATTACTGGGCGTAAAGCGCGCGTAGGTGGTTTGTTAAGTTGGATGTGAAAGCCCAGGGCTCAACCTTGGAACTGCATTCAAAACTGACTCACTAGAGTACGAGAGAGGTTAGTGGAATTTCCTGTGTAGCGGTGAAATGCGTAGAGATGGGAAGGAACACCAGTGGCGAAGGCGACTGACTGGCTCGATACTGACACTGAGGTGCGAAAGCGTGGGGAGCAAACAGGATTAGATACCCTGGTAGTCCACGCCGTAA
+
GGGGGGGGGGGGGGGGGGGGGGGGGGGGGGGGGGGGGGGGGGGGGEGGGGGGGGGFFGGGGGGGGGGGGGGGGGGGGGGGGGGGGGGGGGGGGGGGGGGGGGGGGGGGGGGGGGAFGGGGGGGGGGGDGGGGGGGFGGGGGGGGGGGGGGGGGGGGGGGGGGGGGGGGFGGGFFGGGGGGGGGGGGGGGGGGGGGGGGGGFFGGFGFCC4AFDGGGCGGFFCCFF2;FFGFBEGGFFFFFFFFFFFFFGFFFFBFAFB<<C>FGF?FF2<<ABFFFFFF><B
@M06628:26:000000000-CRM2J:1:1101:14466:8414 1:N:0:137
TACGAGGGGTGCAAGCGTTAATCGGAATTACTGGGCGTAAAGCGTTCGTAGGCGGTTTGTTAAGCAAGATGTGAAAGCCCAGGGCTCAACCTTGGAACTGCATTTTGAACTGGCAAACTAGAGTACTGTAGAGGGTGGTGGAATTTCCAGTGTAGCGGTGAAATGCGTAGAGATTGGAAGGAACATCAGTGGCGAAGGCGGCCACCTGGACAGATACTGACGCTGAGGAACGAAAGCGTGGGGAGCGAACAGGATTAGATACCCTGGTAGTCCACTCCGTAA
+
GGGGGGGGGFGGGGGGGGGGGGGGGGGGGGCGGGGGGGGGGGGGFGGGGGGGGGGBFCGGGGGGGGGGGGGGFGGGGFGGGGGGGGGGGGGGGGGFGGGGGGGGGGGGGGGGGGGGGGGGGGGGFGGGGG;AEGDGEGECGGFGGCFFEFGFFFCFGEGGGGGG9DGGAGGGGGGGCDFGCFGGGGGGFF+=DGG<BCF*751>>FF8FC>FGGFF7FGGFGGFD>FFFGFFGGGF0;7B3>>002>BDBBF<<?B3<AADFFFF?F?94-)66,)(0-403
@M06628:26:000000000-CRM2J:1:1101:14451:8432 1:N:0:137
TACGAGGGGTGCAAGCGTTAATCGGAATTACTGGGCGTAAAGCGTTCGTAGGCGGTTTGTTAAGCAAGATGTGAAAGCCCAGGGCTCAACCTTGGAACTGCATTTTGAACTGGCAAACTAGAGTACTGTAGAGGGTGGTGGAATTTCCAGTGTAGCGGTGAAATGCGTAGAGATTGGAAGGAACATCAGTGGCGAAGGCGGCCACCTGGACAGATACTGACGCTGAGGAACGAAAGCGTGGGGAGCGAACAGGATTAGATACCCTGGTAGTCCACGCCGTAA
+
GGGGGGGGGGGGGGGGGGGGGGGGGGGGGGGGGGGGGGGGGGGGGGGGGGGGGGGCGGGGGGGGGGGGGGGGGGGGGGGGGFFGGGGGGGGGGGGGGGGGG9FGGGGGGGGFCFGGGGGFGGGGGGGGGGGGGGGGGGGGGGGGGGGGFFGGGGGGGGGGGGGGGGGGFGGGGGGGGGFGGGGGGGGGGGGGGDGGGGGGFF<DFGFGGGFFGGGGGGGGGGGFFFFFFGFFEGGBF>>BFFFFFFFFGFFFFFFFBDADFFFG?87:AFFA<:<?0@>>F?
@M06628:26:000000000-CRM2J:1:1101:20188:8575 1:N:0:137
TACGGAGGGTGCGAGCGTTAATCGGAATTACTGGGCGTAAAGCGCACGCAGGCGGTTTGTTAAGCTAGATGTGAAAGCCCCGGGCTCAACCTGGGACGGTCATTTAGAACTGGCAGACTAGAGTCTTGGAGAGGGGAGTGGAATTCCAGGTGTAGCGGTGAAATGCGTAGATATCTGGAGGAACATCAGTGGCGAAGGCGACTCCCTGGCCAAAGACTGACGCTCATGTGCGAAAGTGTGGGTAGCGAACAGGATTAGATACCCTGGTAGTCCACACCGTAA
+
GGGGGGGGGGGGGGGGGGGGGGGGGGGGGGGGGGGGGGGGGGGGGGGGGGGGGGGGGGGGGGGGGGGGGGGGGGGGGGGGGGGGGGGGGGGGGGGGGGGGGGGGGGGGGGGGGGGGGGGGGGGGGGGGGGGGGGGGGGGGGGGGGGGGGGGGGGGGGGGGGGGGGGGGFGGGGGGGGGGGGGGGGGGGGGGGGGGGGGGGFFGGFGFGGGFFG<<FGGGGGGG@E9=@?G?BGGGF<8BFDFF2??;>C1>??BFFBF<4:AG86:F?ABADFFFFFFF?FB
@M06628:26:000000000-CRM2J:1:1101:21994:8781 1:N:0:137
TACGAGGGGTGCAAGCGTTAATCGGAATTACTGGGCGTAAAGCGTGCGTAGGTGGTTTGTTAAGCAAGATGTGAAAGCCCCGGGCTCAACCTGGGAACTGCATTTTGAACTGGCAAACTAGAGTATTGTAGAGGGTAGTGGAATTTCCAGTGTAGCGGTGAAATGCGTAGAGATTGGAAGGAACATCAGTGGCGAAGGCGGCTACCTGGACAAATACTGACACTGAGGCACGAAAGCGTGGGGAGCAAACAGGATTAGATACCCTGGTAGTCCACGCCGTAA
+
GGGGGGEGGGGGGGGGGGGG@FGGGGGGGGGGGGGGGGGGGGGG@C@F?EGGCFGGGGGGGGGGGGGGGGGGGGGGGGGGGGGGGGGGGGGGGGGGGGGGGGGGGGGGGGGGGGGGGGGGGGGGGGGGGGGGGGGFGGGGGGGGGGGFFGGGGGGGGGGGGGGGGGGGFGGGGGGG6CFGGGDFFGGGFGGGGGGGGGGGFFGGFGFGGFFF<FFGGGGGGGGFFFFFFGFFGGGFFFFFFFFFFFFFGF@F:?:ABDFFGFGE47@FFF7ABD2?B>96::
@M06628:26:000000000-CRM2J:1:1101:19214:8957 1:N:0:137
TACGAGGGGTGCAAGCGTTAATCGGAATTACTGGGCGTAAAGCGTTCGTAGGCGGTCTATTAAGCAAGATGTGAAAGCCCAGGGCTCAACCTTGGAACTGCATTTTGAACTGGTAGACTAGAGTACTGTAGAGGGTGGTGGAATTTCCAGTGTAGCGGTGAAATGCGTAGAGATTGGAAGGAACATCAGTGGCGAAGGCGGCCACCTGGACAGATACTGACGCTGAGGAACGAAAGCGTGGGGAGCGAACAGGATTAGATACCCTGGTAGTCCACGCCGTAA
+
GGGGGGGGGGGGGGGGGGGGFGGGGGGGGGGGGGGGGGGGGGGGGGGGGGGGGGGGGGGGGGGGGGGGGGGGGGGGGGGGGGGGGGGGGGGGGGGGGGGGGGGGGGGGGGGGGGGGGGGGGGGGGGGGGGGGGGGFGGGGGGGGGGGGGGGGGGGGGGGGGGGGGGGGFGGGGGGGGGGGGGGGGGGGGGGGGGGGGGGGFFGGFGFGGGFFGGGGGGGGGGGFFFFFFGFFGGGFFFEFFFFFFFF>G>EFFFFFFFFFGBGGFFFFFFBFFB?FFFFFFB
@M06628:26:000000000-CRM2J:1:1101:12924:8969 1:N:0:137
TACGGAGGATCCAAGCGTTATCCGGAATCATTGGGTTTAAAGGGTCCGTAGGCGGGTTTATAAGTCAGTGGTGAAAGTTTGCGGCTCAACCGTAAAATTGCCATTGATACTGTAGGTCTTGAATTATTGTGAAGTGGTTAGAATGTGTAGTGTAGCGGTGAAATGCATAGATATTACACAGAATACCGATTGCGAAGGCAGATCACTAACAATTAATTGACGCTAAGGGACGAAAGCGTGGGTAGCGAACAGGATTAGATACCCTGGTAGTCCGCGCCGTAA
+
GGGGGGGGGGGGGGGGGGGGGGGGGGGGGGGGGGGGGGGGGGGGGGGGGGGGGGGGFGGGGGGGGGGGGGGGGGGGGGGGGGGGGGGGGGGGGGGGGGGGGGCFGGGGGGGGGGGGGGGGGGGGGGGGGGGGGGGGGGGFFGGGGGGFGGGGGGGGGGGGGGGGGGGGFGGGGGGGGGGFGGGGGGGGGGGGGGGGGGGFDFGGFGFGGGAFFGGGGGGGGGG@@B@FFGFFGDD6:EFFF;99<BBFGFFFFFFB<?AFGACF@0>?DFFABFFBFFFFFF
@M06628:26:000000000-CRM2J:1:1101:4981:9003 1:N:0:137
TACGGAGGGTCCGAGCGTTAATCGGAATTACTGGGCGTAAAGCGCACGCAGGCGGTTTGTTAAGCTAGATGTGAAAGCCCCGGGCTCAACCTGGGAATAGCATTTAGAACTGGCAGACTAGAGTCTTGGAGAGGGGAGTGGAATTTCTGGTGTAGCGGTGAAATGCGTAGATATCAGAAGGAACATCAGTGGCGAAGGCGACTCCCTGGCCAAAGACTGACGCTCATGTGCGAAAGTGTGGGTAGCGAACAGGATTAGATACCCTGGTAGTCCACACCGTAA
+
GGGGGGGGGGGGGGGGGGGGFFGGGGGGGGGGGGGGGGGGGGGGGGGGGGGGGGGGGDGGGGGGGGGGGGGGGGFGGGDFGDGGGGGGGFGDGGGGGGGGGDGGGGGFGFFGGGGGGGGGGGGGGGGGGFGGGGGGFFGGGGCG:FCFFGGFGGGGGGGGGGGGGGGGEGGGGFE7EGF6FFGG>GGGCG7CDGGGGGGE))9DFFFCFC>FGGGGGGGGGD3BE>FFFCFFGGGFAFFFFFFFFFFFGFFF??:><<>DG>GGF?F?AFFAAFF>?FFF::
@M06628:26:000000000-CRM2J:1:1101:25140:9031 1:N:0:137
TACGGAGGGTCCGAGCGTTAATCGGAATTACTGGGCGTAAAGCGCGCGTAGGTGGATTGGTCAGTCAGATGTGAAAGCCCAGGGCTCAACCTTGGAACTGCATCTGATACTGCTAGTCTAGAATACAGTAGAGGGTAGTGGAATTTCCTGTGTAGCGGTGAAATGCGTAGATATAGGAAGGAACACCAGTGGCGAAGGCGACTACCTGGACTGATATTGACACTGAGGTGCGAAAGCGTGGGGAGCAAACAGGATTAGATACCCTGGTAGTCCACGCCGTAA
+
GGGGGGGGGGGGGGGGGGGGGGGGGGGGGGGGGGGGGGGGGGGGGGGGGGGGGGGGGGGGGGGGGGGGGGGGGGGGGGGGGGGGGGGGGGGGGGGGGGGGGGGGGGGGGGGGGGGGGGGGGGGGGGGGGGGGGGGGGGGGGGGGGGGGGGGGGGGGGGGGGGGGGGGGFGGGGGGGFGGGGGGGGGGGGGGCDGGGGGGGFFGGFGFGGFFFGF>GGGDFF?FFFFFFFGFFGGGFFFFFFFFFFFFF:15@BBFBDFFFGBEF*834><<A>F>FFFB>FF
@M06628:26:000000000-CRM2J:1:1101:3772:9055 1:N:0:137
TACGGAGGGGGTTAGCGTTGTTCGGAATTACTGGGCGTAAAGCGCACGTAGGCGGATCAGAAAGTATAGGGTGAAATCCCAGGGCTCAACCCTGGAACTGCCTTGTAAACTCCTGGTCTTGAGTTCGAGAGAGGTGAGTGGAATTCCGAGTGTAGAGGTGAAATTCGTAGATATTCGGAGGAACACCAGTGGCGAAGGCGGCTCACTGGCTCGATACTGACGCTGAGGTGCGAAAGTGTGGGGAGCAAACAGGATTAGATACCCTGGTAGTCCACACCGTAA
+
GGGGGFGGGGGGGGGGGGGGGGGGGGGGGGGGGGGGGGGGGGGGGGGGGGGGGGGGGGGGGGGGGGGGGGGGGGGGGGGGGGGGGGGGGGGGGGGGGGGGGGGGGGGGGGGGGGGGGGGGGGGGGGGGGGGGGEFGFGGGGGGGGGGGGEFGGGGGGGGGGGGGGGGGFGGGGGGGGGGG5FGGFGGGGG?FGGGGGGGGFFDGFGFFGGFFGDGGGGGGGGGDE>FFFCFFGGGF>BFFFFBBFF?(9?FFFFF<<2<AGDEGFFF79ADA)68:?<>FB?
@M06628:26:000000000-CRM2J:1:1101:8881:9396 1:N:0:137
TACGGAGGGTGCGAGCGTTAATCGGAATTACTGGGCGTAAAGCGCACGCAGGCGGTTTGTTAAGCTAGATGTGAAAGCCCCGAGCTCAACTTGGGATGGTCATTTAGAACTGGCAGACTAGAGTCTTGGAGAGGGGAGTGGAATTCCAGGTGTAGCGGTGAAATGCGTAGATATCTGGAGGAACATCAGTGGCGAAGGCGACTCCCTGGCCAAAGACTGACGCTCATGTGCGAAAGTGTGGGTAGCGAACAGGATTAGATACCCTGGTAGTCCACACCGTAA
+
GGGGGGGGGGGGGGGGGGGGGGGGGGGGGGGGGGGGGGGGGGGGGGGGGGGGGGGGGGGGGGGGGGGGGGGGGGGGGGGGGGGGGGGGGGGGGGGGGGGGGGGGGGGGGGGGGGGGGGGGGGGGGGGGGGGGGGGGGGGGGGGGGGGGGGGGGGGGGGGGGGGGGGGGFGGGGGGGGGGGGGGGGGGGGGGGGGGGGGGGFFGGFGFGGGFFGGGGGGGGGGGFFFFFFGFFGGGFFFFFFFFFFFFFGFFFFFFF?FFFDDGGFFFFFFFFFFFFBEBFF?
@M06628:26:000000000-CRM2J:1:1101:16746:9570 1:N:0:137
TACGGAGGGTGCGAGCGTTAATCGGAATTACTGGGCGTAAAGCGCACGCAGGTGGTTAATTAAGCCAGAAGTGAAAGCCCCGCGCTCAACGTGGGAAGGCCTTTTGGAACTGGTTGACTAGAGTCTTGGAGAGGGGAGTGGAATTCCAGGTGTAGCGGTGAAATGCGTAGATATCTGGAGGAACATCAGTGGCGAAGGCGACTCTCTGGCCAAAGACTGACACTCATGTGCGAAAGTGTGGGTAGCGAACAGGATTAGATACCCTGGTAGTCCACCCCGTAA
+
GGGGGGGGGGGGGDGGGFGFGGGGGGGGGGGGGGGGGGGDFGGGGGGGDFEGGGG=@FFGGGGGGGGGGGGGGGGGGGGGGGGGGGGGGGGGGGGFFGGGCBFFFGGGGGGGGGGGGGGGGGGGGGGGGGGGGGGGGGGGGGGGCFGGGGGGGGGGGEGGGCFGGFGGEGGGGGC?ECGFGGGGGGGGGGGGGGGGGGGG7BCG?F@GFF>?CF<CCFF6FCF?FFF?=FF3CGD6)*9B>BFFFB1(99EF1,9<<7AAGAFCF:84ABFFFFB(-71-9?
@M06628:26:000000000-CRM2J:1:1101:24172:9732 1:N:0:137
TACGGAGGGTCCGAGCGTTAATCGGAATTACTGGGCGTAAAGCGCGCGTAGGTGGTTATTTAAGTCAGATGTGAAAGCCCTGGGCTCAACCTAGGAACTGCACCTGATACTGGATAACTAGAGTACAGAAGAGGGTAGTGGAATTTCCTGTGTAGCGGTGAAATGCGTAGATATAGGAAGGAACACCAGTGGCGAAGGCGACTACCTGGTCTGATACTGACACTGAGGTGCGAAAGCGTGGGGAGCAAACAGGATTAGATACCCTGGTAGTCCACGCCGTAA
+
GGGGGGGGGGGGGGGGGGGGGGGGGGGGGGGGGGGGGGGGGGGGGGGGGGGGGGGGGGGGGGGGGGGGGFGGGGGGGGGGGGGGGGGGGGGGGGGGGGGGGGGGGGGGGGGGGGGGGGGGGGGFGGGGGGGGGGGGGGGGGGGGGGGGGGGGGGGGGGGGGGGGGGGEFGGGGGGGGGGGGGGGGGGGGGGGGGGGGGGGFFGGFGFGGGFFGGGGGGGGGGGFFFFFFGFBGGGFFFFFEFFFFBB?GFFF??FB?<AFGFGGF?>?9)4<BF??FFB1<?
@M06628:26:000000000-CRM2J:1:1101:7459:9891 1:N:0:137
TACGAGGGGTGCAAGCGTTAATCGGAATTACTGGGCGTAAAGCGTGCGTAGGTGGTTTGTTAAGCAAGATGTGAAAGCCCCGGGCTCAACCTGGGAACTGCATTTTGAACTGGCAAACTAGAGTATTGTAGAGGGTAGTGGAATTTCCAGTGTAGCGGTGAAATGCGTAGAGATTGGAAGGAACATCAGTGGCGAAGGCGGCTACCTGGACAAATACTGACACTGAGGCACGAAAGCGTGGGGAGCAAACAGGATTAGATACCCTGGTAGTCCACGCCGTAA
+
GGGGGGGGGGGGGGGGGGGGGGGGGGGGGGGGGGGGGGGGGGGGGGGGGGGGGGGGGGGGGGGGGGGGGGGGGGGGGGGGGGGGGGGGGGGGGGGGGGGGGGGGGGGGGGGGGGGGGGGGGGGGGGGGGGGGGGGGGGGGGGGGGGGGGGGGGGGGGGGGGGGGGGGGFGGGGGGGGGGGGGGGGGGGGGGGGGGGGGGGFFGGFGFGGGFFGGGGGGGGGGGFFFFFFGFFGGGFBFFEFF>FFFFBGFFFFFFFFDFBFAFGFFFFFFFFAFFBBFF>FB
@M06628:26:000000000-CRM2J:1:1101:13523:9943 1:N:0:137
TACAGAGGGTGCAAGCGTTAATCGGAATTACTGGGCGTAAAGCGCGCGTAGGTGGTTTGTTAAGTCGGATGTGAAAGCCCAGGGCTCAACCTTGGAATTGCACCCGATACTGGCAGGCTAGAGTACGATAGAGGAGTGTGGAATTTCCTGTGTAGCGGTGAAATGCGTAGATATAGGAAGGAACATCAGCGGCGAAGGCGACACTCTGGATTGATACTGACACTGAGGTGCGAAAGCGTGGGGAGCAAACAGGATTAGATACCCTGGTAGTCCACGCCGTAA
+
GGGGGGGGGGGGGGGGGGGG@FGGGGGGGGGGGGGGGGGGGGGGGGGGGGGGGGGGGGGGGGGGGGGGGGGGGGGGGGGGGGGGGGGGGGGGGGGGGGGGGGGGGGGGGGGGGGGGGGGGGGGGGGGGGGGGGGGGGGGGGGGGGGGGGGGGGGGGGGGGGGGGGGGGFGGGGGGGGGGGGGGGGGGGGGGGGGGGGGGGFFGGFGFGGGFFGGGFFDGGGGGFFFFFFGFBGGGFFDDFFFFFFFFFGFFFFBFF?FFFFFGGF?F?AAFFBA>?FF>FF?
@M06628:26:000000000-CRM2J:1:1101:20032:10046 1:N:0:137
TACGGAGGGTCCGAGCGTTAATCGGAATTACTGGGCGTAAAGCGCACGCAGGCGGTTTGTTAAGCTAGATGTGAAAGCCCTGGGCTCAACCTGGGAATTGCATTTAGAACTGGCAGGCTAGAGTTTTGGAGAGGGGAGTGGAATTCCAGGTGTAGCGGTGAAATGCGTAGATATCTGGAGGAACATCAGTGGCGAAGGCGACTCCCTGGTCAGTAACTGACGCTCATGTGCGAAAGTGTGGGTAGCGAACAGGATTAGATACCCTGGTAGTCCACACCGTAA
+
GGGGGGGGGGGGGGGGGGGGGGGGGGGGGGGGGGGGGGGGGGGGGGGGGGGGGGGGGGGGGGGGGGGGGGGGGGGGGGGGGGGGGGGGGGGGGGGGGGGGGGGGGGGGGGFGGGGGGGGGGGGGGGGGGGGGGGGGGGGGGGGGGGGGGGGGGGGGGGGGGGGGGGGGFGGGGGGGGGGGGGGGFGGGGGGGGGGGGEGGFFGGFGFGGGFFGGGGGGGGGGGEEBFFFGFFGGGFFFFFF?>>FFFFGFFFF?FB?FF>DAGFF<FBBDA><A<?6D9<FF
@M06628:26:000000000-CRM2J:1:1101:17791:10140 1:N:0:137
TACGGAGGGTCCGAGCGTTAATCGGAATTACTGGGCGTAAAGCGCACGCAGGCGGTTTGTTAAGCTAGATGTGAAAGCCCTGGGCTCAACCTGGGAATTGCATTTAGAACTGGCAGGCTAGAGTTTTGGAGAGGGGAGTGGAATTCCAGGTGTAGCGGTGAAATGCGTAGATATCTGGAGGAACATCAGTGGCGAAGGCGACTCCCTGGTCAGTAACTGACGCTCATGTGCGAAAGTGTGGGTAGCGAACAGGATTAGATACCCTGGTAGTCCACACCGTAA
+
GGGGGGGGGGGGGGGGGGGGGGGGGGGGGGGGGGGGGGGGGGGGGGGGGGGGGGGGGGGGGGGGGGGGGGGGGGGGGGGGGGGGGGGGGGGGGGGGGGGGGGGGGGGGGGGGGGGGGGGGGGGGGGGGGGGGGGGGGGGGGGGGGGGGGGGGGGGGGGGGGGGGGGGGFGGGGGGGGGGGGGGGGGGGGGGGGGGGGGGGFFGGFGFGFGFFGGGGGDGGGGGDFFFFFGFFGGG>>FFFFFFBFFFFGFFFFFFF?7A<C9CFFBFFFFBFFAFFBB>FFF
@M06628:26:000000000-CRM2J:1:1101:21928:10148 1:N:0:137
TACGGAGGGTCCGAGCGTTAATCGGAATTACTGGGCGTAAAGCGCACGCAGGCGGTTTGTTAAGCTAGATGTGAAAGCCCTGGGCTCAACCTGGGAATTGCATTTAGAACTGGCAGGCTAGAGTTTTGGAGAGGGGAGTGGAATTCCAGGTGTAGCGGTGAAATGCGTAGATATCTGGAGGAACATCAGTGGCGAAGGCGACTCCCTGGTCAGTAACTGACGCTCATGTGCGAAAGTGTGGGTAGCGAACAGGATTAGATACCCTGGTAGTCCACACCGTAA
+
GGGGGGGGGGGGGGGGGGGGCGGGGGGGGGGGGGGGGGGGGGGGGGGGGGGGGGGGGGGGGGGGGGGGGGGGGGGGGGGGGGGGGGGGGGGGGGGGGGGGGGGGGGGGGGGGGGGGGGGGGGGGGGGGGGGGEGGGGGGGGGGGGGGGGGGGGGGFGGGGGGGGGGGGEGC<CCGFFG?FGGGGGGGGGGGGGEGCEDFGFFDG?FFFDFF6CCGGGGGGGGGBFFFFFFBBGGD>:F*@EFF2:?>F<(0<6(9><2<AGFGGFFFFFFFFFFFFF3018:
@M06628:26:000000000-CRM2J:1:1101:24510:10155 1:N:0:137
TACGAGGGGTGCAAGCGTTAATCGGAATTACTGGGCGTAAAGCGTTCGTAGGCGGTTTGTTAAGCAAGATGTGAAAGCCCAGGGCTCAACCTTGGAACTGCATTTTGAACTGGCAAACTAGAGTACTGTAGAGGGTGGTGGAATTTCCAGTGTAGCGGTGAAATGCGTAGAGATTGGAAGGAACATCAGTGGCGAAGGCGGCCACCTGGACAGATACTGACGCTGAGGAACGAAAGCGTGGGGAGCGAACAGGATTAGATACCCTGGTAGTCCACGCCGTAA
+
GGGGFGGGGGGGGGGGGGGGGGGGGGGGGGGGGGGGGGGGGGGGGGGGGGGGEGGGGGGGGGGGGGGGGGGGGGGGGGGGGGGGGGGGGGGGGGGGGGGGGGGGGGGGGGGGGGGGGGGGGGGGGGGGGGGGGGGGEGGGGGGGGGGGGGGGGGGGGGGGGGGGGGGGFGGGFGGFGGFGGGGGGGGGGFGGDGGGGGGDFF3DFGFGGGFFGGGGGGGC4/C>F9>F?CF0CEG>?FFFF>F?B9;>GFFF??):?DFFFFGFF?F?<AFF6>??>F;3<?
@M06628:26:000000000-CRM2J:1:1101:18632:10249 1:N:0:137
TACGGAGGGTCCGAGCGTTAATCGGAATTACTGGGCGTAAAGCGCACGCAGGCGGTTTGTTAAGCTAGATGTGAAAGCCCTGGGCTCAACCTGGGAATTGCATTTAGAACTGGCAGGCTAGAGTTTTGGAGAGGGGAGTGGAATTCCAGGTGTAGCGGTGAAATGCGTAGATATCTGGAGGAACATCAGTGGCGAAGGCGACTCCCTGGTCAGTAACTGACGCTCATGTGCGAAAGTGTGGGTAGCGAACAGGATTAGATACCCTGGTAGTCCACACCGTAA
+
GGGGGGGGGGGGGGGGGGGGGGGGGGGGGGGGGGGGGGGGGGGGGGGGGGGGGGGGGGGGGGGGGGGGGGGGGGGGGGGGGGGGGGGGGGGGGGGGGGGGGGGGGGGGGGGGGGGGGGGGGGGFGGGGGGGGGGGGGGGGGGGGGGFCDFFGGGGGGGGGGGGGGGGEFGGGGFCGGGGGGGGFGG?FGGGGGGGGGGGGEFGGFC>CGFFBGGGGGGGGGEGFFF?BFGFFGGGFFFFFFFBFFFFFCBFFFFFDBFDBGFGGFFFFBFBFA<?7?E;?B?
@M06628:26:000000000-CRM2J:1:1101:27006:10274 1:N:0:137
TACAGAGGGTGCAAGCGTTAATCGGAATTACTGGGCGTAAAGCGCGCGTAGGTGGTTTGTTAAGTCGGATGTGAAAGCCCAGGGCTCAACCTTGGAATTGCACCCGATACTGGCAGGCTAGAGTACGATAGAGGAGTGTGGAATTTCCTGTGTAGCGGTGAAATGCGTAGATATAGGAAGGAACATCAGTGGCGAAGGCGACACTCTGGATTGATACTGACACTGAGGTGCGAAAGCGTGGGGAGCAAACAGGATTAGATACCCTGGTAGTCCACGCCGTAA
+
GGGCGGGGGGGGGGGGGGGGFFGGGGGGGGGGGGGFEGGGGGGGDEGGGGGGEFGCFGDFGGGGGGDGGBFGGGGGGGEGGGGGGGGGGGGDGGGFFGGGGGGFEFGGGGGG8<FBEGGFGGGGEF+<3CCGFFGG3<FAEGGGCGCB9DFGGGGGGGGGGGGGGGCEEGGGGGGDFGG:CFGCGGGGFFCGGGGGGGG=>BD<)>F?<FFFGGGFGGGGGCGFFFFFFCFBGGGFBEDEFF0?FB60CBFFFFFFFFFFGFGFFFF:>BA<9ABFFFF>??
@M06628:26:000000000-CRM2J:1:1101:11230:10301 1:N:0:137
TACGGAGGGTCCGAGCGTTATCCGGAATCATTGGGTTTAAAGGGTCCGCAGGCGGTCGATTAAGTCAGAGGTGAAATCCCATAGCTTAACTATGGAACTGCCTTTGATACTGGTTGACTTGAGTCATATGGAAGTAGATAGAATGTGTAGTGTAGCGGTGAAATGCATAGATATTACACAGAATACCGATTGCGAAGGCAGTCTACTACGTATGTACTGACGCTCATTGACGAAAGCGTGGGGAGCGAACAGGATTAGATACCCTGGTAGTCCACGCCGTAA
+
GGGGGGGGGGGGGGGGGGGGGGGGGGGGGGGGGGGGGGGGGGGGGGGGGGGGGGGGGGGGGGGGGGGGGGGGGGGGGGGGGGGGGGGGGGGGGGGGGGGGGGGGGGGGGGGGGGGGGGGGGGGGGGGGGGGGGGGGGGGGGGGGGGGGGGGGGGGGGGGGGGGGGGGGFGGGGGGGGGGGGGGGGGGGGGGGGGGGGGGGFFGGFGFGGGFFGGGGGGGGGGGFFFFFFGFFGGGFBFFFFFFFFFFFGFBFFFFFFFFFGFGGFFFFFFFFFF?FFFFBFF
@M06628:26:000000000-CRM2J:1:1101:23786:10347 1:N:0:137
TACGGAGGGTCCGAGCGTTAATCGGAATTACTGGGCGTAAAGCGCGCGTAGGTGGATTGGTCAGTCAGATGTGAAAGCCCAGGGCTCAACCTTGGAACTGCATCTGATACTGCTAGTCTAGAATACAGTAGAGGGTAGTGGAATTTCCTGTGTAGCGGTGAAATGCGTAGATATAGGAAGGAACACCAGTGGCGAAGGCGACTACCTGGACTGATATTGACACTGAGGTGCGAAAGCGTGGGGAGCAAACAGGATTAGATACCCTGGTAGTCCACGCCGTAA
+
GGGGGGGGGGGGGGGGGGGGFGGGGGGGGGGGGGGGGGGGGGGGGGGGGGGGGGGGGGGGGGGGGGGGGGGGCGGGGGGGGGGGGGGGGGGGGGGGGGGGGFGGGGGGFGGGGGGGGGGGGGGGGGGGGGGGGGGGGGGGGGGGGGFGGGGGGFGGGGGGGGGGGGGEFGGGGGGGGGGGGGGGGGGGGGGFGGGGGGFGD>3DFGFGGGFFGGGGGGGGGCFFF<FFFD@BGGG9?F::BFFBF>?BG?FFB:F<?FB>FFGF=?FFFBBF<A?((84>?<
@M06628:26:000000000-CRM2J:1:1101:28889:10488 1:N:0:137
TACGGAGGGTCCTAGCGTTATCCGGATTTATTGGGTTTAAAGCGTACGTAGGCGGGCTTATAAGTAAGAGGTGAAATCCCATCGCTCAACGATGGAACTGCCTTGGATACTGTCAGTCTTGAGTATAATTGAAGTAGGCGGAATATGTAGTGTAGCGGTGAAATGCGTAGATATTACATAGAACACCAATTGCGAAGGCAGCTTACTAAGATATTATTGACGCTGATGGACGAAAGCGTGGGTAGCGAACGGGAGTAGATACCCCGGTAGTCCACACCGTAA
+
GGGGGGGGG,6;,CFGGGG,C,EFGG,FGG,EFGG6@FFGGG9FG,FEGGGGGGG@+C,,<FGGG,,,,:EFGGGGGGGGG9,CFGGGGG73DFGGGGGGGGGG,,@3CFF<F3,CFGG9FG,@33,,,,@F,@F,,@<BEGFG,,,5?DFGGGG9FGGGGGGG9E*ADGGGGGG+1+1+<BFFGGGG*A+@FEEGGGG6<BG7BGF7+2*1:CGGCGGGDGD@BB4B=F?;GDGB0BBFEF6><:39GFB><?)4?FFFF>FGF95;>FDFFFF(277:6:
@M06628:26:000000000-CRM2J:1:1101:16274:10494 1:N:0:137
TACGGAGGGTCCGAGCGTTAATCGGAATTACTGGGCGTAAAGCGCACGCAGGCGGTTTGTTAAGCTAGATGTGAAAGCCCCGGGCTCAACCTGGGAATAGCATTTAGAACTGGCAGACTAGAGTCTTGGAGAGGGGAGTGGAATTTCTGGTGTAGCGGTGAAATGCGTAGATATCAGAAGGAACATCAGTGGCGAAGGCGACTCCCTGGCCAAAGACTGACGCTCATGTGCGAAAGTGTGGGTAGCGAACAGGATTAGATACCCTGGTAGTCCACACCGTAA
+
GGGGGGGGGGGGGGGGGGGGGGGGGGGGGGGGGGGGGGGGGGGGGGGGGGGGGGGGGGGGGGGGGGGGGGGGGGGGGGGGGGGGGGGGGGGGGGGGGGGGGGGGGGGGGGGGGGGGGGGGGGGGGGGGGGGGGGGGGGGGGGGGGGGGGGGGGGGGGGGGGGGGGGGGFGGGFGGGGGGGGGGGGGGGGGGFCEEDEEGGFFGGFGFGG:FFFGGGGGGGGGGFFFFFFGFFGGGBFFFFFFFBF>>>32)?:?FFBFFFGFGGF?F:A42<AF2:?>><?F
@M06628:26:000000000-CRM2J:1:1101:18254:10574 1:N:0:137
TACAGAGGGTGCAAGCGTTAATCGGAATTACTGGGCGTAAAGCGCGCGTAGGTGGTTTGTTAAGTCGGATGTGAAAGCCCAGGGCTCAACCTTGGAATTGCACCCGATACTGGCAGGCTAGAGTACGATAGAGGAGTGTGGAATTTCCTGTGTAGCGGTGAAATGCGTAGATATAGGAAGGAACATCAGTGGCGATGGCGACACTCTGGATTGATACTGACACTGAGGTGCGAAAGCGTGGGGAGCAAACAGGATTAGATACCCTGGTAGTCCACGCCGTAA
+
GGGGGGGGGGGGGGGGGGGGGGGGGGGGGGGGGGGGGGGGGGGGGGGGGGGGFGGGGGGGGGGGGGGGGGGGGGGGGGGGGGGGGGGGGGGGGGGGGGGGGGGGGGGGGGGGGGGGGGGGGGGGGGGGGGGGGGGGGGGGGGGGGGGGGGGGGGGGGGGGGGGGGGGGFGGGGGGGGGGGGGGGGGGGGGGGGGGGGGGGFFGGFGFGGGFFGGGFGGGGGGGFFFFFFGFFGGGFFFFEFBBFFF?FGFFFFF?><DAFGAGGFBFFFFFAFF??FFFFFF
@M06628:26:000000000-CRM2J:1:1101:17174:10620 1:N:0:137
TACGAGGGGTGCAAGCGTTAATCGGAATTACTGGGCGTAAAGCGTGCGTAGGTGGTTTGTTAAGCAAGATGTGAAAGCCCCGGGCTCAACCTGGGAACTGCATTTTGAACTGGCAAACTAGAGTATTGTAGAGGGTAGTGGAATTTCCAGTGTAGCGGTGAAATGCGTAGAGATTGGAAGGAACATCAGTGGCGAAGGCGGCTACCTGGACAAATACTGACACTGAGGCACGAAAGCGTGGGGAGCAAACAGGATTAGATACCCTGGTAGTCCACGCCGTAA
+
GGGGFFGGGGGGGGGGGGGGGGGGGGGGGGGGGGGGGGGGGGGGGGGGGGGGGGGGGGGGGGGGGGGGGGGGGGGGGGGGGGGGGGGGGGGGGGGGGGGGGGGGGGGGGGGGGGGGGGGGGGGGGGGGGGGGGGGGGGFFGGGGGGGGGGGGGGGGGGGGGGGGGGGGFGGGGFFGGGGGGGGGGGGGGGGGGGGGGGGGFFGGFGFGGGFFGGGGGGGGGGGFFFFFFGFFGGGF:EDEDF>?FBBFGFFFFFFFF?AFGBGFF(>?AAFAA<<?>>;9BF
@M06628:26:000000000-CRM2J:1:1101:25735:10698 1:N:0:137
TACAGAGGGTGCAAGCGTTAATCGGAATTACTGGGCGTAAAGCGCGCGTAGGTGGTTTGTTAAGTCGGATGTGAAAGCCCAGGGCTCAACCTTGGAATTGCACCCGATACTGGCAGGCTAGAGTACGATAGAGGAGTGTGGAATTTCCTGTGTAGCGGTGAAATGCGTAGATATAGGAAGGAACATCAGTGGCGAAGGCGACACTCTGGATTGATACTGACACTGAGGTGCGAAAGCGTGGGGAGCAAACAGGATTAGATACCCTGGTAGTCCACGCCGTAA
+
GGGGGGGGGGGGGGGGGGGGGGGGGGGGGGGGGGGGGGGGGGGGGGGGGGGGGGGGGGGGGGGGGGGGGGGGGGGGGGGGGGGGGGGGGGGGGGGGGGGGGGGGGGGGGGGGGGGGGGGGGGGGGGGGGGGGGGGGGGGGGGGGGGGGGGGGGGGGGGGGGGGGGGGCEDDFFFGGGGGGGGGGGGFFGGCGGGGGGGGC)87CFGFFGCFFGFFCCGFG29CFFFFFFGF>EGGF?;).<6>?>FFFG:>:?:?A2<AAFFGGF<FB<ADFFFF?B@>BFB
@M06628:26:000000000-CRM2J:1:1101:17121:10699 1:N:0:137
TACGGAGGGGGTTAGCGTTGTTCGGAATTACTGGGCGTAAAGCGTACGTAGGCGGATTGGAAAGTTGGGGGTGAAATCCCAGGGCTCAACCCTGGAACTGCCTCCAAAACTATCAGTCTAGAGTTCGAGAGAGGTGAGTGGAATTCCAAGTGTAGAGGTGAAATTCGTAGATATTTGGAGGAACACCAGTGGCGAAGGCGGCTCACTGGCTCGATACTGACGCTGAGGTACGAAAGTGTGGGGAGCAAACAGGATTAGATACCCTGGTAGTCCACACCGTAA
+
GGGGGGGGGGGGGGGGGGGGGGGGGGGGGGGGGGGGGGGGGGGGGGGGGGGGGGGGGGGGGGGGGGGGGGGGGGGGGGGGGGGGGGGGGGGGGGGGGGGGGGGGGGGGGGGGGGGGGGGGGGGGGGGGGGGGGGGGGGGGGGGGGGGGGGGGGGGGGGGGGGGGGGFF;FGGGGGGG?FGGGGGGGGGGGGGGDGGGGGGFFGGFGFGGGFFGGGGGGCGGGGFFFFF:CFFGGG>FFFFFF>FFFB<FFFF?BFAF?AFF>EEF?54:2<A<AFF?D7<??
@M06628:26:000000000-CRM2J:1:1101:26226:10701 1:N:0:137
TACGGAGGGTCCGAGCGTTAATCGGAATTACTGGGCGTAAAGCGCACGCAGGCGGTTTGTTAAGCTAGATGTGAAAGCCCTGGGCTCAACCTGGGAATTGCATTTAGAACTGGCAGGCTAGAGTTTTGGAGAGGGGAGTGGAATTCCAGGTGTAGCGGTGAAATGCGTAGATATCTGGAGGAACATCAGTGGCGAAGGCGACTCCCTGGTCAGTAACTGACGCCCATGTGCGAAAGTGTGGGTAGCGAACAGGATTAGATACCCTGGTAGTCCACACCGTAA
+
GGGGGGGGGGGGGGGGGGGGGGGGGGGGGGGGGGGGGGGGGGGGGGGGGGGGGGGGGGGGGGGGGGGGGGGGGGGGGGGGGGGGGGGGGGGGGFGGGGGGGGGGGGGGGGGGGGGGGGGGGGGFGGGGGGGGDEGGEEGFGGGGGGGGGGGGGFCGGGGG=FGGGGGGEGDGGDFFGGFFGGCFCGGGGGGGGGGCGGGGF@DGFGFFFGFFFFGGGGGG<CD)<??FF=@:EEC>DFFFF:99??>>D;>F?:<A?B<<>>CEFFF?9>5A)6?:?FF:66
@M06628:26:000000000-CRM2J:1:1101:17118:10718 1:N:0:137
TACGGAGGGGGTTAGCGTTGTTCGGAATTACTGGGCGTAAAGCGTACGTAGGCGGATTGGAAAGTTGGGGGTGAAATCCCAGGGCTCAACCCTGGAACTGCCTCCAAAACTATCAGTCTAGAGTTCGAGAGAGGTGAGTGGAATTCCAAGTGTAGAGGTGAAATTCGTAGATATTTGGAGGAACACCAGTGGCGAAGGCGGCTCACTGGCTCGATACTGACGCTGAGGTACGAAAGTGTGGGGAGCAAACAGGATTAGATACCCTGGGTGTCCACACCGTAA
+
GGGGGGGGGGGGGGGGGGGGGGGGGGGGGGGGGGGFGGGGGGFGGGGGGGGGGGGEGEGGEAFD9?<FGGGGGFGGGGFFFGGDGGGGGGGGGGFFGGGGGGGDGGCGFFGGGGGGGGGGFFGGGGGF>CCCE77DFGGGGGGGGG9D;C<FFGGGGGGFGGG?CFG,):9@CEFGC9CGGGGGFGGGGGGGGEEG8EGGE@GG@GF76C5:37<7>F7CFGDD>(.7<DFFG=DFFF6*8?>069?:9?FFF<?2234)040272),(-44-))(-57??B
@M06628:26:000000000-CRM2J:1:1101:20350:10736 1:N:0:137
TACGGAGGGTCCGAGCGTTAATCGGAATTACTGGGCGTAAAGCGCACGCAGGCGGTTTGTTAAGCTAGATGTGAAAGCCCTGGGCTCAACCTGGGAATTGCATTTAGAACTGGCAGGCTAGAGTTTTGGAGAGGGGAGTGGAATTCCAGGTGTAGCGGTGAAATGCGTAGATATCTGGAGGAACATCAGTGGCGAAGGCGACTCCCTGGTCAGTAACTGACGCTCATGTGCGAAAGTGTGGGTAGCGAACAGGATTAGATACCCTGGTGGTCCACACCGTAA
+
GGGGGGGGGGGGGGGGGGGGGGGGGGGGGGGGGGGGGGGGGGGGGGGGGGGGGGGGGGGGGGGGGGGGGGGGGGGGGGGGGGGGGGGGGGGGGGGGGGGGGGGGGGGGGGGGGGGGGGGGGGGGGGGFGGGGGGGGGGGGGGFGGGGGGGGGGGGGGGGGGGGGGDEGFGGGGGGGGGGGGGGGGGGGGGGGGGGGGGGGFFGGFGFGFCFFGGGGGGGGGGGFFF4BFGFFGGG><FFFDB>F:06>GB>???FFDFFFGFGGF05:?<?>>?DBBFF82<
@M06628:26:000000000-CRM2J:1:1101:15530:10788 1:N:0:137
TACGGAGGGTCCGAGCGTTAATCGGAATTACTGGGCGTAAAGCGCACGCAGGCGGTTTGTTAAGCTAGATGTGAAAGCCCTGGGCTCAACCTGGGAATTGCATTTAGAACTGGCAGGCTAGAGTTTTGGAGAGGGGAGTGGAATTCCAGGTGTAGCGGTGAAATGCGTAGATATCTGGAGGAACATCAGTGGCGAAGGCGACTCCCTGGTCAGTAACTGACGCTCATGTGCGAAAGTGTGGGTAGCGAACAGGATTAGATACCCTGGTAGTCCACACCGTAA
+
GGGGGGGGGGGGGGGGGFGGGGGGGGGGGGGGGGGGGGGGGGGGGGGGGGGGGGGGGGGGGGGGGGGGGGGGGGGGGGGGGGGGGGGGGGGGGGGGGGGGGGGGGGGGGGGGGGGGGGGGGGGGGGGGGGGGGGGGGGGGGGGGGGGGGGGGGGGGGGGGGGGGGGGGFGGGGGGGGGGGGGGGGGGGGGGGGGGGGGGGFFGGFGFGGG?FGGGGGGGGGGGFFFFFFGFFGGGBFFFFFFFAFFFFGFFFBFFFFFFFGFGGFFFFFFFFBFFB?FBFF?
@M06628:26:000000000-CRM2J:1:1101:10831:10793 1:N:0:137
TACAGAGGGTGCAAGCGTTAATCGGAATTACTGGGCGTAAAGCGCGCGTAGGTGGTTTGTTAAGTCGGATGTGAAAGCCCAGGGCTCAACCTTGGAATTGCACCCGATACTGGCAGGCTAGAGTACGATAGAGGAGTGTGGAATTTCCTGTGTAGCGGTGAAATGCGTAGATATAGGAAGGAACATCAGTGGCGAAGGCGACACTCTGGATTGATACTGACACTGAGGTGCGAAAGCGTGGGGAGCAAACAGGATTAAATACCCTGGTAGTCCACGCCGTAA
+
GGGGGGGGGGGGGGGGGGGGGGGGGGGGGGGGGGGGGGGGGGGGGGGGFGGGGGGGGGGGGGGGGGGGGGGGGGGGGGGGGGGGGGGGGGGGGGGGGGGGGGGGGGGGGGGGGGGGGGGGGGGGGGGGGGGGGGFGGGGGGGGGGGGGGGGGFGGGGGGGFGGGGGGEBGGGGGFGGGGGGGFGGGGGGGGGGGGGGGGGFBGGFGFGGGFFGGGGGGGGCGGFFAFFFGFBGGG;?EFEFFF?FBF7FFFFFFF2<AFFGACFF:@?BFFF<A<:BFBF04
@M06628:26:000000000-CRM2J:1:1101:12892:10835 1:N:0:137
TACGGAGGGTCCGAGCGTTAATCGGAATTACTGGGCGTAAAGCGCACGCAGGCGGTTTGTTAAGCTAGATGTGAAAGCCCTGGGCTCAACCTGGGAATTGCATTTAGAACTGGCAGGCTAGAGTTTTGGAGAGGGGAGTGGAATTCCAGGTGTAGCGGTGAAATGCGTAGATATCTGGAGGAACATCAGTGGCGAAGGCGACTCCCTGGTCAGTAACTGACGCTCATGTGCGAAAGTGTGGGTAGCGAACAGGATTAGATACCCTGGTAGTCCACACCGTAA
+
GGGGGGGGGGGGGGGGGGGG<FFGGGGGGGGGGGGGGGGGGGGGGGGGGGGGGGGGGGGGGGGGGGGGGGGGGGGGGGGGGGGGGGGGGGGGGGGGGGGGGGGGGGGGGGGGGGGGGGGGGGGGGGGGGGGGGGGGGGGGGGGGGGGGGGGGGGGGGGGGGGGGGGGGFGGGGGGGGGGGGGGGGGGGGGGGGGGGGGGGFFGGFGFGGGFFGGGGGGGGGGGFFFFFFGB?GGGB>FFFFFBAF?>FGFFFFFFA23AAFACFF?FFF<AAAFFFFEF?BB
@M06628:26:000000000-CRM2J:1:1101:13379:11034 1:N:0:137
TACGAGGGGTGCAAGCGTTAATCGGAATTACTGGGCGTAAAGCGTTCGTAGGCGGTTTGTTAAGCAAGATGTGAAAGCCCAGGGCTCAACCTTGGAACTGCATTTTGAACTGGCAAACTAGAGTACTGTAGAGGGTGGTGGAATTTCCAGTGTAGCGGTGAAATGCGTAGAGATTGGAAGGAACATCAGTGGCGAAGGCGGCCACCTGGACAGATACTGACGCTGAGGAACGAAAGCGTGGGGAGCGAACAGGATTAGATACCCTGGTAGTCCACGCCGTAA
+
GGGGGGGGGGGGGGGGGGGG<FFGGGGGGGGGGGGGGGGGGGGGGGGGGGGGGGGGGGGGGGGGGGGGGGGGGGGGGGGGGGGGGGGGGGGGGGGGGGGGGGGGGGGGGGGGGGGFFGGGGGGGGGGGGGGGGGDFFEGGGGGGGGGGGGGGGGGGGGGGGGGGGGGGFGGGGGGGGGGGDGGGGGGGGGGGGGGGGGGGEBGGFGFFGGFFGGGGGGGGGGGFFFFFFGFFGGGBBBFF@BFFFFF>DFFFFF@F<2AFFFGGF:>BFBFF9A?39F;;FB
@M06628:26:000000000-CRM2J:1:1101:11131:11124 1:N:0:137
TACGGAGGGTCCGAGCGTTATCCGGAATCATTGGGTTTAAAGGGTCCGCAGGCGGTCGATTAAGTCAGAGGTGAAATCCCATAGCTCAACTATGGAACTGCCTCTGATACTGGTTGACTTGAGTCATATGGAAGTAGATAGAATGTGTAGTGTAGCGGTGAAATGCATAGATATTACACAGAATACCGATTGCGAAGGCAGTCTACTACGTATGTACTGACGCTCATGGACGAAAGCGTGGGGAGCGAACAGGATTAGATACCCTGGTAGTCCACGCCGTAA
+
GGGGGGGGGGGGGGGGGGGGGGGGGGGGGGGGGGGGGGGGGGGGGGGGGGGGGGGGGGGGGGGGGGGGGGGGGGGGGGGGGGGGGGGGGGGGGGGGGGGGGGGGGGGGGGGGGGGGGGGGGGGGGGGGGGGGGGGGGGGGGGGGGGGGGGGGGGGGGGGGGGGGGGGGFGGGGGGGGGGGGGGGGGGGGGGGGGGGGGGGFFGGFGFGGGFFGGGGGGGGGGGFFFFFFGFFGGGFFFFFFFFFFFFFGFFFFFFFFFBDGFGGFBFFFFDD<A?:FFFFFF
@M06628:26:000000000-CRM2J:1:1101:29399:11252 1:N:0:137
TACGGAGGGTGCAATCGTTACTCGGAATCACTGGGCGTAAAGAGCGTGTAGGCGGGTTTGTAAGTTTGAAGTGAAATCCAATGGCTCAACCATTGAACTGCTTTGAAAACTGCTTACCTAGAATATGGGAGAGGTAGATGGAATTTCTGGTGTAGGGGTAAAATCCGTAGAGATCAGAAGGAATACCGATTGCGAAGGCGATCTACTGGAACATTATTGACGCTGAGACGCGAAAGCGTGGGGAGCAAACAGGATTAGATACCCTGGTAGTCCACGCCCTAA
+
GGGGGGGGGGGDGGFGGGGGGDFECGGGGGGGGGGGGGGGGGCGGGEGGGGGGGGGGGGGGGGGGGGGGAGFGFGGEGGGGDFGGGGGGGGGGGGGGGGGGGGGGGGGGGFGGGGGGFGFFGGGGGGGGFG7EGFFGG@EGGGGGGGFGGGGGFFGGGGC<FGGGGGGFDDGGGGGGGGGGGFFGGGDGCEFGGGGGGGGFDGGFGFGGGF?DGFGGGGGGDGFFBFFFGEFGGGFF:<BD>F?FFFFFFFFBFFBFFFFGFGGF?F:ABA>FF2:95(-44
@M06628:26:000000000-CRM2J:1:1101:12991:11279 1:N:0:137
TACGAGGGGTGCAAGCGTTAATCGGAATTACTGGGCGTAAAGCGTGCGTAGGTGGTTTGTTAAGCAAGATGTGAAAGCCCCGGGCTCAACCTGGGAACTGCATTTTGAACTGGCAAACTAGAGTATTGTAGAGGGTAGTGGAATTTCCAGTGTAGCGGTGAAATGCGTAGAGATTGGAAGGAACATCAGTGGCGAAGGCGGCTACCTGGACAAATACTGACACTGAGGCACGAAAGCGTGGGGAGCAAACAGGATTAGATACCCTGGTAGTCCACGCCGTAA
+
GGGGFFGGGGGGGGGGGGGGGGGGGGGGGGGGGGGGGGGGGGGGEGGGGGGGGGGEFGGGGGGGGGGGGGGGGGGGGGGGGGGGGGGGGGGGGGGGGGGGGGGGGGGGGGGGCFGGGGGGGFGGGGGGGGGGGGGGGGGGGGGGGGGGGGGGGGGGGGGGGGGGFGGGFGGGGGGGGGGGGGGGGFGGGGGGGGGGGBFGFFGGFGFGF<F4<7>FGGGGFFGFFFF>><;1CEGFFE@@BBBB>>FFGFFFFFFF?DBFFAGGF?FFBF>A><>FFFFF::
@M06628:26:000000000-CRM2J:1:1101:20444:11293 1:N:0:137
TACGAGGGGTGCAAGCGTTAATCGGAATTACTGGGCGTAAAGCGTGCGTAGGTGGTTTGTTAAGCAAGATGTGAAAGCCCCGGGCTCAACCTGGGAACTGCATTTTGAACTGGCAAACTAGAGTATTGTAGAGGGTAGTGGAATTTCCAGTGTAGCGGTGAAATGCGTAGAGATTGGAAGGAACATCAGTGGCGAAGGCGGCTACCTGGACAAATACTGACACTGAGGCACGAAAGCGTGGGGAGCAAACAGGATTAGATACCCTGGTAGTCCACGCCGTAA
+
GGGGFFGGGGGGGGGGGFGGGGGGGGGGGGGGGGGGGGGGGGGGGGGGGGGGFGGGGGGGGGGGGGGGGGGGGGGGGGGGGGGGGGGGGGGGGGGGGGGGGGGGGGGGGGGGGGGGGGGGGGGGGGGGFGGGGGGFGGGGGGGGGGGGGGGGGGGGGGGGGGGGGGGGFGGGGGGGGGGGGGGGGGGGGGGGGGGGGGGGFFGGFGFGGGFFFFGGGGGGGGGFFFFFFGF?DGGFFFFFFFFBFFFFGFFFFFFA??AFGFGGFFF?FFAAAA?FFF>>BB
@M06628:26:000000000-CRM2J:1:1101:20452:11310 1:N:0:137
TACGAGGGGTGCAAGCGTTAATCGGAATTACTGGGCGTAAAGCGTGCGTAGGTGGTTTGTTAAGCAAGATGTGAAAGCCCCGGGCTCAACCTGGGAACTGCAGTTTGAACTGGCAAACTAGAGTATTGTAGAGGGTAGTGGAATTTCCAGTGTAGCGGTGAAATGCGTAGAGATTGGAAGGAACATCAGTTGCGAAGGCGGCTACCTGGACAAATACTGACACTGAGGCACGAAAGCGTGGGTAGCAAACAGGATTAAATACCCTGTTAGTCCACGACGTAA
+
DFGG?FF7CFGGGFFGG7FC<FFFECEF<@FGGGGFGGGGFGGGGDG:FC@>EFGGGGDEFGGGGGGGGF?AB<FCGDEGDEEGG:CFGGF,FCF8FFGDGF,CFFAE?FDFGGGF:EFCF<>D<FAE@,@FGGDE:F@F5>BFFCFE>FFEGGF9FEGGGG,,6>CE4?DGGGCFF,,==C:C:C6;?F7CFEGD8:CGB377?FFF**07CCFFGFF7*094949)0*)37=C2<;55393-1229*37@(,663))-2)<+*().52.642)-(0--(.
@M06628:26:000000000-CRM2J:1:1101:20792:11619 1:N:0:137
TACGAGGGGTGCAAGCGTTAATCGGAATTACTGGGCGTAAAGCGTGCGTAGGTGGTTTGTTAAGCAAGATGTGAAAGCCCCGGGCTCAACCTGGGAACTGCATTTTGAACTGGCAAACTAGAGTATTGTAGAGGGTAGTGGAATTTCCAGTGTAGCGGTGAAATGCGTAGAGATTGGAAGGAACATCAGTGGCGAAGGCGGCTACCTGGACAAATACTGACACTGAGGCACGAAAGCGTGGGGAGCAAACAGGATTAGATACCCTGGTAGTCCACGCCGTAA
+
GGGGGGGGGGGGGGGGGGGGGGGGGGGGGGGGGGGGGGGGGGGGGGGGGGGGGGGGGGGGGGGGGGGGGGGGGGGGGGGGGGGGGGGGGGGGGGGGGGGGGGGGGGGGGGGGGGGGGGGGGGGFGGGGGGGGGGGGGGGGGGGGGGGGGGGGGGGGGGGGGGGGGGGGFGGGGGGGGGGGGGGGGGGGGGGGGGGGGGGGFFGGFGFGGGFFGGGGGCDFGGGFFFFFFDFFGGGFFEEFFF>FFFFFGFFFFFFFFFAAGFCC*45:<ADFFB??>>>BFB
@M06628:26:000000000-CRM2J:1:1101:13786:11621 1:N:0:137
TACGGAGGGTGCAAGCGTTACTCGGAATCACTGGGCGTAAAGAGCGTGTAGGCGGGTTTGTAAGTTTGAAGTGAAATCCAATGGCTTAACCATTGAACTGCTTTGAAAACTGCTTACCTAGAATATGGGAGAGGTAGATGGAATTTCTGGTGTAGGGGTAAAATCCGTAGAGATCAGAAGGAATACCGATTGCGAAGGCGATCTACTGGAACATTATTGACGCTGAGACGCGAAAGCGTGGGGAGCAAACAGGATTAGATACCCTGGTAGTCCACGCCCTAA
+
GGGGGGGGGGGGGGGGGGGGGGGGGGGGGGGGGGGGGGGGGGGGGGGGGGGGGGGGGGGGGGGGGGGGGGGGGGGGGGGGGGGGGGGGGGGGGGGGGGGGGGGGGGGGGGGGGGGFFGGGGGGGGGGGGGGGGGGGGGGGGGGGGGGGGG>DFFGGGGGGGGGGGGGGFGGGGGGGGGGGGGGGGGGGGGGGGGGGGGGGFFGGFGFGGGFFGGGGGGGGGGGFFFFFFGF;DEGBFFFFFFF:>FFFF:FFFF?BFFFFGFGGF88?FFFF9AFFFFF>??
@M06628:26:000000000-CRM2J:1:1101:24996:11698 1:N:0:137
TACGGAGGGTGCGAGCGTTAATCGGAATTACTGGGCGTAAAGCGCACGCAGGTGGTTAATTAAGCCAGAAGTGAAAGCCCCGCGCTCAACGTGGGAAGGCCTTTTGGAACTGGTTGTCTAGAGTCTTGGAGAGGGGAGTGGAATTCCAGGTGTAGCGGTGAAATGCGTAGATATCTGGAGGAACATCAGTGGCGAAGGCGACTCTCTGGCCAAAGACTGACACTCATGTGCGAAAGTGTGGGTAGCGAACAGGATTAGATACCCTTGTAGTCCACACCGTAA
+
GGGGGGGGGGGGGGGGGGGGGCFGGGGGGGFGGGGGGGGGGGGGG:FGGGGGGGGE7FGGGGGGGGGGGFGGGGGGGGGGGGCGGGGGGGCFFEFGFGGGGGGGGGGGGGGGGGGG+@FFGGGGGGGGGGGFGGGGGGBFGGGGGGGFFGGGGGGGGCCGGGGGGGGGFGGCGGCFGGCEECEGGFDGGFGGGGDC?EGGFFGDBGFGGG>FFF599;F69?C@FBBF1:F:EEGB:68FD?FF?:0(>>3?:8?AFFA<7ACE*(8<44AD59430>0:?B
@M06628:26:000000000-CRM2J:1:1101:19009:11706 1:N:0:137
TACAGAGGGTGCAAGCGTTAATCGGAATTACTGGGCGTAAAGCGCGCGTAGGTGGTTTGTTAAGTCGGATGTGAAAGCCCAGGGCTCAACCTTGGAATTGCACCCGATACTGGCAGGCTAGAGTACGATAGAGGAGTGTGGAATTTCCTGTGTAGCGGTGAAATGCGTAGATATAGGAAGGAACATCAGTGGCGAAGGCGACACTCTGGATTGATACTGACACTGAGGTGCGAAAGCGTGGGGAGCAAACAGGAGTAGATACCCTGGTAGTCCACGCCGTAA
+
GCGGGGFGEGGGGGGGGFGDE<FGGGCFCFFFFGGGGGGGGGGGFGGGEGFGFGF=FAFEFFFFGGDE:BFGGFGDFG?EFFFGCEFGGGGGCGGGCGCGFFF8EGEFGGFBCFDFGG7A:FGCFGDGCBC9FFCGGGGCEGCFGGGGGFGGGCFCFEEGGEFDGFEC?C5EC7+<C=C65CAF898@F9CGDGEDGGF5).994CBGF?F?FDGGC7:7C9C468FFFG:9EGGFFB.7@>B?FFB<G057?6)42494*)<<*4<564324>B<6>>(,-
@M06628:26:000000000-CRM2J:1:1101:21396:11731 1:N:0:137
TACAGAGGGTGCAAGCGTTAATCGGAATTACTGGGCGTAAAGCGCGCGTAGGTGGTTTGTTAAGTCGGATGTGAAAGCCCAGGGCTCAACCTTGGAATTGCACCCGATACTGGCAGGCTAGAGTACGATAGAGGAGTGTGGAATTTCCTGTGTAGCGGTGAAATGCGTAGATATAGGAAGGAACATCAGTGGCGAAGGCGACACTCTGGATTGATACTGACACTGAGGTGCGAAAGCGTGGGGAGCAAACAGGATTAGATACCCTGGTAGTCCACGCCGTAA
+
GGGGGGGGGGGGGGGGGGGGGGGGGGGGGGGGGGGGGGGGGGGGGGGGGGGGFGGGGGGGGGGGGGGGGGGGGGGGGGFGGGGGGGGGGGGGGGGGGGGGGGGGGGGGGGGGGEGGGGGGGGGGGGGGGGGGGGGG@FFFGGGDFGGGGGGGGGGGGGGGGGGGGGGGFGGGGGGGGFGGGGGGGGGGGGGGGGGGGGGGFFGGFGFGGGFFGGGFDGGGGFGFFAFFFF?;GGGFFFFFFFFFFFFFGFFFFFFAFFDFFAEC@:F:2<<9A>?FFF66B:
@M06628:26:000000000-CRM2J:1:1101:16764:11801 1:N:0:137
TACGGAGGGTCCGAGCGTTAATCGGAATTACTGGGCGTAAAGCGCACGCAGGCGGTTTGTTAAGCTAGATGTGAAAGCCCTGGGCTCAACCTGGGAATTGCATTTAGAACTGGCAGGCTAGAGTTTTGGAGAGGGGAGTGGAATTCCAGGTGTATCGGTGAAATGCGTAGATATCTGGAGGAACATCAGTGGCGAAGGCGACTCCCTGGTCAGTAACTGATGCTCATGTGCGAAAGTGTGGGTAGCGAACAGTATTATATACCCTGGTAGTCCACACCGTAA
+
GGGFCFC@7BFGGGGGFBBEG9EFGEEGGFGGFCGGEGGDDFGGGDGGGGGCGGGGG@FFEDGG9EEF?FGGGGCGEFFFFGGGFFG9FFGGCFGEFEFDG9??FFFGFEFGGCFCEEGAFF93=FFCC,@B+<CF*@<CF<FAF,D@EGGF;@,?FECEGGCBBFGGEDCG@C7CFFFGGFGF8+?F=+<*9E7DEGF5)7D<)>FCGGFF50::7CF7*<*98)@BF*@:C*>2<**/766A0?19C7@564=:)-.-:<@86()4.44)64<21<9:B<
@M06628:26:000000000-CRM2J:1:1101:19903:11827 1:N:0:137
TACGAGGGGTGCAAGCGTTAATCGGAATTACTGGGCGTAAAGCGTGCGTAGGTGGTTTGTTAAGCAAGATGTGAAAGCCCCGGGCTCAACCTGGGAACTGCATTTTGAACTGGCAAACTAGAGTATTGTAGAGGGTAGTGGAATTTCCAGTGTAGCGGTGAAATGCGTAGAGATTGGAAGGAACATCAGTGGCGAAGGCGGCTACCTGGACAAATACTGACACTGAGGCACGAAAGCGTGGGGAGCAAACAGGATTAGATACCCTGGTAGTCCACGCCGTAA
+
GGGGGGGGGGGGGGGGGGGGGGGGGGGGGGGGGGGGGGGGGGGGGGGGGGGGFGGGGGGGGGGGGGGGGGGGGGGGGGGGGGGGGGGGGGGGGGGGGGGGGGGGGGGGGGGGGGGGGGGGGGGFGGGGGGGGGGGGGGGGGGGGGGGGGFFFFGGGGGGGGGGGGGGGFGGGGGGGGGGGGGFGGGGGGGFGGGGGGGGGFFGGFGFGCCFFGFGGGGGGGGGFFFFFFCFFGGGFFBFEFFFFFBFFGFFFB?F<?FFFFBGGF?>?A>BFAF?FB<>9?F
@M06628:26:000000000-CRM2J:1:1101:8313:11849 1:N:0:137
TACAGAGGGTGCAAGCGTTAATCGGAATTACTGGGCGTAAAGCGCGCGTAGGTGGTTTGTTAAGTCGGATGTGAAAGCCCAGGGCTCAACCTTGGAATTGCACCCGATACTGGCAGGCTAGAGTACGATAGAGGAGTGTGGAATTTCCTGTGTAGCGGTGAAATGCGTAGATATAGGAAGGAACATCAGTGGCGAAGGCGACACTCTGGATTGATACTGACACTGAGGTGCGAAAGCGTGGGGAGCAAACAGGATTAGATACCCTGGTAGTCCACGCCGTAA
+
GGGGGGGGGGGGGGGGGGGGEFGGGGGGGGGGGGGGGGGGGGGGGGGGGGGGGGGGGGGGGGGGGGGGGGGGGGGGGGGGGGGGGGGGGGGGGGGGGGGGGGGGGGGGGGGGGGGGGGGGGGGGGGGGGGGGGGGGGGGGGGGGGGGGGGGGGGGGGGGGGGGGGGGGFGGGGGGGGGGGGGGGGGGFGGGGGGGGGGGG>EGGFGFGGGFFGGGGGGFGGGG?@AFFFGFFGGGFFFFEFFFFBFFFGBFFFFFFFFBBGFGGFBFFFFDDFFFF>FFFFB
@M06628:26:000000000-CRM2J:1:1101:21800:11865 1:N:0:137
TACGGAGGGGGTTAGCGTTGTTCGGAATTACTGGGCGTAAAGCGTACGTAGGCGGATCAGAAAGTAGGGGGTGAAATCCCGAGGCTCAACCTCGGAACTGCCTCCTAAACTCCTGGTCTTGAGTTCGAGAGAGGTGAGTGGAATTCCAAGTGTAGAGGTGAAATTCGTAGATATTTGGAGGAACACCAGTGGCGAAGGCGGCTCACTGGCTCGATACTGACGCTGAGGTACGAAAGTGTGGGGAGCAAACAGGATTAGATACCCTGGTAGTCCACACCGTAA
+
GGGGGGGGGGGGGGGGGGGGGGGGGGGGGGGGGGGGGGGGGGGGGGGGGGGGGGGGGGGGDGGGFGGGGGGGGGGGGGGGGGGGGGGGGGGGGGGGGGGGGGGGGGGGGGGGGGGGGGGGGGGFFGGEGGGGGGGGGGGGGGGGGGGGDG>EFGGGGGGGGGGFGGGGAGGGGGGGGGFGGGGGGGGGFGGGCDECGGGGDDGDFGFGEC56<9457::FCGG3>>FFFG7:E5<9>FFFE?9:;>:?FFFFBB?<?BFDGBCCF<:?4455):)5879:BF
@M06628:26:000000000-CRM2J:1:1101:12454:11940 1:N:0:137
TACGGAGGGTGCAAGCGTTACTCGGAATCACTGGGCGTAAAGAGCGTGTAGGCGGGTTTGTAAGTTTGAAGTGAAATCCAATGGCTCAACCATTGAACTGCTTTGAAAACTGCTTACCTAGAATATGGGAGAGGTAGATGGAATTTCTGGTGTAGGGGTAAAATCCGTAGAGATCAGAAGGAATACCGATTGCGAAGGCGATCTACTGGAACATTATTGACGCTGAGACGCGAAAGCGTGGGGAGCAAACAGGATTAGATACCCTGGTAGTCCACGCCCTAA
+
GGGGGGGGGGGGGGGGEGGGDGGGGGGGGGGGGGGGDGCBFFCFGGFFGGGGFGGDFFGGGG?FFGGGGGGDGAFFGGGGGGGGGFGGGC8BFGFFGGFGGGGGFAF?DFEDEGGGFFGGGGGCFGFGF?EEGGGGGFGFE>FFGGGGGGGGFFGECGCGGGGFG:EGFG4FFFGCFGFGGDCCEGGGGEGCFGGGEECEB5FDAFFGGFAAFFFGG=0<CCDF32;FFDF1*CD;0;B:DFF:>1::FBF@:?46>FAFF<GG6?>BBDBFAB<?1F;B??
@M06628:26:000000000-CRM2J:1:1101:15515:11959 1:N:0:137
TACGGAGGGGGTTAGCGTTGTTCGGAATTACTGGGCGTAAAGCGTACGTAGGCGGATTGGAAAGTAGGGGGTGAAATCCCAGGGCTCAACCCTGGAACTGCCTCCTAAACTATCAGTCTAGAGTTCGAGAGAGGTGAGTGGAATTCCAAGTGTAGAGGTGAAATTCGTAGATATTTGGAGGAACACCAGTGGCGAAGGCGGCTCACTGGCTCGATACTGACGCTGAGGTACGAAAGTGTGGGGAGCAAACAGGATTAGATACCCTGGTAGTCCACACCGTAA
+
GGGGGFGGGGGGGGGGGGGGGGGGGGGGGGGGGGGGGGGGGGGGGGGGGGGGGGGGGGGGGGGGGGGGGGGGGGGGGGGGGGGGGGGGGGGGGGGGGGGGGGGGGGGGGGGGGGGGGGGGGGGGGGGGGGGGGGGGGGGGGGGGGGGGGGGGGGGGGGGGGGGGGGGGFGGGGGGGGGGGGGGGGGDGGFGGGGGGGGGGFFGGFGFGGGFFGGGGGGGGGGGFFFFFFGFFGGGFFFFFDFFFFF?BGBFFF:?A>?5ADBGGF?F?AD>6:43:<342:?
@M06628:26:000000000-CRM2J:1:1101:28258:12010 1:N:0:137
TACAGAGGGTGCAAGCGTTAATCGGAATTACTGGGCGTAAAGCGCGCGTAGGTGGTTTGTTAAGTCGGATGTGAAAGCCCAGGGCTCAACCTTGGAATTGCACCCGATACTGGCAGGCTAGAGTACGATAGAGGAGTGTGGAATTTCCTGTGTAGCGGTGAAATGCGTAGATATAGGAAGGAACATCAGTGGCGAAGGCGACACTCTGGATTGATACTGACACTGAGGTGCGAAAGCGTGGGGAGCAAACAGGATTAGATACCCTGGTAGTCCACGCCGTAA
+
GGGGGGGGGGGGGGGGGGGGGGGGGGGGGGGGGGGGGGGGGGGGGGGGGGGGGGGGGGGGGGGGGGGGGGGGGGGGGGGGGGGGGGGGGGGGGGGGGGGGGGGGGGGGGGGGGGGGGGGGGGGGGGGGGGGGGGGGGGGGDGGGGGGGGGGGGGGGGGGGGGGGGGGGBDGGGGGGGGGGGGGGGGGGF@FGGGGGGGGGFFGGFGFGGGFFGGGFFFGGGGGFFFFFFFFFGGGFFFEFFFFFFFF<GBFF?<FFB7AFGFFFFFFFBFFF)64:6FFFB?
@M06628:26:000000000-CRM2J:1:1101:14004:12047 1:N:0:137
TACGAGGGGTGCAAGCGTTAATCGGAATTACTGGGCGTAAAGCGTTCGTAGGCGGTCTATTAAGCAAGATGTGAAAGCCCAGGGCTCAACTTTGGAACTGCATTTTGAACTGGTAGACTAGAGTACTGTAGAGGGTGGTGGAATTTCCAGTGTAGCGGTGAAATGCGTAGAGATTGGAAGGAACATCAGTGGCGAAGGCGGCCACCTGGACAGATACTGACGCTGAGGAACGAAAGCGTGGGGAGCGAACAGGATTAGATACCCTGGTAGTCCACGCCGTAA
+
GGGGFGGGGGGGGGGGGGGGGGGGGGGGGGGGGGGGGGGGGGGGGGGGGGGGGGGGGGGGFGGGGGGGGGGGGGGGF?FGFFFGGGGGGGAFGGGGGGGGGGCFGGGEGGGGGGFCGGGGGGGGGFGGGGFGGGG>:FGEGGGGGGGGGGGGGGGGGGGGGGGGGGGGFGGGGGCCEFGGGGGGGGGGGGFFGGECECCEFFGGFGFGGGFFGFDGFGGFGGG356F5?D:?GEGFFDFFDBF?90>FG6DF?:F2)4>BGFFGF:F?FB<><AFFFFBB??
@M06628:26:000000000-CRM2J:1:1101:19435:12162 1:N:0:137
TACGGAGGGGGTTAGCGTTGTTCGGAATTACTGGGCGTAAAGCGTACGTAGGCGGATTGGAAAGTAAGAGGTGAAATCCCAGGGCTCAACCCTGGAACTGCCTTTTAAACTATCAGTCTAGAGTTCGAGAGAGGTGAGTGGAATTCCAAGTGTAGAGGTGAAATTCGTAGATATTTGGAGGAACACCAGTGGCGAAGGCGGCTCACTGGCTCGATACTGACGCTGAGGTACGAAAGTGTGGGGAGCAAACAGGATTAGATACCCTGGTAGTCCACACCGTAA
+
GGGFGCFGGGGGGGGGGGGGGGGGGGGGGGFGGGGGGFGGGGGGFGGGGGGGGGGGGGGGGGGGEFGGGGGGFGGFGGGGGGGGGGGGGGGGGGGGGGGGGFGGGGGFFGFGGGGGGGGGGGGGFGGGGGGGGF<FGGGGGGGGGGGGGGGGGGGFGGEFDABFGGFDFGGGGGGG,:CFGFGFFGEGGGGGGGCDGEGGFD35?FFGGGFFDDDGDGGF4ED:BBFFFG*:CGG96BFFB?>-(188<?5761?>B>BD>AGF=2@7A>79-53:?@6<6:
@M06628:26:000000000-CRM2J:1:1101:14266:12230 1:N:0:137
TACGAGGGGTGCAAGCGTTAATCGGAATTACTGGGCGTAAAGCGTGCGTAGGTGGTTTGTTAAGCAAGATGTGAAAGCCCCGGGCTCAACCTGGGAACTGCATTTTGAACTGGCAAACTAGAGTATTGTAGAGGGTAGTGGAATTTCCAGTGTAGCGGTGAAATGCGTAGAGATTGGAAGGAACATCAGTGGCGAAGGCGGCTACCTGGACAAATACTGACACTGAGGCACGAAAGCGTGGGGAGCAAACAGGATGAGGAACCCTGGTGGTCCACGCCGTAA
+
GGGG@FGGGGGGGGGGGGGGGGGGGGGGGGGGGGGGGGGGGGGGGGGGGGFGGGGFGFGG?CFGFGGGGGGGGGGGGGGGGGGGGGGGGGGGGGGGGGGGGGGGFGGGGGGGGGGFDGFGFGGFDFGGGGGGGGGDGGGGGGGGGGGGGFGGGGGGGGGGGFFDFFC*:55=CF,AEGGGGGFGGGGGFGGGGGGGGGFGFFDG?FFFGGFFGGFGG>7:7CC??A)7>GFFGCD>B>5>BF663(-4>?5@?:F(..()*.A>)4F:8832428B>)47:1
@M06628:26:000000000-CRM2J:1:1101:13125:12250 1:N:0:137
TACAGAGGGTGCAAGCGTTAATCGGAATTACTGGGCGTAAAGCGCGCGTAGGTGGTTTGTTAAGTCGGATGTGAAAGCCCAGGGCTCAACCTTGGAATTGCACCCGATACTGGCAGGCTAGAGTACGATAGAGGAGTGTGGAATTTCCTGTGTAGCGGTGAAATGCGTAGATATAGGAAGGAACATCAGTGGCGAAGGCGACACTCTGGATTGATACTGACACTGAGGTGCGAAAGCGTGGGGAGCAGACAGGATTAGATACCCTGGTAGTCCACGCCGTAA
+
FGGGGGGGGGGGGGGGGGGGGGGGGGGGGGGGGGGGGGGGGGGGGGGGGDGGEFGCFGGGGGGFGGEGGGGGGGGGGFGFGGGGGGGGGGFGGGGGGGGGGGGEGCFGGGGGGGGGGGGCGGGGCFGGGGGGGGGEFGGGGGGGGGFDCGGFCFFGGEGGF,DEGGGED7CEGGGF?EGG*<AFFGGGGAEFDEGGEGFE58CCFCFGFG6?9F>?:2:C7CFF?2;F?CF>=EG;:BD@>>9:>9F(28FF<(6<)2242)<3*4;()6AA<>FF9F243,
@M06628:26:000000000-CRM2J:1:1101:12442:12314 1:N:0:137
TACGGAGGGTCCGAGCGTTAATCGGAATTACTGGGCGTAAAGCGCACGCAGGCGGTTTGTTAAGCTAGATGTGAAAGCCCTGGGCTCAACCTGGGAATTGCATTTAGAACTGGCAGGCTAGAGTTTTGGAGAGGGGAGTGGAATTCCAGGTGTAGCGGTGAAATGCGTAGATATCTGGAGGAACATCAGTGGCGAAGGCGACTCCCTGGTCAGTAACTGACGCTCATGTGCGAAAGTGTGGGTAGCGAACAGGATTAGATACCCTGGTAGTCCACACCGTAA
+
FEGGG;F@CGGGGC@FFCCB@CEDFCFGFFFEFFF<FGECDGFEG:>@=+BB@FE@:?@BFEAA,FCE<AFFFGFFGFGGFCC@BFEFFFFEDFEF@EGGDBFGEGGFGGGGECG@G:8>FCB@=<;<:DDFC@*F*3@DFCFFEB<CD6,??CFBFEEC@EGCE;E:69>CE<E7C9;;5CF*+<<3+3=:5E77EG5ED@C7@<F+:6*09:C7CFF9C:C@89*90:*4>1/3<FFFFB9)-)13DB>F?07<2<A<CBC?*4@:B)4<4<>((764<?
@M06628:26:000000000-CRM2J:1:1101:21978:12332 1:N:0:137
TACGAGGGGTGCAAGCGTTAATCGGAATTACTGGGCGTAAAGCGTGCGTAGGTGGTTTGTTAAGCAAGATGTGAAAGCCCCGGGCTCAATCTGGGAACTGCATTTTGAACTGGCAAACTAGAGTATTGTAGAGGGTAGTGGAATTTCCAGTGTAGCGGTGAAATGCGTAGAGATTGGAAGGAACATCAGTGGCGAAGGCGGCTACCTGGACAAATACTGACACTGAGGCACGAAAGCGTGGGGAGCAAACAGGATTAGATACCCTGGTAGTCCACGCCGTAA
+
GGGGGGGGGGGGGGGGGGGGGGGGGGGGGGGGGGGGGGGGGGGGGGGGFGGGGGGGGGGGGGGGGGGGGGGGGGGGGGGGGGGGGGGGGGGGGGGGGGGGGGGGGGGGGGGGGGGGGGGGGGGFGGGGGGGGGGGGGGGGGGGGGGGGGGGGGGGGGGGGGGGFGGGGDGGGGGFFGGGGGGGGGFFGGGGGGGGGGGGGFFGGFGFGGGFFFCGGGGGGC6D@?AFFFGF?GGG>?@FFFFFFFFFFGFFF0<FA<<92CFGG??5,4<<B)<??BF>FFF
@M06628:26:000000000-CRM2J:1:1101:20876:12359 1:N:0:137
TACGGAGGGTCCGAGCGTTAATCGGAATTACTGGGCGTAAAGCGCACGCAGGCGGTTTGTTAAGCTAGATGTGAAAGCCCTGGGCTCAACCTGGGAATTGCATTTAGAACTGGCAGGCTAGAGTTTTGGAGAGGGGAGTGGAATTCCAGGTGTAGCGGTGAAATGCGTAGATATCTGGAGGAACATCAGTGGCGAAGGCGACTCCCTGGTCAGTAACTGACGCTCATGTGCGAAAGTGTGGGTAGCGAACAGGATTAGATACCCTGGTAGTCCACACCGTAA
+
GGGGGGGGGGGGGGGGGGGGGGGGGGGGGGGGGGGGGGGGGGGGGGGGGGGGGGGGGGGGGGGGGGGGGGGGGGGGGGGGGGGGGGGGGGGGGGGGGGGGGGGGGGGGGGGGGGGGGGGGGGGGFGGGGGGGGGGGGGGGGGGGGGGGGGGGGGGGGGGGGGGGGFGEFGG?FGGGGGGGGGGGGGGGGGGGGGGGGGGDF3DGFGFDGGFFGGGGGGGGGGG:>;=FFGF:GGD6<F6@E?9B?B9>DFDFF?FF?FBAFAGGF:3:ADDDFB33?@9?FF
@M06628:26:000000000-CRM2J:1:1101:20053:12499 1:N:0:137
TACAGAGGGTGCAAGCGTTAATCGGAATTACTGGGCGTAAAGCGCGCGTAGGTGGTTTGTTAAGTCGGATGTGAAAGCCCAGGGCTCAACCTTGGAATTGCACCCGATACTGGCAGGCTAGAGTACGATAGAGGAGTGTGGAATTTCCTGTGTAGCGGTGAAATGCGTAGATATAGGAAGGAACATCAGTGGCGAAGGCGACACTCTGGATTGATACTGACACTGAGGTGCGAAAGCGTGGGGAGCAAACAGGATTAGATACCCTGGTAGTCCACGCCGTAA
+
GGGGGGGGGGGGGGGGGGGGGGGGGGGGGGGGGGGGGGGGGGGGGGGGGGGGGGGGGGGGGGGGGGGGGGGGGGGGGGGGGGGGGGGGGGGGGGG@CFGGGGGGGGGGGGGGGGGGGGGGGGGGGGGGGGGGGGGGGGGGGGGGGGGFGGGGGGGGGGGGGGGGGGGGFGGGGGGGGGGGGGGGGGGGGGGGGGGGGGGGFFGGFGFGGFFFGGGCDFGGGGGFFFFFFGFFGGGFFFFFFFFFBBFBG<F?::?ADFFACAFGF<FFFFFBAF?BFFFBFF
@M06628:26:000000000-CRM2J:1:1101:17320:12565 1:N:0:137
TACGAGGGGTGCAAGCGTTAATCGGAATTACTGGGCGTAAAGCGTGCGTAGGTGGTTTGTTAAGCAAGATGTGAAAGCCCCGGGCTCAACCTGGGAACTGCATTTTGAACTGGCAAACTAGAGTATTGTAGAGGGTAGTGGAATTTCCAGTGCAGCGGTGAAATGCGTAGAGATTGGAAGGAACATCAGTGGCGAAGGCGGCTACCTGGACAAATACTGACACTGAGGCACGAAAGCGTGGGGAGCAAACAGGATTAGATACCCTGGTAGTCCACGCCGTAA
+
GGGGGGGGGGGGGGGGGGGGGGGGGGGGGGGGGGGGGGGGGGGGGGGGGGGGFGGFGGGGGGGGGGGGGGGGGGGGGGGGGGGGGGGGGGGGGGGGGGGGGGGGGGGGGGGGGGGGGGCFGGGGGGGGGGGGGGGGGGGGGGGGGGGGGGGGGGGGGGGGGGGGGGG=DGGGGGGGGGGGGFG8EGCGGGGGGGGGGGGGFF:DFGFGGGFFGGGGGGGGGCGFF>FFF5>BGGGFFFEFFFFFFFFFGFF???FABFFFDAFE43@?AAABFF?(()--4:
@M06628:26:000000000-CRM2J:1:1101:26875:12568 1:N:0:137
TACGGAGGGTCCGAGCGTTAATCGGAATTACTGGGCGTAAAGCGCACGCAGGCGGTTTGTTAAGCTAGATGTGAAAGCCCTGGGCTCAACCTGGGAATTGCATTTAGAACTGGCAGGCTAGAGTTTTGGAGAGGGGAGTGGAATTCCAGGTGTAGCGGTGAAATGCGTAGATATCTGGAGGAACATCAGTGGCGAAGGCGACTCCCTGGTCAGTAACTGACGCTCATGTGCGAAAGTGTGGGTAGCGAACAGGATTAGATACCCTGGTAGTCCACACCGTAA
+
GGGGGGGGGGFGGGGGGGGGGFGGGGGGGGGGGGGGGGGGGGFG@=FGFGGGGGG=@FEDFGGGGGGGGFGGGGGGGG<FEE=FFGGGGGFGGGGGGGGGGGGGGFGDGGGGGGGGGGGGGGGGFCEFE:DGGGGGGGFFGGGGGFGGGGGGGGGGGGGGGGGGGGGGFGGGGGEED?CFEGGGGFGGGG?FGGGGGGGGFFGG:FFFGCFFDGFGGGGGFGGFEB?BFFFBGDD94@FFFFFFFFFFCBB?416<<BFD7<CFFFFF<9<>F>B3<B>FFF
@M06628:26:000000000-CRM2J:1:1101:10762:12642 1:N:0:137
TACGGAGGGTCCGAGCGTTAATCGGAATTACTGGGCGTAAAGCGCACGCAGGCGGTTTGTTAAGCTAGATGTGAAAGCCCTGGGCTCAACCTGGGAATTGCATTTAGAACTGGCAGGCTAGAGTTTTGGAGAGGGGAGTGGAATTCCAGGTGTAGCGGTGAAATGCGTAGATATCTGGAGGAACATCAGTGGCGAAGGCGACTCCCTGGTCAGTAACTGACGCTCATGTGCGAAAGTGTGGGTAGCGAACAGGATTAGATACCCTGGTAGTCCACACCGTAA
+
GGGGGGGGGGGGGGGGGGGGFGGGGGGGGGGGGGGGGGGGGGGGGGGGGGGGGGGGGGGGGGGGGGGGGGGGGGGGGGGGGGGGGGGGGGGGGGGGGGGGGGGGGGGGGGGGGGGGGGGGGGGGGGGGGGGGGGGGGGGGGGGGGGGFGGGGGGGGGGGGGGGGGGGGFGGGGGGGGGGGGGGGGGGGGGGEGGGGGGDGFFDGFGFFGGFFGGGGGGGGGCCDFFFFFGFFCED>BFFFFF>B:?FFD9DF::FF??)5:AFGFBFFFFAADFFFFDFFFF
@M06628:26:000000000-CRM2J:1:1101:14124:12735 1:N:0:137
TACGAGGGGTGCAAGCGTTAATCGGAATTACTGGGCGTAAAGCGTGCGTAGGTGGTTTGTTAAGCAAGATGTGAAAGCCCCGGGCTCAACCTGGGAACTGCATTTTGAACTGGCAAACTAGAGTATTGTAGAGGGTAGTGGAATTTCCAGTGTAGCGGTGAAATGCGTAGAGATCGGAAGGAACATCAGTGGCGAAGGCGGCTACCTGGACAAATACTGACACTGAGGCACGAAAGCGTGGGGAGCAAACAGGAGGAGATACCCTGGTAGTCCACGCCGTAA
+
GGGGFGGGGGGGGGGGGFGGGGGGGGGGGGGGGGGGGEGGGGGGGGGGGGFGGGGGGGGGGGGGGGGGGGGGGGGGGGGGCFDFGGGGGGGGGGGDFFFGGGCGGGGGGGGGGGGA:DD=FFG<@DGGFGGGGGGGFFGFGGGGFGFGGGGGGGCGGC@EGGFGGGGGBGDGGG6CEGEEGGEGBGGF6CC**288>EEE;D:CF>FGGGF)99*2:?FA9EDFFBFFF7),55CBFBFB)3209>B?C8<F??)(((.276@+1,7?AA<A:A??9F;(24
@M06628:26:000000000-CRM2J:1:1101:14107:12742 1:N:0:137
TACGAGGGGTGCAAGCGTTAATCGGAATTACTGGGCGTAAAGCGTGCGTAGGTGGTTTGTTAAGCAAGATGTGAAAGCCCCGGGCTCAACCTGGGAACTGCATTTTGAACTGGCAAACTAGAGTATTGTAGAGGGTAGTGGAATTTCCAGTGTAGCGGTGAAATGCGTAGAGATCGGAAGGAACATCAGTGGCGAAGGCGGCTACCTGGACAAATACTGACACTGAGGCACGAAAGCGTGGGGAGCAAACAGGATTAGATACCCTGGTAGTCCACGCCGTAA
+
GGGGGGGGGGGGGGGGGGGGGGGGGGGGGGGGGGGGGGGGGGGGGGGGGGGGGGGGGGGGGGGGGGGGGGGGGGGGGGGGGGGGGGGGGGGGGGGGGGGGGGGGGGGGGGGGGGGGGGGGGGGGGGGGGGGGGGGGGGGFGGGGGGGGGGGGGGGGGGGGGGGGGGGGFGGGGGGGGGGGGGGGGGGFFGGGGGGGGGGGFFGGFGFGGGFFFFGDGGGGGFGFFFFFF3@FGGGBFFFEFFBFF>F7C6FFFBFFBFFFGFGGF?5?ABFF):8?FFF9??
@M06628:26:000000000-CRM2J:1:1101:13345:12743 1:N:0:137
TACGAGGGGTGCAGGCGTTAATCGGAATTACTGGGCGTAAAGCGTGCGTAGGTGGTTTGTTAAGCAAGATGTGAAAGCCCCGGGCTCAACCTGGGAACTGCATTTTGAGCTGGCAAACTAGAGTATTGTAGAGGGTAGTGGAATTTCCAGTGTAGCGGTGAAATGCGTAGAGATTGGAAGGAACATCAGTGGCGAAGGCGGCTACCTGGACAAATACTGACACTGAGGCACGAAAGCGTGGGGAGCAAACAGGATTAGCTACCCTGGTAGTCCACGCCGTAA
+
GGGGFGGGGGGGGGGGGGGGGGGGGGGGGGGGGGGGGGGGGGGGGGGGGGGGGGGFFGGGGGGGGGGGGGGGGGGGGGGGGGGGGGGGGGGGGGGGGGGGGGGGGGGGGGGGGGGGGGGGGGGGGGGGGGGGGGGGGGGGGGGGGGGGGGGGGGGGGGGGGGGGGGGEFGGGGGGGCGFGGGGGGGGGGGGGGGGGGGGGFFGGFGFGGFFFGGGGGGGGG9FFFFFFFDFBGGG68BEFFF>BFFBFGFFFBBFFFB()2<EGFBF(.6>D<A7:BFF9<<
@M06628:26:000000000-CRM2J:1:1101:18052:12884 1:N:0:137
TACGGAGGGTGCGAGCGTTAATCGGAGTTACTGGGCGTAAAGCGCACGCAGGCGGTTTGTTAAGCTAGATGTGAAAGCCCCGGGCTCAACCGGGGACGGTCATTTAGAACTGGCAGACTAGAGTCTGGGAGAGGGGAGTGGAATTCCAGGTGTAGCGGTGAAATGCGTAGATATCGGGAGGAACATCGGTGGCGAAGGCGACTCCCTGGCGAAAGACTGACGCTCATGTGCGAAAGCGTGGGTAGCGAACAGGATTAGATACCCTGGTAGTCCACACCGTAA
+
GGGGEGC>E6CFGGCFGFGGCFFGGG>FGGGGGGGG@GGGGGGGE7FG7FGGGGG>+FFGGGGG9,<E,CFFGGGGFC<+4CFGGEGGGGG7F@FE73++@FGGDC;FFGGGGGGGGGGCFGGF:C,26DEBCFGG>C*=FGGGG9FFCEGD2CFFGEGEEFGGGFGG:CCGFGG*?5CEEEGGF9A*::CEGGGGGD5C5>)96CF8=5)7719CFFFG4C5>)4*97*73:7C9(.07509A:>;6DFFF?:F9?BAFFFF:F:>>AFD4:6333)-418
@M06628:26:000000000-CRM2J:1:1101:23844:12959 1:N:0:137
TACGGAGGGTCCGAGCGTTAATCGGAATTACTGGGCGTAAAGCGCACGCAGGCGGTTTGTTAAGCTAGATGTGAAAGCCCTGGGCTCAACCTGGGAATTGCATTTAGAACTGGCAGGCTAGAGTTTTGGAGAGGGGAGTGGAATTCCAGGTGTAGCGGTGAAATGCGTAGATATCTGGAGGAACATCGGTGGCGAAGGCGACTCCCTGGTCAGTAACTGACGCTCATGTGCGAAAGTGTGGGTAGCGAACAGGATTAGATACCCTGGTAGTCCACACCGTAA
+
GGGGGGGGGGGGGGGGGGGGGGGGGGGGGGGGGGGGGGGGGGGGGGGGGGGGGGGGGGGGGGGGGGGGGGGGGGGGGGGGGGGGGGGGGGGGGGGGFGGGGGGGGGGGGGGGGGGGGGGGGGFFCGGGGFGDEGGGGGGEFGGGGGGGGGGGGGGGGGGGFGGGGGGGFGGGGGGGGGGGGGGGFGG8CEGGGGGGGEGGDEGGFGFGDCF@GGFGGGGGGGG@EFFFFGFFGGGBFFF?DF>2:BF>CBFFFBF<FBADGAFGF7@BFFDFFFF?:>>F??
@M06628:26:000000000-CRM2J:1:1101:10314:13012 1:N:0:137
TACGAGGGGTGCAAGCGTTAATCGGAATTACTGGGCGTAAAGCGTGCGTAGGTGGTTTGTTAAGCAAGATGTGAAAGCCCCGGGCTCAACCTGGGAACTGCATTTTGAACTGGCAAACTAGAGTATTGTAGAGGGTAGTGGAATTTCCAGTGTAGCGGTGAAATGCGTAGAGATTGGAAGGAACATCAGTGGCGAAGGCGGCTACCTGGACAAATACTGACACTGAGGCACGAAAGCGTGGGGAGCAAACAGGATTAGATACCCTGGTAGTCCACGCCGTAA
+
GGGGGGGGGGGGGGGGGGGGDCFGGGGGGGGGGGGGGGGGGGGGGGGGGGGGGGGFGGGGGGGGGGGGGGGGGGGGGGGGGGGGGGGGGGGGGGGGGGGGGGGGGGGGGGGGGGGGGGGGGGGGGGGGGGGGGGGGFGGGGGGGGGGGGGGGGGGGGGGGGGGGGGGGFGGGGGGGGGGGGGGGGFGGGGGGGGGGGGGGFFGGFGFGGGFFGGGGGGGGFGGFFDFFFDFFGGGFFEFDFFFF>FFFGFFFFFFFF)6<>4CF?85>DBADFFFFBF>>FB
@M06628:26:000000000-CRM2J:1:1101:17465:13062 1:N:0:137
TACGGAGGGTCCGAGCGTTAATCGGAATTACTGGGCGTAAAGCGCGCGTAGGTGGATTGGTCAGTCAGATGTGAAAGCCCAGGGCTCAACCTTGGAACTGCATCTGATACTGCTAGTCTAGAATACAGTAGAGGGTAGTGGAATTTCCTGTGTAGCGGTGAAATGCGTAGATATAGGAAGGAACACCAGTGGCGAAGGCGACTACCTGGACTGATATTGACACTGAGGTGCGAAAGCGTGGGGAGCAAACAGGATTAGATACCCTGGTAGTCCACGCCGTAA
+
GGGGGGGGGGGGGGGGGGGFFGGGGGGGGGGGGGGGGGGGGGGGGGGGGGGGGGGGGGGGGGGGGGGGGGGGGGGGGGGGGGGGGGGGGGGFGGGGGGGGGGGGGGGGGGGGGGGGGGGGGGGGGGGGGGGGGGGGGGGGGGGGGGGGGGGGGGGGGGGGGGGGGGGGFGGGGGGGGGGGGGGGGGGGGGGGGGGGGGGGFF3DFDFGGGFFG4DFGGGGGGGFFDFFF<F>GGGFFFFDEFFFFFFFGFF@?F?A<2AFFBGGFBFFFAA>:A??FFFFF:
@M06628:26:000000000-CRM2J:1:1101:23770:13093 1:N:0:137
TACTAAAGGTGCAAGCGTTAATCGGAATTACTGGGCGTAAAGCGCGCGTAGGTGGTTTGTTAAGTTGGATGTGAAAGCCCAGGGCTCAACCTTGGAACTGCATTCAAAACTGACTCACTAGAGTACGAGAGAGGTTAGTGGAATTTCCTGTGTAGCGGTGAAATGCGTAGAGATGGGAAGGAACACCAGTGGCGAAGTCGACTGACTGGCTCGATACTGACACTGAGGTGCGAAAGCGTGAGGAGCAAACAGGATTAGATACCCTGGTAGTCCACGCCGTAA
+
FFG9EEA,,EFG<FFFEFGEFG9FED7FFF@CD,CF:7@6CFFGGDEC:CCFFG7C<FGGGCG<,C54E9<9?<@E,,<=,AFE>F7<EFC?EFF8FGGFFGGFGGGGGGGGGEGGGGGFGCE??FG+68>FEGG<;F@EGCFF=FF,>3E75,,3+>6**@,@9DC*909=C2>7F61;5DCC7CE:FFG6?EEGG*+5=>*2);ACCFFADGGD7:D?499:F2?5?DF1=5/4?D)7)2(.:1(,*.<7.4443>AA>5:+6.3424)-624(,)2>61
@M06628:26:000000000-CRM2J:1:1101:17537:13170 1:N:0:137
TACGAGGGGTGCAAGCGTTAATCGGAATTACTGGGCGTAAAGCGTGCGTAGGTGGTTTGTTAAGCAAGATGTGAAAGCCCCGGGCTCAACCTGGGAACTGCATTTTGAACTGGCAAACTAGAGTATTGTAGAGGGTAGTGGAATTTCCAGTGTAGCGGTGAAATGCGTAGAGATTGGAAGGAACATCAGTGGCGAAGGCGGCTACCTGGACAAATACTGACACTGAGGCACGAAAGCGTGGGGAGCAAACAGGATTAGGTACCCTGGTAGTCCACGCCGTAA
+
GGGGFGGGGGGGGGGGGGGGGGGGGGGGGGGGGGGGGGGGGGGGGGGGGGGGGGGGGGGGGGGGGGGGGGGGGGGGGGGGGGGGGGGGGGGGGGGGGGGGGGGGGGGGGGGGGGGGGGGGGGGGGGGGGGGGGGGGGGGGGGGGGGGGGGGGGGGGGGGGGGGGGGGGFGGGGGGGGGGGGGGGGGGGDGGGGGGGGGGGFFGGFGFGGGFFGGGGGGGGGGGFFFF>FG:<DGGFFFFFBFBFFFB?F?FFBFFA?B<<FFGGFFFBFFDB:A7?>:>234
@M06628:26:000000000-CRM2J:1:1101:25285:13176 1:N:0:137
TACGAGGGGTGCAAGCGTTAATCGGAATTACTGGGCGTAAAGCGTGCGTAGGTGGTTTGTTAAGCAAGATGTGAAAGCCCCGGGCTCAACCTGGGAACTGCATTTTGAACTGGCAAACTAGAGTATTGTAGAGGGTAGTGGAATTTCCAGTGTAGCGGTGAAATGCGTAGAGATTGGAAGGAACATCAGTGGCGAAGGCGGCTACCTGGACAAATACTGACACTGAGGCACGAAAGCGTGGGGAGCAAACAGGATTAGATACCCTGGTAGTCCACGCCGTAA
+
GGGGGGGGGGGGGGGGGFGGGGGGGGGGGGGGGGGGGFGGGGGGGGGGGGGGGGGFGGGGGGGGGGGGGGGGGGGGGGGGGGGGGGGGGGGGGGGGGGGGGGGGGGGGGGGGGGGGGGGGGGGGGGGGGGGGGGGGGGGGGGGGGGGGGGGGGGGGGGGGGGGGGGGGFGGGGGGGGGGGGGGGGGGGGGGGGGGGGGGGFFGGFGFGGGFFGGGGGGGGGGGFFFFFFGFFGGG>BFFFFFFFFFFFGFFFBFFFFFFFGAE?F?:8)-<A4A<1204;?B
@M06628:26:000000000-CRM2J:1:1101:13594:13178 1:N:0:137
TACGGAGGGTGCGAGCGTTAATCGGAATTACTGGGCGTAAAGCGCACGCAGGCGGTTTGTTAAGCTAGATGTGAAAGCCCCGGGCTCAACCTGGGACGGTCATTTAGAACTGGCAGACTAGAGTCTTGGAGAGGGGAGTGGAATTCCAGGTGTAGCGGTGAAATGCGTAGATATCTGGAGGAACATCAGTGGCGAAGGCGACTCCCTGGCCAAAGACTGACGCTCATGTGCGAAAGTGTGGGTAGCGAACAGGATTAGATACCCTGGTAGTCCACACCGTAA
+
GGGGGGGGGGGGGGGGGGGGGGGGGGGGGGGGGGGGGGGGGGGGGGGGGGGGGGGGGGGGGGGGGGGGGGGGGGGGGGGGGGGGGGGGGGGGGGGGGGGGGGGGGGGGGGGGGGGGGFGGGGGGGGGGGGGGGGGGGGGGGGGGGGGGGGGGGGGFGGGGGGGGGGGGFGGGGGGGFGGGGGGGGGFFGFGGGGGGGGGGFDGGFGFGGGFFGGG<FGGGGGGBFBFFFFFBGGG>AFFFFFFFB?>>GFFFF?4:?F<AGFGGFFFFF<2449<?FFB8?B
@M06628:26:000000000-CRM2J:1:1101:29489:13204 1:N:0:137
TACAGAGGGTGCAAGCGTTAATCGGAATTACTGGGCGTAAAGCGCGCGTAGGTGGTTTGTTAAGTCGGATGTGAAAGCCCAGGGCTCAACCTTGGAATTGCACCCGATACTGGCAGGCTAGAGTACGATAGAGGAGGGTGGAATTTCATGTGTAGCGGTGAAATGCGTAGATATAGGAAGGAACATCAGTGGCGAAGGCGACACTCTGGATTGATACTGACACTGAGGTGCGAAAGCGTGGGGAGCAAACAGGATTAGATACCCTGGTAGTCCACGCCGTAA
+
GGG,CFGGGCFEEGGGGGGGGGGGGGGGGGGGGGGGGGGGGGGGCGGG@FGGCFG,DFGFGGGGF?=FCFGGGGGG9FGGGGGGGGGGGGGG9FFGGG8FGGF<@+68FFGFFCC:7FDFGGGG9>F:3CEGGG@E*@FEEGGGG@F,;EGGGGGGCCGGGGGGCGGGFDG7FG99E7CFGGGFGGGC9AFFG5CGGGGE3>)9<>6CG7=**9::7CCFG<6?FFFFF<?>EGGFFEFFFF>:>B?FG:F@FB?A<3<)24CEF:@?2<AF>F20(812:?
@M06628:26:000000000-CRM2J:1:1101:8870:13209 1:N:0:137
TACGGAGGGTCCGAGCGTTAATCGGAATTACTGGGCGTAAAGCGCGCGTAGGTGGATTGGTCAGTCAGATGTGAAAGCCCAGGGCTCAACCTTGGAACTGCATCTGATACTGCTAGTCTAGAATACAGTAGAGGGTAGTGGAATTTCCTGTGTAGCGGTGAAATGCGTAGATATAGGAAGGAACACCAGTGGCGAAGGCGACTACCTGGACTGATATTGACACTGAGGTGCGAAAGCGTGGGGAGCAAACAGGAATAGATACCCTGGTAGTCCACGCCGGAA
+
FCF@CFC@F@,;@@F@FGG@DGGGDGGGFGGGGGFGEB@CFA@@EEDGECFFCEF=?,=8C,CFE<9FF?EEBFGFGGGGGGF7CFGGGGGEFAFEGDFGGGDC?FGGGGFD,5A?77FDFGGGGGG9,@DFFG+@,@F>>FG9>,@EEGGGCCFGD:6@@<BFFGEC?DCEFGCEC?CGGGCCFC5CFGCGGGGGG@FEF:DDF*=9=DF6<C7D777970*)*)0)69F05E<;05;3>1((4(-8C?FF?:).)4<2:4@2?:544<F)-676;F;9(-
@M06628:26:000000000-CRM2J:1:1101:8858:13223 1:N:0:137
TACGGAGGGTCCGAGCGTTAATCGGAATTACTGGGCGTAAAGCGCGCGTAGGTGGATTGGTCAGTCAGATGTGAAAGCCCAGGGCTCAACCTTGGAACTGCATCTGATACTGCTAGTCTAGAATACAGTAGAGGGTAGTGGAATTTCCTGTGTAGCGGTGAAATGCGTAGATATAGGAAGGAACACCAGTGGCGAAGGCGACTACCTGGACTGATATTGACACTGAGGTGCGAAAGCGTGGGGAGCAAACAGGATTAGATACCCTGGTAGTCCACGCCGTAA
+
GGGGGGGGGGGGGGGGGGGGEFGGGGGFGGGGGGGGGGGGGGGGGGGGGGGGFGGGGGGGGGGGGGGGGGGGGGGGGGGGGGGGGGGGGGGGGGGGGGGGGGGGGGGGGGGGGGGGGGGGGGGGGGGGGGGGGGGEGGGGGGGGGGGGGGGGGGGGGGGGGGGGGGGGFGGGGGGCGGGGGGGGGGGGGGGGGGDGGGGGFFGGFGFGFGFFGCGGGGGGGGGFFFFFFGFFGGGFFFFEFFFF>FF?FFFFFFFFFFBFGBFGF?FFBA>ABFF?BFBB::
@M06628:26:000000000-CRM2J:1:1101:11190:13240 1:N:0:137
TACGAGGGGTGCAAGCGTTAATCGGAATTACTGGGCGTAAAGCGTGCGTAGGTGGTTTGTTAAGCAAGATGTGAAAGCCCCGGGCTCAACCTGGGAACTGCATTTTGAACTGGCAAACTAGAGTTTTGTAGAGGGTAGTGGAATTTCCAGTGTAGCGGTGAAATGCGTAGAGATTGGAAGGAACATCAGTGGCGAAGGCGGCTACCTGGACAAATACTGACACTGAGGCACGAAAGCGTGGGGAGCAAACAGGATTAGATACCCTGGTAGTCCACGCCGTAA
+
GGGGFGGGGGGGGGGGGGGGGGGGGGGGGGGGGGGGGGGGGGGGGGGGGGGGGGGFGGGGGGGGGGGGGGGGGGGGGGGGGGGGGGGGGGGGGGGGGGGGGGGGGGGGGGGGGGGGGGGGGGGGFGGGGGGGGGGGGGGGGGGGGGGGGGGGGGGGGGGGGGGGGGGGDGGGGGGGGGGGGGGGGGGGGGGGGGGGGGGGBFGDFGFFGGFFGGGGGGGGGGGFF>FFFGFFGGGFFFFFFFFFFFFFGFFFFFFFF<FFGFGGF<<?FFFFFFF?6>97<:
@M06628:26:000000000-CRM2J:1:1101:9748:13304 1:N:0:137
TACGGAGGGTGCGAGCGTTAATCGGAATTACTGGGCGTAAAGCGCATGCAGGTGGTTCATTAAGTCAGATGTGAAAGCCCGGGGCTCAACCTCGGAACTGCATTTGAAACTGGTGAACTAGAGTGCTGTAGAGGGGGGTAGAATTTCAGGTGTAGCGGTGAAATGCGTAGAGATCTGAAGGAATACCAGTGGCGAAGGCGGCCCCCTGGACAGACACTGACACTCAGATGCGAAAGCGTGGGGAGCAAACAGGATTAGATACCCTGGTAGTCCACGCCGTAA
+
GGGGGGGGGGGGGGGGGGGGGGGGGGGGGGGGGGGGGGGGGGGGGGGGGGGGGGGGGGGGGGGGGGGGGGGGGGGGGGGGGGGGGGGGGGGGGGGGFEGGGGGGGGGGGGGGGGGGGGGGGGGGGGGGGGGGGGGGGGGGGGGGGGGGGGGGGGGGGGGGGGGGGGGGFGGGGGGGGGGGGGGGGGGGGGGGGGGGGGGGFF:<EGFGGGFFGGGGGGG7FFG?F?FFFGFFGGGB<B;DFFFFFFFFGFFFFFFFFFFACAGGF48?FBFFDF??6FF><8
@M06628:26:000000000-CRM2J:1:1101:14695:13376 1:N:0:137
TACGGAGGGTGCAAGCGTTACTCGGAATCACTGGGCGTAAAGAGCGTGTAGGCGGGTTTGTAAGTTTGAAGTGAAATCCAATGGCTCAACCATTGAACTGCTTTGAAAACTGCTTACCTAGAATATGGGAGAGGTAGATGGAATTTCTGGTGTAGGGGTAAAATCCGTAGAGATCAGAAGGAATACCGATTGCGAAGGCGATCTACTGGAACATTATTGACGCTGAGACGCGAAAGCGTGGGGAGCAAACAGGATTAGATACCCTGGTAGTCCACGCCCTAA
+
GGGGGGGGGGGGGGGGGGGGGGGGGGGGGGGGGGGGGGGGGGGGGGGGGGGGGGGGGGGGGGGGGGGGGGGGGGGGGGGGGGGGGGGGGGGGGGFGGGGGGGGGGGGGGGGGGGGGGGGGGGGGGGGGGGGGGGGGGGGGGGGGGGGGGGGGGGGGGGGGGGGGGGGGFGGGGGGGGGGGGGGFGGGGGGGGGGGGGGGGF>GGFGFGGGFFGGGGGGGGGGGFE>@FFGFFGGGFFFEFFFFBFBFFGFFFFB4A?BFFGFFF?:FFFFFFFF?11:91<:
@M06628:26:000000000-CRM2J:1:1101:5599:13390 1:N:0:137
TACGGAGGGTGCAAGCGTTACTCGGAATCACTGGGCGTAAAGAGCGTGTAGGCGGGTTTGTAAGTTTGAAGTGAAATCCAATGGCTCAACCATTGAACTGCTTTGAAAACTGCTTACCTAGAATATGGGAGAGGTAGATGGAATTTCTGGTGTAGGGGTAAAATCCGTAGAGATCAGAAGGAATACCGATTGCGAAGGCGATCTACTGGAACATTATTGACGCTGAGACGCGAAAGCGTGGGGAGCAAACAGGATTAGATACCCTGGTAGTCCACGCCCTAA
+
GGGGGGGGGGGGFGGGGGGEGGGGGGGGFGGGGGGGGGGGGGGGGGGGGGGGGGGGFGGEGGGGEFFFGGGGGGGGGGGGGGGGGGGGGGGGGGGGGGGGGGGGFGGCGGGGGGGGBFGFGGGGFGGFGGGGGGGGGGGGGFFFGFGGGGGGGGGAFGGGGGGGFGGGFGGGF9>FGGGGGGGDGGGEECGGGGGGGGGGF37CADFGGGFFG=>FGCCGCGGFD6>9*>>;EGGF0.8<BBF:BBB07?FFFFF<7?<>FF?CFBFBFFAA>A<?>F0(8<
@M06628:26:000000000-CRM2J:1:1101:15008:13471 1:N:0:137
TACGGAGGGTGCAAGCGTTAATCGGAATTACTGGGCGTAAAGCGCGCGTAGGCGGTTACATAAGTTGAAAGTGAAAGCCCCGGGCTCAACCTGGGAACTGCTTTCAAAACTGTGTGACTAGAGTGCAGCAGAGGATAGTGGAATTTCTAGTGTAGCGGTGAAATGCGTAGATATTAGAAGGAACACCAGTGGCGAAGGCGACTGTCTGGGCTGACACTGACGCTGAGGTGCGAAAGCGTGGGGAGCAAACAGGATTAGATACCCTGGTAGTCCACGCCGTAA
+
GGGGGGGGGGGGGGGGGGGGGGGGGGGGGGGGGGGGGGGGGGGGGGGGGGGGGGGFGGGGGGGGGGG,FFGGGGGGGGCGGGGGGGGGGGGGGGGGGGGGGGGGGGGGGGGGGGGGGGGGGGGGGGGGGGGGGGGGFGEGGGGGGGGGGGGGGGGGGGGGGGGGGGGGFGGGGGGGGGGGGGGGGGGGGGGGGGGGGGGGBEGDFGFGGGFFGGGGGGGGGGGFFBFFFGFFGGGBFEFFEFFFF;BBGBFFFFFFFFFFGFGGFBFFFFFFAB<FFFFFFF
@M06628:26:000000000-CRM2J:1:1101:24655:13499 1:N:0:137
TACGGAGGGTCCGAGCGTTAATCGGAATTACTGGGCGTAAAGCGCACGCAGGCGGTTTGTTAAGCTAGATGTGAAAGCCCTGGGCTCAACCTGGGAATTGCATTTAGAACTGGCAGGCTAGAGTTTTGGAGAGGGGAGTGGAATTCCAGGTGTAGCGGTGAAATGCGTAGATATCTGGAGGAACATCAGTGGCGAAGGCGACTCCCTGGTCAGTAACTGACGCTCATGTGCGAAAGTGTGGGTAGCGAACAGGATTAGATACCCTGGTAGTCCACACCGTAA
+
GGGGGGGGGGGGGGGGGGGGGGGGGGGGGGGGGGGGGGGGGGGGGGGGGGGGGGGGGGGGGGGGGGGGGGGGGGGGGGGGGGGGGGGGGGGGGGGGGGGGGGGGGGGGGGGGGGGGGGGGGGGGEGGGGGGGGGGGGGGGGGGGGGGGCGGGGGGGGGGGGGGGGGGGFGGGGGGGGGGGGDGGGGGGGGGGGGGGGGGGFFGGFGFGGGFFGGGGGGGGGGGFFFFFFGFFGGGBBFFFFFFBFFFFGFFFFB4>>F9AC<CFFFFF2<>FFFFFFF0::?
@M06628:26:000000000-CRM2J:1:1101:18645:13569 1:N:0:137
TACGGAGGGGGTTAGCGTTGTTCGGAATTACTGGGCGTAAAGCGTACGTAGGCGGATTGGAAAGTTGGGGGTGAAATCCCAGGGCTCAACCCTGGAACTGCCTCCAAAACTATCAGTCTAGAGTTCGAGAGAGGTGAGTGGAATTCCAAGTGTAGAGGTGAAATTCGTAGATATTTGGAGGAACACCAGTGGCGAAGGCGGCTCACTGGCTCGATACTGACGCTGAGGTACGAAAGTGTGGGGAGCAAACAGGATTAGATACCCTGGTAGTCCACACCGTAA
+
GGGGGFGGGGGGGGGGGGGGGGGGGGGGGGGGGGGGGFFGGGGGEGGGGGGGGGGGGGGGGGFGGGGGGGGGGGGGGGGGGGGGGGGGGGGGGGGGGGGGGGGGGGGGGGGGGGGGGGGGGGGGGGGGGFGGGGFGGGGGGGGGGGGGGGGGGGGGGGGGGGGGGGGGFFGGGGGGGGGGGGGGGGGGGGGGGGGGGGGGFEGGFGFGGGFFC<<FDGGGGGGFFBFFFF6:CGD6<FFFFB><FFFF74:FBFFA<?DFGBGGFFFBFFFFFAFF6@>?FF
@M06628:26:000000000-CRM2J:1:1101:22374:13612 1:N:0:137
TACGGAGGGTCCGAGCGTTAATCGGAATTACTGGGCGTAAAGCGCACGCAGGCGGTTTGTTAAGCTAGATGTGAAAGCCCTGGGCTCAACCTGGGAATTGCATTTAGAACTGGCAGGCTAGAGTTTTGGAGAGGGGAGTGGAATTCCAGGTGTAGCGGTGAAATGCGTAGATATCTGGAGGAACATCAGTGGCGAAGGCGACTCCCTGGTCAGTAACTGACGCTCATGTGCGAAAGTGTGGGTAGCGAACAGGATTAGATACCCTGGTAGTCCACACCGTAA
+
GGGGGGGGGGGGGGGGGGGGGGGGGGGGGGGGGGGGGGGGGGGGGGGGGGGGGGGGGGGGGGGGGGGGGGGGGGGGGGGGGGGGGGGGGGGGGGGGGGGGGGGGGGGGGGGGGGGGGGGGGGGFGGGGGGGGGGGGDEGFGGGGGGGGGGGGGGGGGGGGGGGGGGGEEGGGGGGFFGGGGGFGGGGGGGGGGGGGGGFGF>DGFGFGGGFFGGGGGDGGGGGF@>FFFGFFGGG>AFFFF<9<B?FBD>FFFF6<B>FADAFFFBFF<>AF2:?BBE;:?:
@M06628:26:000000000-CRM2J:1:1101:19405:13715 1:N:0:137
TACGGGGGGTGCAAGCGTTAATCGGAATTACTGGGCGTAAAGCGTGCGCAGGTGGTTTGTTAAGCCAGATGTGAAAGCCCAGGGCTCAACCGGGAACTGCAATTGGAACTGGCAAACTAGAGTATTGCAGAGGGTAGTGGAAATTCCAGTGTAGCGGGTAAATGCGTAGAGATTGGAAGGAACATCAGTGGGGAAGGCGGCCACCTGGACCAATACTGAACGTTGAGGAGCAAAACGGGGGGGAGAAAAAGGGATTAGATCCCCGGAAGTTCAACGCCGTAA
+
DGGG76@F76CFGGGGGGGG<<FGGGGGFG,FGGGGGGGGGGGGG7CG+FFGFGG>+F7F<@EG,,,@,?FGGGGGGGGG@GGGGGGGGGB:4C<F<,,88,,?,?FGG::F*FG:*7?,2,2,++3302+;CGGGG3CF?E+<FFG??<+2++38C*/*<C9A9C:*7579:C@E++***;*2+<+00<C8)/11A;EE5)/C4*9C**)0**2*0**+***).-<))1.(262(()).8>1(((,(*()0((0().54*<;:.-)(()).))-(-52(-3
@M06628:26:000000000-CRM2J:1:1101:19402:13732 1:N:0:137
TACGAGGGGTGCAAGCGTTAATCGGAATTACTGGGCGTAAAGCGTGCGTAGGTGGTTTGTTAAGCAAGATGTGAAAGCCCCGGGCTCAACCGGGAACTGCATTTTGAACTGGCAAACTAGAGTATTGCAGAGGGTAGTGGAATTTCCAGTGTAGCGGTGAAATGCGTAGAGATTGGAAGGAACATCAGTGGCGAAGGCGGCTACCTGGACAAATACTGACACTGAGGCACGAAAGCGTGGGGAGCAAACAGGATTAGATACCCTGGTAGTCCACGCCGTAAA
+
GGGGFGGGGGGGGGGGGGGGGGGGGGGGGGGGGGGGGGGGGGGGGGGGGGGGGGGGGGGGGGGGGGGGGGGGGGGGGGGGGGGGGGGGGGGGGGGGGGGGGGGGGGGGGGFGGGGGFGGGCGGFGGGGGGFFGGDGG=FFFFFGGGGFFE:EGCGGGGGFGGFGFEBC?CCFGGGGGGGGFG:FFGFFEGGGGGGGGFGGEDDGFFFGGF:FFGFGDDFC=FD?F?FFFFF?GG<<BBFEFF6>9B77<?FF<:F?FA4)::C9FFF92-4467((4)(41<
@M06628:26:000000000-CRM2J:1:1101:1969:13806 1:N:0:137
TACGGAGGGTCCGAGCGTTAATCGGAATTACTGGGCGTAAAGCGCACGCAGGCGGTTTGTTAAGCTAGATGTGAAAGCCCTGGGCTCAACCTGGGAATTGCATTTAGGACTGGCAGGCTAGAGTTTTGGAGAGGGGAGTGGAATTCCAGGTGTAGCGGTGAAATGCGTAGATATCTGGAGGAACATCAGTGGCGAAGGCGACTCCCTGGTCAGTAACTGACGCTCATGTGCGAAAGTGTGGGTAGCGAACAGGATTAGATACCCTGGTAGTCCACACCGTAA
+
GGG@CB@CBGGGEF@FFFECG<FFEEGGDAFFEECGGGG:FFGGGGGEECEGCGGGECFGGGGEGGGFEGGFGGGFGFGCGFGGGGGFGGGGGFGFGGGGGGGGGGGGFFFGGFGGGGGGGBC<FF@CFGF,@BFEGGGG>DGGGGGF;2@FFGGGGECECEGG9CGGDG8FFFG?FGGGGGGGGGFFFGG8CEGGGGGGF>DDFGF?7*9FF>CCCGGGGGGFFFFF@>FFGGG9AFFBF?BF0?6;DF>@:?F93?DFGFF@*:FFBABA4>???EFFBF
@M06628:26:000000000-CRM2J:1:1101:11988:13888 1:N:0:137
TACGGAGGGTCCGAGCGTTAATCGGAATTACTGGGCGTAAAGCGCACGCAGGCGGTTTGTTAAGCTAGATGTGAAAGCCCTGGGCTCAACCTGGGAATTGCATTTAGAACTGGCAGGCTAGAGTTTTGGAGAGGGGAGTGGAATTCCAGGTGTAGCGGTGAAATGCGTAGATATCTGGAGGAACATCAGTGGCGAAGGCGACTCCCTGGCCAGTAACTGACGCTCATGTGCGAAAGTGTGGGTAGCGAACAGGATTAGATACCCTAGTAGTCCACACCGTAA
+
FGGGEGEECGAFEGC:CBEGFEFC:FFGDGGGEE8EBFFCFGFCC7@@FGEGBFE4FCCBFFDDF<FD@BF<?FDDGGFC8?B@FE<FDF8EFFGGCF<=A??,@5EDDEFFGF@=7:BFFGG@,7@F+<DCE@:77>5>@>>C:;,@227?D;DCFGGDCAFFGCEEDGC9CF+<;FGCC:FFGCEG?<9<7CE38:5C:@C76D>GC*))/97>>FD701*)8287/76:5599<8*/8:9>159BG(8:02@64346:6<+*,)66<A24)),(.3?B6
@M06628:26:000000000-CRM2J:1:1101:14792:13907 1:N:0:137
TACGAGGGGTGCAAGCGTTAATCGGAATTACTGGGCGTAAAGCGTTCGTAGGCGGTTTGTTAAGCAAGATGTGAAAGCCCAGGGCTCAACCTTGGAACTGCATTTTGAACTGGCAAACTAGAGTACTGTAGAGGGTGGTGGAATTTCCAGTGTAGCGGTGAAATGCGTAGAGATTGGAAGGAACATCAGTGGCGAAGGCGGCCACCTGGACAGATACTGACGCTGAGGAACGAAAGCGTGGGGAGCGAACAGGATTAGATACCCTGGTAGTCCACGCCGTAA
+
GGGGGGGGGGGGGGGGGGGGGGGGGGGGGGGGGGGGGGGGGGGGGGGGGGGGGGGGGGGGGGGGGGGGGGGGGGGGGGGGGGGGGGGGGGGGGGGGGGGGGGGGGGGGGGGGGGGGGGGGGGGGGGGGGGGGGGGCFGGGEGGGGGGGGGGGGGGGGGGGGGGGGGGGDGGG7AFFGGGGGGGGGGGGGGGGGGGGGGDEEFGDFFFGGGFFGGGGGGGGGDD3BBFFFGFBGGD9?F:EFFFBBFFFGFFFBBFF>?ABFAEGFFF>AAFA>D>26FF9BF
@M06628:26:000000000-CRM2J:1:1101:16564:13958 1:N:0:137
TACGAGGGGTGCAAGCGTTAATCGGAATTACTGGGCGTAAAGCGTGCGTAGGTGGTTTGTTAAGCAAGATGTGAAAGCCCCGGGCTCAACCTGGGAACTGCATTTTGAACTGGCAAACTAGAGTATTGTAGAGGGTAGTGGAATTTCCAGTGTAGCGGTGAAATGCGTAGAGATTGGAAGGAACATCAGTGGCGAAGGCGGCTACCTGGACAAATACTGACACTGAGGCACGAAAGCGTGGGGAGCAAACAGGATTAGATACCCTGGTAGTCCACGCCGTAA
+
GGGGGGGGGGGGGGGGGGGGGGGGGGGGGGGGGGGGGGGGGGGGFGGGGGGGGGGGFGGGGGGGFFGGGGGGGGGGGGGGGGGGGGGGGGGFGGGGGGGGGGGGGGGGGGGGGGGGGGGGGGGGGGGGGFCFGGGGGGGGGGGGGGGGGGGGGGGGGGGGCEC?FGG:BDGGGGGF=ECEGGGGGGGGGGGGGGGGGGGGEF<DFFFFGCF?GGGGGGGGGGGFFFFF3C:<GEG;<57>D>FFF>?0D2@FFFF<?FA9>ACC6<FFFAA<AB?:9>>;B:
@M06628:26:000000000-CRM2J:1:1101:3945:13965 1:N:0:137
TACGGAGGGTGCGAGCGTTAATCGGAATTACTGGGCGTAAAGCGCACGCAGGCGGTTTGTTAAGCTAGATGTGAAAGCCCCGGGCTCAACCTGGGACGGTCATTTAGAACTGGCAGACTAGAGTCTTGGAGAGGGGAGTGGAATTCCAGGTGTAGCGGTGAAATGCGTAGATATCTGGACGAACATCAGTGGCGAAGGCGACTCCCTGGCCAAAGACTGACGCTCATGTGCGAAAGTGTGGGTAGCGAACAGGATTAGATACCCTGGTAGTCCACACCGTAA
+
GGGGGGGDGCGGGGGGGGGGGGGGGGGGGGGG<FGGGGGGGGGGGGGGGGGGGGGFGGGGGGGGFGGGGGGGGGGGGGGGGGGGGGGGGGGGGGGGGGGGDEGGGGGGGGGGGGGGGGGGGGGGGGGGGCGGGGGGGGGGGGGGGCFEGGGGGGGGG>EEGGGGGFGGFGGFCCGGGGGGEC*:CFGFFF?CDGGCGCF5>3CG@FF?GFF?GFF:FDGGGGDBEFF?FF=?5EC;<6FF:?B>0:>(C>D4<<FD<?9AGFCF?BFB9AFA).42:;>1(-
@M06628:26:000000000-CRM2J:1:1101:16585:13968 1:N:0:137
TACGAGGGGTGCAAGCGTTAATCGGAATTACTGGGCGTAAAGCGTGCGTAGGTGGTTTGTTAAGCAAGATGTGAAAGCCCCGGGCTCAACCTGGGAACTGCATTTTGAACTGGCAAACTAGAGTATTGTAGAGGGTAGTGGAATTTCCAGTGTAGCGGTGAAATGCGTAGAGATTGGAAGGAACATCAGTGGCGAAGGCGGCTACCTGGACAAATACTGACACTGAGGCACGAAAGCGTGGGTAGCAAACAGGATTAGATACCCTGGTAGTCCACGCCGTAA
+
GGGGFGC@7BCFFFGGGEFGFEF@FEEFGEAEECGGGGG@FGGGBCGGFGGGFEGGFFGGFGGGGFE84EF@AEC9EFEFGGGGGG@FDFG8EFG?CGGGG,D<<<@+CBFGGGGCFGFGG>F<@CDFDFFGCGG+3FGCCFEAFGGGGAFGGFFCFCEEECFFGC>CADDF,;DG,4CEGCFFCFG9<CEGGGGCEGEEABC*8>6@5*7)/CFFGGGFFC<)94;)09;?ECD9?F@B:9()24>A<?@:??46<<44:>EG?<3?)6749A>:B>;9:?
@M06628:26:000000000-CRM2J:1:1101:21134:14069 1:N:0:137
TACGAGGGGTGCAAGCGTTAATCGGAATTACTGGGCGTAAAGCGTGCGTAGGTGGTTTGTTAAGCAAGATGTGAAAGCCCCGGGCTCAACCTGGGAACTGCATTTTGAACTGGCAAACTAGAGTATTGTAGAGGGTAGTGGAATTTCCAGTGTAGCGGTGAAATGCGTAGAGATTGGAAGGAACATCAGTGGCGAAGGCGGCTACCTGGACAAATACTGACACTGAGGCACGAAAGCGTGGGGAGCAAACAGGATTAGATACCCTGGTAGTCCACGCCGTAA
+
GGGGFGGGGGGGGGGGGEGGGGGGGGGGGDFGGGGGGFGGGGGGGGGGGGEGFFGGGGGGGGGGGGGGGGGGGGGGGGGGGGGGGGGGGGGGGGGGFGGGGGGGGGGGGGGGGGGGGGGFGFGFFGGGGGGGGGGGGGF6@FFGGGGGGGGGGGGGGGGGGGFFDGGGEGGGEFGFFFGGGGGGGGGGGDFFGGGGGEGGBADGFGFGGGFFGGGGGGGGGGGFFFFFFGF?GGGFFEFFEBF?FBFFG:FF?BFDF7AACAECF8.2<44>><4<;F;1:?
@M06628:26:000000000-CRM2J:1:1101:12925:14156 1:N:0:137
TACAGAGGGTGCAAGCGTTAATCGGAATTACTGGGCGTAAAGCGCGCGTAGGTGGTTTGTTAAGTCGGATGTGAAAGCCCAGGGCTCAACCTTGGAATTGCACCCGATACTGGCAGGCTAGAGTACGATAGAGGAGTGTGGAATTTCCTGTGTAGCGGTGAAATGCGTAGATATAGGAAGGAACATCAGTGGCGAAGGCGACACTCTGGATTGATACTGACACTGAGGTTCGAAAGCGTGGGGAGCAAACAGGATTAGATACCCTGGTAGTCCACGCCGTAA
+
GGGGGGGGGGGGGGGGGGGGGFGGGGGGGGGFGFGGGGDGGGFGGGGGEEGGFFGF7FGFFGGGFGGGGGGGGGGGGGGGGFGGGGGGGGGGGGGCFFGGGGGGEGGGGGGGGGGCFDGGGGGGGGGCFEGGGGGG7FGGGGGGGGGGGFGBFGFFGGEGGFDGGGGEDGGGGGGGGFFGGEG6BFCG9CF@DGEDGGGGFE7DFGFGG7@?FFFFCGG7CEGFFAF5?*965FGF<3)7:;BF;6??FBFF<:?>,2<<76<??7F:B<7A<AD:9FF161
@M06628:26:000000000-CRM2J:1:1101:12907:14156 1:N:0:137
TACAGAGGGTGCAAGCGTTAATCGGAATTACTGGGCGTAAAGCGCGCGTAGGTGGTTTGTTAAGTCGGATGTGAAAGCCCAGGGCTCAACCTTGGAATTGCACCCGATACTGGCAGGCTAGAGTACGATAGAGGAGTGTGGAATTTCCTGTGTAGCGGTGAAATGCGTAGATATAGGAAGGAACATCAGTGGCGAAGGCGACACTCTGGATTGATACTGACACTGAGGTGCGAAAGCGTGGGGAGCAAACAGGATTAGATACCCTGGTAGTCCACGCCGTAA
+
GGGGGGGGGGGGGGGGGGGGFFGFGGGGGGGGGGGGGGGGGGGGGGGGGGGGFGGGFEGGGGGGGGGGGGGGFGGGGGGGGGGGGGGGGGFEGGGGGGGGGGGGGGGGGGGGGGGGFGFGGGGGGGGGGGGGGGGGGGGGGGGGGGGGGGGGGGGGGGGGEGFFGGGEBGGGGGFGG9EFGGGGGGGGGCFGGGGGGGGGFFDG?DFGGGFFGGGGFFGGGDGFFBFFFGFFECD>?BEFEFFFFFFBFBFFBBFFBFFFFFEC@8FFBAFF)6??6F6>??
@M06628:26:000000000-CRM2J:1:1101:8077:14213 1:N:0:137
TACGGAGGGTGCAAGCGTTACTCGGAATCACTGGGCGTAAAGAGCGTGTAGGCGGGTTTGTAAGTTTGAAGTGAAATCCAATGGCTCAACCATTGAACTGCTTTGAAAACTGCTTACCTAGAATATGGGAGAGGTAGATGGAATTTCTGGTGTAGGGGTAAAATCCGTAGAGATCAGAAGGAATACCGATTGCGAAGGCGATCTACTGGAACATTATTGACGCTGAGACGCGAAAGCGTGGGGAGCAAACAGGATTAGATACCCTGGTAGTCCACGCCCTAA
+
GGGGGGGGGGGGGGGGGGGGGGGGGGGGGGGGGGGGGGGGGGGGGGGGGGGGGGGGGGGGGGGGGGGGGGGGGGGGGGGGGGGGGGGGGGGCGGCFGGGGGGGGGGGGGGGGGGGDFGGGGGGGGGGGGGGGGGGGGGGGGGGGGGGGGGGGGGGGGGGGGGGGGGGGFGDGGGGGGCGGGGGGGGGGGGGGGGGGGGGGFFGGFGFGGFFFGGGGGGGGGGGFFFFFFGDFGGGF?>EEFFF?FFFFGFFFFFFFFFFFGFFGFFFFFFFFFFF:>FFFF?
@M06628:26:000000000-CRM2J:1:1101:2518:14270 1:N:0:137
TACGGAGGGTCCGAGCGTTAATCGGAATTACTGGGCGTAAAGCGCGCGTAGGTGGATTGGTCAGTCAGATGTGAAAGCCCAGGGCTCAACCTTGGAACTGCATCTGATACTGCTAGTCTAGAATACAGTAGAGGGTAGTGGAATTTCCTGTGTAGCGGTGAAATGCGTAGATATAGGAAGGAACACCAGTGGCGAAGGCGACTACCTGGACTGATATTGACACTGAGGTGCGAAAGCGTGGGGAGCAAACAGGATTAGATACCCTGGTAGTCCACGCCGTAA
+
GFGDCFE@CGGGGGCFGFE@FFGFDGGFFCGFE,CEGGGGGECCGGGGFGGGGGGEFGGGE<FEGGGGGGGEFGGGGGGGGED:BGGEDFFEGGGFGGGGGGGGGGGGGGGGGGGDFGGGGGGGGGGGGGGGF8FGG<FGCCGGACFGGGGFGGDFGGGDGEF;DGGCDDGFFF7:EFGG=CFGF:EGGFGGGEGGEGGGBDG<6FA9:C>=5FFGGGGGGGGF?24.9C?;GGGFF:>:@;>066:4CFFFB1457<AA:<C8=?FFF<ABFA260<9604
@M06628:26:000000000-CRM2J:1:1101:2502:14281 1:N:0:137
TACGGAGGGTCCGAGCGTTAATCGGAATTACTGGGCGTAAAGCGCGCGTAGGTGGATTGGTCAGTCAGATGTGAAAGCCCAGGGCTCAACCTTGGAACTGCATCTGATACTGCTAGTCTAGAATACAGTAGAGGGTAGTGGAATTTCCTGTGTAGCGGTGAAATGCGTAGATATAGGAAGGAACACCAGTGGCGAAGGCGACTACCTGGACTGATATGGACACTGAGGTGCGAAAGCGTGGGGAGCAAACAGGATTAGATACCCTGGTAGTCACCGCCGTAA
+
GGGGGEGGGFFGGEGGGGGGDGGGGGGGGGGGGGGGGGGGGGFGGGGGGGGGFGGFGGGGGGGGGGGGFGGGGGGGFFGGEGGGGGGGGDGGGGGFGGGGGGGGGGGGGGGFAFCGGGGGGGFFFGGGGGGFGGG+>CFGGG?FGFCFCFGGF7;DCGGGGGG9;FGGBGGGGFCE@FGGGGGGF>>=FFGGDGEGG75:=:DDF4=CC55=F77>?**<C+*)*)079766EGGBFF5<:90(-7?0<18?::6).74:FAF:??F7)4-6.)439507??
@M06628:26:000000000-CRM2J:1:1101:21360:14440 1:N:0:137
TACGAGGGGTGCAAGCGTTAATCGGAATTACTGGGCGTAAAGCGTGCGTAGGTGGTTTGTTAAGCAAGATGTGAAAGCCCCGGGCTCAACCTGGGAACTGCATTTTGAACTGGCAAACTAGAGTATTGTAGAGGGTAGTGGAATTTCCAGTGTAGCGGTGAAATGCGTAGAGATTGGAAGGAACATCAGTGGCGAAGGCGGCTACCTGGACAAATACTGACACTGAGGCACGAAAGCGTGGGGAGCAAACAGGATTAGATACCCTGGTAGTCCACGCCGTAA
+
GGGGGGGGGGGGGGGGGGGGGGGGGGGGGGGGGGGGGGGGGGGGGGGGGGGGFFGFGGGGGGGGGGGGGGGGGGGGGGGGGGGGGGGGGGGGGGGGGGGGGGGGGGGGGGGGGGGGGGGGGGGGGGGGGGGGGGGGGGFGFFGGGGGGGGGGGGGGGGGGGGGGGGGGEGGGGCGGGGGGGGGGGGGGGGGGGGGGGGGGFFGGFGFGGGFFGGFGGGGGGGGFFFFFFGFFGGD6?>EFFFF<BB:BGFFFFFF>>FFFGFFGF8@:99<AFA<19@>9:?
@M06628:26:000000000-CRM2J:1:1101:2946:14507 1:N:0:137
TACGAGGGGTGCAAGCGTTAATCGGAATTACTGGGCGTAAAGCGTGCGTAGGTGGTTTGTTAAGCAAGATGTGAAAGCCCCGGGCTCAACCTGGGAACTGCATTTTGAACTGGTCAACTAGAGTATTGTAGAGGGTAGTGGAATTTCCAGTGTAGCGGTGAAATGCGTAGAGATTGGAAGGCACATTAGTGGCGAAGGCGGCTATCTGGACAAATACCGACACTGAGGCACGAAAGCGTGGGGAGCCAAAAGGATTACATACCCTGGTAGTACACGCCGTAA
+
GC@8FED+@B:@@FG8@C@CC9E<F,BFE,6C<@FGCC@7<FGC6=?F=FF=?<,C,FFGF?AEE<E?FEF9<DF,5BFGCC77>+D9F,B8=8F<FFG9DD9,7C,+:3@,B3,<DFF=>>=FFGG,F==,ECC+33@869C9DFCF9,,7@,EFG5E>F<F,>7BE4?*49<,96CF6?,,46C+19CF55C*7*1C5559*7*9EGC5)C*:C:**:C=C692)57<56CG703B5>563:6;(8*(8761?<<)<<C<*+*3<?>2-)-6>?B)-41-
@M06628:26:000000000-CRM2J:1:1101:2956:14523 1:N:0:137
TACGAGGGGTGCAAGCGTTAATCGGAATTACTGGGCGTAAAGCGTGCGTAGGTGGTTTGTTAAGCAAGATGTGAAAGCCCCGGGCTCAACCTGGGAACTGCATTTTGAACTGGCAAACTAGAGTATTGTAGAGGGTAGTGGAATTTCCAGTGTAGCGGTGAAATGCGTAGAGATTGGAAGGAACATCAGTGGCGAAGGCGGCTACCTGGACAAATACTGACACTGAGGCACGAAAGCGTGGGGAGCAAACAGGATTAGATACCCTGGTAGTCCACGCCGTAA
+
GGGG<EFGGGGGFGGGGGGGGGGGGGGGGGGGGGGGGGGGGFGGEGGGGGGGFGGGGGGGGGGGGGGGGGGGGGGGGFGGCGGGGGGGGGGGGGGGGGGGGGGGFGGGGGGGGGGGGGGGGGGGGGGGFGGGGGGGGDFGFGGGGFGGGGGGGGGCGGGDGGGGFGGGFGGGGGDGGFGGGGGGGGGGGGFGGGEGGGGGBFGCFFFGGFF@FDGGGGGFFGGFFA6>F<>?EGGF?BFDFFFBFFBF4<FFFFFFF<4:FAFFFFFB>ADFFA??7F>><2
@M06628:26:000000000-CRM2J:1:1101:23127:14690 1:N:0:137
TACGGAGGGTGCGAGCGTTAATCGGAATTACTGGGCGTAAAGCGCACGCAGGCGGTTTGTTAAGCTAGATGTGAAAGCCCCGGGCTCAACCTGGGACGGTCACTTAGAACTGGCAGACTAGAGTCTTGGAGAGGGGAGTGGAATTCCAGGTGTAGCGGTGAAATGCGTAGATATCTGGAGGAACATCAGTGGCGAAGGCGACTCCCTGGCCAAAGACTGACGCTCATGTGCGAAAGTGTGGGTAGCGAACAGGATTAGATACCCTGGTAGTCCACACCGTAA
+
GGGGGGGGGGGGGGG7FFGGGGGGGGGGGGGGGGGGGGGGGGGGGGGGGGGGGGGGGGGGGGGGGGGGGGGGGGGGGGGGGGGGGGGGGGGGGGGGGGGGGGGGGGGGGGGGGGGGGGGGGGGGGGGGGGGGGGGGGGGGGGGEFGGGGGGGGGGGGGGGGGGGGGGGFGGGGGGGGGGGGGGGGGGGGGGGGGGGGGGGEFGGFGFGGGFFGDGGGGGGGGDED>@FFGFFGGG;BFFFF:B4:BBFC>>FFF?>BFFFGFGGF?34<BAF94323@04?B
@M06628:26:000000000-CRM2J:1:1101:23111:14698 1:N:0:137
TACGGAGGGTGCGAGCGTTAATCGGAATTACTGGGCGTAAAGCGCACGCAGGCGGTTTGTTAAGCTAGATGTGAAAGCCCCGGGCTCAACCTGGGACGGTCACTTAGAACTGGCAGACTAGAGTCTTGGAGAGGGGAGTGGAATTCCAGGTGTAGCGGTGAAATGCGTAGATATCTGGAGGAACATCAGTGGCGAAGGCGACTCCCTGGCCAAAGACTGACGCTCATGTGCGAAAGTGTGGGTAGCGAACAGGATTAGATACCCTGGTAGTCCACACCGTAA
+
GGGGGGEGGGGGFGGGGFGGGGGGGGGGGGGGGGGGGGGGGGGGGGGGGGGGGGGFGGGGGGGGCGFGGGGGGGGEDFGGGGGGDGGGGGGFFFGGGGGGGGGACFEGGGGGGGGG7FCFCCGFCGABFFFGEGEE<:FFFECGGGGGCFGGGGGCGGGGGGGFGGGGFDDC@ECGGF7C*=+CEG?CGF?EGGGGG>C=>DCG4CF85C4)97C4CFFF<AD7B6FFFF?B=EG>48FFFBFFFF0(9;EFFFF92,24*)3<?0)(6:AAFA2(4<9(,4
@M06628:26:000000000-CRM2J:1:1101:28348:14795 1:N:0:137
TACGGAGGGTGCAAGCGTTATCCGGAATCATTGGGTTTAAAGGGTCCGTAGGCTGGCTAATAAGTCAGTGGTGAAATGCAGGGGCTCAACTCCGGCACTGCCATTGATACTGTTAGTCTTGAATTATTGTGAAGTGGTCAGAATATGTAGTGTAGCGGTGAAATGCTTAGATATTACATAGAATACCAATTGCGAAGGCAGATCACTAACAATATATTGACGCTGATGGACGAAAGCGTGGGTAGCGAACAGGATTAGATACCCTGGCATTCCACGCCGTAA
+
GGGGGCCECFGGFGGGGGGGGGGGGGGGGCCFCFGFGGGGFGGGGGGGGGGGGGGDGGFGGGGFGGGGFGCFDGGGGGFFFGGGGGFCGGGGGGGGGGGGGFGGGGFGGGGGGGFGEGGFGGGGEFFFGGDGFGCFF?BFGGGGGGGFFGF8EGGGGCGCFGGGGGGCC7FGGGGFGGG,@FFCGGGGGGGGGEGDCCCF45?D;FF@CFFFCF:=FFG78C:=D;FA6DABGEDBFFDFEB146?((96BF?FF9<<AB:5<+63).1)4444.4;F0,14
@M06628:26:000000000-CRM2J:1:1101:10128:14975 1:N:0:137
TACGGAGGGAGCTAGCGTTGTTCGGAACTACTGGGCGCAAAGCGCACGTAGGCGGCGATTTAAGTCAGAGGTGAAAGCCCGGGGCTCAACCCCGGAACTGCCTTTGAGACTGGATTGCTAGAATCTTGGAGAGGCGAGTGGAATTCCGAGTGTAGAGGTGAAATTCGTAGATATTCGGAAGAACACCAGTGGCGAAGGCGGCTCGCTGGACAAGTATTGACGCTGAGGTGCGAAAGCGTGGGGAGCAAACAGGATTAGATACCCTGGTAGTCCACGCCGTAA
+
GGGGGGGGGGGGGGGGGGGGGGGGGGGGGGGGGGGGGGGGGGGGGGGGGGGGGGGGGGGGGGGGGGGGGGGGGGGGGGGGGGGGGGGGGGGGGGGGGGGGGGGGGGGGGGGGGGGGGGGGGGGGGGGGGGGGGGGGGGGGGGGGGGGGGGGGGGGGGGGGGGGGGGGGFGGGGGGGGGGGGGGGGGGGGGGGGGGGGGGGEFGGFGFGGGFFGGGGGGGGGGGEEFFFFGFFGGGFFFFFE>BFFFFFGFFFFFFFFDFFGFGGFF@?BFFFFD<1;FBBFB
@M06628:26:000000000-CRM2J:1:1101:22067:15023 1:N:0:137
TACGGAGGGTCCGAGCGTTAATCGGAATTACTGGGCGTAAAGCGCACGCAGGCGGTTTGTTAAGCTAGATGTGAAAGCCCTGGGCTCAACCTGGGAATTGCATTTAGAACTGGCAGGCTAGAGTTTTGGAGAGGGGAGTGGAATTCCAGGTGTAGCGGTGAAATGCGTAGATATCTGGAGGAACATCAGTGGCGAAGGCGACTCCCTGGTCAGTAACTGACGCTCATGTGCGAAAGTGTGGGTAGCGAACAGGATTAGATACCCTGGTAGTCCACACCGTAA
+
GGGGGGGGGGGGGGGGGGGGGGGGGGGGFGGGGGGGGGGGGGGGGGGGGGGGGGG@FGGGGGGGGGGGGGGGGGGGGGGGGGGGGGGGGGGGGGGGGGGGGGGGGGGGGGGGGGGGEGGGGGGCGGGGGGGGGGGGGGGGGGGGGGGGGGGGGGGGGGGGGGGGGGGGFGGGGGGGGGGGGGGFGGGGGCGGGGGGGGEGFFGDFGFGGGFFGGGGGGDGGGGBEFBFFGFFGGGFFFFFFFFA?BFFGBFFFF4<?FB<CA<C??F?<AFF<B?FBFBB??
@M06628:26:000000000-CRM2J:1:1101:22051:15039 1:N:0:137
TACGGAGGGTCCGAGCGTTAATCGGAATTACTGGGCGTAAAGCGCACGCAGGCGGTTTGTTAAGCTAGATGTGAAAGCCCTGGGCTCAACCTGGGAATTGCATTTAGAACTGGCAGGCTAGAGTTTTGGAGAGGGGAGTGGAATTCCAGGTGTAGCGGTGAAATGCGTAGATATCTGGAGGAACATCAGTGGCGAAGGCGACTCCCTGGTCAGTAACTGACGCTCATGTGCGAAAGTGTGGGTAGCGAACAGGATTAGATACCCTGGTAGTCCACACCGTAA
+
GGGGGGGGGGGGGGGGGGFFGGF7CGGGGGGGGGGGGGGGGGGGGGGGGGGGGGGGGGGGGGGFDEGGGGGGGGGGGGGCGGGGEGGGGGGGGGGFGGGGGCADFFFFGGGGGGGGGEFGGGGGGGGGGDFGDGGDEGGGGGGGGGFGGGGGGGGGGGGGGFFFCC18579CFGGGCGCGG>CECGGDC9E<CGGDGGGDD)><FC@8:FB?FG>FGGFC<EC7>6F?@790=5/4>FF?)1446:>6D>;508?<<84<C<F<?:5,))-).6<:(76?B<
@M06628:26:000000000-CRM2J:1:1101:22287:15120 1:N:0:137
TACAGAGGGTGCAAGCGTTAATCGGAATTACTGGGCGTAAAGCGCGCGTAGGTGGTTTGTTAAGTCGGATGTGAAAGCCCAGGGCTCAACCTTGGAATTGCACCCGATACTGGCAGGCTAGAGTACGATAGAGGAGTGTGGAATTTCCTGTGTAGCGGTGAAATGCGTAGATATAGGAAGGAACATCAGTGGCGAAGGCGACACTCTGGATTGATACTGACACTGAGGTGCGAAAGCGTGGGGAGCAAACAGGATTAGATACCCTGGTAGTCCACGCCGTAA
+
GGGGGGGGGGGGGGGGGGGGGGGGGGGGGGGGGGGGGGGGGGGGGGGGGGGGGGGFGGGGGGGGGGGGGGGGGGGGGGGGGGGGGGGGGGGGGGGGGGGGGGGGGGGGGGGGGGGGGGGGGGGGGGG@CFGGGGGGGGGFCGGGGGGFGGGFGGGGGGGGGGGGGGGCDGGGGGF?FGGGGGGGGGGGGGGGGGGGGGGDEFDG@GFGGGFFGG7C>DFGGGGFFFFFFFFFGGG>FFFFFFF:6>B?GFFFFFFF?)<<DAFFF?FF9AFFAAFF>:9><?
@M06628:26:000000000-CRM2J:1:1101:15229:15169 1:N:0:137
TACGAGGGGTGCAAGCGTTAATCGGAATTACTGGGCGTAAAGCGTGCGTAGGTGGTTTGTTAAGCAAGATGTGAAAGCCCCGGGCTCAACCTGGGAACTGCATTTTGAACTGGCAAACTAGAGTATTGTAGAGGGTAGTGGAATTTCCAGTGTAGCGGTGAAATGCGTAGAGACTGGAAGGAACATCAGTGGCGAAGGCGGCTACCTGGACAAATACTGACACTGAGGCACGAAAGCGTGGGGAGCAAACAGGATTAGATACCCTGGTAGTCCACGCTGTAA
+
GGGGEGGGGGGGGGGGGGGGGGGGGGGGGGGGGGGGGGGGGGGGGGGGGGGGGGGFGGGGGGGGGGGGGGGGGGGGGGGGGGGGGGGGGGGGGGGGGGGGGGGGGGGGGGGGGGGGGGGGGGGGGGGGGGGGGGG@FGGGGGGGGGGGGGGGGGGGGGGGGGGGGGGGFGGGGGGGGGGGGGGGGGGGGGGGGGGGGGGGDEGGFGFGGGFFGGGGGGGGGGGFFFFFFGFFGGGBBDFFFFFFFFFFGFFFFFFA<?BFFACFFBF?FFBFAFFFF56?FA
@M06628:26:000000000-CRM2J:1:1101:29253:15202 1:N:0:137
TACGAGGGGTGCAAGCGTTAATCGGAATTACTGGGCGTAAAGCGTTCGTAGGCGGTTTGTTAAGCAAGATGTGAAAGCCCAGGGCTCAACCTTGGAACTGCATTTTGAACTGGCAAACTAGAGTACTGCAGAGGGTGGTGGAATTTCAAGTGTAGCGGTGAAATGCGTAGAGATTGGAAGGAACATCAGTGGCGAAGGCGGCCACCTGGAGAGATACTGACGCTGAGGAACGAAAGCGTGGGGAGCGAACAGGATTAGATACCCTGGTAGTCCACGCCGTAA
+
GFGGCF:+@FFEGFCFGFGGG<FC7@F,CEA@ECCFGGECFGGC,BCFBC=C,@:CC:F,BF<,CFF<=9,<EF9?FFEFD,D?C?FFGGGFBEFGGGGGGB<<?DCFGGGGFGGDFF,>,C9@FFFG,,8@7:+5@CCB5FGGGGG,;EDDFFFCEE>>FB9?29BG>55:CF;<,<7:5B:FEGGDF9CEDGGGDCDED>5CFGF+*2)09C7::7?00*75B05F67:1CC39:.7>@160;199>1>@6<)).8>AD4<2=35549326<??(749:?
@M06628:26:000000000-CRM2J:1:1101:26780:15205 1:N:0:137
TACGGAGGGTCCGAGCGTTAATCGGAATTACTGGGCGTAAAGCGCACGCAGGCGGTTTGTTAAGCTAGATGTGAAAGCCCTGGGCTCAACCTGGGAATTGCATTTAGAACTGGCAGGCTAGAGTTTTGGAGAGGGGAGTGGAATTCCAGGTGTAGCGGTGAAATGCGTAGATATCTGGAGGAACATCAGTGGCGAAGGCGACTCCCTGGTCAGTAACTGACGCTCATGTGCGAAAGTGTGGGTAGCGAACAGGATTAGATACCCTGGGAGTCCACACCGTAA
+
GGGGGGGGGGGGGGGGGGGGGGGGGGGGGGGGGGGGGGGGGGGGGGGGGGGGGGGGGGGGGGGGGGGGGGGGGGGGGGGGGGGGGGGGGGGGGGGGGGGGGGGGGGGGGGGGGGGGGGGGGGGGDGGGGGGGGGGGGGGGGGGGGGGGGGGGGGGGGGGGGGGGGGGGFGGGGGFGFGGGGGGGFGGGG7@FGGGGGGGGEFGGFGFGGGFFG>>FGGG<FEC@FFFFBCB6EEGFAFFFFFF)-56;D277::F<<74<D<CCF<F(1:??9D28(71((2
@M06628:26:000000000-CRM2J:1:1101:26785:15226 1:N:0:137
TACGGAGGGTCCGAGCGTTAATCGGAATTACTGGGCGTAAAGCGCACGCAGGCGGTTTGTTAAGCTAGATGTGAAAGCCCTGGGCTCAACCTGGGAATTGCATTTAGAACTGGCAGGCTAGAGTTTTGGAGAGGGGAGTGGAATTCCAGGTGTAGCGGTGAAATGCGTAGATATCTGGAGGAACATCAGTGGCGAAGGCGACTCCCTGGTCAGTAACTGACGCTCATGTGCGAAAGTGTGGGTAGCGAACAGGATTAGATACCCTGGTAGTCCCTCCCGTAA
+
GGGGGGGGGGGGGGGGGGGGGFGGGGGGGFGGGGEGGGGGGGGGGGGGGGGGGGGGGGGGGGGGGGGGGF9FGGGGGGGGGFFFFGGGGGGGGGGCGFGGGGGGGDFGGGGGGFFE@DFGGDGFGFGGGFGG7FCEEC*@ECCFGG@FGC>DGGFDGGEDFGGGGGGGADDGGGGC+<@CEEFCEGFGGGFCCGGGGGG=>BDG)*8A5CFFDGGFGGGDF7D@:>FBF>=<GCD(-9F@>0-)-)(4D1B?62?42)).*)3+9?F:BFB:)))((04((.
@M06628:26:000000000-CRM2J:1:1101:28615:15288 1:N:0:137
TACGAGGGGTGCAAGCGTTAATCGGAATTACTGGGCGTAAAGCGTGCGTAGGTGGTTTGTTAAGCAAGATGTGAAAGCCCCGGGCTCAACCTGGGAACTGCATTTTGAACTGGCAAACTAGAGTATTGTAGAGGGTAGTGGAATTTCCAGTGTAGCGGTGAAATGCGTAGAGATTGGAAGGAACATCAGTGGCGAAGGCGGCTACCTGGACAAATACTGACACTGAGGCACGAAAGCGTGGGGAGCAAACAGGATTAGATACCCTGGTAGTCCACGCCGTAA
+
GGGGC@FGGGGGGGGGGFGGFGGGGGGGGGGGGGDFGGGGGGGGCBFGEGGGFGFGGGGGGGGFFGGGGGGGGGFFGGFGGGGGGGGCDFFGGGGGGGGGGGGGGGGGGGGGGGGGGGGGGGGGGGGGFFGGGGGFGGFFGGGGGGGGGGGFFGEGGGGGGGGGFFGGFDCG?FEFGCFCEGGGFGGGFGGGGGGDEGGGFFGDFFFGGD>6F<CGF>FFFGGFF2)77DFFGGGB?@EEFFF<>B:?FBF5:?F<)24<:AEGF<FBFFFF9<2:>FBF6:
@M06628:26:000000000-CRM2J:1:1101:9148:15529 1:N:0:137
TACGAGGGGTGCAAGCGTTAATCGGAATTACTGGGCGTAAAGCGTGCGTAGGTGGTTTGTTATGCAAGATGTGAAAGCCCCGGGCTCAACCTGGGAACTGCATTTTGAACTGGCAAACTAGAGTATTGTAGAGGGTAGTGGAATTTCCAGTGTAGCGGTGAAATGCGTAGAGATTGGAAGGAACATCAGTGGCGAAGGCGGCTACCTGGACAAATACTGACACTGAGGCACGAAAGCGTGGGGAGCAAACAGGATTAGATACCCTGGTAGTCCACGCCGTAA
+
GGGGFGGGGGGGGGGGGGGEFFGGGGGGGGGGGGGGGGGGGGGGGGGGGGGGFGGGGGGGGGGGGGGGGGGGGGGGGGGGGGGGGGGGGGGGGGGGGGGGGGGGGGGGGGGGGGGGGGGGGGGGGGGGGGGGGGGGGGGGGGGGGGGGGGGGGGGGGGGGGGGGGGGGFGGGGDGGGGGGGGGGGGGGGGGGGGGGGGGGFFGGFGFGGGFFGGGGGGGGGGGFFFFFFGFFGGGFFFFEF>>?FFFF<BFF<?@AFFDFCBCFF?:?DFBA9AD:>FBBF?
@M06628:26:000000000-CRM2J:1:1101:2066:15540 1:N:0:137
TACGGAGGGTCCAAGCGTTATCCGGAATCATTGGGTTTAAAGGGTCCGCAGGCGGTCAATTAAGTCAGAGGTGAAATCCCATCGCTCAACGATGGAACTGCCTTTGACACTGATTGACTTGAGTTATATGGAAGTAGATAGAATAAGTAGTGTAGCGGTGAAATGCATAGATATTACTTAGAATACCGATTGCGAAGGCAGTCTACTACGTATATACTGACGCTGAGGGACGAAAGCGTGGGGAGCGAACGGGATTAGATACCCTGGTAGTCCAAGCCGTAA
+
GGGGGGGGGG@FFGFGGGGGGGGGGGGGGGGGGGG@FFGGGGGGGFGGDGGGGGGC:,:CEFFGGGGGG,FGFGGGCCFFGFFGGGGGGGCCFGGGGFGGGB<FFGGGEGF@D,,C=FGGGGGGADCFF,EFFF>FGGEFGGGGF=DFFGGGGGGGGGGGGGGGGGGGFGGGGGGGFE;<FGGFGGGGGGEGDGGGEGGGB8FGFFFCCGAFF*@FGGGFGCDEFFFF:CFFGGGFF:)8@FFF>>FFGB)7<6>BFFFFGFGF43>BFFFFF<>BFFFFFB
@M06628:26:000000000-CRM2J:1:1101:2930:15548 1:N:0:137
TACAGAGGGTGCAAGCGTTAATCGGAATTACTGGGCGTAAAGCGCGCGTAGGTGGTTTGTTAAGCCGGATGTGAAAGCCCAGGGCTCAACCTTGGAATTGCACCCGATACTGGCAGGCTAGAGTACGATAGAGGAGTGTGGAATTTCCTGTGTAGCGGTGAAATGCGTAGATATAGGAAGGAACATCAGTGGCGAAGGCGACACTCTGGATTGATACTGACACTGAGGTGCGAAAGCGTGGGGAGCAAACAGGATTAGATACCCTGGTAGTCTACGCCGTAA
+
GGGGFGGFGGGGGGGGGGGGFF<FEDGGGGGGGGGCCFGEFGG7FGGGGGGGF@FGGGGGGGGGGGGGGGGGFGGFGFFGGGGGDFGGGGFGGGGGGGGGGGFFFDEGEEFGGGGECCFGGGGGFGGG7+@FGDGEFGCGGGGGFGGGGGGGGGGGGGEEGFGEFFE=4CCCFGFGGGEFEGGGGGGGF>CF3CED>8=EFFDGFF??E7*077DG7>F+<?FFFA4:@FF9C593?EEBFFF:;>?4F:FFFFF>>?)57)++14:?F>A4.4)4(5(4(4
@M06628:26:000000000-CRM2J:1:1101:2948:15549 1:N:0:137
TACAGAGGGTGCAAGCGTTAATCGGAATTACTGGGCGTAAAGCGCGCGTAGGTGGTTTGTTAAGCCGGATGTGAAAGCCCAGGGCTCAACCTTGGAATTGCACCCGATACTGGCAGGCTAGAGTACGATAGAGGAGTGTGGAATTTCCTGTGTAGCGGTGAAATGCGTAGATATAGGAAGGAACATCAGTGGCGAAGGCGACACTCTGGATTTATACTGACACTGAGGTGCGAAAGCGTGGGGAGCAAACAGGATTAGATACCCTGGTAGTCCACGCCGTAA
+
GGGGFGFGDGGGGG<FGEGGGGGGGGGGFGGDF,CEFGGDGGGGGGGGC:CFGGFGGGGGGFD?FFGGGGC?EFGGFCFCEFBEGGGGGGGGGGGGGGGGGGGEGGGDCFGGGFGGGGGFGGGGGACCGGGGDCGGCGGFECFFFCFF;FGGGGGFGDCECAFGGGGC)?CGCFFGGGGGGGGGGGC?FE7A<CECECGG57DGFGBGGF4=**:2:C0:CFG@F>F3FCFFEGGFFEE:5;B(69?<D::F??64)549F9CE@8>?9AA<-6404;676:
@M06628:26:000000000-CRM2J:1:1101:28042:15650 1:N:0:137
TACGGAGGGGGTTAGCGTTGTTCGGAATTACTGGGCGTAAAGCGTACGTAGGCGGATTGGAAAGTTGGGGGTGAAATCCCAGGGCTCAACCCTGGAACTGCCTCCAAAACTATCAGTCTAGAGTTCGAGAGAGGTGAGTGGAATTCCAAGTGTAGAGGTGAAATTCGTAGATATTTGGAGGAACACCAGTGGCGAAGGCGGCTCACTGGCTCGATACTGACGCTGAGGTACGAAAGTGTGGGGAGCAAACAGGATTAGATACCCTGGTAGTCCACACCGTAA
+
GGGGGGGGGGGGGGGGGGGGGGGGGGGGFGGGGGGGGGGGGGGGGGGGGGGGGGGGGGGGGGGGGGGGGGGGEGFGGGGGFGGGGGGGGG8FGGGGGGGGGGGGGGGGGGGGGGGGGFFGGGGGGGGFGCE>EGGGGGGGFFFGGGGGGC2?CGGGGGGGGGGGGFGGFGGGG9E?FFDC=FGGFEGGFGGGGGGGGGGGFFDGFGFGGG5@GDGGGGF7CED@EFFFFGFFGGG9>FFFE0((((24*448?B4A2))6:>EC=?>449A2<A2>353:::
@M06628:26:000000000-CRM2J:1:1101:3500:15678 1:N:0:137
TACGAGGGGTGCAAGCGTTAATCGGAATTACTGGGCGTAAAGCGTGCGTAGGTGGTTTGTTAAGCAAGATGTGAAAGCCCCGGGCTCAACCTGGGAACTGCATTTTGAACTGGCAAACTAGAGTATTGTAGAGGGTAGTGGAATTTCCAGTGTAGCGGTGAGATGCGTAGAGATTGGAAGGAACATCAGTGGCGAAGGCGGCTACCTGGACAAATACTGACACTGAGGCACGAAAGCGTGGGGAGCAAACAGGATTAGATACCCTGGTAGTCCACGCCGTAA
+
GGGGGGGGGGGGGGGGGGGGGGG@EFGGGGGGGGGGGGGGGGFGFFGGGGGGGGGGGGGGGGGGGGGGGGGGGGGG<FGGGGGGE@FGGGGGGGGGGGGGGGGFDFFGFGGFCGFFFGGGGGGGFGAFGFFGGGDFFGFGGGGGGGGGFGDFGG9FCEGGGGGGGGGGDGGGGGGGGGGGGGFGGFGGGGCCDGGGEGGEE:CC<GFGFF>F5DGGGGGGGGGFFF:>FGFFGGGFF>EFFFFFFFF?FBF??F@>2>A>FFGGFFFFFBBABB<?FF>>F<
@M06628:26:000000000-CRM2J:1:1101:27895:15744 1:N:0:137
TACGGAGGGTCCGAGCGTTAATCGGAATTACTGGGCGTAAAGCGCACGCAGGCGGTTTGTTAAGCTAGATGTGAAAGCCCTGGGCTCAACCTGGGAATTGCATTTAGAACTGGCAGGCTAGAGTTTTGGAGAGGAGTGGAATTCCAGGTGTAGCGGTGAAATGCGTAGATATCTGGAGGAACATCAGGGGCGAAGGCGACTCCCTGGCCAGTAACTGACGCTCTTGTGCGAAAGTGTGGGTAGCGAACAGGATTAGATACCCTGGTAGTCCACACCGTAAA
+
GFGFDCCEGGGGGDGD@@@FGGGFGGGGGFFG<DFGGGDFFFGGGGGGGGGGGGGGECGGGGGFCFG@F?@BAEFGFGGFGGGCFE=FGGGGGGGGGGGGGGGGGGGGFGGGGGGEDF@<FFFFBCCGDFFFGGAECFFF9B7ECCCGEGGE@FGGGGFGCC,CEGCE4FGGCGEG?F=EGCFF@EE+7?>C3*?C>E=C5>6<5C)*:C@FCGFFFF6E**C)*)9?FD),2*:<>FFE:287B1((97@.54952)6<C.+;:366-442<BFB9>1:4
@M06628:26:000000000-CRM2J:1:1101:17627:15769 1:N:0:137
TACGGAGGGGGTTAGCGTTGTTCGGAATTACTGGGCGTAAAGCGTACGTAGGCGGATTGGAAAGTTGGGGGTGAAATCCCAGGGCTCAACCCTGGAACTGCCTCCAAAACTATCAGTCTAGAGTTCGAGAGAGGTGAGTGGAATTCCAAGTGTAGAGGTGAAATTCGTAGATATTTGGAGGAACACCAGTGGCGAAGGCGGCTCACTGGCTCGATACTGACGCTGAGGTACGAAAGTGTGGGGAGCAAACAGGATTAGATACCCTGGTAGTCCACACCGTAA
+
GGGGGGGGGGGGGGGGGGGGGGGGGGGGGGGGGGGGGGGGGGGGGGGGGGGGGGGGGGGGGFGGGGGGGGGGGGGGGGGGGGGGGGGGGGGGGGGGGGGGGGGGGGGGGGGGGGGGGGGGGGGGGGGFFGGGGGGGGGGGGGGGGGGGGGGGGGGGGGGGGGGGGGGGFGGGGGGGGGGGGGGGGGGGGGGGGGGGEEGGFFGGFGFGGGFFDGGGGGGGGGC5>>FFFGFFGGGFFFFFE?>?>9<7CFFFB?FAFFA4>BFFF:)54.)64)54:>>1::
@M06628:26:000000000-CRM2J:1:1101:17608:15788 1:N:0:137
TACGGAGGGGGTTAGCGTTGTTCGGAATTACTGGGCGTAAAGCGTACGTAGGCGGATTGGAAAGTTGGGGGTGAAATCCCAGGGCTCAACCCTGGAACTGCCTCCAAAACTATCAGTCTAGAGTTCGAGAGAGGTGAGTGGAATTCCAAGTGTAGAGGTGAAATTCGTAGATATTTGGAGGAACACCAGTGGCGAAGGCGGCTCACTGGCTCGATACTGACGCTGGAGTACGAAAGTGTGGGGAGCAAACAGGATTAGATACCCTGGGAGTCCACACCGTAA
+
GGGGGGGGGDGGGGGGGGGGGGGGGGGGGGGGFFGGGGGGGGGGCFGGGGGGGGGEGGGGGGFCGGCFEGGFGGGFGFFCF,D+>DFGGFGGGFF,BFDDDFGGGCG<DFGGGGFGF9,7FFGGGGCFEDBCGGBFEGE9:CE9DFFFGG<;BC;;2:CFCF9CFGGGFFCG9CFFC?+7*<FCB+CFEFGGGGGGGD5EE)/9?7=F*54)999CCCCCC*/0)())/9=(*2>9AFF?>06:>9F1*1)78:4672)6>><:@<5((448)5)4(04242
@M06628:26:000000000-CRM2J:1:1101:20957:15851 1:N:0:137
TACGGAGGGTGCAAGCGTTACTCGGAATCACTGGGCGTAAAGAGCGTGTAGGCGGGTTTGTAAGTTTGAAGTGAAATCCAATGGCTCAACCATTGAACTGCTTTGAAAACTGCTTACCTAGAATATGGGAGAGGTAGATGGAATTTCTGGTGTAGGGGTGAAATCCGTAGAGATCAGAAGGAATACCGATTGCGAAGGCGATCTACTGGACCATTATTGACGCTGAGACGCGAAAGCGTGGGGAGCAAACAGGATTAGATACCCTGGTAGTCCACGCCCTAA
+
GGGGGGGGGGGGGGGGGGGG@GGGGGGGFGGGGGGGGGGGGGFGG:8CFGGG@FGCGG:?FGGGGG9FGEFGGGGG<FG,B?FGGGGGGGG7F<FGGGGGG<EG9FGGGGGGDD9F3DFGGG9BFGGGGGGGGGG<37FFGFGGGGGGGGGGGGGCGGG*DFGG,DGGFGGGGG<6CGFGGGG?FFGCEG*AFGGGGGGGF:75BGFGGG)<F6CC7CDGG=GDF>F**>B9GGG9?B@FFF;BFFFFGFFFFFFAF?FFGFGGF::>>BBFFF?FBF0(44
@M06628:26:000000000-CRM2J:1:1101:9292:15939 1:N:0:137
TACGGAGGGGGTTAGCGTTGTTCGGAATTACTGGGCGTAAAGCGTACGTAGGCGGATTGGAAAGTAAGAGGTGAAATCCCAGGGCTCAACCCTGGAACTGCCTTTTAAACTATCAGTCTAGAGTTCGAGAGAGGTGAGTGGAATTCCAAGTGTAGAGGTGAAATTCGTAGATATTTGGAGGAACACCAGTGGCGAAGGCGGCTCACTGGCTCGATACTGACGCTGAGGTACGAAAGTGTGGGAAGCAAACAGGATTAGATACCCTGGTAGTCCACACCGTAA
+
GGGGGDGGGGGGGGGGGGGGGGGGGGGGGGGGGGGGGGGGGGGGGGGGGGGGGGGGGGGGGGGGGGGGGGGGGGGGGGGGGGGGGGGGGGGGGGGGGGGGGGGGGGGGGGGGFGGGGGGGGGGGGGGGGGGGGGGGGGGGGGGGGGGGGGGGGGGFGGGGGGGGGGGGFGGGGGGGGGGFGGGGGGGGGGFFDGGGGGGGEFGGFGFGGGFFGGGGGGGGGGGFF>@FFGFFGGGFFF6BD???<BFFCBFFFFFFFBFFGFGGFFFFFFBADAFFFFF314
@M06628:26:000000000-CRM2J:1:1101:15188:16073 1:N:0:137
TACGGAGGGGGTTAGCGTTGTTCGGAATTACTGGGCGTAAAGCGTACGTAGGCGGATTGGAAAGTTGGGGGTGAAATCCCAGGGCTCAACCCTGGAACTGCCTCCAAAACTATCAGTCTAGAGTTCGAGAGAGGTGAGTGGAATTCCAAGTGTAGAGGTGAAATTCGTAGATATTTGGAGGAACACCAGTGGCGAAGGCGGCTCACTGGCTGGATACTGACGCTGAGGTACGAAAGTGTGGGGAGCAAACAGGATTAGATACCCTGGTAGTCCACACCGTAA
+
GGGGGEGGGGGGGGGGGGGGGGGGGGGGGGGGGGGGGGGGGGGGGGGGGGGGGGGGGGGGGFGGGGGGGGGGGGGGGGGGGGGGGGGGGGGGGGGGGGGGGGGGGGGGGGFGGGGGGGGGGGGGGGGGGGGGGGFG@FGGGGGGGGGGGGFGGGGGGGGGGGGGGGGGFGGGGGGGGGGGGGGGGGEGGGGCDDGCEEFGFECD?CFGGGFFGGDGFGGFGGGFE9FFFGFFGGGFFF*9@FF?;12:F0>FB:FA2)).2-<<*,>3<<)6:<22:B><BF
@M06628:26:000000000-CRM2J:1:1101:8678:16090 1:N:0:137
TACGAGGGGTGCAAGCGTTAATCGGAATTACTGGGCGTAAAGCGTGCGTAGGTGGTTTGTTAAGCAAGATGTGAAAGCCCCGGGCTCAACCTGGGAACTGCATTTTGAACTGGCAAACTAGAGTATTGTAGAGGGTAGTGGAATTTCCAGTGTAGCGGTGAAATGCGTAGAGATTGGAAGGAACATCAGTGGCGAAGGCGGCTACCTGGACAAATACTGACACTGAGGCACGAAAGCGTGGGGAGCAAACAGGATTAGATACCCTGGTAGTCCACGCCGGAA
+
GGGGGGGGGGGGGGGGGFGGFFGGGGGGGGGGGGGGGGGGGGGGGGGGGGGGGGGGGGGGGGGGGGGGGGGGGGGGGGGGGGGGGGGGGGGGGGGGGGGGGGGGGGGGGGGGGGGGGGFFGGGGGGGGGGGGGGGGGGGGGGGGGGGGGGGGGGGGGGGGGGGGGGGGFGGGFGGGGGGGGGGGGGEFGGFGGGGGGGGGFFGG?CFFGG>FGGFGGGGGGGGFF>FFFGFFGGGBBFEDF>FFFFF?GFFFFF@A<7:AC4CFF?FFFFFFFA?FFFF(79
@M06628:26:000000000-CRM2J:1:1101:22445:16148 1:N:0:137
TACGAGGGGTGCAAGCGTTAATCGGAATTACTGGGCGTAAAGCGTTCGTAGGCGGTTTGTTAAGCAAGATGTGAAAGCCCAGGGCTCAACCTTGGAACTGCATTTTGAACTGGCAAACTAGAGTACTGTAGAGGGTGGTGGAATTTCCAGTGTAGCGGTGAAATGCGTAGAGATTGGAAGGAACATCAGTGGCGAAGGCGGCCACCTGGACAGATACTGACGCTGAGGAACGAAAGCGTGGGGAGCGAACAGGATTAGATACCCTGGTAGTCCACGCCGTAA
+
GGGG@@FGGGGGGGGGGGGGGGGGGGGGFGGGGGGGEGGGGGGGGGGGGGGGGGGFC:CFGGGGGAGGFEFGGGGGFGGG@FGGGGGGGGGGGGGGGGGGGF9FFFFCGGGGGGGFGGGFGGGGFFGGFGGGFGD=FGGGGGGGGGF;EGGGGGGGGGGGGGGGGGGGEGGGGGG98C9AEGG>FCGGCFCGGGGGGGGCD3C35DF8575FGG7:CFGGGGDEFF:F6DFFGGGFFFFFF>0?>BF>GBEFFF4<?FFFGBFGFF3,:<ABFFF?FFBF??
@M06628:26:000000000-CRM2J:1:1101:14850:16350 1:N:0:137
TACGAGGGGTGCAAGCGTTAATCGGAATTACTGGGCGTAAAGCGTTCGTAGGCGGTTTGTTAAGCAAGATGTGAAAGCCCAGGGCTCAACCTTGGAACTGCATTTTGAACTGGCAAACTAGAGTACTGTAGAGGGTGGTGGAATTTCCAGTGTAGCGGTGAAATGCGTAGAGATTGGAAGGAACATCAGTGGCGAAGGCGGCCACCTGGACAGATACTGACGCTGAGGAACGAAAGCGTGGGGAGCGAACAGGATTAGATACCCTGGTAGTCCACGCCGTAA
+
GGGGGGGGGGGGGGGGGGGGGGGGGGGGGGGGGGGGGGGGGGGGGGGGGGGGGGGGGGGGGGGGGGGGGGGGGGGGGGGGGGGGGGGGGGGGGGGGGGGGGGGGGGGGGGGGGGGGGGGGGGGGFFGGGGGGGGGCFGGGGGGGGFGGGGGGGGGGGGGGGGGGGGGGFGGGGGGGGGGGGGGGGGGGGGGGGGGGGGGGFFGCFGFGGCFFGGGFGFGC9EGDEFFFFG@?5ED><E)<EFFFF99>G9EFB?6:7?4>C>FGFFFFA>AB<2<?F@0604
@M06628:26:000000000-CRM2J:1:1101:27972:16380 1:N:0:137
TACGGAGGGTCCGAGCGTTAATCGGAATTACTGGGCGTAAAGCGCACGCAGGCGGTTTGTTAAGCTAGATGTGAAAGCCCTGGGCTCAACCTGGGAATTGCATTTAGAACTGGCAGGCTAGAGTTTTGGAGAGGGGAGTGGAATTCCAGGTGTAGCGGTGAAATGCGTAGATATCTGGAGGAACATCAGTGGCGAAGGCGACTCCCTGGTCAGTAACTGACGCTCATGTGCGAAAGTGTGGGTAGCGAACAGGATTAGATACCCTGGTAGTCCACACCGTAA
+
GGGGGGGGGGGGGGGGGGGGGGGGGGGGGGGGGGGGGGDGGGGGGGGGGGGGGGGFGGGGGGGGGGGGGGGGGGGGGGGGGEGGGGGGGGGGGGGGGGGGGGGGGGGGGGGGGFGGGGGGGGGGGGGGGEFGGGGGGG<BEFGGGGGGGGGGGGGGGDGGFGGGGGGGFGGGGGGGGGGGGGGGGGFGGGGGGGEGGGGGEEGGFGFGGC=6<DGGGGGDCCC85>?9FGFBG=D0:?FFFF>F:BFFD>>4??FFF>ADDAGGFBFBFFADF>?>:DFB?<
@M06628:26:000000000-CRM2J:1:1101:27558:16385 1:N:0:137
TACGGAGGGTGCAAGCGTTAATCGGAATTACTGGGCGTAAAGCGCGCGTAGGCGGTTACATAAGTTGGAAGTGAAAGCCCCGGGCTCAACCTGGGAACTGCTTTCAAAACAGTGTGACTAGAGTGCAGCAGAGGATAGTGGAATTTCTAGTGTAGCGGTGAAATGCGTAGATATTAGAAGGAACACCAGTGGCGAAGGCGACTGTCTGGGCTGACACTGACGCTGAGGTGCGAAAGCGTGGGGAGCAAACAGGATTAGAGACCCTGGTAGTCCACGCGGTAA
+
9EFGGCFGGFGEGGFGGEGGGFGGGGGGGGGGGGGGGGGGGGGGGGGGGGGGGGGFECFFGGGGGAAFGFGGGGGGGGFFGCGGGFGGGGDFGGGGGGGGGGGGGGGGGGGFCDDDFDFFGFGGGFGGEEGFGGG?FG@EFFGGGGGFFGFGFGGGGGGGGGGGGGG/)95@CCEC7FF?*4CCFG>FGGGGG*BCGGGGD3)>?D?C:C:FD>7DFG9CCCC>59FFFG:>GGGFF><DE>;0>B:<F<4<<?FF732)2.21<4F><A>9))519)39(2
@M06628:26:000000000-CRM2J:1:1101:27545:16399 1:N:0:137
TACGGAGGGTGCAAGCGTTAATCGGAATTACTGGGCGTAAAGCGCGCGTAGGCGGTTACATAAGTTGGAAGTGAAAGCCCCGGGCTCAACCTGGGAACTGCTTTCAAAACAGTGTGACTAGAGTGCAGCAGAGGATAGTGGAATTTCTAGTGTAGCGGTGAAATGCGTAGATATTAGAAGGAACACCAGTGGCGAAGGCGACTGTCTGGGCTGACACTGACGCTGAGGTGCGAAAGCGTGGGGAGCAAACAGGATTAGATACCCTGGTAGTCCACGCCGTAA
+
GGGGGGGGEGGGGGGGGGGGGGGGGGGGGGGGGGGGGGGGGGGGGGGGGGGGGGGGGGGGGGGGGGGGGGGGGGGGGGGGGGGGGGGGGGGGGGGGGGGGGGGGGGGGGGGGGDGGGGGGFGGGGGGGGGGGGGGFGGGGGGGGGFGGGGGGGGGGGEGGGGGGGGGGFGCCGFGGFGGGGGGGGGGFGGGGGGDGGGGGFDGGFGFGGGFFGGCCD6DGGGGFFFFF9CFBGGGFFEFEFF><B;:<GFF?2:F9?>DAGFGGFFFBFAB26<>?BFBFFF
@M06628:26:000000000-CRM2J:1:1101:18245:16413 1:N:0:137
TACGAAAGGTGCGAGCGTTAATCGGAATTACTGGGCGTAAAGCGCGCGTAGGCGGTTTGCTAAGTCAGATGTGAAAGCCCCGGGCTCAACCTGGGAACTGCATTTGAAACTGGCAGGCTAGAATGCAGTAGAGGGAGGTGGAATTTCCGGTGTAGCGGTGAAATGCGTAGAGATCGGAAGGAACACCAGTGGCGAAGGCGGCCTCCTGGACTGACATTGACGCTGAGGTGCGAAAGCGTGGGGAGCAAACAGGATTAGATACCCTGGTAGTCCACGCCGTAA
+
GGGGGGGGGGGGGGGGGGGGGGGGGGGGGGGGGGGGGGGGGGGGGGGGGGGGGGGGGGGGGGGGGGGGGGGGGGGGGGGGGGGGGGGGGGGGGGGGGGGGGGGGGGGGGGGGGGGGGGGGGGGGGGGGGGGGGGGGGGGGGGGGGGGGGGGGGGGGGGGGGGGGGGGG>DDGGGGGGGGGGGGGGGGGGGGGGGGGGGGGFFGGFGFFGGFFGGGGGGGGGGDBF>@FFF:>DGGFFFFFFFFFFBFFGBFFFFFFF>9>:4<A@3@?ABADBFBFFFFFFF
@M06628:26:000000000-CRM2J:1:1101:16537:16441 1:N:0:137
TACGGAGGGTCCGAGCGTTAATCGGAATTACTGGGCGTAAAGCGCACGCAGGCGGTTTGTTAAGCTAGATGTGAAAGCCCCGGGCTCAACCTGGGAATAGCATTTAGAACTGGCAGACTAGAGTCTTGGAGAGGGGAGTGGAATTTCTGGTGTAGCGGTGAAATGCGTAGATATCAGAAGGAACATCAGTGGCGAAGGCGACTCCCTGGCCAAAGACTGACGCTCATGTGCGAAAGTGTGGGTAGCGAACAGGATTAGATACCCTGGTAGTCCACACCGTAA
+
GGGGGGGGGGGGGGGGGGGGGGGGGGGGGGGGGGGGGGGGGGGGGGGGGGGGGGGGGGGGGGGGGGGGGGGGGGGGGGGGGGGGGGGGGGGGGGGGGGGGGGGGGGGGGGGGGGGGGGGGGGGGGGGGGGGGGGGGGGFGGGGGGGGGGGGGGGGGGGGGGGGGGGGEFGGGGGGGGGGGGGGGGGGGGGGGGGGGGGGGFFGGFGFGGGFFGGGGGGGGGGGFFFFFFGFFGGGFFFFFFB14?DFFGBFFFFFBFFFFGBGGFBFFFFFFFD7?FFBFFF
@M06628:26:000000000-CRM2J:1:1101:16549:16454 1:N:0:137
TACGGAGGGTCCGAGCGTTAATCGGAATTACTGGGCGTAAAGCGCACGCAGGCGGTTTGTTAAGCTAGATGTGAAAGCCCCGGGCTCAACCTGGGAATAGCATTTAGAACTGGCAGACTAGAGTCTTGGAGAGGGGAGTGGAATTTCTGGTGTAGCGGTGAAATGCGTAGATATCAGAAGGAACATCAGTGGCGAAGGCGACTCCCTGGCCAAAGACTGGCGCTCAAGGGCGAAGTTGGGGGTAGCGAACAGTATTAGATACCCGGGTAGTCGACCCCGTAA
+
CCGGGCCEGGGGEC:@77B@,CFFEDGG8CEEECFDGGG:<@FCC:C==C:+:FBFECC=E@ECFFF<BAFEB,@?FGGEF7:==BFFGGFGF8DFFGGGGFGGGFGGEGGGF8FFDC,8FAFAF,@,:>FGDDECFCFGCEGBD2@C?CFGCFD9FC18::C;?@EC)/97>@CGE???FGGGGG6CF?FECEE):5*:>@)7FFFGFG465<764***1*9))3*1)1)4=E)--9))562(2)(-7>>F))1.:469FBC+)()-(-.6((((-89<>?
@M06628:26:000000000-CRM2J:1:1101:18598:16459 1:N:0:137
TACGAGGGGTGCAAGCGTTAATCGGAATTACTGGGCGTAAAGCGTGCGTAGGTGGTTTGTTAAGCAAGATGTGAAAGCCCCGGGCTCAACCTGGGAACTGCATTTTGAACTGGCAAACTAGAGTATTGTAGAGGGTAGTGGAATTTCCAGTGTAGCGGTGACATGCGTAGAGATTGGAAGGAACATCAGTGGCGAAGGCGGCTACCTGGACAAATACTGACACTGAGGCACGAAAGCGTAGGGAGCAAACAGGATTAGATACCCTGGTAGTCCACGCCGTAA
+
F@FF@FC:CGEGGGGC6B@@,6C<FEGGFE@EEFGGGGE>FGECBF>E==@BCFECC=CFGCED<EB=E@FEE@FEFFG7?F+6@F<FFFF<DDDF<BFGF9FFA<F>=FFGGFFGGC,>F>D@=@=@FFFAFGEGAFFF8:FEGDFECFFG@AFFEDE@F,DEC:CA8C<:C9CCF?FFEGG8BFF9EEFFDG7DGGFG)75>FGFGFGFFFGGGFGGFF+9?FFFFFDF?E5C9B>)).-41,3:(6:FF?<6)3)6>C>ACF?5,4<AFFBFFFF>663
@M06628:26:000000000-CRM2J:1:1101:28844:16465 1:N:0:137
TACGAGGGGTGCAAGCGTTAATCGGAATTACTGGGCGTAAAGCGTGCGTAGGTGGTTTGTTAAGCAAGATGTGAAAGCCCCGGGCTCAACCTGGGAACTGCATTTTGAACTGGCAAACTAGAGTATTGTAGAGGGTAGTGGAATTTCCAGTGTAGCGGTGAAATGCGTAGAGATCGGAAGGAACATCAGTGGCGAAGGCGGCTACCTGGACAAATACTGACACTGAGGCACGAAAGCGTGGGGAGCAAACAGGATTAGATACCCTGGTAGTCCACGCCGTAA
+
GGGGDCEGGFGGGGGGGGGGGGFGGGGGGFGGGGGGGGGGGGGGCGGGGGGGGGGGGGGGGGGGGGGGGGGGGGGGGGGGGGGGGCFGGGGGGGGGGGGGGGGGGGGGGGGGGGGGGGGGGGGGGGGGGGGGGFEFFGFGGFGGGGGGGGGGGGGGGGEGGGGGGGGGFGGGGFCFGGGGGGGGGFG9FFGGDGGGGGGGFFDGFFFGCD>@D5:7DFCCCFGFFFF@>DFFGGGFBFFFFFFFF>?BF65<::@DFB<AFBCFF?>:ADAAABFFBF;148
@M06628:26:000000000-CRM2J:1:1101:18828:16474 1:N:0:137
TACAGAGGGTGCAAGCGTTAATCGGAATTACTGGGCGTAAAGCGCGCGTAGGTGGTTTGTTAAGTCGGATGTGAAAGCCCAGGGCTCAACCTTGGAATTGCACCCGATACTGGCAGGCTAGAGTACGATAGAGGAGTGTGGAGTTTCCTGTGTAGCGGTGAAATGCGTAGATATAGGAAGGAACATCAGTGGCGAAGGCGACACTCTGGATTGATACTGACACTGAGGTGCGAAAGCGTGGGGAGCAAACAGGATTAGATACCCTGGTAGTCCACGCCGTAA
+
GGGGGGGGGGGGGGGGGGGGGGGGGGGGGGGGGGGGGGGGGGGGGGGGGGGGGGGGGGGGGGGGGGGGGGGGGGGGGGGGGGGGGGGGGGGGGGGGGGGGGGGGGGGGGGGGGGGGGGGGGGGGGGGGGGGGGGFGGGGGGGGGGGGGGGGGGGGGGGGGGGGGGGGGFGGGGFGGGGGGGGGGGGGGGGGGGGGGGGGGFFGGFGFGGGFFGGGFGFGGGGGFFFFFFFFFGGGFFFFFFFFFFFFFGFFF:?FF?DBFGFECF:FFFFB<<ADFFFFFFB
@M06628:26:000000000-CRM2J:1:1101:19577:16533 1:N:0:137
TACGGAGGGTCCGAGCTTTAATCGGAATTACTGGGCGTAAAGCGCGCGTAGGTGGTTATTTAAGTCAGATGTGAAAGCCCTGGGCTCAACCTAGGAACTGCACCTGATACTGGATAACTAGAGTACAGAAGAGGGTAGTGGAATTTCCTGTGTAGCGGTGAAATGCGTAGATATAGGATGGAACACCAGTGGCGAAGGCGACTACCTGGTCTGATACTGACACTGAGGTGCGAAAGCGTGGGGAGCAAACAGGATTAGATACCCTGGTAGTCCACGCCGTAA
+
GGGGGGGGGGGGGGGGGGGGCGGGGGGGGGGGGGGGGGGGGGGGGGGGGGGGGGGGGGGGGGGGGGGGGGGGGGGGGGGGGGGGGGGGGGGGGGGGGGGGGGGGGGGGGGGGGGGGGGGGGGGGGGGGGGGGGGGGGGGGFGGGGGGGGGGGGGGGGGGGGGGGGGGGFGGGGGGGGGGGGGGGGGGGGGGGGGGGGGGGFFGGFGFGGGFFFFGCFFGGGGGFFFFFFGFFGGGFFFFFFFFFFFFFGBFFFFFFFDFFGFGFFFFFFFFB<BFFFFFBB?
@M06628:26:000000000-CRM2J:1:1101:25456:16563 1:N:0:137
TACGAGGGGTGCAAGCGTTAATCGGAATTACTGGGCGTAAAGCGTGCGTAGGTGGTTTGTTAAGCAAGATGTGAAAGCCCCGGGCTCAACCTGGGAACTGCATTTTGAACTGGCAAACTAGAGTATTGTAGAGGGTAGTGGAATTTCCAGTGTAGCGGTGAAATGCGTAGAGATTGGAAGGAACATCAGTGGCGAAGGCGGCTACCTGGACAAATACTGACACTGAGGCACGAAAGCGTGGGGAGCAAACAGGATTAGATACCCTGGTAGTCCACGCCGTAA
+
GGGGGGGGGGGGGGGGGGGGGGGGGGGGGGGGGGGGGGGGGGGGFGGGCFGGGGGFGGGFGGGGGGGGGGGGGGGGGGGGGGGGDGGGGGGGGGGGGGGGGGGGGGGGGGGGGGGGGGGGGGGGGGGGGFDGFGGGGGGGGGGGGGGGGGGGGGGGEEEEGGGGGGGEBGDGFCDFFGFGGGGGGGGGGGGGGGGGGGGGFFGGFGFFGGFFFGGGGGDGFCGFFFFFFD51AED>BFEFFFB09BFBF?FFF?FA7?FBGF8:6:;?:).6)-4:159904
@M06628:26:000000000-CRM2J:1:1101:4516:16583 1:N:0:137
TACGGAGGGGGTTAGCGTTGTTCGGAATTACTGGGCGTAAAGCGTACGTAGGCGGATTGGAAAGTTGGGGGTGAAATCCCAGGGCTCAACCCTGGAACTGCCTCCAAAACTATCAGTCTAGAGTTCGAGAGAGGTGAGTGGAATTCCAAGTGTAGAGGTGAAATTCGTAGATATTTGGAGGAACACCAGTGGCGAAGGCGGCTCACTGGCTCGATACTGACGCTGAGGTACGAAAGTGTGGGGAGCAAACAGGATTAGATACCCTGGTAGTCCACACCGTAA
+
GGGGGFGGGGGGGGGGGGGGGGGGGGGGGGGGGGGGGGGGGGGGGGGGGGGGGGGGGGGGGGGGGGGGGGGGGGGGGGGGGGGGGGGGGGGGGGGGGGGGGGGGGGGGGGGGGGGGGGGGGGGGGGGGGGGGGGGGGGGGGGGGGGGGGGGGGGGGGGGGGGGGGGGGFGGGGGGGGGGGGGGGGGGGGGGGGGGGGGGGFFGGFGFGGGFFGGGGGGGGGGGFFFFFFGFFGGGFFFFFF?>?FFFFGFFFFFFFFFFFGFGF=:F?FFFFFFFFFFFFFF
@M06628:26:000000000-CRM2J:1:1101:24624:16697 1:N:0:137
TACGAGGGGTGCAAGCGTTAATCGGAATTACTGGGCGTAAAGCGTGCGTAGGTGGTTTGTTAAGCAAGATGTGAAAGCCCCGGGCTCAACCTGGGAACTGCATTTTGAACTGGCAAACTAGAGTATTGTAGAGGGTAGTGGAATTTCCAGTGTAGCGGTGAAATGCGTAGAGATTGGAAGGAACATCAGTGGCGAAGGCGGCTACCTGGACAAATACTGACACTGAGGCACGAAAGCGTGGGGAGCAAACAGGATTAGATACCCTGGTAGTCCACGCCGTAA
+
GGGGGGGGGGGGGGGGGGGGGGGGGGGGGGGGGGGGGGGGGGGGGGGGGGGGGGGGGGGGGGGGGGGGGGGGGGGGGGGGGGGGGGGGGGGGGGGGGGGGGGGGGGGGGGGGGGGGGGGGGGGGGGGGGGGGGGGGGGGGGGGGGGGGGGGGGGGGGGGG>FGGGGGGFGGGGGGGGGGGGGGGFGGGGGGGGDGGGGFEBDGGFGFGGGFFGGGGGGGGGGGFFFFFFDFFGGGBFFFFFFFFFFFFGFFFFBFFBBFFGA@E?7FBFAFFAB?F>FFF??
@M06628:26:000000000-CRM2J:1:1101:7790:16708 1:N:0:137
TACGGAGGGTCCAAGCGTTATCCGGATTTATTGGGTTTAAAGGGTCCGTAGGCGGGCTTATAAGTCAGAGGTGAAATCCCATCGCTCAACGATGGAACTGCCTTTGATACTGTAGGTCTTGAATATATTTGAAGTAGGCGGAATATGTAGTGTAGCGGTGAAATGCATAGATATTACATAGAACACCAATTGCGAAGGCAGCTTACTAAGATATTATTGACGCTGATGGACGAAAGCGTGGGTAGCGAACGGGATTAGATACCCCGGTAGTCCACGCCGTAA
+
FGGGGGGGGGGGGGGGGGGGGGGGGGGGGGGGGGGEGGGGGGGGGGGGGGGGGGGGGGGGGGGGGGGGGGGGGGGGGGGFFFEGGGGGGGGGFFGGGGGGGGGGGGGGGGGGGGGGGGGGGGGGGGGGGGGGGGGGGFGGGGGGGGGGGGGGGCGGGGGGFGGGGGGGFGGGGGGGGGGGGGGGGGGGGGFFFGGGGGGGFFGGFGFGGGFFFFGGGGGGGGGFFBFFFDFFGDGFF@BFEFFD:BBFGBFE?FFFFFFFGDGGFFFFF<<AFB<?FFBFFF
@M06628:26:000000000-CRM2J:1:1101:7778:16724 1:N:0:137
TACGGAGGGTCCAAGCGTTATCCGGATTTATTGGGTTTAAAGGGTCCGTAGGCGGGCTTATAAGTCAGAGGTGAAATCCCATCGCTCAACGATGGAACTGCCTTTGATACTGTAGGTCTTGAATATATTTGAAGTAGGCGGAATATGTAGTGTAGCGGTGAAATGCATAGATATTACATAGAACACCAATTGCGAAGGCAGCTTACTAAGATATTATTGACGCTGATGGACGAAAGCGTGGGTAGCGAACGGGATTAGATACCCCGGTAGTCCACGCCGTAA
+
GGGGGGGGGGGGGGGGGGGGGGGGGGGGGGGGGGGGGGGGGGGGGGGGGGGGFGGGGGGGGGFGGGGGGGGGGFGGGFGGGGGGGGGGGGGGGGGGGGGGGGGGGGGGGGGGGFCGGGGGGGGGFFGFFGGAEGGGGGGGGGGGGFFGGGGGGGFGGGGGGFGGGGGGFGGGGGGGGGGGGGGGGGGGGGGGFGGGGGGDADGDFFFG?<*@FGGFGGGGGGGEFFBFFG?>GGGF?DFFFFFFFBFBGFB>?FFB?)2<CA<<59>>FF<ABD3:;FFB??
@M06628:26:000000000-CRM2J:1:1101:7590:16763 1:N:0:137
TACGGAGGGTGCAAGCGTTACTCGGAATCACTGGGCGTAAAGAGCGTGTAGGCGGGTTTGTAAGTTTGAAGTGAAATCCAATGGCTCAACCATTGAACTGCTTTGAAAACTGCTTACCTAGAATATGGGAGAGGTAGATGGAATTTCTGGTGTAGGGGTAAAATCCGTAGAGATCAGAAGGAATACCGATTGCGAAGGCGATCTACTGGAACATTATTGACGCTGAGACGCGAAAGCGTGGGGAGCAAACAGGATTAGATACCCTGGTAGTCCACGCCCTAA
+
GGGGGGGGGGGGGGGGGGGGGGGGGGGGGGGGGGGGGGGGGGGGGGGGGGGGGGGGGGGGGGGGGGGGGGGGGGGGGGGGGGGGGGGGGGGGGGGGGGGGGGGGGGGGGGGGGGGGGGGGGGGGGGGGGGGGGGGGGGGGGGGGGGGGGGGGGGGGGGGGGGGGGGGGFGGGGGGGGGGGGGGGGGGGGGGGGGGGGGGGFFGGFGFGGGFFGGGGGGGGGGGFFF@FFGFFGGGFF@7>B>>FFFFFG?FFB?FFB?AFGFGGF?F?FFFF9ABF;5;BFF
@M06628:26:000000000-CRM2J:1:1101:5069:16819 1:N:0:137
TACGGAGGGTCCGAGCGTTAATCGGAATTACTGGGCGTAAAGCGCGCGTAGGTGGATTGGTCAGTCAGATGTGAAAGCCCAGGGCTCAACCTTGGAACTGCATCTGATACTGCTAGTCTAGAATACAGTAGAGGGTAGTGGAATTTCCTGTGTAGCGGTGAAATGCGTAGATATAGGAAGGAACACCAGTGGCGAAGGCGACTACCTGGACTGATATTGACACTGAGGTGCGAAAGCGTGGGGAGCAAACAGGATTAGATACCCTGGTAGTCCACGCCGTAA
+
GGGGGGGGGGGGGGGGGGGGGGGGGGGGGGGGGGGGGGGGGGGGGGGGGGGGFGGGGGFGGGGGGGGGGGGGGGGGGGGGGGGGGGGGGGGGDGGGGGGGGGGGGGGGGGGGGGGEFGGGGGGGGGGGGGGGGGGGGEGGGGGGGGGGGGFGGGGGGGEGGGGGGGGGFDDFGGGGGGGGGGGGGGGGCFGGGGGGGGGGFEGGFGFGGGFFGGGGGGGGGFGFFFFFFFFFGGGFFFFFFFFFFFFF<6FFFFFFFFFFGFCEFBF?FBBBDF?FBFBFFF
@M06628:26:000000000-CRM2J:1:1101:27520:16845 1:N:0:137
TACGGAGGATCCAAGCGTTATCCGGAATCATTGGGTTTAAAGGGTCCGCAGGCGGTTGTTTAAGTCAGAGGTGAAAGTTTGCAGCTCAACTGTAAAATTGCCTTTGATACTGAATAACTTGAGTTATGATGAAGTGGTTAGAATATGTAGTGTAGCGGTGAAATGCATAGATATTACATAGAATACCGATTGCGAAGGCAGATCACTAATTATATACTGACGCTGAGGGACGAAAGCGTGGGGAGCGAACAGGATTAGATACCCTGGTAGTCCACGCCGTAA
+
GGGGGGGGDGGGGGGGGGGGFGGGGGGGGGGGGGGGGGGGGGGGGGGGGGGGGGGGGGGGGGDFFGGGGGGGGGGFGGGGGGGGGGGGGGGGGGGGGGGGGGGGGGGGGGGGGGGGGGGGGGGGGGGGCDGG;F@FGGGFFGGGGGGGGGGGGGGGGGGGF9FGGGGGFGGGGGGGGGGGG9BGFDFGGDGGGGDDGGGGFFCFADFGGFAFFGGGGGGGGGDDBFFFFGFBGGGF?F>EFB><FF>FG;DFF?FA??ABGF6:=<F8BBAF254<63-76<
@M06628:26:000000000-CRM2J:1:1101:3722:17168 1:N:0:137
TACGAGGGGTGCAAGCGTTAATCGGAATTACTGGGCGTAAAGCGTGCGTAGGTGGTTTGTTAAGCAAGATGTGAAAGCCCCGGGCTCAACCTGGGAACTGCATTTTGAACTGGCAAACTAGAGTATTGTAGAGGGTAGTGGAATTTCCAGTGTAGCGGTGAAATGCGTAGAGATTGGAAGGAACATCAGTGGCGAAGGCGGCTACCTGGACAAATACTGACACTGAGGCACGAAAGCGTGGGGAGCAAACAGGATTAGATACCCTGGTAGGCCACGCCGTAA
+
GGGGGGG7CFGGGGGGGGGGGGGGGGGGGGGGGGGGCEFGGGGGGGGGGGGGFEGGGGGGGGGGGGGGGGGGGGGFGGGGGGGEGGGGGGGGGFGGGGGGDEDGFGGGGGGGGGGGGFGGGGGGGGGFFGGGGGGGFGGGGGFFGGGGCGCCFCBCCGGDFGGFF?>E>77B;DFFC9985FEGG9BCGGDCDGE<EEGG33CC55??5C7:F4CF*:DCCFGF?<F;FG>?EEGBF@BE>>B:>>?F<<FF:1?57?A4:4<CF?F(4)(,.88;>3((,3
@M06628:26:000000000-CRM2J:1:1101:9823:17241 1:N:0:137
TACGGAGGGTGCGAGCGTTAATCGGAATTACTGGGCGTAAAGCGCACGCAGGCGGTTTGTTAAGCTAGATGTGAAAGCCCCGGGCTCAACCTGGGACGGTCATTTAGAACTGGCAGACTAGAGTCTTGGAGAGGGGAGTGGAATTCCAGGTGTAGCGGTGAAATGCGTAGATATCTGGAGGAACATCAGTGGCGAAGGCGACTCCCTGGCCAAAGACTGACGCTCATGTGCGAAAGTGTGGGTAGCGAACAGGATTAGATACCCTGGTAGTCCACACCGTAA
+
GGGGG@FEDFEGGGGGGFGGGGEGGGGGGGGGEDGGGGGEGGGGGGGGGGGGGGGGGGGGGFGGGGGFFGGGFFGGGFFGGGGGGGGCGGGGGGFGGDGFFDAFDFGGFEGGGDGGGGGGGGGGGDGGFGFFGGEG@EGFGGBFFFFF;CEFGGGGGDGGFGFGGGGEEGGFF;+AFCF==CEGGF?+9EFGGGGDEGGGF37D:FFGGCF44<FCFD6EGGGBF9B?*:F?D5D;.9@FBB>DB?;>C6D?BF667<AAD<C?7:F?9><A)62>?B9(44
@M06628:26:000000000-CRM2J:1:1101:3856:17246 1:N:0:137
TACGGAGGGTGCAAGCGTTAATCGGAATTACTGGGCGTAAAGCGCACGTAGGTGGTTTGCTAAGTTGGATGTGAAAGCCCAGGGCTCAACCTTGGAACTGCATTCAAAACTGGCGAACTAGAGTATGGTAGAGGTGAGTGGAATTTCCTGTGTAGCGGTGAAATGCGTAGAGATGGGAAGGAACATCAGTGGCGAAGGCGACTCACTGGACCAATACTGACACTGAGGTGCGAAAGCGTGGGTAGCAAACAGGATTAGATACCCTGGTAGTCCACGCCGTAA
+
GGGGGGGGGGGGGGGGGGGGGGGGGGGGGGGGGGGGGGGGGGGGGGGGGGGGGGGGGGGGGGGGGGGGFGFGGGGGGGGGGGGGGGGGGGGGGFGGGGGGGGGGGGGGGGGGGGDEGGGGGGGGFGGGGFGGGGFGGGGGGGGGGGFCFFGGGGGGGGGGGGGGGGGGFGGGFFGGGGGGGGGGGGGGGGDFGGGCCEFGDEGGFGFGGGF>CFGGGGGGGGGFF<FFFGFFDED>FFFFFFBFBFFFGFFF:BFFFFABGFDGFFF?FA<ADA<?6FFBBF
@M06628:26:000000000-CRM2J:1:1101:9801:17246 1:N:0:137
TACGGAGGGTGCGAGCGTTAATCGGAATTACTGGGCGTAAAGCGCACGCAGGCGGTTTGTTAAGCTAGATGTGAAAGCCCCGGGCTCAACCTGGGACGGTCATTTAGAACTGGCAGACTAGAGTCTTGGAGAGGGGAGTGGAATTCCAGGTGTAGCGGTGAAATGCGTAGATATCTGGAGGAACATCAGTGGCGAAGGCGACTCCCTGGCCAAAGACTGACGCTCATGTGCGAAAGTGTGGGTAGCGAACAGGATTAGATACCCTGGTAGTCCACACCGTAA
+
GGGGGGGGGGGGGGGGGGGGGGGGGGGGGGGGGGGGGGGGGGGGGGGGGGGGGGGFGGGGGGGGGGGGGGGGGGGGGGGGGGGGGGGGGGGGGGGGGGGGGGGGGGGGGGGGGGGGGGGGGGGGGGGGGGGGGGGGGGGGGGGGGGGGGGGGGGGGGGGGGGGGGGGGEGGGGGGGGGGGGGGGGGGGGGFGGGGGGGGGFFGGFGFGGGFFGCFGGGGGGGDFDBFFFGF?GGGFAFFFFFFFFFBFGFFFFFFFFFBFGAGGFFFFAFFFFF??FFFFFF
@M06628:26:000000000-CRM2J:1:1101:22028:17369 1:N:0:137
TACGGAGGGGGTTAGCGTTGTTCGGAATTACTGGGCGTAAAGCGTACGTAGGCGGATTGGAAAGTTGGGGGTGAAATCCCAGGGCTCAACCCTGGAACTGCCTCCAAAACTATCAGTCTAGAGTTCGAGAGAGGTGAGTGGAATTCCAAGTGTAGAGGTGAAATTCGTAGATATTTGGAGGAACACCAGTGGCAAAGGCGGCTCACTGGCTCGATACTGACGCTGAGGTACGAAAGTGTGGGGAGCAAACAGGATTAGATACCCTGGTAGTCCACACCGTAA
+
GGGGGEGGGGGGGGGGGGGGGGGGGGGGGGGGGGGGGGGGGGGGGGGGGGGGGGGGGGGGGGGGGGGGGGGGGGGGGGGGGGGGGGGGGGGGGGGGGGGGGGGGGGGGGGGGGGGGGGGGGGGGGGGGGGGGGGGGGGGGGGGGGGGGGGGGGGGGGFGGGGGGGGGGFGGGGGGGGGGGGGGGGGGGGGGGGGGGGGGGFDDGFGFGGGFFGGGGDCFGGGGFF;FFFGFFGGGFFFFFFFBFBBFFC?FF6<FFFFAFFFF84835<DFF>DFFFFBBBF
@M06628:26:000000000-CRM2J:1:1101:22045:17378 1:N:0:137
TACGGAGGGGGTTAGCGTTGTTCGGAATTACTGGGCGTAAAGCGTACGTAGGCGGATTGGAAAGTTGGGGGTGAAATCCCAGGGCTCAACCCTGGAACTGCCTCCAAAACTATCAGTCTAGAGTTCGAGAGAGGTGAGTGGAATTCCAAGTGTAGAGGTGAAATTCGTAGATATTTGGAGGAACACCAGTGGCAAAGGCGGCCCACTGGCTCGATACTGACGCTGAGGTACGAAAGGGTGGGGAGCAAACAGGATTAGATACACTGGGAGTCCACACCGTAA
+
GGGGGGGGGGEGEDFG7FFGGFGGGGGGGGGGGGGGGEGGGGGGGEE7FFGGGFGEFC8F,CEFFGGGGGGGGGGGFFGGGGGGGGGGGGD7FFGGGF<FFFFC@F79FFFGCEGGGFFGGGCFGGCF7>7FGGFGGGGGGGGEGGGGFEFFCGGGGGGGGFGE<>E58>DCGCC++9@CEGFFGFGG*>E6D6EFFECE>7)).18FD*>F)<*55779*/*7;>FFFGF157C((007)-3:;>B47:45:(/-,)6<>>+A@<743<08AA2(479,4<
@M06628:26:000000000-CRM2J:1:1101:9107:17520 1:N:0:137
TACGGAGGGTCCGAGCGTTAATCGGAATTACTGGGCGTAAAGCGCACGCAGGCGGTTTGTTAAGCTAGATGTGAAAGCCCTGGGCTCAACCTGGGAATTGCATTTAGAACTGGCAGGCTAGAGTTTTGGAGAGGGGAGTGGAATTCCAGGTGTAGCGGTGAAATGCGTAGATATCTGGAGGAACATCAGTGGCGAAGGCGACTCCCTGGTCAGTAACTGACGCTCATGTGCGAAAGTGTGGGTAGCGAACAGGATTAGATACCCTCGTAGTCCACACCGTAA
+
GGGGGGGGGGGGGGGGGGGGGGGGGGGGGGGGGGGGGGGGGGGGGGGGGGGGGGGFEGGGGGGGGGGGGGGGGGGGGGGGGGGGGGGGGGGGGGGGGGGGGGGGGGGGGGGGGGGGGGGGGGGGFGGGGGGGGGGGGGGGGGGGGGGGGGGGGGGGGGGGGGGGGGGGEGGFGGGGGGGGGGGGGGGGGGGGGDGDGGFGBFGGFGFFGGFFGGGGGGFFGGGFF9FFFGF?DD:7:BBBEF9>BFFFDFFF??FFFFFFGFFG=07:?(2<AB>??>9218
@M06628:26:000000000-CRM2J:1:1101:9128:17525 1:N:0:137
TACGGAGGGTCCGAGCGTTAATCGGAATTACTGGGCGTAAAGCGCACGCAGGCGGTTTGTTAAGCTAGATGTGAAAGCCCTGGGCTCAACCTGGGAATTGCATTTAGAACTGGCAGGCTAGAGTTTTGGAGAGGGGAGTGGAATTCCAGGTGTAGCGGTGAAATGCGTAGATATCTGGAGGAACATCAGTGGCGAAGGCGACTCCCTGGTCAGTAACTGACGCTCATGTGCGAAAGTGTGGGTAGCGAACAGGATTAGATACCCTCGTAGTCCACACCGTAA
+
GGGGGGGGGGGFGGGGGGGFGGGGGGGGGGGGGGGGGGGGGGGGGGGGGGGGGGGGGGDGGGGGGGGGGGGGFGGGGGGGGGGGGGGGGGGGGGGGGGGGGGGFFGGGGGGGGGFCFGGGFFFGGFGGGGGGEGGGGGGGFFFGGGGGGGGGGGDFGGGGGGGGGGGGFGGGGGGGGGFFGCCFGGGGGGGGGGDGGGCGEFGD@FFGGGFFGFGFGGGGFGG3>>FFFGF:GGGF-9BFFFFF:D6;>7EF::4<BF2>F):<??:61::<AF?F?>9BF?
@M06628:26:000000000-CRM2J:1:1101:16094:17709 1:N:0:137
TACGGAGGGTGCGAGCGTTAATCGGAATTACTGGGCGTAAAGCGCACGCAGGCGGTTTGTTAAGCTAGATGTGAAAGCCCCGAGCTCAACTTGGGATGGTCATTTAGAACTGGCAGGCTAGAGTCTTGGAGAGGGGAGTGGAATTCCAGGTGTAGCGGTGAAATGCGTAGATATCTGGAGGAACATCAGTGGCGAAGGCGACTCCCTGGCCAAAGACTGACGCTCATGTGTGAAAGTGTGGGTAGCGAACAGGATTAGATACCCTGGTAGTCCACACCGTAA
+
GGGGGGGGGGGGGGGGGGGGGGGGGGGGGGGGGGGGGGGGGGGGGGGGGGGGGGGGGGGGGGGGGGGGGGGGGGGGGGGGGGGGGGGGGGGGGGGGGGGGGGGGGGGGGGGGGGGGGGGGGGGGGGGGGGGGGGGGGGGFFGGGGGGGGGGGGGGGGGGGGGGGGGGGFGGGGGGGGGGGGGGGGGGGGGGGGGGGDEGGFBGGFGFGGGFFGGGGGGGGGGGFFFFFFGFBGGGFFFFFFFF<BFFFGFFFFFFFFFF>CBFFFBFFFFFFAB2(18>BFF
@M06628:26:000000000-CRM2J:1:1101:16112:17713 1:N:0:137
TACGGAGGGTGCGAGCGTTAATCGGAATTACTGGGCGTAAAGCGCACGCAGGCGGTTTGTTAAGCTAGATGTGAAAGCCCCGAGCTCAACTTGGGATGGTCATTTAGAACTGGCAGGCTAGAGTCTTGGAGAGGGGAGTGGAATTCCAGGTGTAGCGGTGAAATGCGTAGATATCTGGAGGAACATCAGTGGCGAAGGCGACTCCCTGGCCAAAGACTGACGCTCATGTGCGAAAGTGTGGGTAGCGAACAGGATTAGATACCCTGGGAGGCCACACCGTAA
+
GGGGCBF@@F@:BBGGGFC:<FGF@:FGGGGGGGGGGGGBFFGGGEEGGGGGGGC>@BCFGFGGGFGGGCDFD<?EFGEDGFE>CC=FFGGGGGFFFFGGGCDFGDFGGGGGFFFC>FCGGFGFC9,@C78<BFCGDFEECFFGGGF9CFFFGFGGG5:CF:++?CEC>DGGGGGGGG76CFGFFFG;CCF@CGDCECCEFDC3;1>F>*067<<*5CFCD5DEE>?F@7*-5*715**0722-,3;0D>E@0.)-2))6:>F66?F0(4(418<?::9408
@M06628:26:000000000-CRM2J:1:1101:19478:17756 1:N:0:137
TACGGAGGGGGTTAGCGTTGTTCGGAATTACTGGGCGTAAAGCGTACGTAGGCGGATTGGAAAGTTGGGGGTGAAATCCCAGGGCTCAACCCTGGAACTGCCTCCAAAACTATCAGTCTAGAGTTCGAGAGAGGTGAGTGGAATTCCAAGTGTAGAGGTGAAATTCGTAGATATTTGGAGGAACACCAGTGGCGAAGGCGGCTCACTGGCTCGATACTGACGCTGAGGTACGAAAGTGTGGGGAGCAAACAGGATTAGATACCCTGGTAGTCCACACCGTAA
+
GGGGGGGGGGGGGGGGGGGGGGGGGGGGGGGGGGGGGGGGGGGGGGGGGGGGGGGGGGGGGGGGGGGGGGGGGGGGGGGGGGGGGGGGGGGGGGGGGGGGGGGGGGGGGGGGGGGGGGGGFGGGGGGGGGGGGGFGGGGGGGGGGGGGGGGGFGFGGGGGGGGGGGGGFGGGG7EEFEFGGGGFFGGGGGGGGGGGGGFGFFGGFGFGGGFFGGFGGGGGGGGF@>FFFGFFCGGFFFFFFFF:>>?FGFFF::4<<?AAFFFFF2>49AD<<>3??5;???
@M06628:26:000000000-CRM2J:1:1101:16677:17777 1:N:0:137
TACGAGGGGTGCAAGCGTTAATCGGAATTACTGGGCGTAAAGCGTGCGTAGGTGGTTTGTTAAGCAAGATGTGAAAGCCCCGGGCTCAACCTGGGAACTGCATTTTGAACTGGCAAACTAGAGTATTGTAGAGGGTAGTGGAATTTCCAGTGTAGCGGTGAAATGCGTAGAGATTGGAAGGAACATCAGTGGCGAAGGCGGCTACCTGGACAAATACTGACACTGAGGCACGAAAGCGTGGGGAGCAAACAGGATTAGATACCCTGGTAGTCCACGCCGCAA
+
GGGGFGGGGGGGGGGGGEGGGGGGGGGGGGGGGGGGGGGGGGGGGGGGGGGGGGGCFGGGGGGGGGGGGGGGGGGGGGGGGGGGGGGGGGGGGGGGGGGGGGGGGGGGGGCGGGGGDGFGGGGFGGGGGGGGGFCFGGGGCGGGGGGGGGGGGGGGGGGGDFGCFEGGEDCEFECFFCEFEGGGGGGFEGGGDGGDEDGGFECDFG@GGFFFG:7FGGG74<CF?AFFF5:<EGD91507>>>?>>FFGF>F:?45?BBAF4CC?8@:DF>4AF?FFF>(49
@M06628:26:000000000-CRM2J:1:1101:5244:17845 1:N:0:137
TACGGAGGGTCCGAGCGTTAATCGGAATTACTGGGCGTAAAGCGCACGCAGGCGGTTTGTTAAGCTAGATGTGAAAGCCCTGGGCTCAACCTGGGAATTGCATTTAGAACTGGCAGGCTAGAGTTTTGGAGAGGGGAGTGGAATTCCAGGTGTAGCGGTGAAATGCGTAGATATCTGGAGGAACATCAGTGGCGAAGGCGACTCCCTGGTCAGTAACTGACGCTCATGTGCGAAAGTGTGGGTAGCGAACAGGATTAGATACCCTGGTAGTCCACACCGTAA
+
GGGGGGGGGGGGGGGGGGGGFEFGGGGGGGGGGGGGGGGGGGGGGGGGGGGGGGGGGGGGGGGGGGGGGGGGGGGGGGGGGFGGGGGGGGGGGGGGGGGGGGGGGGGGGGGGGGGGGGGGGGG@FCFGGGGGGGGGGGGGGGGGGGGGGGGGGGGGGGGDFGGGGGGGFGGGGGFGGGGGGGGGGGGGGGGGGGGDGGGGFEGGFGFGGGFFGGGGGGGGGEG@DFFFFDF<GGGF<FFFFBFFFFFFGFEFF0FAFFFFFD@FFBF0:9<<ABD>F>0268
@M06628:26:000000000-CRM2J:1:1101:28022:17901 1:N:0:137
TACGGAGGGTCCGAGCGTTAATCGGAATTACTGGGCGTAAAGCGCACGCAGGCGGTTTGTTAAGCTAGATGTGAAAGCCCTGGGCTCAACCTGGGAATTGCATTTAGAACTGGCAGGCTAGAGTTTTGGAGAGGGGAGTGGAATTCCAGGTGTAGCGGTGAAATGCGTAGATATCTGGAGGAACATCAGTGGCGAAGGCGACTCCCTGGTCAGTAACTGACGCTCATGTGCGAAAGTGTGGGTAGCGAACAGGATTAGATACCCTGGTAGTCCACACCGTAA
+
GGGGGGGGGGGGGGGGGGGGGGGGGGGGGGGGGGGGGGGGGGGGGGGGGGGGGGGGGGGGGGGGGGGGGGGGGGGGGGGFFGGGGGGGGGGGGGGGGGGGGGGGGGGGGGGGGGGEGGGGGGGGGGGGGGGGGGGGGGGFGGGGGGGGFFGGFGGGGGGDGGGGGGGGFDGGGGGGGGGGGCCGDGGGGFGGGEGGGG=EDBGGFFFG=FFFFFGFGGGGGDCBD>F*=FFBGGCBBFF=B029<?>FG0@F?:9<2<>4C9FGF<;3-:<4<>)4::9BFB
@M06628:26:000000000-CRM2J:1:1101:16626:17952 1:N:0:137
TACGGAGGGTGCAAGCGTTAATCGGAGTTACTGGGCGTAAAGCGCGCGTAGGCGGTTACATAAGTTGGAAGTGAAAGCCCCGGGCTCAACCTGGGAACTGCTTTCAAAACTGTGTGACTAGAGTGCAGCAGAGGATAGTGGAATTTCTAGTGTAGCGGTGAAATGCGTAGATATTAGAAGGAACACCAGTGGCGAAGGCGACTGTCTGGGCTGACACTGACGCTGAGGTGCGAAAGCGTGGGGAGCAAACAGGATTAGATACCCTGGTAGTCCACGCCGTAA
+
GGGGGGGGGGGGGGGGGGGGGGGGGGGGGGGGGGGGGGGGGGGGGGGGGGGGGGGGGGGGGGGGGGGGGGGGGGGGGGGGGGGGGGGGGGGGGGGGGGGGGGGGGGGGGGGGGGGGGGGGGGGGGGGGGGGGGGCGDGGGGGGGGGGGGGGGGGGGGGGGGEGGGGGGFGGFFGGGGGGGGGGGGGGGGGGGGGGGGGGGFFGGFGFFGGFFGGGGGGGGGGGBEFFFFGFFGGGF?B>EE>>:>FFFGFFFFBFBFFFADACFF:@B<4ABDD>F6;>B24
@M06628:26:000000000-CRM2J:1:1101:19988:17960 1:N:0:137
TACGGAGGGTGCAAGCGTTACTCGGAATCACTGGGCGTAAAGAGCGTGTAGGCGGGTTTGTAAGTTTGAAGTGAAATCCAATGGCTCAACCATTGAACTGCTTTGAAAACTGCTTACCTAGAATATGGGAGAGGTAGATGGAATTTCTGGTGTAGGGGTAAAATCCGTAGAGATCAGAAGGAATACCGATTGCGAAGGCGATCTACTGGAACATTATTGACGCTGAGACGCGAAAGCGTGGGGAGCAAACAGGATTAGATACCCTGGTAGTCCACGCCCTAA
+
GGGGGGGGGGGGGGGGGGGGGGGGGGGGGGGGGGGGGGGGGGGGGGFGGGGGGGGGGGGGGGFGGGGGGGGGGGGGGGGGGGGGGGGGGGGGGGGGGGGGGGGGGGGGGGGGGGGGGGGFFGGGGGGGGGGGGGGFFGGGGGGGGFGGGGGGGGGGGGGDCFGGFGGGFGGGGGGGGGGGGGGGGGGGGDEGGCCDGGGGFFFGFGFGGGFFGGGGGGGGGGGDE9FFFD@65EGFFFEFEFFFF>?BGFFF?B4AB?DFGFEFFFFBF28>9A<?F>>0(4
@M06628:26:000000000-CRM2J:1:1101:19164:18012 1:N:0:137
TACGGAGGGTCCGAGCGTTATCCGGAATCATTGGGTTTAAAGGGTCCGCAGGCGGTCGATTAAGTCAGAGGTGAAATCCCATAGCCCAACTATGGAACTGCCTTTGATACTGGTTGACTTGAGTCATATGGAAGTAGATAGAATGTGTAGTGTAGCGGTGAAATGCATAGATATTACACAGAATACCGATTGCGAAGGCAGTCTACTACGTATGTACTGACGCTCATGGACGAAAGCGTGGGGAGCGAACAGGATTAGATACCCTGGTAGTCCACGCCGTAA
+
GGGGGGGGGGGGGGGGGGGGGGGGGGGGGGGGGGGGGGGGGGGGGGGGGGGGGGGGGGGGGGGGGGGGGGGGGGGGGGGGGGGGGFGGGGGGGGGGGGGGGGGGGGGGGGGGGGGGGGGGGGGGGGGGGGGGGGGGGGGGGGGGGGFGGGGGGGGGGGGGGGGGGGGGFGGGGGGGGGGGGGGGGGGGGGGGGGGDGGGGFFGDFGFGGGA9>FGGGGGGGGGDE>FFFGFFGGGFFEFFFFF?FFF;GFDF?:FFFFFFGFGGFFFF4>F<9<?B0<>>0:
@M06628:26:000000000-CRM2J:1:1101:20861:18162 1:N:0:137
TACGGAGGGTCCGAGCGTTAATCGGAATTACTGGGCGTAAAGCGCACGCAGGCGGTTTGTTAAGCTAGATGTGAAAGCCCTGGGCTCAACCTGGGAATTGCATTTAGAACTGGCAGGCTAGAGTTTTGGAGAGGGGAGTGGAATTCCAGGTGTAGCGGTGAAATGCGTAGATATCTGGAGGAACATCAGTGGCGAAGGCGACTCCCTGGTCAGTAACTGACGCTCATGTGCGAAAGTGTGGGTAGCGAACAGGATTAGATACCCTGGTAGTCCACACCGTAA
+
GGGGGGGGGGGGGGGGGFGGGGGGGGGGGGGGGGGGGGGGGGGGGGGGGGGGGGGEFFGGGGGGGGGGGGGGGGGGGGGGGGGGGGGGGGGGGGGGGGGGGGGGGGGGGGGGGGGGGGGGGGGGGGGGGGGGGGGGGGCFGGGGGGGGGGGGGGGGGGGGFGGGGGGGFGGGGGGGGGGGGGGGGGGGGGGFDCEGGGGGFFGGFGFGGCFFFGGGGGGFCGCBBBFFFFFBGGGBAFFFFFF>::>BD>D?:6FFFFFA>4CFF?F?ADFFA<)267><??
@M06628:26:000000000-CRM2J:1:1101:9151:18259 1:N:0:137
TACGAGGGGTGCAAGCGTTAATCGGAATTACTGGGCGTAAAGCGTTCGTAGGCGGTTTGTTAAGCAAGATGTGAAAGCCCAGGGCTCAACCTTGGAACTGCATTTTGAACTGGCAAACTAGAGTACTGTAGAGGGTGGTGGAATTTCCAGTGTAGCGGTGAAATGCGTAGAGATTGGAAGGAACATCAGTGGCGAAGGCGGCCACCTGGACAGATACTGACGCTGAGGAACGAAAGCGTGGGGAGCGAACAGGATTAGATACCCTGGTAGTCCACGCCGTAA
+
GGGG@CGGGBFGFGGGGGGGGGGGGGGGGGGGGGGGGGGGGGGG?FFGGGGGGGG@BFGGGGGGGGGGGAFGGGGGGGGGGGGGGGGGGGG8EFGGGGGGGFGDGGGGGGGGFGGFFGGGGGGGFGGGFGGGGGGFGGGGGGGGGGGGGGGGGGGGGGGGGGGGGGGGFGGGGGGGGFGGGGGGGGGGGGGGGGGGGGGGFFDDFGFGGGF:FFGFGGGGGGGFFFFF@FFFGGGFBFFFFFF?BF>BGFFFF?FB>>ABGFGGFBFFFFFFBBF:9F>FFF
@M06628:26:000000000-CRM2J:1:1101:6866:18315 1:N:0:137
TACGAGGGGTGCAAGCGTTAATCGGAATTACTGGGCGTAAAGCGTGCGTAGGTGGTTTGTTAAGCAAGATGTGAAAGCCCCGGGCTCAACCTGGGAACTGCATTTTGAACTGGCAAACTAGAGTATTGTAGAGGGTAGTGGAATTTCCAGTGTAGCGGTGAAATGCGTAGAGATTGGAAGGAACATCAGTGGCGAAGGCGGCTACCTGGACAAATACTGACACTGAGGCACGAAAGCGTGGGGAGCAAACAGGATTAGATACCCTGGTAGTCCACGCCGTAA
+
GGGGCFFGGGGGGGGGGGGGGGGGGGGGGGGGGGGGGGGGGGGGGGGGGGGGFGGGGGGGGGGGGGGGGGGGGGGGFGGGDGGGGGGGGGGGGGGGGGGGGGGGGGGGGGGGGGGGGGGGGGGGGGGGGGGGGGGGGGGGGGGGGGGFGGGGGGGGGGGGGGGGGGGGFGGGGGGGGGGGGGGGGGGGGGFGGGGGGGGGFFGGFGFGGCFFFGGGGGGGGGGFFFFFFGFFGDGFFFFFFFFFFFF?F:FF?FFFFFFF7>GGFF>7ABFF425?>FF2:?
@M06628:26:000000000-CRM2J:1:1101:7684:18376 1:N:0:137
TACGGAGGGGGTTAGCGTTGTTCGGAATTACTGGGCGTAAAGCGTACGTAGGCGGATTGGAAAGTTGGGGGTGAAATCCCAGGGCTCAACCCTGGAACTGCCTCCAAAACTATCAGTCTAGAGTTCGAGAGAGGTGAGTGGAATTCCAAGTGTAGAGGTGAAATTCGTAGATATTTGGAGGAACACCAGTGGCGAAGGCGGCTCACTGGCTCGATACTGACGCTGAGGTACGAAAGTGTGGGGAGCAAACAGGATTAGATACCCTGGTAGTCCACACCGTAA
+
GGGGGGGGGGGGGGGGGGGGGGGGGGGGGGGGGGGGGGGDGGGGGGGGGGGEFGGGEGGGGGGGGGGGGGGGGGDFGFFGGGFGGGGGGGGGGGGGGFDGGGDFFFGGGGGGGGGGGGGGGGGGGGGGGGGGGGDFCFGGGGFGGGGGGGFGGFFGGGGGGGGGGGGGFGGGGGGGGGFGGFGGGGGDGGFGGGGGGGCCEFDGFGFFGGFFGGGGGGGGGGGF@9FFFCF?G=D>AFFFFFFFFFF?FFFFFFF<4<:A*)<@617?):7AFD<BFE><?:
@M06628:26:000000000-CRM2J:1:1101:20706:18470 1:N:0:137
TACGGGGGGTGCAAGCGTTAATCGGAATTACTGGGCGTAAAGCGTGCGTAGGTGGTTTGTTAAGCAAGATGTGAAAGCCCCGGGCTCAACCTGGGAACTGCATTTTGAACTGGCAAACTAGAGTATTGTAGAGGGTAGTGGAATTTCCAGTGTAGCGGTGAAATGCGTAGAGATTGGAAGGAACATCAGTGGCGAAGGCGGCTAACTGGTAAAATACTGACACTGAGGCACGAAAGCGTGGGGAGCAAACAGGATTAGATACCCTGGTAGTCCACGCCGTAA
+
GGGG77CG7F=FGGGGGGGG+8FGGGGG<F?FGGGCCFGGGG<FGCGGGGGGGGG>D<>FGGGGF=FGGFGGGGGGG8,>1*>FGGGGGGG8,,*=F:FGGAFGG97<FGGGG7,?7FG:FGGG:,?:,7?F9F*13:E8CGGG6E70<CGGGGGGGGGGGGGGGG>GFGG?GFG?8C96EGG8E:FG?F+@DEEGGGG5@5<*)9B02**9*22CGGGGGGGFFF4F)9FFGGGFFFDEFFFFBB(:GFFF?FFFFFFFGFFGF?>>FFFFFFBFFFB9BF
@M06628:26:000000000-CRM2J:1:1101:25174:18504 1:N:0:137
TACGAGGGGTGCAAGCGTTAATCGGAATTACTGGGCGTAAAGCGTGCGTAGGTGGTTTGTTAAGCAAGATGTGAAAGCCCCGGGCTCAACCTGGGAACTGCATTTTGAACTGGCAAACTAGAGTATTGTAGAGGGTAGTGGAATTTCCAGTGTAGCGGTGAAATGCGTAGAGATTGGAAGGAACATCAGTGGCGAAGGCGGCTACCTGGACAAATACTGACACTGAGGCACGAAAGCGTGGGGAGCAAACAGGATTAGATACCCTGGTAGTCCACGCCGTAA
+
GGGGGGGGGGGGGGGGGGGGGGGGGGGGGGGGGGGGGGGGGGGGFGGGGGGGGGGGGGGGGGGGGGGGGGGGGGGGGGGGGGGGGGGGGGGGGGGGGGGGGGGGGGGGGGGGGGGGGGGGGGGGGGGGGGGGFGGGCCFDFGGGGGGGGGGGGGGGDGGGGGGGGGGGFGGGGGGGGGF6EGGGGGFGGGGGGGGGGEGGBEGGFGFGGGFFGGGGGGFGGGGFF>?@39>BGGGFFE5;B>;FF>F:GFFF?664>>BFCDGC?33326<BFFB<>F>6<0
@M06628:26:000000000-CRM2J:1:1101:7160:18530 1:N:0:137
TACGAGGGGTGCAAGCGTTAATCGGAATTACTGGGCGTAAAGCGTGCGTAGGTGGTTTGTTAAGCAAGATGTGAAAGCCCCGGGCTCAACCTGGGAACTGCATTTTGAACTGGCAAACTAGAGTATTGTAGAGGGTAGTGGAATTTCCAGTGTAGCGGTGAAATGCGTAGAGATTGGAAGGAACATCAGTGGCGAAGGCGGCTACCTGGACAAATACTGACACTGAGGCACGAAAGCGTGGGGAGCAAACAGGAGTAGATACCCTGGTAGTCCACGCCGTAA
+
GGGG?GGGGFGGGGGGGCCCFFGGGGGGGGGGGGFGGGGEGGGGGGGGGEGGGGGFEGFGGGGGCGGGGGGGGGGFGGGGGGGGGGGGGGGGGGGCFDGFGGGGGGGGFGGGGGGGDGGGGGGGGGGGGGGGGGGGGGGGGGGFGGGEFFFGGGGGGGGGF,DEGGGGFGGGGFFGGGFGGGGGGGGGGGGGGGGGGGG5=@GGFFFGGGF@9FFGFGGCGGFFFFFFFDFFG5C>(0))763016?0>:FF?1)47):9C<:8=28:224<AAF?0>>(44
@M06628:26:000000000-CRM2J:1:1101:13850:18551 1:N:0:137
TACGGAGGGTCCGAGCGTTAATCGGAATTACTGGGCGTAAAGCGCACGCAGGCGGTTTGTTAAGCTAGATGTGAAAGCCCCGGGCTCAACCTGGGAATAGCATTTAGAACTGGCAGACTAGAGTCTTGGAGAGGGGAGTGGAATTTCTGGTGTAGCGGTGAAATGCGTAGATATCAGAAGGAACATCAGTGGCGAAGGCGACTCCCTGGCCAAAGACTGACGCTCATGTGCGAAAGTGTGGGTAGCGAACAGGATTAGATACCCTGGTAGTCCACACCGTAA
+
GGGGGGGGGGGGGGGGGGGGGGGGGGGGGGGGGGGGGGGGGGGGGGGGGGGGGGGGGGGGGGGGGGGGGGGGGGGGGGGGGGGGGGGGGGGGGGGGGGGGGGGGGGGGGGGGGGGGGGGGGGGGGGGGGGGGGGGGGGGGGGGGGGGGGGGGGGFDEGGGGGGFGGGEDGGGGGGGGGGGGGGGGGGGGGGGGGGGGGGGFFGGFGFEGGFFGGGGGGGGGGGFFFFFFGF6CEG><F?FFFFFFFFFG>DFFFFA?FFFGFGGFBFB9<DFFFFFFFF?FB
@M06628:26:000000000-CRM2J:1:1101:4788:18552 1:N:0:137
TACGGAGGGTCCGAGCGTTAATCGGAATTACTGGGCGTAAAGCGCACGCAGGCGGTTTGTTAAGCTAGATGTGAAAGCCCCGGGCTCAACCTGGGAATAGCATTTAGAACTGGCAGACTAGAGTCTTGGAGAGGGGAGTGGAATTTCTGGTGTAGCGGTGAAATGCGTAGATATCAGAAGGAACATCAGTGGCGAAGGCGACTCCCTGGCCAAAGACTGACGCTCATGTGCGAAAGTGTGGGTAGCGAACAGGATTAGATACCCTGGTAGTCCACACCGTAA
+
GGGGGGGGGGGGGGGGGGGGGGGGGGGGGGGGGGGGGGGGGGGGGGGGGGGGGGGCFGGGGGGGGGGGGGGGGGGGGGGGGGGGGGGGGGGGGGGGGGGGGGGGGGGGGGGGGGGGGGGGGGGGGFGGGGGGGGGGGGGGGGGFGGGGGGFGGGGFGGGGCEFGGGGGFGGGGGGGGGGGGGGGGFGGGGGGGGGGGGGGD3CCFGFGGDFFGGGG:DGDGG:>FFFFFGFFGGGFAF?FE?FFFFFBC>FFFF9<?DAFGAGCF?FFFBFAAA<BFF93<8
@M06628:26:000000000-CRM2J:1:1101:14102:18649 1:N:0:137
TACAGAGGGTGCAAGCGTTAATCGGAATTACTGGGCGTAAAGCGCGCGTAGGTGGTTTGTTAAGTCGGATGTGAAAGCCCAGGGCTCAACCTTGGAATTGCACCCGATACTGGCAGGCTAGAGTACGATAGAGGAGTGTGGAATTTCCTGTGTAGCGGTGAAATGCGTAGATATAGGAAGGAACATCAGTGGCGAAGGCGACACTCTGGATTGATACTGACACTGAGGTGCGAAAGCGTGGGGAGCAAACAGGATTAGATACCCTGGTAGTCCACGCCGTAA
+
GGGCGGGGGEGGGGGGGGGGGGGGGGGGGGGGGGGGGGGGGGGGGGGGGGGGFGGC<FFGGGGGGGGGGGGGGGGGGGGGGGGGGGGGGGGEGGGGGFGGGGCF:BFGGGGGGFGGDGGFGGGGDAFGCGGGGGFGCFGGGGGGGFGFGGGGGGGGGGGGGGGGFGGEEGCFGGF@F7CGGGGGGGGDEGFGGGGGGGGGFF<D?CFFGGFFFGGFGGGGGCF@FFFFFGFFGGGFFFFFFF>:BFBBGFFF::?9??F<C>FFFBF2:AAB4:?BFF>BB?
@M06628:26:000000000-CRM2J:1:1101:3208:18670 1:N:0:137
TACGGAGGGTGCAAGCGTTACTCGGAATCACTGGGCGTAAAGAGCGTGTAGGCGGGTTTGTAAGTTTGAAGTGAAATCCAATGGCTCAACCATTGAACTGCTTTGAAAACTGCTTACCTAGAATATGGGAGAGGTAGATGGAATTTCTGGTGTAGGGGTAAAATCCGTAGAGATCAGAAGGAATACCGATTGCGAAGGCGATCTACTGGAACATTATTGACGCTGAGACGCGAAAGCGTGGGGAGCAAACAGGATCAGATACCCTGGTAGGCCACGCCCTAA
+
GGGFECEECGGGGGGGGGGF@GGFGFGDFFGGGFGGGGGGGFGGGGGGEDFGCGGG:BBCDFCFGGC<EFGE@FGGGGGGGGGGGGGGGGGEFFGGCFGGGDFGGGDFGGEFFGG9:=FGGGGGGGGFDFGDCGGFFGGGGGGGGFGGGGGGGEGFGCBE@;CFGGGG>DGGGGGGG9BF6FGFFGGGGEE8FGEDGGGGEFGGFGFFCCAFGGFGDGGGGGG@)4>@FDE9GGGFB>D>B>9?93?7CBF?BFFFF>FBFFGGF?F049().4<;0F>B04
@M06628:26:000000000-CRM2J:1:1101:3192:18684 1:N:0:137
TACGGAGGGTGCAAGCGTTACTCGGAATCACTGGGCGTAAAGAGCGTGTAGGCGGGTTTGTAAGTTTGAAGTGAAATCCAATGGCTCAACCATTGAACTGCTTTGAAAACTGCTTACCTAGAATATGGGAGAGGTAGATGGAATTTCTGGTGTAGGGGTAAAATCCGTAGAGATCAGAAGGAATACCGATTGCGAAGGCGATCTACTGGAACATTATTGACGCTGAGACGCGAAAGCGTGGGGAGCAAACAGGATCAGATACCCTGGTAGTCCACGCCCTAA
+
GGGGGGGGGGGGGGGGGGGEGGGGGGGGGGGGGGGGGGGGGGGGGGGGGGGGGGGGGGGGGGGGGGAFFDFGGGGGGGGGGGGGGGGGGGGBFGGFFFGGGGGGGFGGGGGG?FGGEGGGGGGGGGGGGGGGGGGGGGFGGGGGGGGGGGGGGGGDGGGDGGGGEGGGFGDFGGGFGDFGGGGGGGGEGGGFGGGGGGGGFFGGFGFGGGFFGGGGGFGFGGGFFFFFFGFFGGDF<FFFF>BBFFFFGFFFFFFB?F?FFAFFF?FBADDFFBFF9336:<
@M06628:26:000000000-CRM2J:1:1101:19170:18687 1:N:0:137
TACGAGGGGTGCAAGCGTTAATCGGAATTACTGGGCGTAAAGCGTGCGTAGGTGGTTTGTTAAGCAAGATGTGAAAGCCCCGGGCTCAACCTGGGAACTGCATTTTGAACTGGCAAACTAGAGTATTGTAGAGGGTAGTGGAATTTCCAGTGTAGCGGTGAAATGCGTAGAGATTGGAAGGAACATCAGTGGCGAAGGCGGCTACCTGGACAAATACTGACACTGAGGCACGAAAGCGTGGGGAGCAAACAGGATTAGATACCCTGGTAGTCCACGCCGTAA
+
GGGGGGGGGGGGGGGGGGGGGGGGGGGGGGGGGGGGGGGGGGGGGGGGGGGGFGGFGGGGGGGGGGGGGGGGGGGGGGGGGGGGGGGGGGGGGGGGGGGGGGGGGGGGGGGGGGGGGGGGGGGGGGGGGGGGGGGGGGGGGGGGGGGGGGGGGGGGGGGGGGGGGGGGEGGGFFGGGGGGGGGGGGGGGGGGGGGGGGGGFFGGFGFGGGFFGGGGGGGGGGF?@BFFFGFFGGGFFFFFFFFFFFFFD?FF:?F9>FDBGFGFF:FBAFFF>A219:>;BF
@M06628:26:000000000-CRM2J:1:1101:3210:18687 1:N:0:137
TACGGAGGGTGCAAGCGTTACTCGGAATCACTGGGCGTAAAGAGCGTGTAGGCGGGTTTGTAAGTTTGAAGTGAAATCCAATGGCTCAACCATTGAACTGCTTTGAAAACTGCTTACCTAGAATATGGGAGAGGTAGATGGAATTTCTGGTGTAGGGGTAAAATCCGTAGAGATCAGAAGGAATACCGATTGCGAAGGCGATCTACTGGAACATTATTGACGCTGAGACGCGAAAGCGTGGGGAGCAAACAGGATCAGATACCCTGGTAGTCCACGCCCTAA
+
GGGGGGEGGGGGGGGGGGGGEGFGGGGGGGGGGGGGGGGGGGDGDGCFFGGGGGGCFGGGGGGGGECEF<FGGGGGEGGGGGGGGGGGGGGDGGGGGGGGGDFGC?FFGGFCGFD,7FGGGGEFFFFFEFGGGGFCCFCEGGGGG;@FGGGGCFGFGGGDFGGG7FGGFGGCGGFGG6CEECFGGGGGGG=FGGGGEEGG>;CDFFFGG*=AC>FGGGGGGEGFF>>@FCD0CED6<5<BDFF:29<BG?7??FF2:25AC<FGFFF>2289A9)4>F9;::
@M06628:26:000000000-CRM2J:1:1101:5398:18935 1:N:0:137
TACGGAGGGTCCGAGCGTTAATCGGAATTACTGGGCGTAAAGCGCGCGTAGGTGGATTGGTCAGTCAGATGTGAAAGCCCAGGGCTCAACCTTGGAACTGCATCTGATACTGCTAGTCTAGAATACAGTAGAGGGTAGTGGAATTTCCTGTGTAGCGGTGAAATGCGTAGATATAGGAAGGAACACCAGTGGCGAAGGCGACTACCTGGACTGATATTGACACTGAGGTGCGAAAGCGTGGGGAGCAAACAGGATTAGATACCCTGGTAGTCCACGCCGTAA
+
GGGGGGGGGGGGGGGGGGGGFGGGGGGGGGGGGGGGCFFGGFGGGGGGGGGGGGGGGGGGGGGGGGGGGGGGGGGFGGGGGGGGGGGGGGGGGGGGGGGGGGGGGGGGGFGGGGGGGGGGGGGGFGGGGGGFGGGGGGGFGGGGGGGGGGGGGGGGGGGECFGGGGGEEGGGGGGGGGGGGGGGGGGFGGGFGGGDGGGGEFGGFGFGGGFFGGGGGGGGGGGFF7?FF3:9EEDB?DFFF>>BFF:(C?FFF?F>?BDADD:C9?FFFFFFFFFF0@9>F:
@M06628:26:000000000-CRM2J:1:1101:23240:19016 1:N:0:137
TACAGAGGGTGCAAGCGTTAATCGGAATTACTGGGCGTAAAGCGCGCGTAGGTGGTTTGTTAAGTCGGATGTGAAAGCCCAGGGCTCAACCTTGGAATTGCACCCGATACTGGCAGGCTAGAGTACGATAGAGGAGTGTGGAATTTCCTGTGTAGCGGTGAAATGCGTAGATATAGGAAGGAACATCAGTGGCGAAGGCGACACTCTGGATTGATACTGACACTGAGGTGCGAAAGCGTGGGGAGCAAACAGGATTAGATACCCTGGTAGTCCACGCCGTAG
+
GGGGGGGGGGGGGGGGGGGGGGGGGGGGGGGGGGFGGGGGGGGGGGGGCGGGFGGGGGGGGGGGGGGGGGGGGGGGGGGGGGGGGGGGGGGGGGGGGGGGGGGGGGGGGGGGGGGGGGDGGGGGFGGGFGGFGGGEFGGGGGGGGGGGFFGGGGGGGGGDGGGGGGGGFGGGG@GFGGGGGGGFFGGGGGGGGGGGGGGGFFGGFFFFG>=FFGGGGGGGGGGFFAFFFGFFGGGFFFEFFFB?BFF?GFF@?F:A<>F>FB<A@BF?BFBA6:>:17;96,
@M06628:26:000000000-CRM2J:1:1101:19600:19151 1:N:0:137
TACGAGGGGTGCAAGCGTTAATCGGAATTACTGGGCGTAAAGCGTGCGTAGGTGGTTTGTTAAGCAAGATGTGAAAGCCCCGGGCTCAACCTGGGAACTGCATTTTGAACTGGCAAACTAGAGTATTGTAGAGGGTAGTGGAATTTCCAGTGTAGCGGTGAAATGCGTAGAGATTGGAAGGAACATCAGTGGCGAAGGCGGCTACCTGGACAAATACTGACACTGAGGCACGAAAGCGTGGGGAGCAAACAGGATTAGATACCCTGGTAGTCCACGCCGTAA
+
GGGGGGGGGGGGGGGGGGGGGGGGGGGGGGGGGGGGGGGGGGGGGGGGGGGGFGGGGGGGGGGGGGGGGGGGGGGGGGGGGGGGGGGGGGGGGGGGGGGGGGGGGGGGGGGGGGGGGGGGGGGGGGGGGGGGGGGGGGGGGGGGGGGGGGGGGGGGGGGGGGGGGGGGFGGGGGGGGGGGGGGGGGGGGGGGGGGGGGGGFFGGFGFGGGFFGGGGGGGGGGGFFFFFFGFFGGGB?EFFFFFBFFF?DBFF?FFD?FA<>AFFF<FBFFFF2AFF;FB;??
@M06628:26:000000000-CRM2J:1:1101:18436:19274 1:N:0:137
TACGGAGGGTCCGAGCGTTAATCGGAATTACTGGGCGTAAAGCGCACGCAGGCGGTTTGTTAAGCTAGATGTGAAAGCCCTGGGCTCAACCTGGGAATTGCATTTAGAACTGGCAGGCTAGAGTTTTGGAGAGGGGAGTGGAATTCCAGGTGTAGCGGTGAAATGCGTAGATATCTGGAGGAACATCAGTGGCGAAGGCGACTCCCTGGTCAGTAACTGACGCTCATGTGCGAAAGTGTGGGTAGCGAACAGGATTAGATACCCTGGTAGTCCACACCGTAA
+
GGGGGGGGGGGGGGGGGGGGGGGGGGGGGGGGGGGGGGGGGGGGGGGGGGGGGGGFEGGGGGGGGGGGGGGGGGGGGGGGGGGGGGGGGGGGGGGGGGGGGGGGGGGGGGGGGGGGGGGGGGGGGGGDFEGGGDGGGGGGGGGGGGGGGGGGGGGGGGGGFGGGGGGGFGGGGGFGGGGGGGGGGGGGGCFGGGGGGGGGFFGGFGFG59@FGGGFGFGCFCDEFFFFFGFFGGGFFF?FDF(6<?>67(7F?F?AFFA2:4AEF?FFFFFFFF70(7>4<B
@M06628:26:000000000-CRM2J:1:1101:20763:19339 1:N:0:137
TACGGAGGGTCCGAGCATTAATCGGAATTACTGGGCGTAAAGCGCACGCAGGCGGTTTGTTAAGCTAGATGTGAAAGCCCTGGGCTCAACCTGGGAATTGCATTTAGAACTGGCAGGCTAGAGTTTTGGAGAGGGGAGTGGAATTCCAGGTGTAGCGGTGAAATGCGTAGATATCTGGAGGAACATCAGTGGCGAAGGCGACTCCCTGGTCAGTAACTGACGCTCATGTGCGAAAGTGTGGGTAGCGAACAGGATTAGATACCCTGGTAGTCCACACCGTAA
+
GGGGGGGGGGGGGGGGGGGGGGGGGGGGGGGGGGGGGGGGGGGGGGGGGGGGGGGGGGGGGGGGGGGGGGGGGGGGGGGGGGGGGGGGGGGGGGGGGGGGGGGGGGGGGGGGGGGGGGGGGGGGGGGGGGGGGGGGGGGGGGGGGGGGGGGGGGGGGGGGFGGGGGGGFGGGGGGGGGGGGFFGFGGGGGGFGGGGGGGGEFGGFGFFFF4BFFCGGGGFGGGFFFFFFGFFGGGFFFFFFFFDFFFFGFFFFFFFFBAAGFGGFFF:BFFFFF>?<5;:?B
@M06628:26:000000000-CRM2J:1:1101:20758:19356 1:N:0:137
TACGGAGGGTCCGAGCATTAATCGGAATTACTGGGCGTAAAGCGCACGCAGGCGGTTTGTTAAGCTAGATGTGAAAGCCCTGGGCTCAACCTGGGAATTGCATTTAGAACTGGCAGGCTAGAGTTTTGGAGAGGGGAGTGGAATTCCAGGTGTAGCGGTGAAATGCGTAGATATCTGGAGGAACATCAGTGGCGAAGGCGACTCCCTGGTCAGTAACTGACGCTCATGTGCGAAAGTGTGGGTAGCGAACAGGATTAGATACCCTGGTAGTCCACACCGTAA
+
GGGGGGGGGGGGGGGGGGGGGGGGGGGGGGGGGGGGGGGGGGGGGGGGGGGGGGGGDGGGGGGGGGGGGGGGGGGGGFGGGEDGGGGGGGGGGGGGFGGGGGGGGGGGGGGGGGGGDGGGGGGFGGGGGGGFGG<FEGGGGGGGFFGGGFFDFGGGGGGGEFGG97=CEGCFGF79CFGGGEGGFFGGGGG?3=E58=EGFFGG)CFEGGFFDGGGFGFGG5CB>6@?@CF?CEG1-*9@569)43(479@F?FFA>?A6*.0<6?33:AA9>B<FFFB<?<
@M06628:26:000000000-CRM2J:1:1101:28164:19390 1:N:0:137
TACGGAGGGTGCAAGCGTTACTCGGAATCACTGGGCGTAAAGAGCGTGTAGGCGGATAGTTAAGTTTGAAGTGAAATCCAATGGCTCAACCATTGAACTGCTTTGAAAACTGATTATCTAGAATATGGGAGAGGTAGATGGAATTTCTGGTGTAGGGGTAAAATCCGTAGAGATCAGAAGGAATACCGATTGCGAAGGCGATCTACTGGAACATTATTGACGCTGAGACGCGAAAGCGTGGGGAGCAAACAGGATTAGATACCCTGGTAGTCCACGCCCTAA
+
GGGGGGGDDGGGGFGDFGGGGGGGGGGGGGG@FFFGGGGCFGCFFG@FCDFGGGGGGGGGGGGGFFGGGCFEGGGGGGGGGGGCCFFGGGGGGGGGGGGGGFGFFFGGAFFGFGGGGGGFFFGGGGGGFGGEGGGFGGGGC<<3@,@EGCCFGGGCFGEBFFGG?,@DCGGGGGGGGGGFGF:BFG?EGGGFFGEDGG5EAD3<FDFGGGFFGGGGGGC?CC<BE>@8FGFFGGDBFF@E>6><BFBBC?F?B0?A<>A9F<C:F1044:>FF>?0>F(3(4
@M06628:26:000000000-CRM2J:1:1101:6147:19449 1:N:0:137
TACGAGGGGTGCAAGCGTTAATCGGAATTACTGGGCGTAAAGCGTTCGTAGGCGGTTTGTTAAGCAAGATGTGAAAGCCCAGGGCTCAACCTTGGAACTGCATTTTGAACTGGCAAACTAGAGTACTGTAGAGGGTGGTGGAATTTCCAGTGTAGCGGTGAAATGCGTAGAGATTGGAAGGAACATCAGTGGCGAAGGCGGCCACCTGGACAGATACTGACGCTGAGGAACGAAAGCGTGGGGAGCGAACAGGATTAGATACCCTGGTAGTCCACGCCGTAA
+
GGGGCFGGGGGGGGGGGGGCFGGGGGGGGGGGGGGGGGGGGGGGFGGGGGGGGGGGGGGGGGGGGGGGGGGGGGGGGGGGGGGGGGGGGGGGGGGGGGGGGGGGGGGGGGGGGGGGGGGGGGGGGGGGGGGGGGGGGGGGGGGGGGGGGGGGGGGGGGGGGGGGGGGGFGGGGGGGGFGGGGGGGGGGGGGGGGGGGGGGBFGGFFFGGGFFGGGGGGGGGGGFFFFFFGFFGDGFFFEFFFFF9>BF>>FF<6FAFBFDGFFFFBFFFFFABFFFFF>>B?
@M06628:26:000000000-CRM2J:1:1101:4728:19482 1:N:0:137
TACGGAGGGTGCAAGCGTTACTCGGAATCACTGGGCGTAAAGAGCGTGTAGGCGGGTTTGTAAGTTTGAAGTGAAATCCAATGGCTCAACCATTGAACTGCTTTGAAAACTGCTTACCTAGAATATGGGAGAGGTAGATGGAATTTCTGGTGTAGGGGTAAAATCCGTAGAGATCAGAAGGAATACCGATTGCGAAGGCGATCTACTGGAACATTATTGACGCTGAGACGCGAAAGCGTGGGGAGCAAACAGGATTAGATACCCTGGTAGTCCACGCACTAA
+
GGGGGGGGGGGGGGFGGGGGGGGGGDGG@FGGFDFFGGEGGFEGGGGGFGGGGGGGFGEGGGCGGG9FDCFFGGGFGFGGDFGGGGCFFFGGGGGGGGFEFFFGGGGGGGGCCFGFFGGFFGGGGGDFFFCGGDGFFDFFFGGGGDGFGFGFGGGG7CECFFGG7FGGFGGGFGGFGGFGFGGGFGGGGCEFDGGGGGGGFF3CFGCF3;0AFF7DG7+CFEC>EF:??CFBEEGB?:>:@09BBB01<6>FFF):>2<9><6<??FFD<ADBF839)(-.4
@M06628:26:000000000-CRM2J:1:1101:21209:19533 1:N:0:137
TACGGAGGGGGTTAGCGTTGTTCGGAATTACTGGGCGTAAAGCGCACGTAGGCGGATCAGAAAGTATAGGGTGAAATCCCAGGGCTCAACCCTGGAACTGCCTTATAAACTCCTGGTCTTGAGTTCGAGAGAGGTGAGTGGAATTCCGAGTGTAGAGGTGAAATTCGTAGATATTCGGAGGAACACCAGTGGCGAAGGCGGCTCACTGGCTCGATACTGACGCTGAGGTGCGAAAGTGTGGGGAGCAACCAGGATTAGATACCCTGGTAGTCCACACCGTAA
+
GGGGGCFFGGGGGGGGGGGGGGGDGGGGGGGGGGGGGGGGGGGGGGGGGGGGGGGGGGGGGGGGFGGGGGGGGGGGGGGGGGGGGGGGGGGGGGGGGGGGGF?FGGGFGGGGCFFFGGGGGGGGGGEFFFEGGGFGGGGGGGGGGGGGGGFGF@F9FFGGGGGGGGGGFDDCGFGGGGGGGGEGGGEFDEGGGGGDGCFGFFGGFGBFFFFFDCFFGFFGFECDF9>F;F;6CGD9FFFBB?BBB61:0(0808FFFBA<7<GGF?3:F<8A))34:DFF<1
@M06628:26:000000000-CRM2J:1:1101:13095:19594 1:N:0:137
TACGGAGGGTGCGAGCGTTAATCGGAATTACTGGGCGTAAAGCGCACGCAGGCGGTTTGTTAAGCTAGATGTGAAAGCCCCGGGCTCAACCTGGGACGGTCATTTAGAACTGGCAGACTAGAGTCTTGGAGAGGGGAGTGGAATTCCAGGTGTAGCGGTGAAATGCGTAGATATCTGGAGGAACATCAGTGGCGAAGGCGACTCCCTGGCCAAAGACTGACGCTCATGTGCGAAAGTGTGGGTAGCGAACAGGATTAGATACCCTGGTAGTCCACACCGTAA
+
GGGGGBFGGGGGDGGGGGGGGGGGGGGGGGGGGGGGGGGGGGGGCFGGGGGGGGGGGGGGGGGGGGGGGGGGGGGGGGGGGGGGGGGGGGGGGGGGGGDGGGGGGCGGGGGGGGGEGGGGGGGGC;FGGGGGGGGGGGGGGGGGGEG@FGGGGGGGGGGGGGGGGGGGFGGCGGFGGGGGGGGGGGGGGGGGGGGGGGGGFF>9FFFGGFFFCF4DGFGGGGDFD>BF=:FFGGGF6BFFFF>FFFFFGFFFB:?<BFFFGFGGF?F>>FFFFFFFBFFFFB
@M06628:26:000000000-CRM2J:1:1101:20622:19764 1:N:0:137
TACGGAGGGGGTTAGCGTTGTTCGGAATTACTGGGCGTAAAGCGTACGTAGGCGGATTGGAAAGTTGGGGGTGAAATCCCAGGGCTCAACCCTGGAACTGCCTCCAAAACTATCAGTCTAGAGTTCGAGAGAGGTGAGTGGAATTCCAAGTGTAGAGGTGAAATTCGTAGATATTTGGAGGAACACCAGTGGCGAAGGCGGCTCACTGGCTCGATACTGACGCTGAGGTACGAAAGTGTGGGGAGCAAACAGGATTAGATACCCTGGTAGTCCACACCGTAA
+
GGGGGGGGGGGGGGGGGGGGGGGGGGGGGGGGGGGGGGGGGGFGFGGGGGGGGGGDGGGGGGGGGGGGGGGGGGGGGGGGGGGGGGGGGGGGGGGGGGGGGGGGGGGGGGGGGGGGGGGGGGGGGGGGGGGGGGGGGGGGGFGGGGFGGGGGGGFGGGGGGGGGGGGGFGGGGGGGGGGGGGGGGGGGGGGFGGGGGCGGFFGGFGBGGGFFGCFGGGGGGCGFFFFFFGFFGGG647FFBBFFFFFFG<@F?FFBFFFFCAFEF?>:<AF>AD22:>644:
@M06628:26:000000000-CRM2J:1:1101:6859:19861 1:N:0:137
TACGAGGGGTGCAAGCGTTAATCGGAATTACTGGGCGTAAAGCGTGCGTAGGTGGTTTGTTAAGCAAGATGTGAAAGCCCCGGGCTCAACCTGGGAACTGCATTTTGAACTGGCAAACTAGAGTATTGTAGAGGGTAGTGGAATTTCCAGTGTAGCGGTGAAATGCGTAGAGATTGGAAGGAACATCAGTGGCGAAGGCGGCTACCTGGACAAATACTGACACTGAGGCACGAAAGCGTGGGGAGCAAACAGGATTAGATACCCTGGTAGTCCACGCCGTAA
+
GGGGFGGGGGGGGGGGGGGGGGGGGGGGGGGGGGGGGGGGGGGGGGGGGGGGGGGFGGGGGGGGGGGGGGGGGGGGGGGGGGGGGGGGGGGGGGGGGGGGGGGGGGGGGGGGGGGGGGGGGGGGGGGGGGGGGGGGFGGGGGGGGGGGGGGGGGGGGGGGGGGGGGGGFGGGGGGGGGGGGGGGGGGGGGGGGGGGGGGG>@GGFGFGGGFFGFGGGGGGGGGFFFFFFGF?GGGFFEFFFFFFFFFFGFFF?BFFBFDAFAGGFBFB>AFFDB<:0>>>FB
@M06628:26:000000000-CRM2J:1:1101:14895:19933 1:N:0:137
TACGAGGGGTGCAAGCGTTAATCGGAACTACTGGGCGTAAAGCGTGCGTAGGTGGTTTGTTAAGCAAGATGTGAAAGCCCCGGGCTCAACCTGGGAACTGCATTTTGAACTGGCAAACTAGAGTATTGTAGAGGGTAGTGGAATTTCCAGTGTAGCGGTGAAATGCGTAGAGATTGGAAGGAACATCAGTGGCGAAGGCGGCGACCTGGACAAATACTGACACTGAGGCACGAAAGCGTGGGGAGCAAACAGGATTAGATACTCTGGTAGTCCACGCCGTAA
+
G9C@FGC@7,6CCEFF:68FC9CCF@CFGA<C@CFGB@:6<FGGB@,CBFFFCC=F=4FGGGGFBBF<=<A55A?AB8B?FGC@7><<FCF8<DCDFGG@=<FADBD=FBFGFGFGGC,@EDF@FCB=@=D;ECFGFGFCGBFGCG=;@;@ED:;CBECC5FG9CCCC>58E9E;EG<;6=FGGGGGGG@9*>58>C@CE3B)>@)<;7<56*9:7:*?9707?F<)).9@2C:C9BFF>.(4(--,,2345:<F>)3<<:4++/-9).)454>D0779>(4
@M06628:26:000000000-CRM2J:1:1101:21403:19971 1:N:0:137
TACGAGGGGTGCAAGCGTTAATCGGAATTACTGGGCGTAAAGCGTGCGTAGGTGGTTTGTTAAGCAAGATGTGAAAGCCCCGGGCTCAACCTGGGAACTGCATTTTGAACTGGCAAACTAGAGTATTGTAGAGGGTAGTGGAATTTCCAGTGTAGCGGTGAAATGCGTAGAGATTGGAAGGAACATCAGTGGCGAAGGCGGCTACCTGGACAAATACTGACACTGAGGCACGAAAGCGTGGGGAGCAAACAGGATTAGATACCCTGGTAGTCCACGCCGTAA
+
GGGGFGGGGGGGGGGGGGGGGGGGGGGGGGGGGGGGGGGGGGGGGGGGGGGGFGGGGGGGGGGGGGGGGGGGGGGGGGGGGGGGGGGGGGGGGGGGGGGGGGGGGGGGGGGGGGGGGGGGGGGGGGGGGGGGGGGGGGGGGGGGGGGGGGGGGGGGGGGGGGFFGGGGFGGGGGGFGGGGGGGGGGGGGGGGGGGGGGGGFFGG?7FGGGFFFGGFGGGGGFG:?DFFFGF0:CD>FFF@7>>3>B03*477:?F<<7A>FAFF?7F:<BB92>28;:0-4:
@M06628:26:000000000-CRM2J:1:1101:25585:19998 1:N:0:137
TACGGAGGGAGCTAGCGTTGTTCGGAATTACTGGGCGTAAAGCGCACGTAGGCGGCGATTTAAGTCAGAGGTGAAAGCCCGGGGCTCAACCCCGGAACTGCCTTGAGACTGGATTGCTAGAATCTTGGAGAGGCGAGTGGAATTCCGAGTGTAGAGGTGAAATTCGTAGATATTCGGAAGAACACCAGTGGCGAAGGCGGCTCGCTGGACAAGTATTGACGCTGAGGTGCGAAAGCGTGGGGAGCAAACAGGATTAGATACCCTGTCAGTCCACGCCGTAAA
+
GGGGGGGGGGGGGGGGGGGGGGGGGGGGGGGGFGGGGGGGGGGGGGGGGGGGGGGGGGGGGGGGGGGGGGGGGGGGGGGGGGGGGGGGGGGGGGGGGGGGGGGGGGGGGGGGGGGGGGFFFGGGGGGGGGGGGGG@FFGGGGGGGGGGGFFGCGGGGBCF9EFBEGFFFGGGGGGGFGGGFFGGGGFGGGGE3>8DGDEC3.>D@GFGGGFFG>DFC77FGG753<5)5CB:EEGFF)5>B>0112:2C?FF<:?<826AF76C@)).6AFBF<,9:FF01(
@M06628:26:000000000-CRM2J:1:1101:25596:20015 1:N:0:137
TACGGAGGGAGCTAGCGTTGTTCGGAATTACTGGGCGTAAAGCGCACGTAGGCGGCGATTTAAGTCAGAGGTGAAAGCCCGGGGCTCAACCCCGGAACTGCCTTGAGACTGGATTGCTAGAATCTTGGAGAGGCGAGTGGAATTCCGAGTGTAGCGGTGAAATTCGTAGATATTCGGAAGAACACCAGTGGCGAAGGCGGCTCGCTGGACAAGTAGTGACGCTGAGGTGCGCAAGCGGGGGGAGCAAACAGGATTAGCTACCTTGGCAGTCCACGCCGTAAA
+
GGGDECECF,BFGFGFGFGCGFGGGG:FGGGGECFGEGGEGGGGG@=FGGGGGEGGGDDGGGGGGGGGFGGGGGGGE@=FFGGE:>FEGFGGGGGGGGEACGGGFCC7DEFFGGGGGGFFFGGGGGGGDF,<EGGFG<FBC9CF9?78E8CC+>+=FEE8E@CCDGGGF*2<FFGG=C5:FC8?>:*;CFCEC*855;=:>79DFGFG*76FFGG*;C7+9:9>)35?>47(2>D:8)).7939>?:(14?>(,97<(647(+0=(92<F72A7,7(<1(4-
@M06628:26:000000000-CRM2J:1:1101:15509:20089 1:N:0:137
TACGGAGGGTCCGAGCGTTAATCGGAATTACTGGGCGTAAAGCGCACGCAGGCGGTTTGTTAAGCTAGATGTGAAAGCCCTGGGCTCAACCTGGGAATTGCATTTAGAACTGGCAGGCTAGAGTTTTGGAGAGGGGAGTGGAATTCCAGGTGTAGCGGTGAAATGCGTAGATATCTGGAGGAACATCAGTGGCGAAGGCGACTCCCTGGTCAGTAACTGACGCTCATGTGCGAAAGTGTGGGTAGCGAACAGGATTAGATAACCTGGTAGTCCACACCGTAA
+
GGGGGGGGGGGGGGGGGGGGGGGGGGGGGGGGGGGGGGGGGGGGGGGGGGGGGGGGGGGGGGGGGGGGGGGGGGGGGGGGGGGGGGGGGGGGGGGGGGGGGGGGGGGGGGGGGGGGGGGGGGGGGGGGGGGGGGGGGGGGGGGGGGGGGGGGGGGGGGGGGGGGGGGGFGGGGGGGGGGGGGGGGGGGGGGGGGGGGGGGFFGDFGFGGGFFGGGDFGGGGGGBFFB?@G@FEGGB988@D?06?:>2C>EFF?FF8<4::<@EF?FBFFFFFFFF<F9???
@M06628:26:000000000-CRM2J:1:1101:17300:20136 1:N:0:137
TACGGAGGGTGCAAGCGTTACTCGGAATCACTGGGCGTAAAGAGCGGGTAGGCGGGTTTGTAAGTTTGAAGTGAAATCCAATGGCTCAACCATTGAACTGCTTTGAAAACGCCTTACCTAGAATAGGGGAGAGGAAGAGGGATTTTTTGGGGTGGGGGAAAAATCGTTAGAGATCAGAAGAAATCCCGATTGCGAAGGCGACTAACTGGACATTTATTGACGCGGAAACGCGAAAGCGTGGGGGGCAAACAGATTTAGATACCCGGGTAGCCAAGCCCTAAA
+
GGGGGGGGGGGGGGGGGGGGGGGGGGGGGGGGGGGGGGGG7,9,,+++8+B,5CF+@F++4C5EFG9,C,585CF95F,E?AF,,3,C,F,3C<?F?,C,3EF,3EFG<3+++@<,F33,,@,,,,7D:73*@*6,,3,>*>,?F,,*=*****3BF5*=CF**B*/*)**2++++2<+<+3*++208*CCE**:/:855.)))**1<794)*22*:*00**/))()))*)-7CD((007@>0(((425()0()/6-)))*.<0)4)((().),((-83(8<
@M06628:26:000000000-CRM2J:1:1101:21419:20197 1:N:0:137
TACGGAGGGGGTTAGCGTTGTTCGGAATTACTGGGCGTAAAGCGCACGTAGGCGGATCAGAAAGTATAGGGTGAAATCCCAGGGCTCAACCCTGGAACTGCCTTGTAAACTCCTGGTCTTGAGTTCGAGAGAGGTGAGTGGAATTCCGAGTGTAGAGGTGAAATTCGTAGATATTCGGAGGAACACCAGTGGCGAAGGCGGCTCACTGGCTCGATACTGACGCTGAGGTGCGAAAGTGTGGGGAGCAAACAGGATTAGATACCCTGGTAGTCCACACCGTAA
+
GGGGGGGGGGGGGGGGGGGGGGGGGGGGGGGGGGGGGGGGGGGGGGGGGGGGGGGGGGGGGGGGGGGGGGGGGGGGGGGGGGGGGGGGGGGGGGGGGGGGGGGGGGGGGGGGGGGGGGGGGGGGGGGGGGGFGGGGGGGGGGGGGGGGGGEFGGGGGGGGGGGGGGGGFGGGGGGGGGGGGGGGGGEGGGGGGGGGGGGGEEGGFGFGGGFFGGFGGGGGGGGFFFFF?FFBGGGFFFFFFFFFFFFFGFFFFFFFB>BFGFGFF85:9<8A)4)(856(48
@M06628:26:000000000-CRM2J:1:1101:4561:20260 1:N:0:137
TACGAGGGGTGCAAGCGTTAATCGGAATTACTGGGCGTAAAGCGTGCGTAGGTGGTTTGTTAAGCAAGATGTGAAAGCCCCGGGCCCAACCTGGGAACTGCATTTTGAACTGGCAAACTAGAGTATTGTAGAGGGTAGCGGAATTTCCAGTGTAGCGGTGAAATGCGTAGAGATTGGAAGGAACATCAGTGGCGAAGGCGGCTACCTGGACAAATACTGACACTGAGGCACGAAAGCGTGGGGAGCAAACAGGATTAGATACCCTGGTAGTCCACGCCGTAA
+
GGGGGGEGGGGGGGGGGGGEGGGGGGGGGGGGCGGGGCFGGFGGFGGGGGGGDGGEEFGGGGGGGGGGGGGGGGGGFGEGGGGGGFGGGEGGGGGGGGGGGGGGGGGGGGGGGGGGGGGGGGGFGGGGGGGGGGGGGGGGGGCFGGGGGGGGGGGGGGGGGFGGGGGGEGGGGGEGGGGGGGFGGGGGGFGF<EGGGGGGD>CDFGFGCFFFGGGGGGGG4FCF?AF>FGFFGEGFFDEDFFB?9>B?GFFFFFFBB?<A74<EFFF?BFFFFFB?>FBBF:
@M06628:26:000000000-CRM2J:1:1101:20767:20286 1:N:0:137
TACGGAGGGTGCAAGCGTTACTCGGAATCACTGGGCGTAAAGAGCGTGTAGGCGGATAGTTAAGTTTGAAGTGAAATCCAATGGCTCAACCATTGAACTGCTTTGAAAACTGATTATCTAGAATATGGGAGAGGTAGATGGAATTTCTGGTGTAGGGGTAAAATCCGTAGAGATCAGAAGGAATACCGATTGCGAAGGCGATCTACTGGAACATTATTGACGCTGAGACGCGAAAGCGTGGGGAGCAAACAGGATTAGATACCCTGGTAGTCCACGCCCTAA
+
GGGGGGGGGGGGGGGGGGGGGGGGGGGGGGGGGGGGGGGGGGGGGGCFGGGGGGGGGDGGFGGGGGGGGGGGGGGGGGGGGGGGGGGGGGGGGGGGGGGGGGGGGGGGGGGGGGGGGGGGGGGGGGGFGGGGGGGGGGGGGFGGGGGFGFGGGGGGGGGGGGGFGGGGFGGGGGGDFGGGGGGFGFGGGGGGGGGGGGGGEEGGFGFGGGFFGGGGGGGGGEGFE;F?FGFFGGG17:@FFF>B>B?<GBFFFFF<24>AGFG??8)8BFFFFF?<;F29(4
@M06628:26:000000000-CRM2J:1:1101:24491:20312 1:N:0:137
TACGAGGGGTGCAAGCGTTAATCGGAATTACTGGGCGTAAAGCGTGCGTAGGGGGTTTGTTAAGCAAGATGTGAAAGCCCCGGGCTCAACCTGGGAACTGCATTTTGAACTGGCAAACTAGAGTATTGTAGAGGGTAGTGGAATTTCCAGTGTAGCGGTGAAATGCGTAGAGATTGGAAGGAACATACGTGGCGAAGGCGGCTACCTGGACAAATACTGACACTGAGGCACGAAAGCGGGTGGAGCAAACAGTACTAGATACCCTGGTATTACAAGCGCTAA
+
GGGGFGEG>FGCFFGCEGGGGGGGGGGGGGGGGGGFGFGD7EEGGGGGGDG7BCGGDEGGGGGGGCEGGGGGGGGDFGFGDGG7FFFGGGGGFGFFEGGGGGGGGGGGFGGGGGG9FGFFGGGFGFDFFDFCDFEFFCGGGGD::<EGGGCFGFFFFCC78,;CFEG=?DDEFC;F6C7C:ACC7C++2>CEDECDGDGE;5)1077@**))1>FGGFD+6966F2?>5/.(*:597>>>)4((4(4?7,)0)-16:4)52)3:73>?)).)).))(),,(3
@M06628:26:000000000-CRM2J:1:1101:24475:20323 1:N:0:137
TACGAGGGGTGCAAGCGTTAATCGGAATTACTGGGCGTAAAGCGTGCGTAGGTGGTTTGTTAAGCAAGATGTGAAAGCCCCGGGCTCAACCTGGGAACTGCATTTTGAACTGGCAAACTAGAGTATTGTAGAGGGTAGTGGAATTTCCAGTGTAGCGGTGAAATGCGTAGAGATTGGAAGGAACATCAGTGGCGAAGGCGGCTACCTGGACAAATACTGACACTGAGGCACGAAAGCGTGGGGAGCAAACAGGATTAGATACCCTGGTAGTCCACGCCGTAA
+
GGGGGGGGGGGGGGGGGGGGGGGGGGGGGGGGGGGGGGGGGGGGGGGGGGGGGGGFGGGGGGGGGGGGGGGGGGGGGGGGDGGGGGGGGGGGGGGGGGGGGG<FGGGGGGGGGGGGGGGGGGGGGGGGGGGGFGGGDEGGGFGGGGGGGGGGGG;AFCGGGGGGGCEEFDGGGGGGGGGGGGGGGGGGGGGGGGGGGGGGFEGGFGFGGF:?DFGGGGGGGGGFF<F:@G>?GGGF7EFFE>96>>FFG?FF626A2<25C9:<F?FFAD5>A<<:BF>6:1
@M06628:26:000000000-CRM2J:1:1101:12612:20391 1:N:0:137
TACGGAGGGTCCGAGCGTTAATCGGAATTACTGGGCGTAAAGCGCACGCAGGCGGTTTGTTAAGCTAGATGTGAAAGCCCTGGGCTCAACCTGGGAATTGCATTTAGAACTGGCAGGCTAGAGTTTTGGAGAGGGGAGTGGAATTCCAGGTGTAGCGGTGAAATGCGTAGATATCTGGAGGAACATCAGTGGCGAAGGCGACTCCCTGGTCAGTAACTGACGCTCATGTGCGAAAGTGTGGGTAGCGAACAGGATTAGATACCCTGGTAGTCCACACCGTAA
+
GGGGGGGGGGGGGGGGGGGGFGGGGGGGGGGGGGGGGGGGGGGGGGGGGGGGGGGCGGGGGGGGGGGGGGGGGGGGGGGGGGGGGGGGGGGGGGGGGGGGGGGGGGGGGGGGGGGGGGGGGGGGGGGGGCFGGGGGGGGGGGGGGGGFGGGGGGGGGGGGGGGGGGGGFGGGGGGGFGGGGGGGGGGGGGGGGGGGGGGGEDGDFGFGGGFFGGGGGGGGGEGFFFFF=FFBGGGFAFFFFFFFFFFFGFFFFFFF<7<AFFGGF?FFFFFFFF??<EBFFF
@M06628:26:000000000-CRM2J:1:1101:16296:20682 1:N:0:137
TACGAGGGGTGCAAGCGTTAATCGGAATTACTGGGCGTAAAGCGTGCGTAGGTGGTTTGTTAAGCAAGATGTGAAAGCCCCGGGCTCAACCTGGGAACTGCATTTTGAACTGGCAAACTAGAGTATTGTAGAGGGTAGTGGAATTTCCAGTGTAGCGGTGAAATGCGTAGAGATTGGAAGGAACATCAGTGGCGAAGGCGGCTACCTGGACAAATACTGACACTGAGGCACGAAAGCGTGGGGAGCAAACAGGATTAGATACCCTGGTAGTCCACGCCGTAA
+
GGGGGGGGGGGGGGGGGGGGGGGGGGGGGGGGGGGGGGGGGGGGGGGGGGGGFGGFGGGGGGGGGGGGGGGGGGGGGGGGGGGGGGGGGGGGGGGGGGGGGGGGGGGGGGGG<FFGFGGGGGGGGGGGGGGGGGEGGGGFGGGGGGGGGGGGGGGGGGGGGFFGGGGGFGGGGGFGGGGGGGGGGGGGGGGFGGGGGGGGFFGGFGFGGGFFGGGGGGFGGCFFFFFFFGFFGGGFFDEFFFFBFFF8GBFF???D?<>AC>CC??FFFFBFADFB>76>BB
@M06628:26:000000000-CRM2J:1:1101:18803:20873 1:N:0:137
TACGGAGGGTCCGAGCGTTAATCGGAATTACTGGGCGTAAAGCGCACGCAGGCGGTTTGTTAAGCTAGATGTGAAAGCCCCGGGCTCAACCTGGGAATAGCATTTAGAACTGGCAGACTAGAGTCTTGGAGAGGGGAGTGGAATTTCTGGTGTAGCGGTGAAATGCGTAGATATCAGAAGGAACATCAGTGGCGAAGGCGACTCCCTGGCCAAAGACTGACGCTCATGTGCGAAAGTGTGGGTAGCGAACAGGATTAGATACCCTGGTAGTCCACACCGTAA
+
GGGGGGGGGGGGGGGGGGGGGGGGGGGGGGGGGGGGGGGGGGGGGGGGGGGGGGGGGGGGGGGGGGGGGGGGGGGGGGGGGGGGGGGGGGGGGGGGGGGGGGGGGGGGGGGGGGGGGGGGGGGGGGGGGCGGGGGGGGGGGGGGGGGGECFFGGGGGGGGGGGGGGGGFGGGGGGGGGGGGGGGGGGGGGGGGGGGGGGGFFCCFFFGCFFFGGFGG7CECEDFF>FFFGFFDEGF<FFFFFF<8:BFDFFFB?F<??BFGFFFFB@?FBDBFFFFFB6(4:
@M06628:26:000000000-CRM2J:1:1101:11016:20909 1:N:0:137
TACGGAGGGTGCAAGCGTTATCCGGAATCATTGGGTTTAAAGGGTCCGTAGGCGGACTAATAAGTCAGAGGTGAAATCCCGCAGCTCAACTGTGGAACTGCCTTTGAAACTGTTAGTCTTGAGTTATTGTGAAGTGGTTAGAATATGTAGTGTAGCGGTGAAATGCTTAGAGATTACATGGAATACCGATTGCGAAGGCAGATCACTAACAATATACTGACGCTGATGGACGAAAGCGTGGGGAGCGAACAGGATTAGATACCCTGGTAGTCCACGCCGTAA
+
GGGGGFGGGGGGGCFGGGGCG<FEGGGGGGGGGGGFEFGFGFCGGFFGGGGGGGGGG=FGFFFGGGCGDGGGGGFGGGGGGGGGGGGGGGGFGGGFGGGGGGGGFGGGFGGECFFGGGGGGFGGG,ADFDE9CFGGFDFFGFGGCDGGFGGGGFF9FGGECFCG9EFGFC7<EFFFAFGGFGGGGGGGGGGGGGGDGGGGD>GFFGF9=</4CFFFFGGDGEDFF6AF6<F>EEGB(>@B>>9?9B>BDBFFFF?:?BBACA6@FFFBF>B><>??>>>FF?
@M06628:26:000000000-CRM2J:1:1101:22176:20972 1:N:0:137
TACAGAGGGTGCAAGCGTTAATCGGAATTACTGGGCGTAAAGCGCGCGTAGGTGGTTTGTTAAGTCGGATGTGAAAGCCCAGGGCTCAACCTTGGAATTGCACCCGATACTGGCAGGCTAGAGTACGATAGAGGAGTGTGGAATTTCCTGTGTAGCGGTGAAATGCGTAGATATAGGAAGGAACATCAGTGGCGAAGGCGACACTCTGGATTGATACTGACACTGAGGTGCGAAAGCGTGGGGAGCAAACAGGATTAGATACCCTGGTAGTCCACGCCGTAA
+
GGGFFGGFGFGGGGGGDGGGGGGGGGGGGG@6@CFGGGGGGFGGGGGGGGFCCDFGGGEGGGGGGGGGEGGFGGGGFGGDEGGGCGGGGGGCFGFEEGFGGGGFFFGGGGGGFCFFCCDGGGGGGGG>FCCFGGGGGFFDEFCFFFFF;FFFGGGEC>:CFDGCGEGABD<CGGGGFFGG?FFGGGFGGGGGDEGCEEFEE3CD656AFFF*54CCCGG?DGGF=295@C:;EEG9BE:>@9>BFF:B41>@B0?538>9C<6<67)5<2)64<7<9;13(-
@M06628:26:000000000-CRM2J:1:1101:12591:20973 1:N:0:137
TACGGAGGGGGTTAGCGTTGTTCGGAATTACTGGGCGTAAAGCGCACGTAGGCGGATCAGAAAGTATAGGGTGAAATCCCAGGGCTCAACCCTGGAACTGCCTTGTAAACTCCTGGTCTTGAGTTCGAGAGAGGTGAGTGGAATTCCGAGTGTAGAGGTGAAATTCGTAGATATTCGGAGGAACACCAGTGGCGAAGGCGGCTCACTGGCTCGATACTGACGCTGAGGTGCGAAAGTGTGGGGAGCAAACAGGATTAGATACCCTGGTAGTCCACACCGTAA
+
GGGGGGGGGGGGGGGGGGGGGGGGGGGGGGGGGGGGGGGGGGGGGGGGGFFFGGGGGGGGGGGGGGGGGGGGGGGGGGGGGGGGGGGGGGGGGGGGGGGGGGGGGGGGGGGGFGGGGGGGGGGGGGGFGGGGGGGGGGGGGGGGGGGGGGGGGGGGGGGGGFGGGGGGFGGGGGGGGGGGGGGGGGGGGGGGGGGDGGGGFFGGFGFGGGFFGGGFDGGFGGGFEFFFFGFFECGBFFFFFFFBFFF:FBFF<FFFFFFBFBGGFFFFFFFDFB?F?BBFFB
@M06628:26:000000000-CRM2J:1:1101:25238:20988 1:N:0:137
TACGGAGGGGGTTAGCGTTGTTCGGAATTACTGGGCGTAAAGCGTACGTAGGCGGATTGGAAAGTTGGGGGTGAAATCCCAGGGCTCAACCCTGGAACTGCCTCCAAAACTATCAGTCTAGAGTTCGAGAGAGGTGAGTGGAATTCCAAGTGTAGAGGTGAAATTCGTAGATATTTGGAGGAACACCAGTGGCGAAGGCGGCTCACTGGCTCGATACTGACGCTGAGGTACGAAAGTGTGGGGAGCAAACAGGATTAGATACCCTGGTAGTCCACACCGTAA
+
GGGGGFGGGGGGGGGGGGGGGGGGGGGGGGGGGGGGGGGGGGGGGGGGGGGGGGGFCCEGFGGGBFFGGGGGGGGFGGGGGGGGGGGGGGGGGGGGGGGFGGGGGGGGGGGGGGGGGGGGGGGGGGGGGGGFGGFGGGGGGGGGGGGGGGFFGGGGGGGGGGGGGFGGFGGGGGGFFFGGGGGGGGGGGGGGGGC>EECE@>CCFGFGGF7FDDGGCFG77EG>DFFF6C@?EGDBFFBF:31:>F?:*1;?:B?A?FFFFFEE@.<:44AFD<<??B3:6<
@M06628:26:000000000-CRM2J:1:1101:9475:21000 1:N:0:137
TACGGAGGGTCCGAGCGTTAATCGGAATTACTGGGCGTAAAGCGCACGCAGGCGGTTTGTTAAGCTAGATGTGAAAGCCCTGGGCTCAACCTGGGAATTGCATTTAGAACTGGCAGGCTAGAGTTTTGGAGAGGGGAGTGGAATTCCAGGTGTAGCGGTGAAATGCGTAGATATCTGGAGGAACATCAGTGGCGAAGGCGACTCCCTGGTCAGTAACTGACGCTCATGTGCGAAAGTGTGGGTAGCGAACAGGATTAGATACCCTGGTAGTCCACACCGTAA
+
GGGGGGGGGGGGGGGGGGGGGGGGGGGGGGGGGGGGGGGGGGGGGGGGGGGGGGGGGGGGGGGGGGGGGGGGGGGGGGGGGGGGGGGGGGGGGGGGGGGGGGGGGGGGGGGGGGGGGGGGGGGFGGGGGGGGGGGGDGGGGGGGGGGGGGGGGGGGGGGGGGGGGGGGFGGGGGGGGGGGGGGGGGFGGGGGGGGGGEGGFFGGFGFGGGFFGGGGGGGGGGGFFFFFFGFFGGGBDFFFFFFB<BFFGFFF???A?FBFGDGGFBF?<ABFDFFF:>9?B?
@M06628:26:000000000-CRM2J:1:1101:8918:21021 1:N:0:137
TACAGAGGGTGCAAGCGTTAGTCGGAATTACTGGGCGTAAAGCGCGCGTAGGTGGTTTGTTAAGTCGGATGTGAAAGCCCAGGGCTCAACCTTGGAATTGCACCCGATACTGGCAGGCTAGAGTACGATAGAGGAGTGTGGAATTTCCTGTGTAGCGGTGAAATGCGTAGATATAGGAAGGAACATCAGTGGCGAAGGCGACACTCTGGATTGATACTGACACTGAGGTGCGAAGCGTGGGGAGCAAACAGGATTAGATACCCTGGTAGTCCACGCCGTAAA
+
GGGGGGGGGGGGGGGGGGGGGGGGGGGGGGGGGGGGGGGGGGGGGGGGGGGGFGGGGGGGGGGGGGGGGGGGGGGGGGGGGGGGGGGGGGGGGGGGGGGGGGGGGGGGGGGGGGGGGGGGGGGGGGGGGGGGGGDGGGGGGGGGGGGGGGGGGGGGGGGGGGGGGGGGFGGDGGGGGGGGGGGGGGGGGGGGGGGGGGGGFFGG?DFGGGFFGGGGGGGGGGGFFAFFFGFFGGGFFBEFFFBFBFBBG?FF?DF??FFFF>@FFFF<BFF<ADFFFFFF??
@M06628:26:000000000-CRM2J:1:1101:26963:21070 1:N:0:137
TACGAGGGGTGCAAGCGTTAATCGGAATTACTGGGCGTAAAGCGTGCGTAGGTGGTTTGTTAAGCAAGATGTGAAAGCCCCGGGCTCAACCTGGGAACTGCATTTTGAACTGGCAAACTAGAGTATTGTAGAGGGTAGTGGAATTTCCAGTGTAGCGGTGAAATGCGTAGAGATTGGAAGGAACATCAGTGGCGAAGGCGGCTACCTGGACAAATACTGACACTGAGTCACGAAAGCGTGGGGAGCAAACAGGATTAGATACCATGGTAGTCCACGCCTTAA
+
FGGG<CCEDGGGGGAGGG7BDFECFFGG<FGFGGDDGGGGGGDGCCC@=,>FGGGGGGCFGFCFFGGCFFFFFGGGGFF@FE7FECEF@F=FGGGGG@FF@FFGFGDGAFGGFFGGCFGFFFGGFGFAGGFG;8:@D>FFG?CFEEECFBGGGGG,@*CC*,>FBC51***5>AGF6?CEGFCFFGCEGFFD4=GD88=G:BCDF07E:<@FFD77:C>?DGCF9AF*6C68=5C0457D)90079:0F?@F(3<4,4))::C+/-))-)).663417(-4<
@M06628:26:000000000-CRM2J:1:1101:12536:21074 1:N:0:137
TACGAAGGGGGCAAGCGTTGTTCGGAATAACTGGGCGTAAAGGGCACGTAGGCGGTTGTATGCGTCAGAGGTGAAAGACCTGGGCTTAACCTAGGAATTGCATCTGAAACGGTACAACTAGAGATCGAGAGGGGAAAAGGGAATTGTGAGTGTAGAGGTGAAATTCGTAGATATTCACAGGAACACCGGTGGCGAAGGCGCTTTTCTGGCTCGATACTGACGCTAAGGTGCGAAAGCGTGGGGAGCAAACAGGATTAGATACCCTGGTAGTCCACGCCGTAA
+
GGGGDFGG;+7CEGGGGGGDG<FEGGGGGGCFGGGGEGGGGGGGG<FGGGGGGGGGGDGGGF<FGGGG9,BFDGFF9FF8<EEFGGDFGG9BFEGGG8FFGAE9FGGADG+FFFFGEGGGGGC,EFC+@<C:EE7CF7C>EGGG7:@,DDFGGGG9CFGGGFGG,=*CFGG@FGGG7C?FGGGGGGG=>E=EGGGGGGGCB5CC?FF9+*567<CG37DDCGDB596?@666EEDFFFEEFF0340:?C05FFFFA?D9>>>F:6:@F<AFFBFFF9:9>??
@M06628:26:000000000-CRM2J:1:1101:26952:21084 1:N:0:137
TACGAGGGGTGCAAGCGTTAATCGGAATTACTGGGCGTAAAGCGTGCGTAGGTGGTTTGTTAAGCAAGATGTGAAAGCCCCGGGCTCAACCTGGGAACTGCATTTTGAACTGGCAAACTAGAGTATTGTAGAGGGTAGTGGAATTTCCAGTGTAGCGGTGAAATGCGTAGAGATTGGAAGGAACATCAGTGGCGAAGGCGGCTACCTGGACAAATACTGACACTGAGGCACGAAAGCGTGGGGAGCAAACAGGATTATATACCATGGTAGCCCACGCCGTAA
+
GGGGFFCFGGGGGGGGEGGGGGGGGGGGGGGGGGGGGGGGGGGGEGEGGGGGGGGBF8FGGGGGGGGFGGGGGGFGGGGEGGGGGGGGGG8?AEFGGFGGGGGGGFGGFGGGGGGGGGGGFGGFAFFGGGGGGGDEE:FFGGGGFDCEFGGGG7BFGGGEGGGGGG>C>CDFG7EEGGGGGGG>CGGGFGGGGGCDGGGDFADD5C?F5F57*<FC7CFGGFGF@>)5FDF6EED9?3;DFF9(79:7FFFF0<?A<)6AC43+9:46AA)3(.-9B33224
@M06628:26:000000000-CRM2J:1:1101:4977:21157 1:N:0:137
TACGGAGGGTCCGAGCGTTAATCGGAATTACTGGGCGTAAAGCGCACGCAGGCGGTTTGTTAAGCTAGATGTGAAAGCCCTGGGCTCAACCTGGGAATTGCATTTAGAACTGGCAGGCTTGAGTTTTGGAGAGGGGAGTGGAATTCCAGGTGTAGCGGTGAAATGCGTAGATATCTGGAGGAACATCAGTGGCGAAGGCGACTCCCTGGTCAGTAACTGACGCTCATGTGCGAAAGTGTGGGTAGCGAACAGGATTAGATACCCTGGTAGTCCACACCGTAA
+
GGGGGGGGGGE,@FEGGFG7FGGGGGGGGGGGFFGGGGGGGGGGGGGG7FGGGGG>FCBFEGGGA??FEEGGGGGGGGGCAFFGGGGGGGG<>FGGGGGGF,CF9,,BDGG9<,<FGEF,@FGFG<FCGEG:CE::BFGGG@FFGGGFCFGGGFG,CEGGGGGGGGGGFGGGGG?+<EGFGGFGG9ECFCCFGEGGGGGGF>G96D@FGFFFFF7FGGGGGGGEFFFFFGFFDEC>AFFFF?>A??F9<277<?FA<?DD:<FFF?F?FFDF<ABB?B6<:3
@M06628:26:000000000-CRM2J:1:1101:8065:21158 1:N:0:137
TACGGAGGGGGTTAGCGTTGTTCGGAATTACTGGGCGTAAAGCGTACGTAGGCGGATCAGAAAGTAGGGGGTGAAATCCCGAGGCTCAACCTCGGAACTGCCTCCTAAACTCCTGGTCTTGAGTTCGAGAGAGGTGAGTGGAATTCCAAGTGTAGAGGTGAAATTCGTAGATATTTGGAGGAACACCAGTGGCGAAGGCGGCTCACTGGCTCGATACTGACGCTGAGGTACGAAAGTGTGGGGAGCAAACAGGATTAGATACCCTGGTAGTCCACACCGTAA
+
EGFDFFFGGGGGGGGGGFGGGGCEB@FEEEGGGFDGGGGGGGGGGGGCFCEFFFE:>FGGEF<EFFGGGGGGGGGGGGGGGGGGGGGGGGGGFECECEGGGFFEGFGFFGFGGGGGGGGGGCCC<FE@CFECCFGGGGGGGFGCFCFDFGGGFGGFFCCEFFGGGGGGFGCGGGFCG7CFGGGGGGDGGGGGGEDDEGGGFFGGFGFFGGFFGGGGDGGGGEGEEFFFF*8:CFC96=06712:99(3DFF:?FF2<<AFGF6@?:@FF<2A9AD(3B94<1
@M06628:26:000000000-CRM2J:1:1101:17127:21225 1:N:0:137
TACGAGGGGTGCAAGCGTTAATCGGAATTACTGGGCGTAAAGCGTGCGTAGGTGGTTTGTTAAGCAAGATGTGAAAGCCCCGGGCTCAACCTGGGAACTGCATTTTGAACTGGCAAACTAGAGTATTGTAGAGGGTAGTGGAATTTCCAGTGTAGCGGTGAAATGCGTAGAGATTGGAAGGAACATCAGTGGCGAAGGCGGCTACCTGGACAAATACTGACACTGAGGCACGAAAGCGTGGGGAGCAAACAGGATTAGATACCCTGGTAGTCCACGCCGTAA
+
GGGGGGGGGGGGGGGGGGGGGGGGGGGGGGGGGGGGGGGGGGGGFGGGGGGGFFGGGGGGGGGGGGGGGGGGGGGGGGGGGGGGGGGGGGGGGGGGGGGGGGGGGGGGGGGGGGGGGGGGGGGGGGGGGGGGGGGEGGGGGGGGGGGGGGFGGGGGGGGGFGGGGGGGE45FGFGGGGGGGGGGGGGGFGGGGGGGGGGGFFGGFGFGGGFFGCFGGGGGGCFFFFFFFGFFEGGB?FEEFBF:B6:3*4<@??/<??AB>BFG4:F?D<<<2:)49F9(,4
@M06628:26:000000000-CRM2J:1:1101:11535:21240 1:N:0:137
TACGAGGGGTGCAAGCGTTAATCGGAATTACTGGGCGTAAAGCGTGCGTAGGTGGTTTGTTAAGCAAGATGTGAAAGCCCCGGGCTCAACCTGGGAACTGCATTTTGAACTGGCAAACTAGAGTATTGTAGAGGGTAGTGGAATTTCCAGTGTAGCGGTGAAATGCGTAGAGATTGGAAGGAACATCAGTGGCGAAGGCGGCTACCTGGACAAATACTGACACTGAGGCACGAAAGCGTGGGGAGCAAACAGGATTAGATACCCTGGTAGTCCACGCCGTAA
+
GGGGFEFGGGGGGGGGGGGGGGGGGGGGGGGGGGGGGGGGGGGGGGGGGGGGGGGFGGGGGGGGGGGGGGGGGGGGGGGGGGGGGGGGGGGGGGGGGGGGGGGGGGGGGGGGGGGGGGGGGGGGGGGGGGGGGGGGGGGGGGGGGGGGGGGGGGGGGGGGGFFGGGGGFGGGGGGGGGGGGGGGGGGGGGGGGGGGGGGDDFGGFGFGGGFFDGGGFGGGGGGFFF?FF3FBGGG>FFDFFFF?FFFFGFFFBFFFFFFFGAFFF?FFFFFFFFBFFFFFF?
@M06628:26:000000000-CRM2J:1:1101:18762:21262 1:N:0:137
TACGAGGGGTGCAAGCGTTAATCGGAATTACTGGGCGTAAAGCGTGCGTAGGTGGTTTGTTAAGCAAGATGTGAAAGCCCCGGGCTCAACCTGGGAACTGCATTTTGAACTGGCAAACTAGAGTATTGTAGAGGGTAGTGGAATTTCCAGTGTAGCGGTGAAATGCGTAGAGATTGGAAGGAACATCAGTGGCGAAGGCGGCTACCTGGACAAATACTGACACTGAGGCACGAAAGCGTGGGGAGCAAACAGGATTAGATACCCTGGTAGTCCACGCCGTAA
+
GGGGGGGGGGGGGGGGGGGGGGGGGGGGGGGGGGGGGGGGGGGGGGGGGGGGGGGGGGGGGGGGGGGGGFGGGGGGGGGGGGGGGGGGGGGGGGGGGGGGGGGGGGGGGGGGGGGGGGGGGGGFGGGGGGGGGGGGGGGGGGGGGGFGGGGGGGGGGGGGGGGGGGGGFGGGGGGGGGGGGGGGFGGGGGGGGGGGGGFGFFDGFGFGGGFFGGGGGGGGGGGFFDFFFGFFGGGFFEEDEFFFFFFFG:FFFFF<??FAG>CCF?FFFFFFBFFF;F>9:8
@M06628:26:000000000-CRM2J:1:1101:14637:21330 1:N:0:137
TACGAGGGGTGCAAGCGTTAATCGGAATTACTGGGCGTAAAGCGTGCGTAGGTGGTTTGTTAAGCAAGATGTGAAAGCCCCGGGCTCAACCTGGGAACTGCATTTTGAACTGGCAAACTAGAGTATTGTAGAGGGTAGTGGAATTTCCAGTGTAGCGGTGAAATGCGTAGAGATTGGGAGGAACATCAGTGGCGAAGGCGGCTACCTGGACAAATACTGACACTGAGGCACGAAAGCGTGGGGAGCAAACAGGATTAGATACCCTGGTAGTCCACGCCGTAA
+
GGGGGGGGGGGGGGGGGGGGGGGGGGGGGGGGGGGGGGGGGGGGGGGGGGGGGGGGGGGGGGGGGGGGGGGGGGGGGGGGGGGGGGGGGGGGGGGGGGGGGGGGGGGGGGGGGGGGGGGGGGGGGGGGGGGGGGGGGGGGGGGGGGGGGGGGGGGGGGGGGGGGGGGGEGGGGGGGGGGGGGGGGGGGGGGFGGGGGGGGFFGGFGFGGFFFGGGGGGGGGGFFFFFFFGFFGGGFFFFFFBFF>9BFF<@F<BFFF?BBFFGGFFFFFFFAFB?BFF>>::
@M06628:26:000000000-CRM2J:1:1101:13018:21336 1:N:0:137
TACGGAGGGTGCGAGCGTTAATCGGAATTACTGGGCGTAAAGCGCACGCAGGCGGTTTGTTAAGCTAGATGGGAAAGCCCCGGGCTCAACCTGGGACGGTCATTTAGAACTGGCAGACTAGAGTCTTGGAGAGGGGAGTGGAATTACAGCTGTAGCGGTGAAATGCGTAGATATCTGGAGGAACATCAGTGGCGAAGGCGACTCCCTGGCCAAAGACTGACGCTCATGTGCGAAAGTGTGGGTAGCGAACAGGATTAGATACCCTGGTAGTCCACACCGTAA
+
<FGGEGC@CGGGGFEECFG@7CE@F@FD,CC<F@EECF@:C@FECGGECFEECFCF@@FEFGG<5<BCFFG,,BEFG8=D:F=EC@G9CFA<BFC<>>FFG79DFGGGGB<<FGGG7F,,@3,733@FF:D7:E@F*C>CC@F9C,@,<,@:?1>?7*34*,5CFFCE:<<79>+2+=?6EGC8*AF?+39*C**>8CEG>:)9?<@FC*.)*2C42:<06*7:D94*0:F1:>),)*18327)(5,2D9BF((9),8)6*60<7434644:))4(-<>(((
@M06628:26:000000000-CRM2J:1:1101:5200:21496 1:N:0:137
TACGGAGGGTCCGAGCGTTAATCGGAATTACTGGGCGTAAAGCGCACGCAGGCGGTTTGTTAAGCTAGATGTGAAAGCCCTGGGCTCAACCTGGGAATTGCATTTAGAACTGGCAGGCTAGAGTTTTGGAGAGGGGAGTGGAATTTCAGGTGTAGCGGTGAAATGCGTAGATATCTGGAGGAACATCAGTGGCGAAGGCGACTCCCTGGTCAGTAACTGACGCTCATGTGCGAAAGTGTGGGTAGCGAACAGGATTAGATACCCCGGTAGTCCACACCGTAA
+
GGGGGGGGGGCFCGGGGFGGFGGGGGGGGGGGGGGGGGGGGGGGGCGGCCGGGGGCFCCGGGGGG?FGGGGGGGGGGGGG8A=DGGGGGGFGGGGGGG<FGGF9F?F,CFGGGA==+@=DEGFFFGGGCGGGGGGF>FG,>FCFD9FFDCGGGGGGGGGGGGGGGGCC?GD+>FGGGFGGDGG>F96FFGGGGGGGGGGGFFGG6FFGGGF45:FFGGGGGGGBE>FFFGFFGGGF46BFFFFF:>>FGF>?6?@D?>AAFA:<)(>6;:<A<DF??32414
@M06628:26:000000000-CRM2J:1:1101:19724:21537 1:N:0:137
TACGAGGGGTGCAAGCGTTAATCGGAATTACTGGGCGTAAAGCGTGCGTAGGTGGTTTGTTAAGCAAGATGTGAAAGCCCCGGGCTCAACCTGGGAACTGCATTTTGAACTGGCAAACTGGAGTATTGTAGAGGGTAGTGGAATTTCCAGTGTAGCGGTGAAATGCGTATAGATTGGAAGGAACATAAGGGGCGAAGGCGGCTACCTGGACAAATACTGACACTGAGGCACGAAAGCGGGGGGCGCAAACCGGAGTAGATACCGTGGTCGCCTACGCCGTAAA
+
F9EGEEFGCCCED<FDCEC-CEFDFC@F8C<EF@FFD@FDC9,@FFGEF@C7CEC?C8FFGGGG,CEF8BFGEDGFGGEGGD7FDF+,C<FEFDF,B+EFG<D,@,,+AFBC,BAEG8F>=8@>,DGG,,@9BD:3,<353DE<8@,,5;@:D;@EECEG89,;9B*1***5,;;DC,=@5C,,,4,,,,4=8)/45CFCCE)5*.*9CED))2:*::2:6>+2*05)73*)4>//10)))71((4(,(1(0)4,7().-402*27(0.(((((((((0,((,
@M06628:26:000000000-CRM2J:1:1101:20710:21556 1:N:0:137
TACGAGGGGTGCAAGCGTTAATCGGAATTACTGGGCGTAAAGCGTGCGTAGGTGGTTTGTTAAGCAAGATGTGAAAGCCCCGGGCTCAACCTGGGAACTGCATTTTGAACTGGCAAACTAGAGTATTGTAGAGGGTAGTGGAATTTCCAGTGTAGCGGTGAAATGCGTAGAGATTGGAAGGAACATCAGTGGCGAAGGCGGCTACCTGGACAAATACTGACACTGAGGCACGAAAGCGTGGGGAGCAAACAGGATTAGATACCTTGGTAGTCCACGCCTTAA
+
GGGGCCGGGGGGGGGGGGGGGGGGGGGGGGGGGGGGGGGGGGGGGGGGGFFGGGGGGGGGGGGGGGG@FGGGGGGGFGCFFGGGGGGGGGGGGGGGGGGGGG?FGGGGDFGFGFDDGGGGFFGGGGFGGGGFGGGCFEFGGGGGGGGGGGGGGGGGGDGGGGGGGGDEDGGGGGGFGGGDGGFFGGGFGGGGCCEGGGGG>)9<FGFGGC46D5>FGGGGGGGFF<FF)5<:EEG>BF;EFF016><<FBFF:FFA3<--:4C+*66<<6AA4A44>7(,5<
@M06628:26:000000000-CRM2J:1:1101:5176:21616 1:N:0:137
TACGGAGGGGGTTAGCGTTGTTCGGAATTACTGGGCGTAAAGCGCACGTAGGCGGACTGGAAAGTTGGGGGTGAAATCCCAGGGCTCAACCCTGGAACTGCCTCCAAAACTATCAGTCTAGAGTTCGAGAGAGGTGAGTGGAATTCCGAGTGTAGAGGTGAAATTCGTAGATATTCGGAGGAACACCAGTGGCGAAGGCGGCTCACTGGCTCGATACTGACGCTGAGGTGCGAAAGTGTGGGGAGCAAACAGGATTAGATACCCTGGTAGTCCACACCGTAA
+
GGGGG7FGGGGGGGGGGGGGGGGGGGGGGGGGGGGGGGGGGGGGGGGGGGGGGGGGGGGGGGGGEGGGGGGGGGFGGFGGGGGGGGGGFGGGGGGGGGGGGFFFGGGGCGGGFFFFGGGGGGGGGGGGGFCFGGGGGGGGGGCGGFGGGGFFGGGGGGGGGGFGGGGGFGGCGGGGGGDGCC+=CFCCGGGFGC5CEEGGEFCGFFFGGGFFGDFFDFGGFGGDB9FFFCF>CEGBFFFFFF;:03609<FFFFFB2<A<C>8@41>79AFA:<?BFD9(44
@M06628:26:000000000-CRM2J:1:1101:24091:21655 1:N:0:137
TACTAAAGGTGCAAGCGTTAATCGGAATTACTGGGCGTAAAGCGCGCGTAGGTGGTTTGTTAAGTTGGATGTGAAAGCCCAGGGCTCAACCTTGGAACTGCATTCAAAACTGACTCACTAGAGTACGAGAGAGGTTAGTGGAATTTCCTGTGTAGCGGTGAAATGCGTAGAGATGGGAAGGAACACCAGTGGCGAAGGCGACTGACTGGCTCGATACTGACACTGAGGTGCGAAAGCGTGGGGAGCAAACAGGATTAGATACCCTGGTATTCCACGCCGTAA
+
GGGGGGGGGGGGGGGGGGGGGGGGGGGGGGGGGGGGGGGGGGGGGGGGGGGGGGGGGGGGGGGGFGGGGGGGGGGGGGGGGGGGGGGGGGGGGGGGGGGGGGGGGGGGGGGGGGGGGGGGFGGGGGGGGGGGGGGGGGGGGGGGGGGGGGGGGGGGGGGGGGGGGGGEBGGGFGGGGGGGGGGGGGGGGGGGGGGCEECEB:9CFGFGCCFFD<DCC>>GGGGFFBFFFGFFGGG;FFFFFFF:>9??G?FF::?A<>BFG>A@?<F8<)-66:4<F>9226
@M06628:26:000000000-CRM2J:1:1101:24092:21675 1:N:0:137
TACTAAAGGTGCAAGCGTTAATCGGAATTACTGGGCGTAAAGCGCGCGTAGGTGGTTTGTTAAGTTGGATGTGAAAGCCCAGGGCTCAACCTTGGAACTGCATTCAAAACTGACTCACTAGAGTACGAGAGAGGTTAGTGGAATTTCCTGTGTAGCGGTGAAATGCGTAGAGATGGGAAGGAACACCAGTGGCGAAGGCGACTGACTGGCTCGATACTGACACTGAGGTGCGAAAGCGTGGGGAGCAAACAGGATTAGATACCCTGGTAGTCCACGCCGTAA
+
GGGGGGGGGGGFFGGGGGGGGGGGGGGGGFGGGGGGGFFGGGGGGGGGGGGGGGGGFGGGGGGGGGGGGFGGGGGFFFFGGGGGG<<FGGGGGGGGGFGGGGGGGGGGFFGCGGGGGGGGGGGGGGGGECGGGGFFFGGGGGGGGGGGGGGGGGGGGGGGGGGDGGGGFGGGFFGGGGGG>FFGGFEGGGGGGEGCEEGGFECDFGFGFGFF33<DDD7FCCGFFB?>FGFFGGGF?BEF@>BBB><:<<FF1<?><7)<DBGFF:>4)4>:A>2?0@BBB?
@M06628:26:000000000-CRM2J:1:1101:18022:21792 1:N:0:137
TACGAGGGGTGCAAGCGTTAATCGGAATTACTGGGCGTAAAGCGTGCGTAGGTGGTTTGTTAAGCAAGATGTGAAAGCCCCGGGCTCAACCTGGGAACTGCATTTTGAACTGGCAAACTAGAGTATTGTAGAGGGTAGTGGAATTTCCAGTGTAGCGGTGAAATGCGTAGAGATTGGAAGGAACATCAGTGGCGAAGGCGGCTACCTGGACAAATACTGACACTGAGGCACGAAAGCGTGGGGAGCAAACAGGATTAGATACCCTGGTATTCCACGCCGTAA
+
GGGGGGGGGGGGGGGGGGGGGGGGGGGGGGGGFFGFGGGGGGGGGGGGGGGGGFGGGGGGGGGGGGGGGGGGGGGGGGGGGGGDGGGGGGGGGGGGGGGGGGGGFGGGGGGGGGGGGGGGFGGGGGGGGGGGGGGGGGFGGGGGGGGGGGGGFFFGGGGGGGGGFGGGFG4CCEGGG,BFGGGGGGGGGGCGGGGGDGGGFFDDFC?GFF:FFGGGGGGGFF46?AF@:DFFGGG9?EDFF>0:;BB?64@?<?@2<5>AFF6+14)5))6<.5-315(326
@M06628:26:000000000-CRM2J:1:1101:6388:21975 1:N:0:137
TACGAGGGGTGCAAGCGTTAATCGGAATTACTGGGCGTAAAGCGTTCGTAGGCGGTCTATTAAGCAAGATGTGAAAGCCCAGGGCTCAACCTTGGAACTGCATTTTGAACTGGTAGACTAGAGTACTGTAGAGGGTGGTGGAATTTCCAGTGTAGCGGTGAAATGCGTAGAGATTGGAAGGAACATCAGTGGCGAAGGCGGCCACCTGGACAGATACTGACGCTGAGGAACGAAAGCGTGGGGAGCGAACAGGATTAGATACCCTGGTAGTCCACGCCGTAA
+
GGGGGGGGGGGGGGGGGGGGGGGGGGGGGGGGGGGGGGGGGGGGGGGGGGGGGGGGGGGGGGGGGGGGGGGGGGGGGGGGGGGGGGGGGGGGGGGGGGGGGGGFGGGGGGGGGGGGGGGGGGGGGGGGGGGGGGGGGGGGGGGGGGGGGGGGGGGGGGGGGGGGGGGGFG4=CFGGGGFCGGGGGGGGGGDFGGGGGEGGF@DGFGFGGGFFGGGGGGGGGGGDF>FF:FFBGGGFFEFFFFFFFFF>GFFFFBFDFFFFDFGGF?FFFFFB<A<BFFFFFF
@M06628:26:000000000-CRM2J:1:1101:20100:22013 1:N:0:137
TACGGAGGGTCCAAGCGTTATCCGGAATCATTGGGTTTAAAGGGTCCGCAGGCGGTCAATTAAGTCAGAGGTGAAAGCCCATCGCTCAACGATGGAACTGCCTTTGATACTGGTTGACTTGAGTTATACGGAAGTAGATAGAATAAGTAGTGTAGCGGTGAAATGCATAGATATTACTTAGAATACCGATTGCGAAGGCAGTCTACTACGTATATACTGACGCTCATGGACGAAAGCGTGGGGAGCGAACAGGATTAGATACCCTGGTAGTCCACGCCGTAA
+
GGGGGGGGGFGGGGGGGGGGGGGGGGGGGGGGGGGGGGGGGGGGGGGGGGGGGGGGGGGGGGGGEFGGGGGGGGGGGGGGGGGGGGGGGGGGGGGGGGGGGGGGGGGGGGGGFGGEGFGGGFGGGGGGGGGGGGFGGGGGGGGGDCFGCGGGGGGGGGGGGGGGGGGGFGGGGGGGGGFGGGGGGGGGGGGGGGGGGGGGFFGGFFFGCDFFGFGGGGGGGGG:BFFFFGF>EGGFBEDFEFF:;901D>FFF:/:><A>CBE+68F?)5AA5A)81:>><:
@M06628:26:000000000-CRM2J:1:1101:23570:22060 1:N:0:137
TACGGAGGGTGCGAGCGTTAATCGGAATTACTGGGCGTAAAGCGCACGCAGGCGGTTTGTTAAGCTAGATGTGAAATCCCCGGGCTCAACCTGGGACGGGCATTTAGAACTGGCAGTCTAGAGTGCTGCAGAGGGGGGTGGAATTCCAGGTGTAGCAGTGAAATGCGTAGAGATCTGGAGGAATACCAGTGGCGAAGGCATCCCCCTGGGCAAAGACTGACGCTCATGCGCGAAAGCGTGGGTAGCGAACAGGATTAGATACCCTGGTAGTCCACACCGTAA
+
GGGG-CFGGGGG7FGGGGGGGGGGGGGGGGGGGGGGGGGGGGGG7+CGGGGGGGG+FFGGGGGGG,FFGGGGGGGG,FFGGGGGGG+FGGGGGGGG8+C+@FGGG<FGGGGGGGGG3DFGGGGG,,,,,@DFGGGG7EEEGGGGGGGGCGGGGGGG7<EGGGGGGGGC5D<+CG+9CFGGGGG+C+<+0A?FDGGGGGG*)0*9>DFGG*.)1C*>FF4EFEGFDFFF4)7>GGGF0<BFFF9<??1932802:F<73<BGF@C?7FFFFF44A>(454:<:
@M06628:26:000000000-CRM2J:1:1101:15584:22091 1:N:0:137
TACGGAGGGGGTTAGCGTTGTTCGGAATTACTGGGCGTAAAGCGTACGTAGGCGGATTGGAAAGTTGGGGGTGAAATCCCAGGGCTCAACCCTGGAACTGCCTCCAAAACTATCAGTCTAGAGTTCGAGAGAGGTGAGTGGAATTCCAAGTGTAGAGGTGAAATTCGTAGATATTTGGAGGAACACCAGTGGCGAAGGCGGCTCACTGGCTCGATACTGACGCTGAGGTACGAAAGTGTGGGGAGCAAACAGGATTAGATACCCTGGTAGTCCACACCGTAA
+
GGGGGGGGGGGGGGGGGGGGGGGGGGGGGGGGGGGGGGGGGGGGGGGGGGGGGGGGGGGG,EEFGGFGGGGGGGGGGGGGGCFGGGGGGGGGGGGGGGGGGGGGGGGGGGGGGGGGGGGGGGGGGGGGGGGFGG>FEFGGGGGGGGGGGGGGGGGGGGGGGGGGGGGGAFDDGFGFGGGGGGGFFFGCGGGGGGGGGGGGD@DDFGFGGGF)>35DDGF<FEDEE65@FCF?E=DFF?FF3:;:911073)0:?)6,.)-04<068:4:)464A77:D018:
@M06628:26:000000000-CRM2J:1:1101:21653:22311 1:N:0:137
TACGAGGGGTGCAAGCGTTAATCGGAATTACTGGGCGTAAAGCGTTCGTAGGCGGTTTGTTAAGCAAGATGTGAAAGCCCAGGGCTCAACCTTGGAACTGCATTTTGAACTGGCAAACTAGAGTACTGTAGAGGGTGGTGGAATTTCCAGTGTAGCGGTGAAATGCGTAGAGATTGGAAGGAACATCAGTGGCGAAGGCGGCCACCTGGACAGATACTGACGCTGAGGAACGAAAGCGTGGGGAGCGAACAGGAGTAGATACCCTGGTAGTCCACGCCGCAA
+
GGGGGGGGGGGGGGGGGGGGFGGGGGGGGGGGGGGGGGGGGGGGGGGGGGGGGGGGGGGGGGGGGGGGGGGGGGGGGGGGGGGGGGGGGGGGGGGGGGGGGGGFFEFGGGGGGGGGGGGGGGGGGFGGGGGGGGGFGGGGGGGGGGGGGGGGGGGGGDEGGGGGGGGGFGDFGFFGGFGGGGGFGGGGGGGGGGEDDGGGFFGGFGFGGGF?5CCG:FCF<CDEFFF:?CFFC=C>:>BDFF>F(279D1BF0:)8?24)2<@<?F38-.3))6240>0(-3
@M06628:26:000000000-CRM2J:1:1101:15770:22350 1:N:0:137
TACGGAGGGTGCAAGCGTTACTCGGAATCACTGGGCGTAAAGAGCGTGTAGGCGGGTTTGTAAGTTTGAAGTGAAATCCAATGGCTCAACCATTGAACTGCTTTGAAAACTGCTTACCTAGAATATGGGAGAGGTAGATGGAATTTCTGGTGTAGGGGTAAAATCCGTAGAGATCAGAAGGAATACCGATTGCGAAGGCGATCTACTGGAACATTATTGACGCTGAGACGCGAAAGCGTGGGGAGCAAACAGGATTAGATACCCTGGTAATCCACGCCTCAA
+
GGGGGGGGGGGGGGGGGGGEGGGGDEFDFGGGFGGEG@FGGGGGGGGGGGGGGGGGGGGGFFGGGGGGGFGGGGGGGGGGGGGGGGGGFCFGGGGGGGGGGGFGGGGFGGGGGGGGGFCFGGGGGEFGGGGGGGFFEFFGGGGFGGGGGGCFGGGGGGGGGGGFEFGGADGGGFG?EFCCFGGGGGFCGGGGGGG8EEGEDEGGFFFGCC?FGG7FFGGDF7DEFFFF=5B;E:)(43835;6(29?F<0873(9<B<<9><CC43)5:)).:<.(1<((,.
@M06628:26:000000000-CRM2J:1:1101:14739:22374 1:N:0:137
TACGAGGGGTGCAAGCGTTAATCGGAATTACTGGGCGTAAAGCGTGCGTAGGTGGTTTGTTAAGCAAGATGTGAAAGCCCCGGGCTCAACCTGGGAACTGCATTTTGAACCGGCAAACTAGAGTATTGTAGAGGGTAGTGGAATTTCCAGTGTAGCGGTGAAATGCGTAGAGATTGGAAGGAACATCAGTGGCGAAGGCGGCTACCTGGACAAATACTGACACTGAGGCACGAAAGCGTGGGGAGCAAACAGGATTAGATACCCTGGTAGTCCACGCCGTAA
+
GGGGGGGGGGGGGGGGGGGGGGGGGGGGGGGGGGGGGGGGGGGGGGGGGGGGGGGFGGGGGGGGGGGGGGGGGGGGGGGGGGGGGGGGGGGGGGGGGGGGGGGGGGGGGGGGGGGGGGGGGGGGGGGGGGGGGGGGGGFGGGGGGGGGGGGGGGGGGGGGGGGGFFGEEGGGGGGGGGGGDFGGGGGGGGGGGGGGGGGGEFDGFFFGGGFFGGGGGFGGGGGFFA@@>DFFEEGB?DDFFFFBF><<D?FFB?FFF?AB;)0<=2>:ABBABB?:BF>F??
@M06628:26:000000000-CRM2J:1:1101:14747:22391 1:N:0:137
TACGAGGGGTGCAAGCGTTAATCGGAATTACTGGGCGTAAAGCGTGCGTAGGTGGTTTGTTAAGCAAGATGTGAAAGCCCCGGGCTCAACCTGGGAACTGCATTTTGAACCGGCAAACTAGAGTATTGTAGAGGGTAGTGGAATTTCCAGTGTAGCGGTGAAATGCGTAGAGATTGGAAGGAACATCAGTGGCGAAGGCGGCTACCTGGACAAATACTGACACTGAGGCACGAAAGCGTGGGGAGCAAACAGGGTTAGATACCCGGGGAGTCCATGCCGTAA
+
GGGGGGEGGGGGGGGGGGGEGGGGGGGGGGGGGGGGGGGGGGGGFGGGGGGGCFFFGGGGGGGGGGGGGGGGGGGGGGFGGGGGGGGGGGGGGGGGGGGGGGGGFFFGGGGGGGGGGGGGGGGGGGGGFGGFGGGCFGFGGGFGGFGFFGGGGGGFGGEGGGG9FGDEDGDGGCCGCFGGGG7FGGGGGGGGGGDGDEGG@EGDFGFGG4>FGG7CC*:CFGGFF<F@F<@BGGGFFF35>6;07(4:C?))((.4:?A>79<0)(8((4(,-6).7F>:BB
@M06628:26:000000000-CRM2J:1:1101:10721:22546 1:N:0:137
TACGGAGGGTCCGAGCGTTAATCGGAATTACTGGGCGTAAAGCGCACGCAGGCGGTTTGTTAAGCTAGATGTGAAAGCCCCGGGCTCAACCTGGGAATAGCATTTAGAACTGGCAGGCTAGAGTCTTGGAGAGGGGAGTGGAATTTCTGGTGTAGCGGTGAAATGCGTAGATATCAGAAGGAACATCAGTGGCGAAGGCGACTCCCTGGCCAAAGACTGACGCTCATGTGCGAAAGTGTGGGTAGCGAACAGGATTAGATACCCTGGTAGTCCACACCGTAA
+
GGGGGGGGGGGGGGGGGGGGGGGGGGGGGGGGFGGGGGGGGGGGGGGGGGGGGGGGGGGGGGGGGGGGGGGGGGGGGGGGGGGGGGGGGGGGGGGGGGGGGGFGGGGGGGGGGGGGGGGFFGGGGGGGGGGGGGGGGGGGGGGGGGGFGGGGGGGGGGGGGGGGFCCE>C>FG<ECFGGGGGGGGGGGFGGGGEGGGGGEFFG:?G@GGCFFGGGGGGFGFEGFF>FFFF?BGGGF6=@B>?9ABF9>D>>@B6:<<BF<FBF??<F29<A><FFF0;>:::
@M06628:26:000000000-CRM2J:1:1101:11006:23051 1:N:0:137
TACGGAGGGTGCAAGCGTTAATCGGAATTACTGGGCGTAAAGCGCGCGTAGGCGGTTACATAAGTTGGAAGTGAAAGCCCCGGGCTCAACCTGGGAACTGCTTTCAAAACTGTGTGACTAGAGTGCAGCAGAGGATAGTGGAATTTCTAGTGTAGCGGTGAAATGCGTAGATATTAGAAGGAACACCAGTGGCGAAGGCGACTGTCTGGGCTGACACTGACGCTGAGGTGCGAAAGCGTGGGGAGCAAACAGGATTAGATACCCTGGTAGTCCACGCCGTAA
+
GGGGGGGGGGGGGGGGGGGGGGGGGGGGGGGGGGGGGGGGGGGGGGGGGGGGGGGGGGGGGGGGFGGGGEGGGGGGGGGGGGGGGGGGGGGGGGGGGGGGGGGGGGGGGGGGGGGGGGGGGGGGGGGGGGGFGGGGGGGGGGGGGGGGGGGGGGGGGGGGFFGGGGGEEGGGGGFCGFFGGGGFFFGGGGGGGGGGGGGGFFGGFGFGGGFFGDGF:4CGGGGFFFFFFGFBEGGFFFBFEFFBFFF<D<FF2:?FF?<AGFGGF<F>2:A)66>:>FF>B?
@M06628:26:000000000-CRM2J:1:1101:16461:23061 1:N:0:137
TACGAGGGGTGCAAGCGTTAATCGGAATTACTGGGCGTAAAGCGTGCGTAGGTGGTTTGTTAAGCAAGATGTGAAAGCCCCGGGCTCAACCTGGGAACTGCATTTTGAACTGGCAAACTAGAGTATTGTAGAGGGTAGTGGAATTTCCAGTGTAGCGGTGAAATGCGTAGAGATTGGAAGGAACATCAGTGGCGAAGGCGGCTACCTGGACAAATACTGACACTGAGGCACGAAAGCGTGGGGAGCAAACAGGAGTAGATACCATGGTAGTCGACGCCGTAA
+
GDGEFFGE@FGGGGGGGEGCFGGGFCGGFFFA9EEEFGFGGGGG@FEEFC=FGG@4DFGGGEECEFFFGFGEEFFGGGGGGG>FEG7BEEGF@<D8?=FGGAFGGGGGGGGGGDFGGGGGGGGDFFCCGGGGGGGFGGGGGGGGGFFG;;@BDAFFGGCGGGGF;EG>BDDFD;<9CCGFEGGGGCFGGGGG4:BDGGFGDB)9F*9:5>F:FGFF**:<7CFFFB?F3CF0A=<>F.8589B09462C:F),8),.-467<++*.0)6<.)(((((04282
@M06628:26:000000000-CRM2J:1:1101:21380:23135 1:N:0:137
TACGAGGGGTGCAAGCGTTAATCGGAATTACTGGGCGTAAAGCGTGCGTAGGTGGCTTGTTAAGCAAGATGTGAAAGCCCCGGGCTCAACCTGGGAACTGCATTTTGAACTGGCAAACTAGAGTATTGTAGAGGGTAGTGGAATTTCCAGTGTAGCGGTGAAATGCGTAGAGATTGGAAGGAACATCAGTGGCGAAGGCGGCTACCTGGACAAATACTGACACTGAGGCACGAAAGCGTGGGGAGCAAACAGGATTAGATACCCTGGTAGTCAACGCGGTAA
+
GGGGFGGGGGGFGGGGGGGDGGGGGGGGGGGGGGGGGEGGGGGGGGGGGEGGGGGCGGGGGGGGGGGGGGGGGFFGGGGGEGGGGGGGGGGEFGFFEFGGGGGGGGGGGGGGCFFFGGGGGGGFFFGGGGGGGFGGGGAEFG@FGGGGGGGGGGGDGG*@FFGGGGD**97CDF?,ACFGCCCCFFFFEGGGCE78CDCGFBDD)9/CF55?<47:*:CGGG449<@3)*>?EEGFF>DBB6>F>>B?C:FF?0)6836)*<+3*4).))-.)5--4)((,-
@M06628:26:000000000-CRM2J:1:1101:21755:23232 1:N:0:137
TACGAGGGGTGCAAGCGTTAATCGGAATTACTGGGCGTAAAGCGTGCGTAGGTGGTTTGTTAAGCAAGATGTGAAAGCCCCGGGCTCAACCGGGGAACTGCATTTTGAACTGGCAAACTAGAGTATTGTGGAGGGTAGTGGAATTTCCAGCGTAGCGGTGAAATGCGGAGAGATTGGAAGGAACATCAGTGGCGAAGGCGGTTACCTGGACAAATACTGACACTGAGGCACGAAAGCGTGGGGAGCAAACAGGATTAGATACCCGGGTAGTCCACGCCGTAA
+
<FGGFEGGGGGGGGGGGGGE<FGGGGGGGGGCGGGFGGGGGGGGEFFGFEEEFGGFDF@FFFFGGGGGGGGGDDFGGGGGGGGDGFGGGFE+@FGGGGGGFGGGGGGDGGGGG?EGFGFFGFGGGCFG,@EFFGGF:77DFGGFGG,DBFGGEGGGGGEGGGGGGGG537CCFGGGGG+;=FCB9FEDFFGGDGGGGG=CB))1):BG545:9<CC*:>9CEFFFF:>377:CED((.0>BBB6>FBFF0@52()..<4-:)<<)-77((5.:<??0)4,,-
@M06628:26:000000000-CRM2J:1:1101:18342:23313 1:N:0:137
TACGGAGGGTGCAAGCGTTAATCGGAATTACTGGGCGTAAAGCGCACGTAGGTGGTTTGTTAAGTTGGATGTGAAAGCCCAGGGCTCAACCTTGGAACTGCATTCAAAACTGGCGAACTAGAGTATGGTAGAGGTGAGTGGAATTTCCTGTGTAGCGGTGAAATGCGTAGAGATGGGAAGGAACATCAGTGGCGAAGGCGACTCACTGGACCAATAATGACACTGAGGTGCGAAAGCGTGGGGAGCAAACAGGATTAGATACCCTGGGAGTGCAAGACGCAA
+
GGFGGEGGGFFBEGGGGCFEGGGGGGGGFGGGGGGGGGGGGGGGEDGGGFFGCFGFGGGGGGGGFFFEEFGGFFGGFGFGGEFGGGGGGGGGGGGGFFBGGFGDFFGGGDGGGCF:FGGDEGGGCFFF,@EEGG@FF@9EFFGGFFCFECFEGFFAFGGCFFGAFFGEBDGGGDFGGCFECFFEC<:C?,=C8:B<EGGC)08>;CFGC5).5;6C*0:C*:<FFBF><F49CC53(807<;(,79?:C?F541))),-.:)++13)(.3<(4)).()-(,-
@M06628:26:000000000-CRM2J:1:1101:11925:23391 1:N:0:137
TACGGAGGGGGTTAGCGTTGTTCGGAATTACTGGGCGTAAAGCGTACGTAGGCGGATTAGTAAGTTAGAGGTGAAATCCCAGGGCTCAACCCTGGAACTGCCTTTAATACTGCTAGTCTTGAGTTCGAGAGAGGTGAGTGGAATTCCAAGTGTAGAGGTGAAATTCGTAGATATTTGGAGGAACACCAGTGGCGAAGGCGGCTCACTGGCTCGATACTGACGCTGAGGTACGAAAGTGTGGGGAGCAAACAGGATTAGATACCCTGGTAGTCCACACCGTAA
+
GGGGGEGGGGGGGGGGGGGGGGGGGGGGGGGGGGGGGGGGGGGGGGGGGGGGGGGGGGGGGGGGGGGGGGGGGGGGGGGGFEGGGGGGGGGGGGGGGGGGGGGGGGGGGGGGDFGGGGGGGGGGGGGGGGGGGGGGGGGFGGGGGGGGGGGGGEGGGGGGGGDGGGGGFGGGGGGGGGGGGGGGGGGGGGGGDGGGGGGGFFD<=DFGGFFFGDCFGC>FDGGFFBFFFCFBCGGFA?FFD?F:>;:BFB47??:<BFFFGFGG4?FB45<AAB?FFB9:6:
@M06628:26:000000000-CRM2J:1:1101:13396:23784 1:N:0:137
TACGGAGGGTCCGAGCGTTAATCGGAATTACTGGGCGTAAAGCGCACGCAGGCGGTTTGTTAAGCTAGATGTGAAAGCCCTGGGCTCAACCTGGGAATTGCATTTAGAACTGGCAGGCTAGAGTTTTGGAGAGGGGAGTGGAATTCCAGGTGTAGCGGTGAAATGCGTAGATATCTGGAGGAACATCAGTGGCGAAGGCGACTCCCTGGTCAGTAACTGACGCTCATGTGCGAAAGTGTGGGTAGCGAACAGGATTAGATACCCTGGTAGTCCACACCGTAA
+
GGGGGGGGGGGGGGGGGGGGGGGGGGGGGGGGGGGGGGGGGGGGGGGGGGGGGGGFGDGGGGFGGGGGGGGGGGGGGGGGGGGGGGGGGGGGFGGGGGGGGGGGGGGGGGGGCFEFGGGGG@FDCFFFFGGGGGGGGGGGGGGGGGGGFGCFGGGGGGGGGGGFGGGD:CDCEF@CFGGGGGGFGGGGGGGGGGGGE*7C@EDGFDF?=**9CC>F=FC9FCCDE9FF@D44*:<(66=?E:;<FF19<7>5(.942>9:>.<<41)..)5A2<>::BB:FF
@M06628:26:000000000-CRM2J:1:1101:13411:23797 1:N:0:137
TACGGAGGGTCCGAGCGTTAATCGGAATTACTGGGCGTAAAGCGCACGCAGGCGGTTTGTTAAGCTAGATGTGAAAGCCCTGGGCTCAACCTGGGAATTGCATTTAGAACTGGCAGGCTAGAGTTTTGGAGAGGGGAGTGGAATTCCAGGTGTAGCGGTGAAATGCGTAGATATCTGGAGGAACATCAGTGGCGAAGGCGACGCCCTGGTCAGGAACTGACGCTCATGTGCGAAAGTGTGGGTAGCGAACAGGAGTAGATACCCGGGTAGTCCACACCGTAA
+
GGGGGCFFEGGGGGGGGGGEGFGGGGGGGFGGGGGGGGGFGGGGEFGCECGGGGE==FFAFGBFFEFEEEFEGFGGGFGFGFFFFFFGFGGF?EFFFGGGFGGGGGGFGGGGGFFGG7CFGGGFFFG:FFCGGEDG::FDEFGBFEGFF6FGE?F,=C*:@FG,,+=*228:9<97@7;6CFGGFFGCFF?83C8CGGFGF3/)0)8@527?D**9<FC7<ADF)(9@BF=(*:C3:F=F>03)4)(->>F.,(),().6*)3+)434118)4<B0:.,48:
@M06628:26:000000000-CRM2J:1:1101:14562:23800 1:N:0:137
TACGGAGGGTCCGAGCGTTAATCGGAATTACTGGGCGTAAAGCGCACGCAGGCGGTTTGTTAAGCTAGATGTGAAAGCCCTGGGCTCAACCTGGGGATTGCATTTAGAACTGGCAGGCTAGAGTTTTGGAGAGGGGAGTGGAATTCCAGGTGTAGCGGTGAAATGCGTAGATATCTGGAGGAACATCAGTGGCGAAGGCGACTCCCTGGTCAGTAACTGACGCTCATGTGCGAAAGTGTGGGTAGCGAAAAGGATTAGATACCCTCGTATGCCACACCGTAA
+
GGGGGGGGGGGGGGGGGGGGGGGGGGGGGGGGGGGGGGGGGGGGGGGGGGGGGGGGGGGGGGGGGGGGGGGGGGGGGGGGGCFGGGGGGGGGGGGGCGDFFGGGGGGGGGGGGGGGGEFGGGGDF9FFGEGFGGDG@BFFGFGCGGGGGG<BEFGGGGGGGG?=FFEGDGDCF?EGGGC7C<+<BCB?CCFE3CEDGGCE>BDG99@GG60*9:DF2*:9*2>B@7FB=F487>C>BF7?3034:89BC(8;?:?B24).*60+0-0,1(())54((04684
@M06628:26:000000000-CRM2J:1:1101:16493:23825 1:N:0:137
TACGGAGGGGGTTAGCGTTGTTCGGAATTACTGGGCGTAAAGCGCACGTAGGCGGATCAGAAAGTATAGGGTGAAATCCCAGGGCTCAACCCTGGAACTGCCTTGTAAACTCCTGGTCTTGAGTTCGAGAGAGGTGAGTGGAATTCCGAGTGTAGAGGTGAAATTCGTAGATATTCGGAGGAACACCAGTGGCGAAGGCGGCTCACTGGCTCGATACTGACGCTGAGGTGCGAAAGTGTGGGGAGCAAACAGGATTAGATAGCCTGGTAGTCCACACTGTAA
+
GGGGGGGGGGGGGGGFGFGGGGGGGGGGGGGGGGGGGGGDFGGGGGGGGGGGGGGGFGGG<FGGEGGGGGGGGGGGGGGGGGGGGGGGGGGGGGGGGGGGGGFDCFGFGGGFGGGGGGGGGGGGGGGGGGGGGGFEGGGGGFEGGEFGGGFGGGGGGGGGGGGCGGGFFFCCGGFEFFGGDC7=9FGGFGGGGGCCEEGGF@CD?FFGGC@FGCG45*7<*27>FFFFFGF>D579BFFFB030;(,.9.)04()674:4*)+3@85,:A>4.-).3)4<)6
@M06628:26:000000000-CRM2J:1:1101:9182:23987 1:N:0:137
TACGAGGGGTGCAAGCGTTAATCGGAATTACTGGGCGTAAAGCGTGCGTAGGTGGTTTGTTAAGCAAGATGTGAAAGCCCTGGGCTCAACCTGGGAACTGCATTTTGAACTGGCAAGCTAGAGTTTTGTAGAGGGTAGTGGAATTTCCAGTGTAGCGGTGAAATGCGTAGAGATTGGAAGGAACATCAGTGGCGAAGGCGGCTACCTGGACAAAGACTGACACTGAGGCACGAAAGCGTGGGGAGCAAACAGGATTAGATACCCTGGTAGTCCACGCCGTAA
+
GGGGFFGGGGGFGGGGGGGGFGGGGGGGGGGGGGGGGGGGGGGGGGGGGGGGGGGGGGGGGGGGGGGGGGGGGGGGGGGGGGGGGGGGGGGGGGGGGGGGGGGGGGGGFGGGGGGGGGEGGGG?<EGGGGGA>FGFFGFGGGFGGGGGGGGGFFGGGGGGGGGF9FGGFDGFFCGGGGGGGGGGGGGGGGGGGEDDEGFCBB3CFCAFGDFFGGGGFGGGGCFFFAFF>DFFEEGFFFB@EFFB06:?<?>F:(0<?FFBFACE?752<A<<AA569@;021
@M06628:26:000000000-CRM2J:1:1101:12912:24020 1:N:0:137
TACGGAGGGGGTTAGCGTTGTTCGGAATTACTGGGCGTAAAGCGTACGTAGGCGGATTGGAAAGTTGGGGGTGAAATCCCAGGGCTCAACCCTGGAACTGCCTCCAAAACTATCAGTCTAGAGTTCGAGAGAGGTGAGTGGAATTCCAAGTGTAGAGGTGAAATTCGTAGATATTTGGAGGAACACCAGTGGCGAAGGCGGCTCACTGGCTCGATACTGACGCTGAGGTACGAAAGTGTGGGGAGCAAACAGGATTAGATACCCTGGTAGTCCACACCGTAA
+
GGGGGFGGGGGGGGGGGGGGGGGGGGGGGGGGGGGGGGGGGGGGGGGGGGGGGGGG>:FGGGGGGGGGGDEGGGGGGGGGFGFGGGGGGGGGFGGFFGGGGGGGGGGGGGGGFGGGGGGFFGGGGGGGGGGGGGFGGGGGGGGGFGGFGGGGC9?FFGCGFG?CFGGF4CDGFCGFGGGGEGGFG+=CEGCFDGGDGGGEFDGG?79EED:/C)>DCFGFGGGD>>FF67F2CCGFFFFF@:><>6:BG2@4317<?>44*.<<F:FF<4<)<AFFB56::3
@M06628:26:000000000-CRM2J:1:1101:12906:24042 1:N:0:137
TACGGAGGGGGTTAGCGTTGTTCGGAATTACTGGGCGTAAAGCGTACGTAGGCGGATTGAAAAGTTGGGGGTGAAATCCCAGGGCTCAACCCTGGAACTGCCTCATAAACTATGAGTCTAGAGTTCGAGAGAGGAGAGTGGAATTCCAAGTGTAGAGGTGAAATTCGTAGATATTTTGAGGAACTACAGTGGCTAAGGCGGCTCACTGGACCGACATTGACGCTGAGGTATGAAAGTGTGGGGATCAAACAGGATGAGATACCCTGGTGTTGTACACTGTAA
+
<CFGG@FF7F+7@FGFFFE@F,<BC,,CF6CFG<,F7FE7<FEFE?C@F,E4,F@+CEC,9??FGG,,+8+88=BEFFGG?FB7::BA,F=:3,B<==:EFCDF,,@FC<3>::3@FGG9,@FFG,33DE7D*351,*@>8F3D,?7@>?CE;9,,7=EC,7<C9CCF4**4CF99+</1*,2*++2+3>C:**4*++0/0)5**20962))9>))*2:+2:D>B2@5/7*(<::4)*093<0((-37F,7.(49((.4:7)++*,)(,(-.(..))1).-.
@M06628:26:000000000-CRM2J:1:1101:8104:24128 1:N:0:137
TACGGAGGGTCCGAGCGTTAATCGGAATTACTGGGCGTAAAGCGCACGCAGGCGGTTTGTTAAGCTAGATGTGAAAGCCCTGGGCTCAACCTGGGAATTGCATTTAGAACTGGCAGGCTAGAGTTTTGGAGAGGGGAGGGGAATTCCAGGTGTAGCGGTGAAATGCGTAGATATCTGGAGGAACATCAGTGGCGAAGGCGACCTCCTGGGCAGTAACTGACGCTCATGGGCGAAAGCGTGGGGAGCTAAAGGGATTAGATACCCTGGTATTCCAAACCGTAA
+
CFGGGGGGGG@E:FCFCGGGCEFGEGGGGGGGGGGGGGGGGGGG7FFE7FGGGGG>+C==EFFGGCGGGGFG<FGGGGGGC8DGGGGGGGGGGGGGCDBFGGDGG9CFFGGDCC<>FGA8FGG<@DFFCFG:>FF7:**>CFCFGFG,,>FFFCE9FGGGGGFGGGE*8>DFGG++>@GCEEFGF+BCGGCCDEGGGEGG).)))978?*5)*9:CDCCCF59.01@?*/89=EC(()05>>(,--(-*)*9:?F??<2:*)3<*:)84))).)))-77-,-
@M06628:26:000000000-CRM2J:1:1101:8094:24146 1:N:0:137
TACGGAGGGTCCGAGCGTTAATCGGAATTACTGGGCGTAAAGCGCACGCAGGCGGTTTGTTAAGCTAGATGTGAAAGCCCTGGGCTCAACCTGGGAATTGCATTTAGAACTGGCAGGCTAGAGTTTTGGAGAGGGGAGTGGAATTCCAGGTGTAGCGGTGAAATGCGTAGATATCTGGAGGAACATCAGTGGCGAAGGCGACTTACTGGGCAGTCACTGAGGCTCATGTGCGAAAGTGTGGGTAGCGAACAGGATTAGATACCCTGGTAGTCCACACCGTAA
+
FGGFEFGGGFEGDGCDGFGDFGGGGGGFDFGGGGGGGGGCCGGGCGGGGDEGEGG7FFGGGGGGGGGEFGCGGGGFGE=DGFFGGGGGGGFFGEFCFG<DAFCEFEGFEFGECFDEEGDC><DFGGGGC:DFD:+@3@:BFCCFFFFGC?FDF;,6CEGGGGGGG?EG49C@9F?FGCAFEFCCGGFGGG7EDCEGGGFG))1***9CE*)7CF*02:>F***)))196:=6*29,)69B>61)()(-1()78(/5),-67:+3=<>,69)).),(,73.(-
@M06628:26:000000000-CRM2J:1:1101:11241:24173 1:N:0:137
TACGGAGGGTCCGAACGTTAATCGGAATTACTGGGCGTAAAGCGCACGCAGGCGGCTTGTTAAGCTAGATGTGAAAGCCCTCGGCTCAACCTGGGAATTGCATTTAGAACTGGCAAGCTAGAGGATTGTAGGGGGGAGGGGAACTCCAGGGGGAGCGGTGAAATGCGTAGATATCATGAGGAACATCGGTGGCGAAGGCGACACCCTGGGCAGTTACTGACGCTGAGGTGCGAAAGCGTGGGTAGCGAACAGGATTAGCTACCCGGGGAGTCCAAACTGTAA
+
EGGGCG7+@FFF+@,@FGGGCEGGG>G@CFGGGGFF+FFGGGGGGCFG+@FEGGG7FGG<9E,?FBEFFGGGGGGGFGFG<,@F>FGGGGG,>FFGGGGGGAF,E,3:@==,<FF,FFF93>D,,:,,,7@,@F*:**/:8E82<+<+<**1*CEDCE;EG@FCFGD83C<EF7:++++3:<*AC?@*7AEG4**7:ECE>>59)><EF*))*2****2<45>))-)095?>GGD((>5<D9,43)49<3)..1?A2)(5*)2*)(0(--8?9)))(*.-6.
@M06628:26:000000000-CRM2J:1:1101:11223:24174 1:N:0:137
TACGGAGGGTCCGAGCGTTAATCGGAATTACTGGGCGTAAAGCGCACGCAGGCGGTTTGTTAAGCTAGATGTGAAAGCCCTGGGCTCAACCTGGGAATTGCATTTAGAACTGGCAGGCTAGAGTTTTGGAGAGGGGAGTGGAATTCCAGGTGGAGCGGTGAAATGCGTAGATATCTGGAGGAACATCAGTGGCGAAGGCGACTCCCTGGTCAGTAACTGACGCTCATGTGCGAAAGTGTGGGTAGCGGACAGGATTAGATACCCAGGTAGTCCACACCGTAA
+
FGGGGGGGGGEGGG>FG@F7DGFGDGGGFGGGGGGFEGGGGFGGGGGFGF7FFGG>FFF?FE,EECFFGGGFGGGGGGGGCFDDDGGGGGGGGGGGGGGGCDDFECGGGGF?FEGGGGGFGFF@FFF<FF8:EFDGF7B>DEF,>CGGGGG@*=CFGEBEDFFGCFGGFGGFFEG?FGF=EC@6CCFFFCFF*::7CEGGFDD3)/73CFFFCGC>CG*:CE:)79FFFGF:CE334=FFDB94,21(145@<().22<DF<+<*4)54)4-))).-572(3
@M06628:26:000000000-CRM2J:1:1101:14327:24635 1:N:0:137
TACGGAGGGTCCGAGCGTTAATCGGAATTACTGGGCGTAAAGCGCACGCAGGCGGTTTGTTAAGCTAGATGTGAAAGCCCTGGGCTCAACCTGGGAATTGCATTTAGAACTGGCAGGCTAGAGTTTTGGAGAGGGGAGTGGAATTCCAGGTGTAGCGGTGAAATGCGTAGATATCTGGAGGAACATCAGTGGCGAAGGCGACTCCCTGGTCAGTAACTGACGCTCATGTGCGAAAGTGTGGGTAGCGAACAGGATTAGATACCCTGGTAGTCCACACCGTAA
+
GGGGGGGGGGGGGGGGGGGGGGGGGGGGGGGGGGGGGGGGGGGGGGGGGGGGGGGGGDGGGGGGGGGGGGGGGGGGGGGGFFFGGG+EFGGFGGGGGGGGGGGGGGGFFGGGGGGDEGGGGGGGGGGGGGGGGGGGGGEGFGGGGFGFGCFGGGGGGGGGGGGGGGGGFGDCEGFCGGCCEFGGGGGGGG7F:7EGGGCE@EG9@GFGG49@FGDFFFFGGGG5>9FF?GFFDGG>)*9=EF(.:?>>DF>@?:644>2672<:6:F?<:)6<<)(-7(,13
@M06628:26:000000000-CRM2J:1:1101:8452:24708 1:N:0:137
TACGAGGGGTGCAAGCGTTAATCGGAATTACTGGGCGTAAAGCGTGCGTAGGTGGTTTGTTAAGCAAGATGTGAAAGCCCCGGGCTCAACCTGGGAACTGCATTTTGAACTGGCAAACTAGAGTATTGTAGAGGGTAGTGGAATTTCCAGTGTAGCGGTGAAATGCGTAGAGATTGGAAGGAACATCAGTGGCGAAGGCGGCTAACTGGACAAATACTGACACTGAGGCACGAAAGCGTGGGGAGCAAATAGGATTAGATACCCTAGTGGTCCACGCCGTAA
+
GGGGE@F@CFGGGGGGGGGGGGGGGGGGGGFGFGFFEGGGGGGGGFCGGGGGGGG@CFDAFGGGGGGEFFGGDFGGCG,:CB+FFGGGGGGEFGFGGGGGGGAFDC5FFGG@FGFFGFGGFGFGGGAF,@FFGGGBFC<DBFFGGDGFGG,4EGF9F*B7DGGGGGGEB5?FFGGGGGGEGGGG@+?7+>:CGCGDCCC*)))1/9BFC*8674CCF7>FGGGFFFF35C@0CGG0().070;699016)974>BAB<).2-32*(06).64)5<6137,(-
@M06628:26:000000000-CRM2J:1:1101:11699:24738 1:N:0:137
TACGGAGGGTGCAAGCGTTACTCGGAATCACTGGGCGTAAAGAGCGTGTAGGCGGGTTTGTAAGTTTGAAGTGAAATCCAATGGCTCAACCATTGAACTGCTTTGAAAACTGCTTACCTAGAATATGGGAGAGGTAGATGGAATTTCTGGTGTAGGGGTAAAATCCGTAGAGATCAGAAGGAATACCGATTGCGAAGGCGATCTACTGGAACATTATTGACGCTGAGACGCGAAAGCGTGTGGAGCAAACAGGATCAGATACACTGTTAGTCCACGCCCGAA
+
GGGGGCGGGGGGFGFGGEGCEFAEGGGGGGGGGFFGGFGGGGGGGG:CFFFFAEGEEGGGGGFCFGGGGCGFGGEDEGCGGGFFGGGGGDFEGGGGGG,EDFGGAEGFAFFGCFFF8DFFGGGGGGGGGGGECFFFFACAFGCE@FFCCEEEDGGAFCGGGG9D8DGFFGDFC9D6699,;,4:C9EDC?EGGGG3ECEC>5CFFGFFF*;ADFD7D=>9:C5;)4FF=D:9=>DB?E>D)2824(4:*(7?1:?((),<740+83*).6<)6)5110,((-
@M06628:26:000000000-CRM2J:1:1101:21347:24929 1:N:0:137
TACGTAGGGTGCAAGCGTTACTCGGAATCACTGGGCGTAAAGAGCGTGTAGGCGGATAGTTAAGTTTGAAGTGAAATCCAATGGCTCAACCATTGAACTGCTTTGAAAACTGATTATCTAGAATATGGGAGAGGTAGATGGAATTTCTGGTGTAGGGGTAAAATCCGTAGAGATCAGAAGGAATACCGATTGCGAAGGCGATCTACTGGAACATTATTGACGCGGAGACGCGAAAGCGTGGGGTGCAAAAAGGAGTAGAGACATTGGTAATCCACGCCCTAA
+
GGGGEGGGGGGGGGGGGGGG7FAFDGGGGGGGGFFGGGGGFGGFEF6B@EFAFEGEECCFFGGCE,<EF<FFEGGGGBEGGGDFFFGGD8FEGFCFGAEGG9?,CAFGCEGFFFG9FFGAFFFGBGCGGDCGGDAFEFF;DAE,>3@DCGGGGDC9+:+8:>FF,5B80=9EFG6FGGD6@F:8BDEEEEC>8?G)::7CB49FFCFCFGF4;DC7;C:9:5*)04758CB(/:9((8)0529(-(4::(771:).39)-*,*+*)0-)).).5.-(0(-,4
@M06628:26:000000000-CRM2J:1:1101:14242:25004 1:N:0:137
TACGAGGGGTGCAAGCGTTAATCGGAATTACTGGGCGTAAAGCGTTCGTAGGCGGTCTATTAAGCAAGATGTGAAAGCCCAGGGCTCAACCTTGGAACTGCATTTTGAACTGGTAGACTAGAGTACGGTAGAGGGGAGGGGAATTTCCAGTGTAGCGGTGAAATGCGTAGAGATTGGAAGGAACATCAGGGGCGAAGGCGGCCACCTGGACAAATACTGACGCTGAGGAACGAAAGCGTGGGGAGCGAGTGGGATTGGATACCCTGGTAGCTCACGCGGTAA
+
GGGG-6CFCFGGGGG?FGGGGGGGGGGGFFGGGGGGGGGGGGGEF:?FGFGG?FFF:C?FGGGGFFGDCEGGFGGGFGFFFE?FGGGGGGFE,FFFG@EFGGGF<,,BFGGDFF,,EFCBFGGGG9+@>BCFGGG++@+@8FFFGFGGGGAFGGC?FGGEGG?BFG5*8?DFCCCFFFEG5<B*+5?9<8C=CEGGGDGC3))7)9@FGD))*02:*::CC**7:;.70*.4=E56:B>BEF0,3236)-)0,(0((.4478+0=:3:222)624:?)-4(-
@M06628:26:000000000-CRM2J:1:1101:20220:25037 1:N:0:137
TACGAGGGGTGCAAGCGTTAATCGGAATTACTGGGCGTAAAGCGTTCGTAGGCGGTTTGTTAAGCAAGATGTGAAAGCCCAGGGCTCAACCTTGGAACTGCATTTTGAACTGGCAAACTAGAGTACTGTAGAGGGGGGGGGAATTTCCAGTGTAGCGGTGAAATGCGTAGAGATTGGAAGGAGCATCAGTGGCGAAGGCGGCCACCTGGACAGAGACGGACGCTGAGGAACGAAAGCGTGGGGAGGGAACAGGGTGAGATACCCTGGGAGTCGAGGCCGTAA
+
GGGGFEGGGFGEGGGGGFCEGEGGGGGGGGGGGGGGGGGEGGGGF@FGFGGGGGG:>:?=FFFGGGGGG?E,CEFGFGGGGGFGFFGGGGGD<FFGGG@FGGEFG9?CFGGGGGFGGGF<DGGFFF,CE3CDFFD+@F*:CCE86EFG:AEGFEFFGGECC9FFFFGEFGDGFFCCDFGFG>FFCFFFCFGGGEG<?EF5@3>3@<>EC5)/*9*297DC75977,756756C5797>)<;>0(-(,,1-751(0((,))0-+3*..(,--(-1(1259613
@M06628:26:000000000-CRM2J:1:1102:22207:1183 1:N:0:137
TACGGAGGGTCCGAGCGTTATCCGGAATCATTGGGCTTAAAGGGTCCGCAGGCGGGCGATTAAGTCAGAGGTGAAATCCCATAGCTCAACTATGGAACTGCCTTTGATACTGGTTGACTTGAGTCATAGGGAAGTAGATAGAATGTGTAGTGTAGCGGTGAAATGCATAGATATTACACAGAATACCGATTGCGAAGGCAGTCTACTACGTATGTACTGACGCTCATGGACGAAAGCGTGGGGAGCGAACAGGATTAGATACCCTGGTAGTCCACGCCGTAA
+
GGGGGGGGG@CFCGGGGGG@G,FGGGGG9F,FFGG,6CFGGG9FC6EG7EGGGGG+C=ECFEGGGGGGGGGGGGGGGGGGG<=FGGGGGG9,FGGGGGGGGGGGGGGGGGGGDFBG7CF<CCFG=,7F,,@F7FF,@;D;FGGC97@@DFGGFGGGGGGGGGGGGGCEFGFGGGGC;B7,AFG,CCF*3=5CGGGGEGGBAFE7CGGCC*97FCGGFGGGGGGD18FCCCFEGGGF?DGGGFFBF0(09@3@?F:<??A>7BF<F<::>-8:9>4>0F0,3:
@M06628:26:000000000-CRM2J:1:1102:22139:1201 1:N:0:137
TACGGAGGGTGCAAGCGTTACTCGGAATCACTGGGCGTAAAGAGCGTGTAGGCGGGTTTGTAAGTTTGAAGTGAAATCCAATGGCTCAACCATTGAACTGCTTTGAAAACTGCTTACCTAGAATATGGGAGAGGTAGATGGAATTTCTGGTGTAGGGGTAAAATCCGTAGAGATCAGAAGGAATACCGATTGCGAAGGCGATCTACTGGAACATTATTGACGCTGAGACGCGAAAGCGTGGGGAGCAAACAGGATTAGATACCCTGGTAGTCCACGCCCTAA
+
GGGGGGGGGGGGGGGGGGGGGGGGGGGGGGGFGGGGGGGGGGCGFGCGFGGGGGGGGGDGGGGGGCFGG<FGGGGGGGGGEEGGGGBFGGGEGFFGG8EFFGFGFA?FGGGGFGFGGGGGGGGGGFGFGFGGGECFGDFCECGGGGGFGGGGGGGDEEF@DGFCCFGGGGGFGGGFFFFCFCF<FEGGGGGG7CC=EGFG:CFFFGGG62886<CCFDGGGGGFGFFC6=EDGGGFFGCDGFFF1267CF>@BFFA),56>9CG?:5(6<<269?>2>6(3:
@M06628:26:000000000-CRM2J:1:1102:19810:1279 1:N:0:137
TACGGAGGGTCCGAGCGTTAATCGGAATTACTGGGCGTAAAGCGCACGCAGGCGGTTTGTTAAGCTAGATGTGAAAGCCCCGGGCTCAACCTGGGAATAGCATTTAGAACTGGCAGACTAGAGTCTTGGAGAGGGGAGTGGAATTTCTGGTGTAGCGGTGAAATGCGTAGATATCAGAAGGAACATCAGTGGCGAAGGCGACTCCCTGGCCAAAGACTGACGCTCATGTGCGAAAGTGGGGGGAGCGAACCGGATTAGATACCCTGGTAGTCCACACCGTAA
+
GFGEG@:CEGFGGEFEGCGGF9FCEEEGGFGGAFGGGGGGGFFGGGGGGGGDGGGEG7FFGGGGEEFGGGGGFDFFFGEDEFECFFF@FGGFGFGGGDGGGF=FGFE@FFGGGGGGGGGGGGGGGGGGGDFFGFGG7CFFGDGGFGDGE97?FGGGGGEFGGFGGGGGCEGGGGCFGGGGGGGFGG7+>9FGAEEEEEGGEGEGGFGFGG76F67ECFF6<8C@*<>C2+:7AED>BD*5<D1(4(-77.)01)1143).27@FFBF7):844<)96>;(34
@M06628:26:000000000-CRM2J:1:1102:13389:1524 1:N:0:137
TACGAGGGGTGCAAGCGTTAATCGGAATTACTGGGCGTAAAGCGTGCGTAGGTGGTTTGTTAAGCAAGATGTGAAAGCCCCGGGCTCAACCTGGGAACTGCATTTTGAACTGGCAAACTAGAGTATTGTAGAGGGTAGTGGAATTTCCAGTGTAGCGGTGAAATGCGTAGAGATTGGAAGGAACATCAGTGGCGAAGGCGGCTACCTGGACAAATACTGACACTGAGGCACGAAAGCGTGGGGAGCAAACAGGATTAGATACCCTGGTAGTCCACGCCGTAA
+
CFGGDCEFCF:FGGGGGGGGGAFFGGGGFGGGGGGGGEGGFGGGGGGGCFFGGGG?FAFGGGGGGFGGGGGGGGGGGGGGGGGGGGGGGGGGGGGGGGGGG<FGGGGGGGGGGGFGFGGGGGGFF:EC@FFGFGGDFGGGGFG:FFC,EFGGAFGGGGGGGGGGGGGGCC=FGGCFFF@:5FGG:FCCFC;C=EGGGGGGEGGG<FGCC6DC:FFFGGGCFFGFGFGG37CBG:D>?G*19@><F>:795F@<FG<??ABFBFC*4046:<AA>73(864:?
@M06628:26:000000000-CRM2J:1:1102:18199:1713 1:N:0:137
TACGGAGGGTCCGAGCGTTAATCGGAATTACTGGGCGTAAAGCGCACGCAGGCGGTTTGTTAAGCTAGATGTGAAAGCCCCGGGATCAACCTGGGAATAGCATTTAGAACTGGCAGACTAGAGTCTTGGAGAGGGGAGTGGAATTTCTGGTGTAGCGGTGAAATGCGTAGATATCAGAAGGAACATCAGTGGCGAAGGCGACTCCCTGGCCAAAGACTGACGCTCATGTGCGAAAGTGTGGGTAGCGAACAGGATTAGATACCCTGGTAGTCCACACCGTAA
+
GGGGGGGGGGGGGGGGGFGGGGGGGGGGGGGGGGGGGGGGGGGGGGGGGGGGGGGGGGGGGGGGFGGGFFGGGGGGGGGGGGGGGFGFGGGGGGGGGGGGGGGGGGGGGGGGGGGGGGGGGGGFGGGGGGGFGGGGEGGGGEGGGGC9EEFGGGGGGGCEECFEFGC;>EGFGGGGGFFGGCGGFFFGFFGGGGGGGGGG>C=<DFGGFFGGGGGFGGFGGEGBGFC:FGF>CCD>FFGGGF>>::6BDD<?6>FA<7AA07++/4F3<BBDF>BF(7(813
@M06628:26:000000000-CRM2J:1:1102:8273:1733 1:N:0:137
TACGGAGGGTGCAAGCGTTACTCGGAATCACTGGGCGTAAAGAGCGTGTAGGCGGGTTTGTAAGTTTGAAGTGAAATCCAATGGCTCAACCATTGAACTGCTTTGAAAACTGCTTACCTAGAATATGGGAGAGGTAGATGGAATTTCTGGTGTAGGGGTAAAATCCGTAGAGATCAGAAGGAATACCGATTGCGAAGGCGATCTACTGGAACATTATGGACGCTGAGACGCGAAAGCGTGGGGAGCAAACAGGATTAGATACCCTGGTAGCCCACGCCCTAA
+
GGGGGGGGGGGGGGGGGGGGGGGGGGGGGGGGGGGGGGGGGGEGGGGGGGGGGGGGFFGGGGGGFG9FEFGGGGGGGGGGGGGGGGGGGGG@FDFGGGGGGGGGGGGGGGGGFGGFBFGGGGGGDGGCFGGGGGGGGGGGGGGGGGGGGGGGGGGGGGGEGGGGEGGGGGGGGGGGGFGGGGGGGGGGGGGGGGGGGGGGFCGGGGGGGFFGDCGGG*<CGGGFGFG7CEGFGGGFFGGGGFFFFF<FGFFFF:99?DFBFBGGFFFFFFFDFFFD9@>;BB
@M06628:26:000000000-CRM2J:1:1102:20495:1740 1:N:0:137
TACGAGGGGTGCAAGCGTTAATCGGAATTACTGGGCGTAAAGCGTGCGTAGGTGGTTTGTTAAGCAAGATGTGAAAGCCCCGGGCTCAACCTGGGAACTGCATTTTGAACTGGCAAACTAGAGTATTGTAGAGGGTAGTGGAATTTCCAGTGTAGCGGTGAAATGCGTAGAGATTGGAAGGAACATCAGTGGCGAAGGCGGCTACCTGGACAAATACTGACACTGAGGCACGAAAGCGTGGGGAGCAAACAGGATTAGATACCCTGGTAGTCCACGCCGTAA
+
GGGGFEGGGEGGGGGGGGGGGGGGGGGGGGGGGGGGGGGGGGGGFGGGGGGGFFGFGGGGGGGGGGGGGGGGGGGGGGGGGGGGGGGGGGGGGGGGGGGGGGGGGGGGGGGGGGGGGGGGGGGGGGADGGGGGGGFGGGGGGGGGGFFFGGGGGGGGGGGGGGGGGGE>CEGFGGGFCFGGGCCCGGGGGGGCEEGGGGGFG57FGDGG=FFC6CFGGGGGCGFGFGFGC=BGGG>?G<DGFF?F;6?6747:F6>2)).0@CC4?FFAFF<2-)893,,-4
@M06628:26:000000000-CRM2J:1:1102:9643:1768 1:N:0:137
TACGAGGGGTGCAAGCGTTAATCGGAATTACTGGGCGTAAAGCGTGCGTAGGTGGTTTGTTAAGCAAGATGTGAAAGCCCCGGGCTCAACCTGGGAACTGCATTTTGAACTGGCAAACTAGAGTATTGTAGAGGGTAGTGGAATTTCCAGTGTAGCGGTGAAATGCGTAGAGATTGGAAGGAACATCAGTGGCGAAGGCGGCTACCTGGACAAATACTGACACTGAGGCACGAAAGCGTGGGGAGCAAACAGGATTAGATACCCTGGTAGTCCACGCCGTAA
+
GGGGFFGGGGGFGGGGGGGGGGGGGGGGGGGGGGGGGGGGGGFGGGGGGGFGEEGFGGGGGGFDGGGGGGGGGGGGGGGGGDFGGGGGFGGGGGGGGGGGGGGGFGGGGGGGGFFGGGGGGGGGGGGGFFFGGGGFGGGGGGFGGGGGGGGGGGGGGGGGGGGGGGGGGGDFCCFEEGGGGG:CFGGGGGGGEE@5BFFGBGGDGFFGFCFCGGCFGGFFF<66FFGGFEGFEED>0DGDCE>:BFFFF4F?B>F4)26<C6CF?85:)))-6><B>:19:4
@M06628:26:000000000-CRM2J:1:1102:9649:1785 1:N:0:137
TACGAGGGGTGCAAGCGTTAATCGGAATTACTGGGCGTAAAGCGTGCGTAGGTGGTTTGTTAAGCAAGATGTGAAAGCCCCGGGCTCAACCTGGGAACTGCATTTTGAACTGGCAAACTAGAGTATTGTAGAGGGTAGTGGAATTTCCAGTGTAGCGGTGAAATGCGTAGAGATTGGAAGGAACATCAGTGGCGAAGGCGGCTACCTGGACAAATACTGACACTGAGGCACGAAAGCGTGGGGAGCAAACAGGATTAGATACCCTGGTAGTCCACGCCGTAA
+
GGGGGGGGGGGGGGGGGGGGGGGGGGGGGGGGGGGGGGGGGGGGGGGGGGGGGGGGGGGGGGGGGGGGGGGGGGGGGGGGGGGGGGGGGGGGGGGGGGGGGGGGGGGGGGGGGGGGGGGGGGGFGGGGGGGGGGGGGGGGGGGGGGGGGGGGGGGGGGGGGGGGGGGGGGGGGGGGGGGGDGGGGGGGGGGGGGGGDGGGFGGGFGGGGGGGGGGGGGGGFGGFG?FD<5FFGGGF?GCDC@;BF;?FGFFFF>CA>7)6:FGF@?>0<A>B)48BFFF>F?
@M06628:26:000000000-CRM2J:1:1102:19973:1792 1:N:0:137
TACGAGGGGTGCAAGCGTTAATCGGAATTACTGGGCGTAAAGCGTGCGTAGGTGGTTTGTTAAGCAAGATGTGAAAGCCCCGGGCTCAACCTGGGAACTGCATTTTGAACTGGCAAACTAGAGTATTGTAGAGGGTAGTGGAATTTCCAGTGTAGCGGTGAAATGCGTAGAGATTGGAAGGAACATCAGTGGCGAAGGCGGCTACCTGGACAAATACTGACACTGAGGCACGAAAGCGTGGGGAGCAAACAGGATTAGATACCCTGGTAGTCCACGCCGTAA
+
GGGGGGGGGGGGGGGGGGGGGGGGGGGGGGGGGGGGGGGGGGGGGGGGGGGGGGGGGGGGGGGGGGGGGGGGGGGGGGGGGGGGGGGGGGGGGGGGGGGGGGGGGGGGGGGGGGGGGGGGGGGGGGGGGGGGGGGGGGGGGGGGGGGGGGGGGGGGGGFDFGGGGGGGGGCFGGCGGGGGGFFGFGGGGGGGGGGCEGFGFGDGDGFGGGFGGGGG7CFFGGG?GFGFGGGFGGGFFGGDDFB:>F?4C:FFFF4<2).4:9<<9,75254.644>>F114:
@M06628:26:000000000-CRM2J:1:1102:18771:1840 1:N:0:137
TACGGAGGGTCCGAGCGTTAATCGGAATTACTGGGCGTAAAGCGCACGCAGGCGGTTTGTTAAGCTAGATGTGAAAGCCCTGGGCTCAACCTGGGAATTGCATTTAGAACTGGCAGGCTAGAGTTTTGGAGAGGGGAGTGGAATTCCAGGTGTAGCGGTGAAATGCGTAGATATCTGGAGGAACATCAGTGGCGAAGGCGACTCCCTGGTCAGTAACTGACGCTCATGTGCGAAAGTGTGGGTAGCGAACAGGATTAGATACCCTGGTAGGCCACACCGTAA
+
GGGGGGGGGGGGGGGGGGGGGGGGGGGGGGGGGGGGGGGGGGGGGGGGGGGGGGGCFEGGGGGGGGGGFGGGGGGGGGGGGGGGGFGGGGGGGGGDFGGGG<FGGGGGGGGGGGGGGGGGDDG,@FGGGFGCEFGGCFFFGGG?FGCFGG>F<FGGGGGGGGGGGGGGDECFGC;CFGFCEDGCFFCGGGGGECEGGDDGFD7CDFG8F6**:22<ACF9+;*0*<FCCFFDEEDB-?07<@3-::1)9>@?B:65)8))29309:>,-)().48:?FF6(3
@M06628:26:000000000-CRM2J:1:1102:11733:1887 1:N:0:137
TACGGAGGGGGTTAGCGTTGTTCGGAATTACTGGGCGTAAAGCGTACGTAGGCGGATTGGAAAGTTGGGTGTGAAATCCCAGGGCTCAACCCTGGAACTGCCTCCAAAACTATCAGTCTAGAGTTCGAGAGAGGTGAGTGGAATTCCAAGTGTAGAGGTGAAATTCGTAGATATTTGGAGGAACACCAGTGGCGAAGGCGGCTCACTGGCTCGATACTGACGCTGAGGTACGAAAGTGTGGGGAGCAAACAGTATTAGATACCCCGGTAGTCCTCACCGGA
+
GDGGGDEGGGGGGGGGGGGGGDGGGEGGGGGGF=CFGGGGGGGGGGGCFFGGGGGEFGGGCF<FFCEGG7FFEDEFGEGGG8F@EGGGEFFGGGGGGCD<E>EFFGFEFFFEGDACEFFGGFGGG;C@FGGCFD@>9CFFGCEFGFGGGGGGGG9;FFGGGGGGCFGGGGGCFGGF+;FGDFFFGGGGGGGGEGEDCGCC@<CGGC::F**9**:CEG+<A*CD<>GGGDFDEFG94FFFC@6?090465)0)9:9A<<)002+)-)(((.4)))*.),((
@M06628:26:000000000-CRM2J:1:1102:11749:1899 1:N:0:137
TACGGAGGGGGTTAGCGTTGTTCGGAATTACTGGGCGTAAAGCGTACGTAGGCGGATTGGAAAGTTGGGGGTGAAATCCCAGGGCTCAACCCTGGAACTGCCTCCAAAACTATCAGTCTAGAGTTCGAGAGAGGTGAGTGGAATTCCAAGTGTAGAGGTGAAATTCGTAGATATTTGGAGGAACACCAGTGGCGAAGGCGGCTCACTGGCTCGATACTGACGCTGAGGTACGAAAGTGTGGGGAGCAAACAGGATTAGATACCCTGGTAGTCCACACCGGAA
+
GGGGGEGGGGGGGGGGGGGGGGGGGGGGGGGGGGGGGGGGGGGGGGGGGGGGGGGE@FGGFGGGGGGGGGGFGGGGFFGGGGGGGGGGGGGGGGGGGGGGGGGGGCFGGGGDFGGGGGGGGGGGGGGFGGGGGGFGGGGGGGGGGGGGGGGEFFGGGGGGGGGGGGGGGFGEGGGGGGGGGGGGGGGGGGGGGGGGEEFGEGGGGGGGG5CCGE?EGGFGGDGFG>FGDEC55C<><F7>DFB?F9:?FFFF:>FB?BFAF?C6=:58)5<49>2)-)3(46
@M06628:26:000000000-CRM2J:1:1102:11733:1912 1:N:0:137
TACGGAGGGGGTTAGCGTTGTTCGGAATTACTGGGCGTAAAGCGTACGTAGGCGGATTGGAAAGTTGGGGGTGAAATCCCAGGGCTCAACCCTGGAACTGCCTCCAAAACTATCAGTCTAGAGTTCGAGAGAGGTGAGTGGAATTCCAAGTGTAGAGGTGAAATTCGTAGATATTTGGAGGAACACCAGTGGCGAAGGCGGCTCACTGGCTCGATACTGACGCTGAGGTACGAAAGTGTGGGGAGCAAACAGGATTAGATACCCTGGTAGTCCACACCGTAA
+
GGGGGGGGGGGGGGGGGGGGGGGGGGGGGGGGGGGGGGGGGGGGGGGGGGGGGGGGGGGGGGGGGGGGGGGGGGGGGGGFGGGGGGGGGGGGGGGGGGGGGGGGGGGGGGGGGGGGGGGGGGGGGGFFGGGGGGGGGGGGGGFGGGGGGGGGGGGFFCGGGGGGGGGGGGGGGFFGGGGGGGGGGGGGGGGGGGGDEEFE:3EGGGGGGGGGGGGGGGGGGGGFGBGCFGC>EGG;>FGGDFB?FF:?CFFFBFGADFAB>6:C??F:4:4<2644:>3:?4
@M06628:26:000000000-CRM2J:1:1102:23108:1958 1:N:0:137
TACGGAGGGGGTTAGCGTTGTTCGGAATTACTGGGCGTAAAGCGCACGTAGGCGGATCAGAAAGTATAGGGTGAAATCCCAGGGCTCAACCCTGGAACTGCCTTGTAAACTCCTGGTCTTGAGTTCGAGAGAGGTGAGTGGAATTCCGAGTGTAGAGGTGAAATTCGTAGATATTCGGAGGAACACCAGTGGCGAAGGCGGCTCACTGGCTCGATACTGACGCTGAGGTGCGAAAGTGTGGGGTGCAAACAGGATTAGATACCCTGGTAGTCCACACCGTAA
+
GGGGGGGEEGGGGGGGGGGGGGGGGDGGFGGGGGFGGGGGGGGEGGGGGGDFGEEGDGFFGGFEFGGGGGGGGFGFGGGF?F@GFGGGGGGGGFGGFG<DEGGGGGFGGGGGGFGGGFFDGFGGGG:3@@ECFFFC:FGG>D>:FG9F@@<FFC9;FFGGF:2,B7;EC5EF;CC<FCEE8FFF+FE=;5B?;CEECECEFGCDGGGGGFGFC=EFEFC76=5@<5CCGGF)2:DBBF:DDD>1367*075?1)26),:ACFFGF?).:<7644,9?36(-4
@M06628:26:000000000-CRM2J:1:1102:11775:1989 1:N:0:137
TACAGAGGGTGCAAGCGTTAATCGGAATTACTGGGCGTAAAGCGCGCGTAGGTGGTTTGTTAAGTCGGATGTGAAAGCCCAGGGCTCAACCTTGGAATGGCACCCGATACTGGCAGGCTAGAGTACGGTAGAGGAGTGTGGAATTGCCTGTGTAGCGGTGAAATGCGTAGATATAGGGAGGAACATCAGTGGCGAAGGCGACACTCTGGACTGATACTGACACTGAGGTGCGAAAGCGTGGGGAGCAAACAGGATTAGATACCCTGGGAGTCCACGCCGTAA
+
GGGFFFGGG@FGFGGGGCGFGCFGDF>FGGDGGGGGGGGGGGGGGGEGGGGG?EGFFG:FFFFDCFFGEGGGGGCGFFDDCEFEE<FEFFG<<FFF<<,,BE,++@FB:FDFGD@F:>FCFFGGCGF+3@>FGGGGEFAFGGGGG,@=FFFGGFFFGGFFFGGFGGG*7?=,<@B,?,5?EGEGCCCCGCFGGGGEEECEBG2/7CFGG+*9A6E?EGG7C+9FGFGF7CFB=CCB?G<CCD>13>?5>FFFFFF<??A)*9+3=8>(22,5)44B9F6>(-
@M06628:26:000000000-CRM2J:1:1102:12181:2067 1:N:0:137
TACGAAGGTCCCGAGCGTTATTCGGAATCACTGGGCGTAAAGGGAGCGTAGGCTGCGTGGTAAGTCAGATGTGAAATCTGGGGGCTCAACCTCCAAACTGCATTCGATACTGCCATGCTAGAGTAATGGAGAGGTAACTGGAATTCTTGGTGTAGCAGTGAAATGCGTAGATATCAAGAGGAAGACCAATGGCGAAAGCAGGTTACTGGACATTTACTGACGCTGAGGCTCGAAGGCTAGGGTAGCGAAAGGGATTAGATACCCCTGTAGTCCTAGCAGTAA
+
FGGGGGDCGFGGGDGCECCEFGFGDDG@FE,C@FFEGGGGFGGGC7C=FFCEFG=CGFEED<EFFAFDFGFFG9FGCFGGGGGG@CFGGCFGGGGGGGGFGDFGFGGEFCBD<FD<DDDEFFFFEFGGGGFGEDDDDCFGFCC>@FCCFFEC:EGCFDGGCGGGGGE*<C7>DDGF,:EFGFFFCCBFFCCCGEGGGD9CFFFFDGFGGFF4+@+;CCGFGGGFGFGGGGGFC8*76DGGGFF::?(075>@6)*,,3))2/8+0:5)45:ADFAFBB4426
@M06628:26:000000000-CRM2J:1:1102:8987:2299 1:N:0:137
TACAGAGGGTGCAAGCGTTAATCGGAATTACTGGGCGTAAAGCGCGCGTAGGGGGTTTGTTAAGTCGGATGTGAAAGCCCAGGGCTCAACCTTGGAATTGCACCCGATACTGGCAGGCTAGAGTACGATAGAGGAGTGTGGACTTTCCTGTGTAGCGGTGAAATGCGTAGATATAGGAAGGAACATCAGTGGCGAAGGCGACACTCTGGATTGATACTGACACTGAGGTGCGAAAGCGTGGGGAGCCAACAGGATTAGATACCCTGGTAGTCCACGCCTGAA
+
FFFFFEFFDFGGCE<FGFGDFGGFEGGGFGGGGF8EFGGEDCEFDBFCCECF,>+>@F:FEFEFFAC++?FF9FFG9<?B8<=+BAD9,B<,5:B<,<=<D,A>FFE@FG>FFDDFFG7,>CC:FF7:*@CGGG>EFFCE*>,7FFC@EGFGCFDDFE@F1:;9,,*;5*7CCE?FCFC65=CGFGCC9C?8EEBCE5C*./2)2::++:DGG?+<2>:+<A40C?*CC5C3:872:<9*>)16>>(79<>41462,446:*<67()5<446-)4>95(((.
@M06628:26:000000000-CRM2J:1:1102:6520:2649 1:N:0:137
TACGGAGGGGGTTAGCGTTGTTCGGAATTACTGGGCGTAAAGCGTACGTAGGCGGATTGGAAAGTTGGGGGTGAAATCCCAGGGCTCAACCCTGGAACTGCCTCCAAAACTATCAGTCTAGAGTTCGAGAGAGGTGAGTGGAATTCCAAGTGTAGAGGTGAAATTCGTAGATATTTGGAGGAACACCAGTGGCGAAGGCGGCTCACTGGCTCGATACTGACGCTGAGGTACGAAAGTGTGGGGAGCAAACAGGATTAGATACCCTGGTAGTCCACACCGTAA
+
GGGGDFFGEGGGGGGGGGEEGFFGGGGGGGGGEFFGGGGGGGGGGEFFGGGGGGGGGGGGGFFGGGGGGGGGGGGGGGGGGGGGGGGGGGFGGGGGGGGGGGGGGGGGGGGGGGGGFFGGGGGGGGGGGFEGFGGGGGGGC@FFGGGGGGGGGGGFGGGGGGGGGGGGFFGGGGGGGFGFGGGGGGGGGGGGGGGGGCDGBDECCFGGGFGFGGGGEGGGGEGFGFGGGDFFDGG>BCF79;>:>BF5CFF@:>C23?AFGFGCF:F:A:2<<ABFFB6???
@M06628:26:000000000-CRM2J:1:1102:18783:2681 1:N:0:137
TACGAGGGGTGCAAGCGTTAATCGGAATTACTGGGCGTAAAGCGTGCGTAGGTGGTTTGTTAAGCAAGATGTGAAAGCCCCGGGCTCAACCTGGGAACTGCATTTTGAACTGGCAAACTAGAGTATTGTAGAGGGTAGTGGAATTTCCAGTGTAGCGGTGAAATGCGTAGAGATTGGAAGGAACATCAGTGGCGAAGGCGGCTACCTGGACAAATACTGACACTGAGGCACGAAAGCGTGGGGAGCAAACAGGATTAGATACCCTGGTAGTCCACGCCGTAA
+
GGGGGGGGGGGGGGGGGGGGGGGGGGGGGGGGGGGGGGGGGGGGGGGGGGGGFGGGGGGGGGGGGGGGGGGGGGGGGGGGGGGGGGGGGGGGGGGGGGGGGGGGGGGGGGGGGGGGGGGGGGGGGGGGGGGGGGGGGGFGGGGGGGGGGGGGGGGGGGGGGGGGGGGGGGGFFFGGGGFGGGFFGGECGGGFEGGGGC8GEG>DGFGGGGDFGGFGGGGCCGGFGFG>5EGFGDGFFD3<D>94>B<FC:4;:@GA?BA4:9<<*4),)).424)04;0,18
@M06628:26:000000000-CRM2J:1:1102:22831:2687 1:N:0:137
TACGAGGGGTGCAAGCGTTAATCGGAATTACTGGGCGTAAAGCGTGCGTAGGTGGTTTGTTAAGCAAGATGTGAAAGCCCCGGGCTCAACCTGGGAACTGCATTTTGAACTGGCAAACTAGAGTATTGTAGAGGGTAGTGGAATTTCCAGTGTAGCGGTGAAATGCGTAGAGATTGGAAGGAACATCAGTGGCGAAGGCGGCTACCTGGACAAATACTGACACTGAGGCACGAAAGCGTGGGGAGCAAACAGGATTAGATACCCCGGGAGTCCACGCCGTAA
+
GGGG<@FFGGGGFGDGGFEG,CFF@FEDGGGFFGFGGEGFFGGGFFGGGEGGFCD?CFGGGDFGGGGGGGGGGGGGFGFG7:>FFGGGGGGGFGFGGGGGGD<FFGG>EFFGGGFGGGGGGGFFGGGGGFFE9BC3@<FCEE9FFGGFGFCFGGGGGGGGFFGGGFEGGGCF9DGGGFGGGAFF7C:CAFCFG5CEE@8:=7ECF*9?509CGGGGGGFCFGGFGFGG*:CB5EC6:CCD5B>?FFFF*7>.28DAF?9AFFF?)(5(,,80...89F69::
@M06628:26:000000000-CRM2J:1:1102:18783:2702 1:N:0:137
TACGAGGGGTGCAAGCGTTAATCGGAATTACTGGTCGTAAAGCGTGCGTAGGTGGTTTGTTAAGCAAGATGTGAAAGCCCCGGGCTCAACCTGGGAACTGCATTTTGAACTGGCAAACTAGAGTAGTGTAGAGGGTAGTGGAATTTCAAGTGTAGCGGTGAAATGCGTAGAGATTGGAAGGAACATCAGTGGCGAAGGCGCCTACCTGGACAACAACTTCAAATGAGGCACGAAAGCGTGGGGAGCCAACAGTATCAAATACCCTGGTCTTCAATGTCGCAA
+
CGGG9,FGGGG7FEGCGEGGG9C<CFFF8EFGCD:C@@FFFGFE@@FGGGGGCF<,CACEEFG,,,CFGGF<FFGEFGFGD:6==>+CBBE8=FDGFE8FEGC<F,,BFGFFCFC9DFFF,::=,,CCFF;C,,C3@F=DFCFF7FB=@,@FEA=CF@FFGD,EF77ECEGGCF,5,D2,*,62B@F?9=;8CCEGGC=8))2:*=7<*00;***/:7++3+*1:7:5*:7):8D473CD)>96(((0*))))/2).)66:F6:*3)().)-).)/.1((,-
@M06628:26:000000000-CRM2J:1:1102:22834:2705 1:N:0:137
TACGAGGGGTGCAAGCGTTAATCGGAATTACTGGGCGTAAAGCGTGCGTAGGTGGTTTGTTAAGCAAGATGTGAAAGCCCCGGGCTCAACCTGGGAACTGCATTTTGAACTGGCAAACTAGAGTATTGTAGAGGGTAGTGGAATTTCCAGTGTAGCGGTGAAATGCGTAGAGATTGGAAGGAACATCAGTGGCGAAGGCGGCTACCTGGACAAATACTGACACTGAGGCACGAAAGCGTGGGGAGCAAACAGGATTAGATACCCTGGTAGTCCACGCCGTAA
+
GGGGFGGGGGGGGGGGGGGGGGGGGGGGGGGGGGGGGGGGGGGGGGGGGGGGGGGGGGGGGGGGGGGGGGGGGGGGGGGGGGGGGGGGGGGGGGGGGGGGGGGGGGGGGGGGGGGGGGGGGGGGGCGGGGGGGGEGGGFFGGGGGGGGGGFFGGGGGGGCFCGGGGGGGGGFGEGGGGFFEFFGGGGGC@CCDGEEGGGGFGGDGGGGGEGGDEGGGGCF6<CFDFFFD5F:EGGB0CGDCB60;1<7D:).6:DA<?DAF=AC67:?FAF<9A<>>FB>BF
@M06628:26:000000000-CRM2J:1:1102:6485:2811 1:N:0:137
TACGGAGGGTCCGAGCGTTAATCGGAATTACTGGGCGTAAAGCGCACGCAGGCGGTTTGTTAAGCTAGATGTGAAAGCCCTGGGCTCAACCTGGGAATTGCATTTAGAACTGGCAGGCTAGAGTTTTGGAGAGGGGAGTGGAATTCCAGGTGTAGCGGTGAAATGCGTAGATATCTGGAGGAACATCAGTGGCGAAGGCGACTCCCTGGTCAGTAACTGACGCTCATGTGCGAAAGTGTGGGTAGCGAACAGGATTAGATACCCTGGTAGTCCACACCGTAA
+
GGGGGEGGGGGGGGGGGGGGEFGGGGGGGGGGGGGGGGGGGGGGGGGGGGFGGGGGCEFGGGGGGGGGGGGGGGGGGGGGGGGGGGGGGGGGGGGGGGGGGGGGGGGGGGGGGGGGGGGFGBCGFGGFFGGFGGGGDGGGGGGGGGGGGGGGGGGGGGGCEFGGGGGGGGGGGGGGGGGFGGGGGGGGFGGGGGGGGGGGFDEDGGGGFFC7=FCGFGGFGGGFGFGGGGGFGGG>DGGGDFFF?:9DGEFF?5DAFFAFF=FGF?FFFBAAFFFFFD>?8:
@M06628:26:000000000-CRM2J:1:1102:24572:2868 1:N:0:137
TACGGAGGGGGTTAGCGTTGTTCGGAATTACTGGGCGTAAAGCGTACGTAGGCGGATTGGAAAGTAAGAGGTGAAATCCCAGGGCTCAACCCTGGAACTGCCTTTTAAACTATCAGTCTAGAGTTCGAGAGAGGTGAGTGGAATTCCAAGTGTAGAGGTGAAATTCGTAGATATTTGGAGGACCACCAGTGGCGAAGGCTGCTCACTGGTCCGATACTGAGGCTGAGGTACGAAAGTGTGGGGATCAACAAGGATTAGTTACCCTGTTGGTCTCTATCGTAA
+
FGGFGGGGGGGGGGGGGGGGFGGEGG:FGDGFFFDFEC+BFGCFEFFGFFF:FGGCGEGGFGGEGFCFGGGGFCFGGGGAEEDDFGGGF?@CFG7CFFGGGFCGFGFGGGGGG9EDD==FFFFGG<+><,@FFB<BAFFFGF,=FFFC;EEACFBG9CFFFG,@FF8FGGEFCFGGC?C@86***16A5?:6;=@EC**+)9677+3B*+12:=CE2::++*1)/77CCA:5CFD1)*:7*710(,(9*1)020>))5).2@?0/3/)-.45)))*)/-3(.
@M06628:26:000000000-CRM2J:1:1102:24577:2887 1:N:0:137
TACGGAGGGGGTTAGCGTTGTTCGGAATTACTGGGCGTAAAGCGTACGTAGGCGGATTGGAAAGTAAGAGGTGAAATCCCAGGGCTCAACCCTGGAACTGCCTTTTAAACTATCAGTCTAGAGTTCGAGAGAGGTGAGTGGAATTCCAAGTGTAGAGGTGAAATTCGTAGATATTTGGAGGAACACCAGTGGCGAAGGCGGCTCACTGGCTCGATACTGACGCTGAGGTACGAAAGTGTGGGGAGCAAACAGGATTAGATACCCTGGTAGTCCACACCGTAA
+
GGGGGGGGGGGGGGGGGGGGGGGGGGGGGGGGGGGGGGGGGGGGGGGGGGGGGGGGGGGGCEFFGEGGGGGGGGGGGGGGGGGGDGGGGGGGGGGGGGGGGGGGGGGGGGGGGDGGGGGGGGGGGGGGGDEGGGFGGGGGGGGGGGGGGGGGGFGGGGGGFGGGGGGGGGGGGGGGGGGGGGGGGGGGGGGGGCEEEFEEDGGGGGGGGGFFGGGGGFGFGGGFGFFGFDFFGGG>BGFGD@BBFFF?C@FFFFGBFFFFGFGGF?<4>F7<45<FB>>BBB
@M06628:26:000000000-CRM2J:1:1102:6947:2895 1:N:0:137
TACGGAGGGTCCGAGCGTTAATCGGAATTACTGGGCGTAAAGCGCACGCAGGCGGTTTGTTAAGCTAGATGTGAAAGCCCCGGGCTCAACCTGGGAATAGCATTTAGAACTGGCAGACTAGAGTCTTGGAGAGGGGAGTGGAATTTCTGGTGTAGCGGTGAAATGCGTAGATATCAGAAGGAACATCAGTGGCGAAGGCGACTCCCTGGCCAAAGACTGACGCTCATGTGCGAAAGTGTGGGTAGCGAACAGGATTAGATACCCTGGTAGTCCACACCGTAA
+
GFGGGFGGGFGGGFGGGFGGDFGGGFEGGGGGFGGGGGDGGGGGGDGGGGGGGEGGGCFFGGGGGFFFFGGFGFGGGFGGGGGGGFFGGGF<FFGGGG@FFCFGFGFFGGGGGGGGGFEFFFGGGGGGGGGGGGGG7FECGFGFFGGGGFFFFGGGGGFGGGGFF?E39ECGGGGGGEFGGGGGGGG9FGGGGEGGGGGGFG59FDF@5FCFCFG6C>FFFEDFDFGGFCGFGGD9AGGGGF9BF?FFG>BF:F*67?AFCFFGF7F?A<AAAFFF?E;6:?
@M06628:26:000000000-CRM2J:1:1102:14185:3068 1:N:0:137
TACGGAGGGTCCGAGCGTTAATCGGAATTACTGGGCGTAAAGCGCACGCAGGCGGTTTGTTAAGCTAGATGTGAAAGCCCCGGGCTCAACCTGGGAATAGCATTTAGAACTGGCAGACTAGAGTCTTGGAGAGGGGAGTGGAATTTCTGGTGTAGCGGTGAAATGCGTAGATATCAGAAGGAACATCAGTGGCGAAGGCGACTCCCTGGCCAAAGACTGACGCTCATGTGCGAAAGTGTGGGTAGCGAACAGGATTAGATACCCTGGTAGTCCACACCGTAA
+
GGGGGGGGGGGGGGGGGGGGFGGGGGGGGGGGGGGGGGGGGGGGGGGGGGGGGGGGGGGGGGGGGGGGGGGGGGGGGGGGGGGGGGGGGGGGGGGGGGGGGGGGGGGGGGGGGGGGGGGGGGGGGGGGGGGBFGGGGGGGGGGGGGGGGGGGGGGGGGGGGGGGGGGGGGGGGGGGGGGGGGGGGGGGGGGGGGGGGEGGFGGGGGGGGGGGGGGGGGGGGGGFGFGGGGGEEGGFDGGGGFFFFFFFG>EF<5C2<<ABC=FFFFFFF<-.66<F:D9?B?
@M06628:26:000000000-CRM2J:1:1102:14174:3082 1:N:0:137
TACGGAGGGTCCGAGCGTTAATCGGAATTACTGGGCGTAAAGCGCACGCAGGCGGTTTGTTAAGCTAGATGTGAAAGCCCCGGGCTCAACCTGGGAATAGCATTTAGAACTGGCAGACTAGAGTCTTGGAGAGGGGAGTGGAATTTCTGGTGTAGCGGTGAAATGCGTAGATATCAGAAGGAACATCAGTGGCGAAGGCGACTCCCTGGCCAAAGACTGACGCTCATGTGCGAAAGTGTGGGTAGCGAACAGGATTAGATACCCTGGTAGTCCACACCGTAA
+
GGGGGEGGGGGGGGGGGGGG7FGGGGGGGGGGGGGGGGGGGGGGGGGGGGGGGGGFGGGGGGGGGGGGGGGGGGGGGFGGGGGGGGGGGGGGGGGGGGGGGGGGGGGGGGGGGGGGGGGGGGGGGGGGGGGGGGGGGGGGGGGGGGGGGGGGGGGGGGGGFFGGGGGEDGGGGGGGGGGCGGGGGFGGGGGGGGGGGGGGFGGGGFGGGGGGGFGGGGGGGGGFGFGGGGGFGGGF4:FGGFFFFFBFGFFFFFCADF<AFFGFF?FFF>A<AA?FFEFFF?
@M06628:26:000000000-CRM2J:1:1102:13184:3167 1:N:0:137
TACGGAGGGGGTTAGCGTTGTTCGGGATTACTGGGCGTAAAGCGTACGTAGGCGGATTGGAAAGTTGGGGGTGAAATCCCAGGGCTCAACCCTGGAACTGCCTCCAAAACTATCAGTCTAGAGTTCGAGAGAGGTGAGTGGAATTCCAAGTGTAGAGGTGAAATTCGTAGATATTTGGAGGAACACCAGTGGCGAAGGCGGCTCACTGGCTCGATACTGACGCTGAGGTACGAAAGTGTGGGGAGCAAACAGGATTAGATACCCTGGTAGTCCACACCGTAA
+
GGGGGEGGGGGGGGGGGGGGGGGGGGGGGGGGGGGGGGGGGGGGGGGGGGGGGGGGGGGGGGGGFGGGGGGGGGGGGGGGGGGGGGGGGGGGGGGGGGGGGGGGGGGGGGGGGGGGGGGGGGGGGGGGGGGGGGGGGGGGGGGGGGGGGGGGGGGGGGGGGGGGGGGGGGGGGGGGGGGGGGGGGGGGGGGGGGGGGGGGFGGGGGGGGGGGGGGGGGGGGGGFGFGGGGGFGGGFFGGGGFFFFFFFGFFFFFGFFFFFGFGGFFFFFFFFFFFFFFFFFF
@M06628:26:000000000-CRM2J:1:1102:20588:3181 1:N:0:137
TACGGAGGGGGTTAGCGTTGTTCGGAATTACTGGGCGTAAAGCGTACGTAGGCGGATTGGAAAGTTGGGGGTGAAATCCCAGGGCTCAACCCTGGAACTGCCTCCAAAACTATCAGTCTAGAGTTCGAGAGAGGTGAGTGGAATTCCAAGTGTAGAGGTGAAATTCGTAGATATTTGGAGGAACACCAGTGGCGAAGGCGGCTCACTGGCTCGATACTGACGCTGAGGTACGAAAGTGTGGGGAGCAAACAGGATTAGGTACCCTGGTAGTCCACACCGTAA
+
GGGGGEGGGGGGGGGGGGGGGGGGGGGGGGGGGGGGGGGEGGGGGGGGGGGGGGGGGCFGF<FGFGGGGGGGGGGGGGGGGGGGGGGGGGGGGGGGGGGGGGGGGGGGGGGGGGGGGGGGGGGGGGGGGFGFGGGGGGGGGGGGGGGGGGFGFGGGGGGGGGGGGGGGGGGGGGG7BFGGGGGGGGGGGGGFGGGGGGGGEGGGGGGGGFGGGEFGGGGGGGGFGFGGCFE>EGGFFGGDGF><>F?FFFFFFFGF?>FFDF<AF8<:))5)6:?FFFF43:
@M06628:26:000000000-CRM2J:1:1102:8426:3461 1:N:0:137
TACGAGGGGTGCAAGCGTTAATCGGAATTACTGGGCGTAAAGCGTGCGTAGGTGGTTTGTTAAGCAAGATGTGAAAGCCCCGGGCTCAACCTGGGAACTGCATTTTGAACTGGCAAACTAGAGTATTGTAGAGGGTAGTGGAATTTCCAGTGTAGCGGTGAAATGCGTAGAGATTGGAAGGAACATCAGTGGCGAAGGCGGCTACCTGGACAAATACTGACACTGAGGCACGAAAGCGTGGGGAGCAAACAGGATTAGATACCCTGGTAGTCCACGCCGTAA
+
GGGGGGGGGGGGGGGGGGGGDGGGGGGGGGGGGGGGGGGGGGGGGGGGGGGGGGGGGGGGGGGGGGGGGGGGGGGGGGGGGGGGGGGGGGGGGGGGGGGGGGGGGGGGGGGGGGGFGGGGGGGFGGGGGGGGGGGGGGGGGGGGGGGGGGGGGGGGGGGGGGGGGGGGGGGGGGGGGGGGGGGGGGGGGGFGGGGGGGGGFGGGGGGGGGFGGGGGGGGGGGGFGFGGGGGFGGGFFGDDGFBFFFF@FFFFFFGFFFFFFFGGFFFFFFFF<BFF>FFFFB
@M06628:26:000000000-CRM2J:1:1102:12756:3545 1:N:0:137
TACGGAGGGTGCAAGCGTTACTCGGAATCACTGGGCGTAAAGAGCGTGTAGGCGGGTTTGTAAGTTTGAAGTGAAATCCAATGGCTCAACCATTGAACTGCTTTGAAAACTGCTTACCTAGAATATGGGAGAGGTAGATGGAATTTCTGGTGTAGGGGTAAAATCCGTAGAGATCAGAAGGAATACCGATTGCGAAGGCGATCTACTGGAACATTATTGACGCTGAGACGCGAAAGCGTGGGGAGCAAACAGGATTAGATACCCTGGTAGTCCACGCCCTAA
+
GGGGGGGGGFGC<FGGGGG@,EFGGGGG9FGGGGGGGGGGGG<FGB+FFGGGGGGCGG@FEFGGGG9F,,CFFGGGGGG<FDGGGGGGGGG@F<FGGGGGGFG9?FGGGGGDGGA55AFGGGEG9<B,DGEFFGG<:<FGGGGGG;FFCFGGGGG9FGG:DGGGBDEGGGGFGGGFFCGGGGGGGGGC8C:EGEGGGGGGD5:<DGGGG*9<*+<C9CGGGGGFGFG:7EEFGGG>0DDGDFB?BFFFGFFF?FGFBFFFGFGG4::5>FFFBFF)9F06BF
@M06628:26:000000000-CRM2J:1:1102:23394:3840 1:N:0:137
TACGAGGGGTGCAAGCGTTAATCGGAATTACTGGGCGTAAAGCGTGCGTAGGTGGTTTGTTAAGCAAGATGTGAAAGCCCCGGGCTCAACCTGGGAACTGCATTTTGAACTGGCAAACTAGAGTATTGTAGAGGGTAGTGGAATTTCCAGTGTAGCGGTGAAATGCGTAGAGATTGGAAGGAACATCAGTGGCGAAGGCGGCTACCTGGACAAATACTGACACTGAGGCACGAAAGCGTGGGGAGCAAACAGGATTAGATACCCTGGTAGTCCACGCCGTAA
+
GGGG@@FGGGGGGGGGGGGEDFGGGGGGGGGGGGGGGGGGGGGGCFGGGGGGEGGCFFGGGGGGAFGGGGGGGGGGGGGGGGGGGGGGGGGEFGGGGGGFGADFGGFGGCGGFDGG<FGGGGGGGGFGGDFGGGG<CFDDEG,@F;FCEEFEGGGGGGGEFFGGGGGECEGFFFGGGG?::CGG,FGGGGG?=CG5B<81;D=*7?FFGFGDC697:CFFCCC6CFG5*17>CCD9:DDGGE>?BB15CF>?65C9?DFF=FFF*(045AAB92.)271,4:
@M06628:26:000000000-CRM2J:1:1102:6768:4121 1:N:0:137
TACGGAGGGGGTTAGCGTTGTTCGGAATTACTGGGCGCAAAGCGTACGTAGGCGGATTGGAAAGTTGGGGGTGAAATCCCAGGGCTCAACCCTGGAACTGCCTCCAAAACTATCAGTCTAGAGTTCGAGAGAGGTGAGTGGAATTCCAAGTGTAGAGGTGAAATTCGTAGATATTTGGAGGAACACCAGTGGCGAAGGCGGCTCACTGGCTCGATACTGACGCTGAGGTACGAAAGTGTGGGGAGCAAACAGGATTAGATACCCTGGTAGTCCACACCGTAA
+
GGGGGCFGGGGGGGGGGGGGGGGGGGGGGGGGGGGGGGGGGGGGGGGGGGGGGGGGGGGGGGGGGGGGGGGGGGGGGGGGGGGGGGGGGGGGGGGGGGGGGGGGGGGGGGGGGGGGGGGGGGGGGGGGGGGGGGGGGGGGGGGGGGGGGGGGGGGGGGGGGGGGGFGFCFGFGGGGGGGGGGGGGGGGGGGGGGGGGGGCBDGGGGGDGGGGGGGGGGGGGGGFGFGFGGGFGGGFFGGGGFFFBB:7CFFFFFGFBFFFFFGGFFF><4-.6>FFFFF,18
@M06628:26:000000000-CRM2J:1:1102:11968:4216 1:N:0:137
TACGAGGGGTGCAAGCGTTAATCGGAATTACTGGGCGTAAAGCGTGCGTAGGTGGTTTGTTAAGCAAGATGTGAAAGCCCCGGGCTCAACCTGGGAACTGCCTTTTGAACTGGCAAACTAGAGTATTGTAGAGGGTAGGGGAATTTCCAGTGGAGCGGTGAAATGCGTAGAGATTGGAAGGAACATCAGTGGCGAAGGCGGCTACCTGGACAAATAATGACACTGAGGCAGGAAAGCGTGGGGAGCAAACAGGATTAGATACCCTGGTAGTCCACGCCGGAA
+
GGGG9@FGGGGGGGGGGGGGGGGGGGGGGGGGGGGFGGGGGGGG,F7F,CFG6FGG7<4C9FGGF?44,CFGGGGGGG,F=>+@:4D,F<F8FGGE448C,,,C5,CFG<,,BFG9F,,3C,:3,,8C3,,,,@F<,C+@C>C,@FGG9E;@,,,3*>>C*FG,6D:>74*,2,?:82,,/,<,4,?9C<;C8*1?8F**:5*/0C90C*96EGG+0*002009>66C*2*)1;F62)1/>EF:60()9.))402:2262**<C*3@36)..:>4.,<7(,4
@M06628:26:000000000-CRM2J:1:1102:24753:4254 1:N:0:137
TACGGAGGGTGCAAGCGTTAATCGGAATTACTGGGCGTAAAGCGTACGTAGGTGGTTTGTTAAGTTGGATGTGAAAGCCCAGGGCTCAACCTTGGAACTGCATTCAAAACTGGCGAACTAGAGTATGGTAGAGGTGAGTGGAATTTCCTGTGTAGCGGTGAAATGCGTAGAGATGGGAAGGAACATCAGTGGCGAAGGCGACTCACTGGACCAATACTGACACTGAGGTACGAAAGCGTGGGTAGCAAACAGGATTAGATACCCTGGTAGTCCACGCCGTAA
+
GGGGGGGGGGGGGGGGGGGGGGGGGGGGGGGGGGGGGGGGGGGGGGGGFFFGGGGGGGGGGGGGGGGGGGGGGGGGGGGGGGGGGFGGGGGGGGGGGGGGGGGGGGGGGGGGGGGGGGGGGGGGGGGGGGGGGGGGGGGGGGGGGGGGGGGGGGEGGGGGGGGGGGGGGGGGGGGGGGGGGGGGGGGGGGGGGGGEEFCC:CGGGGGGGGGFGGGGGGGGGGGFGFGGGGGFGGG>FGGGGFFFFFFFF@FF::FDFFFFGFGGFFFFFFFFFFFFFF>B?B
@M06628:26:000000000-CRM2J:1:1102:13056:4412 1:N:0:137
TACGGAGGGTGCAAGCGTTGTCCGGATTTATTGGGTTTAAAGGGTACGTAGGCGGTTTGGTAAGTCAGTGGTGAAATCCTACAGCTTAACTGTAGACCTGCCATTGATACTGTCAAACTTGAGTATTGTTGAGGTAGGCGGAATTTATGATGTAGCGGTGAAATGCTTAGATATCATAAAGAACACCGATAGCGAAGGCAGCTTACTGGACAATAACTGACGCTGATGTACGAAAGTGTGGGGAGCGAACGGGATTAGATACCCCGGTAGTCCACACCGTAA
+
GGGGGGGGGGGGGGGGGGGGGGGGGGGGGGGGGGGGGGGGGGGGGGGGGGGGGGGG@BFGGGGGGGGGGGGGGGGGGGGGGGGGGGGGGGGGGGGGGCGGGGGGGGGGGGGGGGGFFGGGGGGGGFFFGGGGGGGGGGGGGGGGGGGGCGGGGGGGGGGGGGGGGGGGGGGGGGGGGGGGGGGGGGGGGGGGGGGGGGGGFGGGFGGGGGGGGGFG6CEGGDGFGFGGGGGFGGGFFGGGGFFFFFFFGFFFFFGFFFFDFFGG>>FFFFDBFFFFFF;FFB
@M06628:26:000000000-CRM2J:1:1102:14170:4441 1:N:0:137
TACGGAGGGTGCAAGCGTTACTCGGAATCACTGGGCGTAAAGAGCGTGTAGGCGGGTTTGTAAGTTTGAAGTGAAATCCAATGGCTCAACCATTGAACTGCTTTGAAAACTGCTTACCTAGAATATGGGAGAGGTAGATGGAATTTCTGGTGTAGGGGTAAAATCCGTAGAGATCAGAAGGAATACCGATTGCGAAGGCGATCTACTGGAACATTATTGACGCTGAGACGCGAAAGCGTGGGGAGCAAACAGGATTAGATACCCTGGTAGTCCACGCCCTAA
+
GGGGGGGGGGGGGGGGGGGGGGGGGGGGGGGGGGGGGGGGGGGGGGGGGGGGGGGGGGGGGGGGGGGGGGGGGGGGGGGGGGGGGGGGGGGGGGGGGGGGGGGGGGGGGGGGGGGGGGGGGGGGGGGGGGGGGGGGGGGGGGGGGGGGGGGGGGGGGGGGFGGGGGGGGGGGGGGGGGGGGGGGGGGGGGGGGGGGGGGGFGGGGGGGGGGGGGGGGGGGGGGFGFGGGGGFGGGFFGGGGFFFFFFFGFFFFFGFFFFFGFGGFFFFFFFFFADF>FFBF?
@M06628:26:000000000-CRM2J:1:1102:13256:4654 1:N:0:137
TACGAGGGGTGCAAGCGTTAATCGGAATTACTGGGCGTAAAGCGTTCGTAGGCGGTTTGTTAAGCAAGATGTGAAAGCCCAGGGCTCAACCTTGGAACTGCATTTTGAACTGGCAAACTAGAGTACTGTAGAGGGTGGTGGAATTTCCAGTGTAGCGGTGAAATGCGTAGAGATTGGAAGGAACATCAGTGGCGAAGGCGGCCACCTGGCCAGATATTGACGCTGAGGAACGAAAGCGTGGGGAGCGAACAGGATTAGATACCCTGGTAGTCCACGCCGTAA
+
GGGG-,CEGGGGGGGGGGGGD6FFGGEG<FFGGGGC@FEFGGFGGEEGEFFGGGG>+CFCEEFGF9FGFGGGGGGGGGGGGGGGGGGFGGEFFGGBGGGGGAAGGGG7FGGGGG,A<ADCGFGFBFGFGGGGGGGCF7F:EGGGCGGCEFGGGGFGGGGGGGGGGGCGGGGGGGFF>9CCEFGCGGG7ECFEGGGGGGFC>GCGGFFCE*5<E*<7+2C7CEGFGDGGDGGFGGG00CCGGF,369BFGFEF?>GF?2A>G?GF=:FB)62<BF251>93(4
@M06628:26:000000000-CRM2J:1:1102:13246:4672 1:N:0:137
TACGAGGGGTGCAAGCGTTAATCGGAATTACTGGGCGTAAAGCGTTCGTAGGCGGTTTGTTAAGCAAGATGTGAAAGCCCAGGGCTCAACCTTGGAACTGCATTTTGAACTGGCAAACTAGAGTACTGTAGAGGGTGGTGGAATTTCCAGTGTAGCGGTGAAATGCGTAGAGATTGGAAGGAACATCAGTGGCGAAGGCGGCCACCTGGACAGATACTGACGCTGAGGAACGAAAGCGTGGGGAGCGAACAGGATTAGATACCCTGGTAGTCCACGCCGTAA
+
GGGGGGGGGGGGGGGGGGGGGGGGGGGGGGGGGGGGGGGGGGGGGGGGGGGGGGGGGGGGGGGGGGGGGGGGGGGGGGGGGGGGGGGGGGGGGGGGGGGGGGGGGGGGGGGGGGGGGGGGGGGGGGGGGGGGGGGGGGGGGGGGGGGGGGGGGGGGGGGGGGGGGGGGGGGGGGGGGGGGGGGGGGGGGGGGEGDEEGFGFGGGGGGFG6CGGGGGGGGGGGGFGFGGGGGFGGGFFGGGGFFFFFFBDFEF?F<<BF>ADFGGFFFB<9<AABD>1>>>BB
@M06628:26:000000000-CRM2J:1:1102:7997:4680 1:N:0:137
TACGAGGGGTGCAAGCGTTAATCGGAATTACTGGGCGTAAAGCGTGCGTAGGCGGTTTGATAAGCCAGATGTGAAAGCCCCGGGCTCAACCTGGGAACTGCATTTGGAACTGTCGAGCTAGAGTACGGTAGAGGGTAGTGGAATTCCCAGTGTAGCGGTGAAATGCGTAGATATTGGAAGGAACATCAGTAGCGAAGGCGGCTACCTGGACAATTACTGACACTGAGGCACGAAAGCGTGGGGAGCAAACAGGATTAGATACCCTGGTAGTCCACGCCGTAA
+
GGGG-@FGGCGG-FGGGGGGDDFGGGGGGGGGGGGGGGGGGGGGCGCGCGGG9FGBFE:,9FGG,,BFGGGGGGGGDGGGFCFGGGGGGGGGDFGGG?BFGGGGG9,BFGGG=,3B+@FFGGGGF,++8DEGGGGGFEGGGGGGG9FAGGGGGGGGGGGGGGGGGGGGGGG9EGFFG+@CGFGGG,CFGG+AFGGGGGGEDGGGGGGGGGF**30<FFGGG6CF4BFGG5EFGGGFFGGGGFFFFFFFGFFFFFGBFFFBGFEGFFFFFFFFAFFFFFFB<:
@M06628:26:000000000-CRM2J:1:1102:24722:4745 1:N:0:137
TACGGAGGGTCCGAGCGTTAATCGGAATTACTGGGCGTAAAGCGCACGCAGGCGGTTTGTTAAGCTAGATGTGAAAGCCCTGGGCTCAACCTGGGAATTGCATCTAGAACTGGCAGGCTAGAGTTTTGGAGAGGGGAGTGGAATTCCAGGTGTAGCGGTGAAATGCGTAGATACCTGGAGGAACATCAGTGGCGAAGGCGACTCCCTGGTCAGTAACTGACGCTCATGTGCGAAAGTGTGGGTAGCGAACAGGATTAGATACCCTGGTAGTCCACACCGTAA
+
GGGGGGGGGGGGGGGGGGGGGGGGGGGGGGGGGGGGGGGGGGGGGGGGGGGGGGGGGGGGGGGGGGGGGGGGGGGGGGGGGGGGGGGGGGGGGGGGGGGGGGGGGGGGGGGGGGGGGGGGGGGFGGGGGGGGGGGGGGFFGGGGGGGGGGGGGGGGGGGGGGGGGGGGGGGGGGGGGGGGGGGGGGGGGGGGGGGGGGGCEGGGGGGGFFGGGFCCFGGGGGG:DBGGGGGEGGGFFGGGGFFFBFFFG>EFFFG<B?ABGFGGF?FFAFFFFFFFFFFFFF
@M06628:26:000000000-CRM2J:1:1102:7266:4792 1:N:0:137
TACGGAGGGTCCGAGCGTTATCCGGAATCATTGGGTTTAAAGGGTCCGCAGGCGGTCGACTAAGTCAGAGGTGAAATCCCATAGCTCAACTATGGAACTGCCTTTGATACTGGTTGACTTGAGTCATATGGAAGCAGATAGAATGTGTAGTGTAGCGGTGAAATGCATAGATATTACACAGAATACCGATTGCGAAGGCAGTCTACTACGTATGTACTGACGCTCATGGACGAAAGCGTGGGGAGCGAACAGGATTAGATACCCTGGTAGTCCACGCCGTAA
+
GGGGGGGGGGGGGGGGGGGGGGGGGGGGGGGGGGGGGGGGGGGGGGGGGGGGGGGGGGGGGGGGGGGGGGGGGGGGGGGGGGGGGGGGGGGGGGGGGGGGGGGGGGGGGGGGGGGGGGGGGGGGGGGGGGGGGGGGGGGGGGGGGGGGGGGGGGGGGGGGGGGGGGGGGGGGGGGGGGGGGGGGGGGGGGGGGGGGGGGGFGGGGGGGGGGGGGGGGGGGGGGFGFGGGGGFGGGFFGDGGEFFFFFFGFFFFFGFFFFFGFGGF?@BDAABFFFFFFFBFB
@M06628:26:000000000-CRM2J:1:1102:10565:4810 1:N:0:137
TACGAGGGGTGCAAGCGTTAATCGGAATTACTGGGCGTAAAGCGTGCGTAGGTGGTTTGTTAAGCAAGATGTGAAAGCCCCGGGCTCAACCTGGGAACTGCATTTTGAACTGGCAAACTAGAGTATTGTAGAGGGTAGTGGAATTTCCAGTGTAGCGGTGAAATGCGTAGAGATTGGAAGGAACATCAGTGGCGAAGGCGGCTACCTGGACAAATACTGACACTGAGGCACGAAAGCGTGGGGAGCAAACAGGATTAGATACCCTGTTAGTCCACGCCGGAA
+
GGGFGGGGGGGGGGGGGGGECGGGFGGGGGGGGGGGGFGGGGGGGGGGGGGGEGGGFFDGFGGGGGGGGGGGGGGFGGGGGDEGGCFGGGGGGGGGGGGGGGGGGGGGGGFGFFGFGGGGGAFGGGGFEDCCFGGGFFFFFGFGGGGGGGGGGGFAFGGGGFDDE7CEDGGGFCECCCEGGGDFGFFFGGGGGGGGGGFEADGGCCFGFGGGCC7FGGG:?EFFG?GGD*A>5ED11DDGGBBFF>F79FFFFFGA?2<<FFFF@:).5).-4>8D;F0(-4
@M06628:26:000000000-CRM2J:1:1102:24582:4878 1:N:0:137
TACGAGGGGTGCAAGCGTTAATCGGAATTACTGGGCGTAAAGCGTGCGTAGGTGGTTTGTTAAGCAAGATGTGAAAGCCCCGGGCTCAACCTGGGAACTGCATTTTGAACTGGCAAACTAGAGTATTGTAGAGGGTAGTGGAATTTCCAGTGTAGCGGTGAAATGCGTAGAGATTGGAAGGAACATCAGTGGCGAAGGCGGCTACCTGGACAAATACTGACACTGAGGCACGAAAGCGTGGGGAGCAAACAGGATTAGATACCCTGGTAGTCCACGCCGTAA
+
GGGGDCGGGGGGGGGGGGGGFFFGGGGGEGFGGGGGGGGGGCFGGGGGGGGGGGGFGFGFGGGGEFFF,FGGGGGGGGFGGD+CFGGGGGGGGGGGGDGGGGGGGGGGFGGGEGGCDGGDGFGGGGGGGGFFGG@FECFGGGGGGGGDFGGGGGGGGGGGGGGGGGGGCEGGGGGGCFGFGGGGGGGGGGGGGGGGGGGEECEGGGGFFGGGDGGGGGGGGGGFGFGG:EGFGGGFFD*9DEFBFF?FGFFF?FGB??FBGFGGF:::26>B2<?F9FFB1:
@M06628:26:000000000-CRM2J:1:1102:8665:5044 1:N:0:137
TACGAGGGGTGCAAGCGTTAATCGGAATTACTGGGCGTAAAGCGTGCGTAGGTGGTTTGTTAAGCAAGATGTGAAAGCCCCGGGCTCAACCTGGGAACTGCATTTTGAACTGGCAAACTAGAGTATTGTAGAGGGTAGTGGAATTTCCAGTGTAGCGGTGAAATGCGTAGAGATTGGAAGGAACATCAGTGGCGAAGGCGGCTACCTGGACAAATACTGACACTGAGGCACGAAAGCGTGGGGAGCAAACAGGATTAGATACCCTGGTAGTCCACGCCGTAA
+
GGGGGGGGGGGGGGGGGGGGFFGGGGGGGGGGGGGGGGGGGGGGEGGGDGGGGGGGGGGGGGGGGGGGGGGGGGGGGGGGGGGGGGGGGGGGGGGGGGGGGGGGGGGGGGGGGGGGGGGGGGGFGGGGGGGGGGGFGGFGGGGGGGGGGGFGGGGGGGGGGGGGGGGGGGGGFGGGGGGGGGGFGGGGGGGGGGGGGGGGFGGGFGGGGGGFGGGGGGGGGGGFGFG>CEGFGGGFFGGGGF04;B?FFFFFBFGFFBFBFBGGFFFFFFFA6<<EBFF>FF
@M06628:26:000000000-CRM2J:1:1102:4663:5154 1:N:0:137
TACGAGGGGTGCAAGCGTTAATCGGAATTACTGGGCGTAAAGCGTGCGTAGGTGGTTTGTTAAGCAAGATGTGAAAGCCCCGGGCTCAACCTGGGAACTGCATTTTGAACTGGCAAACTAGAGTATTGTAGAGGGTAGTGGAATTTCCAGTGTAGCGGTGAAATGCGTAGAGATTGGAAGGAACATCAGTGGCGAAGGCGGCTACCTGGACAAATACTGACACTGAGGCACGAAAGCGTGGGGAGCAAACAGGATTAGATACCCTGGTAGTCCACGCCGTAA
+
GGGGGGGGGGGGGGGGGGGDGGGGGGGGGGGGGGGGGGGGGGGGGGGGFGGGGGGGGGGGGGGGGGGGGGGGGGGGGGGGGGGGGGGGGGGGGFGGGGGGGGGGGGGGGGGGGGGGGGGGGGGGGGGGGGGGGGGGGGGFGGGGGGGGGGGGGGGGGGGGGGGGGGGGGGDGGGGGGFGFEGGGDGGGGGGGGGGGGGGGFGGGGGGGGFDGGGGGGGGGGGGFGFGGGGGFGGGFBGGGGFFFFFFFGFFFFFGFFFFFGFGGF?FFBFFFBFFBBFB;FF
@M06628:26:000000000-CRM2J:1:1102:19226:5169 1:N:0:137
TACGGAGGGTCCGAGCGTTAATCGGAATTACTGGGCGTAAAGCGCACGCAGGCGGTTTGTTAAGCTAGATGTGAAAGCCCTGGGCTCAACCTGGGAATTGCATTTAGAACTGGCAGGCTAGAGTTTTGGAGAGGGGAGTGGAATTCCAGGTGTAGCGGTGAAATGCGTAGATATCTGGAGGAACATCAGTGGCGAAGGCGACTCCCTGGTCAGTAACTGACGCTCATGTGCGAAAGTGTGGGTAGCGAACAGGATTAGATACCCTGGTAGTCCACACCGTAA
+
GGGGGGGGGGGGGGGGGGGGGGGGGGGGGGGGGGGGGGGGGGGGGGGGGGGGGGGGGGGGGGGGGGGGGGGGGGGGGGGGGGGGGGGGGGGGGGGGGGGGGGGGGGGGGGGGFGGGGGGGGGGGFGGGGGGGGGGGGGGGGGGGGGGFCGGGGGGGGGGGGGFGGGGGGGEGGGGGGGGGGGGGGGGGGGGGGGGGGGGGFGGGGGGGGGGGGGGGGGGGGGGEDEGGGGGEGG/7BGFGGEFBB?1>D)<5:8<AF?AFG?EFFFFFABFFFFB)4DB?::
@M06628:26:000000000-CRM2J:1:1102:10027:5274 1:N:0:137
TACGGAGGGTCCGAGCGTTAATCGGAATTACTGGGCGTAAAGCGCGCGTAGGTGGATTGGTCAGTCAGATGTGAAAGCCCAGGGCTCAACCTTGGAACTGCATCTGATACTGCTAGTCTAGAATACAGTAGAGGGTAGTGGAATTTCCTGTGTAGCGGTGAAATGCGTAGGTATAGGAAGGAACACCAGTGGCGAAGGCGACTACCTGGACTGATATTGACACTGAGGTGCGAAAGCGTGGGGAGCAAACAGGATTAGATACCCTGGTAGTCCACGCCGTAA
+
GGGGGGGGGGGGGGGGGGGGGGGGGGGGGGGGGGGGGGGGGGGGGGGGGGGGGGGGGGGGGGGGGGGGGGGGGGGGGGGGGGGGGGGGGGGGGGGGGGGGGGGGGGGGGGGGGGGGGGGGGGGGGGGGGGGGGGGGGGGGGGGGGGGGGGGGGGGGGGGGGGGGGGGGGGGFGGGGGGGGGGGGGGGGGGGGGGGGGGGGFGGGGGGGGGGGGGGGGGGGGGGFGFGGGGGFGGGFFGGGGFFFFFFFGFFFFFGFFFFFGFGFFFFFAFFFBDFDFFFF::
@M06628:26:000000000-CRM2J:1:1102:14850:5385 1:N:0:137
TACGGAGGGTCCGAGCGTTAATCGGAATTACTGGGCGTAAAGCGCACGCAGGCGGTTTGTTAAGCTAGATGTGAAAGCCCTGGGCTCAACCTGGGAATTGCATTTAGAACTGGCAGGCTAGAGTTTTGGAGAGGGGAGTGGAATTCCAGGTGTAGCGGTGAAATGCGTAGATGTCTGGAGGAACATCAGTGGCGAAGGCGACTCCCTGGTCAGTAACTGACGCTCATGTGCGAAAGTGTGGGTAGCGAACAGGATTAGATACCCTGGTAGTCCACACCGTAA
+
GGGGGGGGGFGGGGGGGGGGGGGGGGGGGGGGFGGGGGGGGGGGGGGGGGGGGGGGGGGGGGGGGGGGGGGGGGGGGGGGGGGGGGGGGGGGGGGGGGGGGGGGGGGGGGGGGGGGGGGGGGGFGGGGGGGGGGGGGGGFGGGGGGGGGGGGGGGGGGGGGGGGGGGGGGGG9CGGGGGGGGGGGGGGGGGGGGGGGGGGFGGGFGGGGGGGGGGGGGGGGEGEGFGGGGGFGGD;4>CCGFFF??BFG>EFFFGFBB<BGFGGFF>?D<3<>FFFFF>FFB
@M06628:26:000000000-CRM2J:1:1102:6105:5466 1:N:0:137
TACGGAGGGGGTTAGCGTTGTTCGGAATTACTGGGCGTAAAGCGTACGTAGGCGGATTGGAAAGTTGGGGGTGAAATCCCAGGGCTCAACCCTGGAACTGCCTCCAAAACTATCAGTCTAGAGTTCGAGAGAGGTGAGTGGAATTCCAAGTGTAGAGGTGAAATTCGTAGATATTTGGAGGAACACCAGTGGCGAAGGCGGCTCACTGGCTCGATACTGACGCTGAGGTACGAAAGTGTGGGGAGCAAACAGGATTAGATACCCTGGTAGTCCACACCGTAA
+
GGGGGGGGGGGGGGGGGGGGEDFGGGGGGGGGGGGGGGGGGGGGGGGGFGGGGGGGGGGGGGGGGGGGGGGGGGGGGGGGGGGGGGGGGGGGGGGGGGGGGGGGGGGGGGGGGGGGGGGGGGGGGGGFGDEGGEFCFGGGGGGGGGGGGGGGGGGFGF@EFGGGGGGGGGGGGGGGFFGGGGGGGGGGGGGGGGGGGGGGFGGGGGGGGGFGGGGEGDFGGGGFDDGGGGG>EGGFFGGDGF>BB>FFGFFFFFGF?74>CBGGFFFFAADFFFFFF@66BB
@M06628:26:000000000-CRM2J:1:1102:6111:5483 1:N:0:137
TACGGAGGGGGTTAGCGTTGGTCGGAATTACTGGGCGTAAAGCGTACGTAGGCGGATTGGAAAGTTGGGGGTGAAATCCCAGGGCTCAACCCTGGAACTGCCTCCAAAACTATCAGTCTAGAGTTCTAGAGAGGTGAGTGGAATTCCAAGTGTAGAGGTGAAATTCGTAGATATTTGGAGGAACACCAGTGGCGAAGGCGGCTCACTGGCCCGATACTGACTCTGAGGTACGAAAGTGTGGGGAGCAAACAGTATTATATACCCTGGTAGTCCACACCGTAA
+
FFGGDCFCEEGGEGF9@CFG,BE@+C6@,9FCFF8<FFFCDCFCFGGGEECFFB7F@FF8=?BC,<EEE:+8@AD?FF<<,,AFFBFGGFFG,DEEFGF9FFGF@FEGAFGFCFCFCFGG9F@,@;,3@F;>@*3>:FFFDC,DDEF9F;FGGG;@7,<F9<F,2>FGFGCFG?GGGFF*/<:F7F88@FFF*=BEGG=C>):CCCG<8**9:5E/7CC96+:@C*:*6+<7EFG9:*2*1)1(,(47C44?-9*.6)).*/<CF0)59).).5?F?714?B
@M06628:26:000000000-CRM2J:1:1102:4974:5642 1:N:0:137
TACGAGGGGTGCAAGCGTTAATCGGACTTACTGGGCGTAAAGCGTTCGTAGGCGGTTTGTTAAGCAAGATGTGAAAGCCCAGGGCTCAACCTTGGAACTGCATTTTGAACTGGCAAACTAGAGTACTGTAGAGGGTGGTGGAATTTCCAGTGTAGCGGTGAAATGCGTAGAGATTGGCAGGAACATCAGTGGCGAAGGCGGCCACCTGGACAGATACTGACGCTGAGGAACGAAAGCGTGGGGAGCGAACAGGATCAGATACCCTGGTAGTCCACGCCGTAA
+
FFGG96@FGFGFFFGGGGGFGGDG>E+@DFGGGGE8FGD@FFF:CBFEG<DFGGD@CFEGGGD9FFFFGCFFEGG<EFGGGFD7FGGG@FEGGGGGFFGGGGGGGGGEGGG@FF,CFGFGGGGGFF9F8@EDFGE6>:FFGGGGGGGGGGGGFGG,@EFGGGGGGGGG>EEG9EGG,,>:E7:=FFCFE9<FC5C5BEFG>CECFGGGF:CFF6CF:CF7+;*77DGGGGGFDCGBFGGGGF9?>69@38@:65<,(..678<:7478>D<)64)87F;26<
@M06628:26:000000000-CRM2J:1:1102:4981:5659 1:N:0:137
TACGAGGGGTGCAAGCGTTAATCGGAATTACTGGGCGTAAAGCGTTCGTAGGCGGTTTGTTAAGCAAGATGTGAAAGCCCAGGGCTCAACCTTGGAACTGCATTTTGAACTGGCAAACTAGAGTACTGTAGAGGGTGGTGGAATTTCCAGTGTAGCGGTGAAATGCGTAGAGATTGGAAGGAACATCAGTGGCGAAGGCGGCCACCTGGACAGATACTGACGCTGAGGAACGAAAGCGTGGGGAGCGAACAGGATCAGATACCCTGGTAGTCCACGCCGTAA
+
GGGGFGGGGGGGGGGGGGGGFGFGGGGGGGGGGGGGGGGGGGGGGGGGGGGGGGGFFGGGGGGGGGGGGGGGGGGGGGGGGGGGGGGGGGGGGGGGGGGGGGGGGGGGGGGGGGGGGGGGFGGGGGGGGGGGGGDCFGGGGGGGGGGGGGGGGGGGGGGGGGGGGGGGGGGGGFGGGGGGGGGGGGGGGGGGGGGGGGGGFGGGGGGGGGGGGGGGGGGGGGDFGFGGGGGFGGGFFGDGGFFFFFFFGFFFFFG?BFFFGFFGFFFFFFFFFFF:>FB>??
@M06628:26:000000000-CRM2J:1:1102:4987:5677 1:N:0:137
TACGAGGGGTGCAAGCGTTAATCGGAATTACTGGGCGTAAAGCGTTCGTAGGCGGTTTGTTAAGCAAGATGTGAAAGCCCAGGGCTCAACCTTGGAACTGCATTTTGAACTGGCAAACTAGAGTACTGTAGAGGGTGGTGGAATTTCCAGTGTAGAGGTGAAATGCGTAGAGATTGGAAGGAACATCAGTGGCGAAGGCGGCCACCTGGACAGATACTGACGCTGAGTAACGAAAGCGTGGGGAGCGAACAGGATCAGATACCCTGGTAGTCCACGCCTTAA
+
FGGGGGDGCGEGGGCFFGGDDFFCFGGGGGGGFCCEFGGGG<FGGDFE?=FEGED@FGDGGGG,EFGAEFEFEFGGFGGGGGBEGFGGGGGG?FAFCFEEFDF9FFDFEFGG8FGGGGGFDF=F@FFFGFFD=FCFC:F@CCGFGFCGGDFFGGG,@,@BD>FFGGE>71*5?DFF>FGF=GGGGGGGGFE85*:*=*:E:>EDGGG?*:76CF9<9>+<C=CBD><*2<E358*(()11582:126:CB@F6>>3(574C4CG=<@,66A4<<3)3F((46
@M06628:26:000000000-CRM2J:1:1102:22531:6021 1:N:0:137
TACGGAGGATCCAAGCGTTATCCGGAATCATTGGGTTTAAAGGGTCCGTAGGTGGATGATTAAGTCAGAGGTGAAATCCTGCAGCTCAACTGTAGAATTGCCTTTGATACTGGTTGTCTTGAGTTATTATGAAGTAGTTAGAATATGTAGTGTAGCGGTGAAATGCATAGATATTACATAGAATACCAATTGCGAAGGCAGATTACTAATAATATACTGACACTGATGGACGAAAGCGTGGGGAGCGAACAGGATTAGATACCCTGGTAGTCCACGCCGTAA
+
GFGGDFGE,FEFFGGGGGGBE@FFGGGFFFFFFGGFGGGGGFCGGGGG<FEGGGGGGC<?CFGGGGFF<C<FDFFCGGDEECGGGGGGFGGGGCFGGGGGGFGGGGCEGGGGGGGGFGGGGGGGGGGGGFFGDEAFEEFGGGFGGGDFGGGGGGGFGGGGGGGGDGGGGFGGGGC:E9FFGGCGFGGGGGDFGECEEGFFDG6:C<FEGGGE77CFGGGGGFFFFFGFGGGAGDGBFGGGGFFDFF>FGFFFFFGF?BAACFFCF::8AFDF):7@>:9BFF
@M06628:26:000000000-CRM2J:1:1102:14641:6042 1:N:0:137
TACGAGGGGTGCAAGCGTTAATCGGAATTACTGGGCGTAAAGCGTGCGTAGGTGGTTTGTTAAGCAAGATGTGAAAGCCCCGGGCTCAACCTGGGAACTGCATTTTGAACTGGCAAACTAGAGTATTGTAGAGGGTAGTGGAATTTCCAGTGTAGCGGTGAAATGCGTAGAGATTGGAAGGAACATCAGTGGCGAAGGCGGCTACCTGGACAAATACTGACACTGAGGCACGAAAGCGTGGGGAGCAAACAGGATTAGATACCCTGGTAGTCCACGCCGTAA
+
GGGGGGGGGGGGGGGGGGGGGGGGGGGGGGGGGGGGGGGGGGGGGGGGGGGGGGGGGGGGGGGGGGGGGGGGGGGGGGGGGGGGGGGGGGGGGGGGGGGGGGGGGGGGGGGGGGGGGGGGGGGGGGGGGGGGGGGGGGGGGGGGGGGGGGGGGGGGGGGGGGGGGGGGGGGGGGGGGGGGGGGGGGGGGGGGGGGGGGGGEDGGGGGGGGGGGGFGGGGGGGGFGFFGGGGFGGGFFGGGG:9<>FFFGFFFFFFFFF<AFFGGFFFFB2ABFA?EFF>9B?
@M06628:26:000000000-CRM2J:1:1102:16187:6042 1:N:0:137
TACGGAGGGTGCAAGCGTTACTCGGAATCACTGGGCGTAAAGAGCGTGTAGGCGGGTTTGTAAGTTTGAAGTGAAATCCAATGGCTCAACCATTGAACTGCTTTGAAAACTGCTTACCTAGAATATGGGAGAGGTAGATGGAATTTCTGGTGTAGGGGTAAAATCCGTAGAGATCAGAAGGAATACCGATTGCGAAGGCGATCTACTGGAACATTATTGACGCTGAGACGCGAAAGCGTGGGGAGCAAACAGGATTAGATACCCTGGTAGTCCACACCCTAA
+
GGGGGGGGGGGGGGGGGGGGGGGGGGGGGGGGGGGGGGGGGGGFGGGGGGGGGGGGGGGGGGGGGGGGGGGGGGGGGGGGGGGGGGGGGGGGGGGGGGGGGGGGGGGGGGGGGGGGGGGGGGGGGGGGGGGGGGGFGGGGGGGGGGGGGGGGGGGGGGFFCGGGGGGGGGGGGGGGGGGGGGFGGGGGGGGGGCECGGGEEGGGGGGGGFGGGGFGGFGGGDCBGDGGGCEEGG<9BGGGG396>>B:FFFFBFFFBBFFG?FF48@BA4<<<BFFBDBFFB
@M06628:26:000000000-CRM2J:1:1102:18549:6058 1:N:0:137
TACGAGGGGTGCAAGCGTTAATCGGAATTACTGGGCGTAAAGCGTGCGTAGGTGGTTTGTTAAGCAAGATGTGAAAGCCCCGGGCTCAACCTGGGAACTGCATTTTGAACTGGCAAACTAGAGTATTGTAGAGGGTAGTGGAATTTCCAGTGTAGCGGTGAAATGCGTAGAGATTGGAAGGAACATCAGTGGCGAAGGCGGCTACCTGGACAAATACTGACACTGAGGCACGAAACGTTGGGGAGCAAACAGGATTAGATACCCTGGTAGTCGACGCCGCAA
+
GFGGFGGFFGGGGGGGGGGGGGGGECGGFDEEEGGGGGGGF9FGGGGGEEFGGGGGGGGGGGGGGFGGGGGGGGGGGGGGGGGGFGGGGGGGGGGGGEFGGGGGGGGGGGGGF@FFGGGFDDCB9FFGGFGGCGGGGGGGGFGGDFFGGGAFGGGFFDEEGFFCDFGCDE>EBFFFGGGGGFGGGGFC:C,<CGGGE7;ED35CGCFC==49FGGECFGFF?FFCBGG35CBEGC((201C>11>027*)552@GA>FFFGFC+6155<<.:243.,7((23
@M06628:26:000000000-CRM2J:1:1102:16183:6059 1:N:0:137
TACGGAGGGTGCAAGCGTTACTCGGAATCACTGGGCGTAAAGAGCGTGTAGGCGGGTTTGTAAGTTTGAAGTGAAATCCAATGGCTCAACCATTGAACTGCTTTGAAAACTGCTTACCTAGAATATGGGAGAGGTAGATGGAATTTCTGGTGTAGGGGTAAAATCCGTAGAGATCAGAAGGAATACCGATTGCGAAGGCGATCTACTGGAACATTATTGACGCTGAGACGCGAAAGCGTGGGGAGCAAACAGGATTAGATACCCTGGTAGTCCACACCCTAA
+
GGGGGGGGGGGGGGGGGGGGGGGGGGGGGGGGGGGGGGGGGGGGGGGGGGGGGGGGGGGGGGGGGGGGGGGGGGGGGGGGGGGGGGGGGGGGGGGGGGGGGGGGGGGGGGGGGGGGGGGGGGGGGGGGGGGGGGFGFGGGGGFGGGGGGGFGGGGGGGGEFGGGGGGFFGGGGGGGFGGGGGGFGGFEGGGGCGGGGGGGFGGGGGGGGFFGGCGGGDFGGGGFGFGGGGGFGGGFFGDCD@>FFF6?GFFFBFG<??FFGFFF6:@BFFFBA<<F?EFFFF
@M06628:26:000000000-CRM2J:1:1102:18545:6076 1:N:0:137
TACGAGGGGTGCAAGCGTTAATCGGAATTACTGGGCGTAAAGCGTGCGTAGGTGGTTTGTTAAGCAAGATGTGAAAGCCCCGGGCTCAACCTGGGAACTGCATTTTGAACTGGCAAACTAGAGTATTGTAGAGGGTAGTGGAATTTCCAGTGTAGCGGTGAAATGCGTAGAGATTGGAAGGAACATCAGTGGCGAAGGCGGCTACCTGGACAAATACTGACACTGAGGCACGAAAGCGTGGGGAGCAAACAGGATTAGATACCCTGGTAGTCCACGCCGTAA
+
GGGGGGGGGGGGGGGGGGGGGGGGGGGGGGGGGGGGGGGGGGGGGGGGGGGGGGGGGGGGGGGGGGGGGGGGGGGGGGGGGGGGGGGGGGGGGGGGGGGGGGGGGGGGGGGGGGGGGGGGGGGGGGGGGGGGGGGGGGGGGGGGGGGGGGGGGGGGGGGGGGGGGGGGGGGGGGGGGGGGGGGGGGGGGGGGGGGGGGGGFGGGGGGGGGGGGGGGGGGGGGGFGFGGGGGFGGGB?GGGGFFFFFFFFFFFFFGFFFBFGFGGF<FF<>AABFFFBF>B??
@M06628:26:000000000-CRM2J:1:1102:14153:6145 1:N:0:137
TACGAGGGGTGCAAGCGTTAATCGGAATTACTGGGCGTAAAGCGTGCGTAGGTGGTTTGTTAAGCAAGATGTGAAAGCCCCGGGCTCAACCTGGGAACTGCATTTTGAACTGGCAAACTAGAGTATTGTAGAGGGTAGTGGAATTTCCAGTGTAGCGGTGAAATGCGTAGAGATTGGAAGGAACATCAGTGGCGAAGGCGGCTACCTGGACAAATACTGACACTGAGGCACGAAAGCGTGGGGAGCAAACAGGATTAGATACCCTGGTAGTCCACGCCGTAA
+
GGGGGGGGGGGGGGGGGFGGGGGGGGGGGGGGGGGGGGGGGGGEFGGGGGGGGGGGGGGGGGGGFGGGGGGGGGGGGGGGGGGGGGGGGGGGGGGGGGGGGGGGGGGGGGGGGGGGGGGGGGGGGGGGGGGGGGGGGGGGGGGGGGGGGGGGGGFGGGGGGGGGGGGGGGGGGGFGGFGGGGGFFFGGGGGGDGGGGDGGEGGDGGGGGGGGGCC?FGGFGCF@CBGGFCFDEGGF?GGGGFFFFBFFFFFFFFGA7<<AFFGDF7>?AFFFAF?EFFF0(3
@M06628:26:000000000-CRM2J:1:1102:14154:6163 1:N:0:137
TACGAGGGGTGCAAGCGTTAATCGGAATTACTGGGCGTAAAGCGTGCGTAGGTGGTTTGTTAAGCAAGATGTGAAAGCCCCGGGCTCAACCTGGGAACTGCATTTTGAACTGGCAAACTAGAGTATTGTAGAGGGTAGTGGAATTTCCAGTGTAGCGGTGAAATGCGTAGAGATTGGAAGGAACATCAGTGGCGAAGGCGGCTACCTGGACAAATACTGACACTGAGGCACGAAAGCGTGGGGAGCAAACAGGATTAGATACCCTGGTAGGCCACGCCGTAA
+
GGGGGGGGGGGGGGGGGGGGGFGGGGGGGGGGGGGGGGGGGGGGFGGGGGFGGGGCFEFGGGGGGGGGGGGGGGGGGGGGGGGGGGGGGGGGGGGGGFGGGGGGGGGGGGGGGGGGGGGFGGGFGFGGGGGGGGGGGGGGGGGGGGGGGGGGGGGGGGGGGGGGGGGGGGEFGGFGGGGGGGGGGGGGGGGGGGGGGGCEFGEDFFGGGGGDGGGGGGGFGFGFGFGGFEGBEGG>?GD3C@FFF;6?GF>84@4<?FAAFFGGF?F?BF(54??>9F;F(4
@M06628:26:000000000-CRM2J:1:1102:9561:6295 1:N:0:137
TACGGAGGGTCCAAGCGTTATCCGGATTTATTGGGTTTAAAGGGTCCGTAGGCGGGCTTATAAGTCAGAGGTGAAATCCCATCGCTCAACGATGGAACTGCCTTTGATACTGTAGGTCTTGAATATATTTGAAGTAGGCGGAATATGTAGTGTAGCGGTGAAATGCATAGATATTACATAGAACACCAATTGCGAAGGCAGCTTACTAAGATATTATTGACGCTGATGGACGAAAGCGTGGGTAGCGAACGGGATTAGATACCCCGGTAGTCCACGCCGTAA
+
GGGGGGGGGGGGGGGGGGGGGGGGGGGGGGGGGGGGGGGGGGGGGGGGGGGGGGGGGGGGGGGGGGGGGGGGGGGGGGGGGGGGGGGGGGGGGGGGGGGGGGGGGGGGGGGGGGGGGGGGGGGGGGGGGGGGFFGGGGGGGGGGGGGGGGGGGGGGGGGGGGGGGGGGGGGGGGGGGGGGGGGGGGGGGGGGGGGGGGGGFGGGGGG@FGGGGGGGGGGGGGGFGFGGGGGFGGGFFGGGGFFFFFFFGFFFFFGB?FFAFFGGFFFFBBDFFFFFBFF><?
@M06628:26:000000000-CRM2J:1:1102:25124:6349 1:N:0:137
TACGGAGGGTCCGAGCGTTAATCGGAATTACTGGGCGTAAAGCGCACGCAGGCGGGTTAGTAAGCTAGATGTGAAAGCCCTGGGCTCAACCTGGGAATTGCATTTAGTACTGCCAGGCTTGAGTTCTGGAGAGGGGAGTGGAATTCCACGTGTAGCGGTGAAATGCGTAGATATCTGGAGGAACATCAGTGGCGAAGGCGACTCCCTGGCCCGTTACTGACGCTGAGGTGCGAAAGTGTGGGTAGCGAACAGGATTAGATACCCTGGTAGTCCACACCGTAA
+
EFFGCFEFC@DFEEFEGGD,6CFFEEEEFGGGGGCGFGGGCFCEGCFE7+@FCGG@FF+AA?FA,,8AB,EBF@<E9<FEEFFFCGFFC8FB=AFDC=FGG,EFF<B8BFAG,,@CFGG,C<CFE,,,7@F:<:*>@FGGGCGFF@@,,=FFFCF,FCFEGFGFCFGEDEEGGF>+BEFGGGGGG<CFGGGGEGDCEGCE)>ED6CFFG5**:12:5CDFFEGE*)*9FCFBC5/9>*:>DE62<?6DGDEFFF*:7?<AF@C?@BFBFFF<5<>FBEF8::
@M06628:26:000000000-CRM2J:1:1102:27853:6375 1:N:0:137
TACGGAGGGTGCAAGCGTTACTCGGAATCACTGGGCGTAAAGAGCGTGTAGGCGGGTTTGTAAGTTTGAAGTGAAATCCAATGGCTCAACCATTGAACTGCTTTGAAAACTGCTTACCTAGAATATGGGAGAGGTAGATGGAATTTCTGGTGTAGGGGTAAAATCCGTAGAGATCAGAAGGAATACCGATTGCGAAGGCGATCTACTGGAACATTATTGACGCTGAGACGCGAAAGCGTGGGGAGCAAACAGGATTAGATACCCTGGTAGTCCACGCCCTAA
+
GGGGGGGGGGGGGGGGGGGGGGGGGGGGGGGGGGGGGGGGGGGGGGGGGGGGGGGGGGGGGGGGGGGGGGGGGGGGGGGGGGGGGFGGGGGGGGGGGGGGGGGGGGGGGGGGFGGGGGGGGGGGGGGGGFEGGGFGGGGGGGGGGGGGGGGGGGGGGGGGGGGGGGGGGGGGGGGGGDGGGGFGGCEEGGGGGGGGGGGGEGGGGGGGGFGGGGGGGFGCFGGFGFGGGGGFGGGFFGCDD>BBBBBFG4@F?FGFFFFFGFE?=:F:<ADF25<EBF9BFF
@M06628:26:000000000-CRM2J:1:1102:25118:6379 1:N:0:137
TACGGAGGGTCCGAGCGTTAATCGGAATTACTGGGCGTAAAGCGCACGCAGGCGGTTTGTTAAGCTAGATGTGAAAGCCCTGGGCTCAACCTGGGAATTGCATTTAGAACTGGCAGGCTAGAGTTTTGGAGAGGGGAGTGGAATTCCAGGTGTAGCGGTGAAATGCGTAGATATCTGGAGGAACATCATTGGCGAAGGCGACTCCCTGGTCAGTTACTGACGCTCATGTGCGAAAGCGTGGGTAGCGAACAGGATTAGATACCCTGGTAGCCCACACCGTAA
+
GGGGGGGGGFFGDCEGGCGEGGG,F@FGFGGGFFGGCGGGGGGGGEGGGGGEGGGEC+BEFCFGFFGGCFDGDFGAEGGGGFGGGGGGGCF@CFGDCFGGFFF,C<CBC?D9=F8FCFG<FF3,@CFCG,:,@C:FF:FF79<FFGDCFDFG,;,;CC<CFFG2CFEGD5*?F<+>9?98?7+2=F7++53>3*13*2AED<5722<6:30*:9+0:>+<0;C)*.02*<+8C=/(()175>>)()-71))).)2<>))-27+:*235A6).(.-.(73,(-
@M06628:26:000000000-CRM2J:1:1102:6371:6461 1:N:0:137
TACGAGGGGTGCAAGCGTTAATCGGAATTACTGGGCGTAAAGCGTGCGTAGGTGGTTTGTTAAGCAAGATGTGAAAGCCCCGGGCTCAACCTGGGAACTGCATTTTGAACTGGCAAACTAGAGTATTGTAGAGGGTAGTGGAATTTCCAGTGTAGCGGTGAAATGCGTAGAGATTGGAAGGAACATCAGTGGCGAAGGCGGCTACCTGGACAAATACTGACACTGAGGCACGAAAGCGTGGGGAGCAAACAGGATTAGATACCCTGGTAGTCCACGCCGTAA
+
GGGG9FFGGGGGGGGGGGGEEGGGGGGGGGGGGGGGGGGGGGDGGCGGGGGGFEFGCF:FFGGGFCFCBFGGAFGGGF84?FCFGGFGGGGGFFGGFFAFGGGFFGGGGGGEFEDDGGG9FFGGEGGEGEFGGGDFGGGGGGGGGGDEBEFGGGGGGGGGGGGGGDGGGGG?FGFCCFFGGGGAFFGGFGCFEEGGGD@EBGEGGCDFF6FC*CFGGDF?FGFFG4FDFG5@EGG>BGGGGFF?60(.>>FF?@G>3<AFG=CFFB>BA<AFAD?)753>66
@M06628:26:000000000-CRM2J:1:1102:8920:6515 1:N:0:137
TACGAGGGGTGCAAGCGTTAATCGGAATTACTGGGCGTAAAGCGTGCGTAGGTGGTTTGTTAAGCAAGATGTGAAAGCCCCGGGCTCAACCTGGGAACTGCATTTTGAACTGGCAAACTAGAGTATTGTAGAGGGTAGTGGAATTTCCAGTGTAGCGGTGAAATGCGTAGAGATTGGAAGGAACATCAGTGGCGAAGGCGGCTACCTGGACAAATACTGACACTGAGGCACGAAAGCGTGGGGAGCAAACAGGATTAGATACCCTGGTAGTCCACGCCGTAA
+
GGGG9CGGGGGGGGGGGGGGGFGGGGGGGGGGGGGGGGGGGGGGGGDGGGGGGGG?FAFFGGGGF<F=,EFG9FFGFGEDFGDFGGFGGGFGFGGGGGGGGGGGDGGGGGGF8FFFGGGGGGGGGGFGGGGGGGGGGECFGGGGGGGGGGGGGGGGGGGGGGGGGGGGGGGGGGGGGFGFGGGGGGGDCGGGGGGGGGGGB<EGGGGGGCF*CFFGGGGGGFGFFFGC5EGFGGGFF)/><D6?FFFFGFFFFFGF7BAFFFGG=2FFFFFFF427>FFFFB
@M06628:26:000000000-CRM2J:1:1102:26988:6532 1:N:0:137
TACGGAGGGGGTTAGCGTTGTTCGGAATTACTGGGCGTAAAGCGTACGTAGGCGGATTGGAAAGTTGGGGGTGAAATCCCAGGGCTCAACCCTGGAACTGCCTCCAAAACTATCAGTCTAGAGTTCGAGAGAGGTGAGTGGAATTCCAAGTGTAGAGGTGAAATTCGTAGATATTTGGAGGAACACCAGTGGCGAAGGCGGCTCACTGGCTCGATACTGACGCTGAGGTACGAAAGTGTGGGGAGCAAACAGGATTAGATACCCTGGTATTCCACACCGTAA
+
GGGGGGGGGDG@@FGGGGGGBFFGGCGGFGFAFGGGGGGGGGGGGGGGGGFGGGGCGFGG<FFGF<,BFGGGGFFGGGGGFGFGDDGGCFC@CFFG@=FEGFFCF8DGGGGGGAFFFFGGCFGFC9FB:BCFCE,D@CFGGFGGGGDFGGGG@;BGGGGGGGGGGG720=C;FFF;+++<?FFFGG78CEGDEG78::=?73:CGGGF6F7DGCCF=7<ED*/77@GG0CC>=A5;4>?FDEF<0(4)65470)252><)29::62>7)))-6669()48??
@M06628:26:000000000-CRM2J:1:1102:18407:6592 1:N:0:137
TACGGAGGGTCCGAGCGTTATCCGGAATCATTGGGTTTAAAGGGTCCGCAGGCGGTCGATTAAGTCAGAGGTGAAATCCCATAGCTCAACTATGGAACTGCCTTTGATACTGGTTGACTTGAGTCATATGGAAGTAGATAGAATGTGTAGTGTAGCGGTGAAATGCATAGATATTACACAGAATACCGATTGCGAAGGCAGTCTACTACGTATGTACTGACGTTCATGGACGAAAGCGTGGGGAGCGAACAGGATTAGATACCCTGGTAGTCCACGCCGTAA
+
GGGGGGGGGGGGGGGGGGGGGGGGGGGGGGGGGGGGGGGGGGGGGGGGGGGGGGGGGGGGGGGGGGGGGGGGGGGGGGGGGGEGGGGGGGGGGGGGGGGGGGGGGGGGGGGGGGGGGGGGGGGGGGGGGGGGFGGGGGEFFGGGGGGGGGGGGGGGGGGGCGGGGGGGGGGGGGGFFFGGGGGGGGGGGGGGGGGGGGGGBDGFCGGGGEGFGGGFGGG?FG/<FFGGGGDBGGGFFGGGGFFB>>6@DFFFFFGFFFFAGFGGFFFBFBBADFFFFFF>FF
@M06628:26:000000000-CRM2J:1:1102:19667:6665 1:N:0:137
TACGGAGGGGGTTAGCGTTGTTCGGAATTACTGGGCGTAAAGCGCACGTAGGCGGATCAGAAAGTATAGGGTGAAATCCCAGGGCTCAACCCTGGAACTGCCTTGTAAACTCCTGGTCTTGAGTTCGAGAGAGGTGAGTGGAATTCCGAGTGTAGAGGTGAAATTCGTAGATATTCGGAGGAACACCAGTGGCGAAGGCGGCTCACTGGCTCGATACTGACGCTGAGGTGCGAAAGTGTGGGGAGCAAACAGGATTAGATACCCTGGTAGTCCACACCGTAA
+
GGGGGGGGDEGGGGGGGGGGGGGGGGGGGGGGGGGFGGGGGGGGGGGGGGGGGGGFGGGGDGGFGCGGFGGGGGGGGGGGGGFGGGGGGGGDGGGFGFGGGFGGGGGFGGFGGGGGGGGFGGGGGGGGGGEGFGGGGGGGGGGGGGGG8E>FGGGGGGGGF9CGGGGGGGDGGGGGGCCEEGGFEGGGGGGGEEEGGGGGFGGGGGGGG*9CEGGGGGGGGGGFGFGGFCGDGGG>FFFFGFFFFF?4C>FF?>74>BFFGF8@F:>?F>A>BBF@BB6::?
@M06628:26:000000000-CRM2J:1:1102:27959:6741 1:N:0:137
TACGAGGGGTGCAAGCGTTAATCGGAATTACTGGGCGTAAAGCGTGCGTAGGTGGTTTGTTAAGCAAGATGTGAAAGCCCCGGGCTCAACCTGGGAACTGCATTTTGAACTGGCAAACTAGAGTATTGTAGAGGGTAGTGGAATTTCCAGTGTAGCGGTGAAATGCGTAGAGATTGGAAGGAACATCAGTGGCGAAGGCGGCTACCTGGACAAATACTGACACTGAGGCACGAAAGCGTGGGGAGCAAACAGGATTAGATACCCTGGTAGTCCACGCCGTAA
+
GGGGFGGGGGGGGGGGGFGGGGGGGGGGGGGGGGGGGGGGGGGGGGGGGGGGGGGGGGGGGGGGGGGGGGGGGGGGGGGGGGGGGGGGGGGGGGGGGGGGGGGFGGGGGGGGGGGGGGGGGGGGGGGGGGGGFGGFGGGGGGGGGGGGGGGGGGGGGGGGGGGGGGGGGGGGGEGGGGGGGGGGGGGGGGGFGGEGGEGGFGGGFGGGGGGGGFGGGGFF6EGFFFGGGGGFGGGFFDGGG3>F>FF?GFFFFFGFF>FFGFFGF?FFABA2>>)<;FF>F?
@M06628:26:000000000-CRM2J:1:1102:21378:7107 1:N:0:137
TACGGAGGGTCCGAGCGTTAATCGGAATTACTGGGCGTAAAGCGCACGCAGGCGGTTTGTTAAGCTAAATGTGAAAGCCCTGGGCTCAACCTGGGAATTGCATTTAGAACTGGCAGGCTAGAGTTTTGGAGAGGGGAGTGGAATTCCAGGTGTAGCGGTGAAATGCGTAGATATCTGGAGGAACATCAGTGGCGAAGGCGACTCCCTGGGCAGTAACTGACGCTCAGGTGCGAAAGTGTGGGTAGCGAACGGGATTAGATACCCTGGTAGTCCACACCGTAA
+
FGGGEG::FGFGGGDGGGGGDGGGGGGGDGGGGGGGGGGGGGFG@GGGDGGGGGGGGGGEGGGG9,E,CFGGGGGG<,FGB<BFGGGGGGE8FFGFGGGGG9FGGAAGGGGGGFGGGGGGGGGG<FGEEGG,FG@F@F>EGGGGGF9DDGGGCFGGGGGGGGGGGGGGDGGGGGGD<FGGGGGGG@G7CBFGGGGGGGGG3D5CFGGGG5**1:CEGGGDGEG>*>59C035CGGF)02?GE9AF>BEGF)>:BC<??A4:7CF=:FFA><>B9))474?BF
@M06628:26:000000000-CRM2J:1:1102:14623:7108 1:N:0:137
TACAGAGGGTGCAAGCGTTAATCGGAATTACTGGGCGTAAAGCGCGCGTAGGTGGTTTGTTAAGTCGGATGTGAAAGCCCAGGGCTCAACCTTGGAATTGCACCCGATACTGGCAGGCTAGAGTACGATAGAGGAGTGTGGAATTTCCTGTGTAGCGGTGAAATGCGTAGATATAGGAAGGAACATCAGTGGCGAAGGCGACACTCTGGATTGATACTGACACTGAGGTGCGAAAGCGTGGGGAGCAAACAGGATTAGATACCCTGGTAGTCCACGCCGTAA
+
GGGGGGGGGGGGGGGGGGGGGGGGGGGGGGGGGGGGGGGGGGGGGGGGGGGGGGGGGFGGGGGGGGGGGGGGGGGGGGGGGGGGGGGGGGGGGGGGGGGGGAE8FGGGGGGGGFDCGGGGGGGGDGGGGGGGGG<FFGGGGGGGGEGGGGGGGGGGGGGGGGGGGGGGGGGGGFGDC<CGGGGGGGGGGGGGGGGGGGGGEGCGCEGGGGG>CGGFGFGCG?FFGFGGGGGFGGGF0DDGDFFFFFFFGFF@?FGFBFFFGFGGF?FFFFFFAFFB;5>>6:
@M06628:26:000000000-CRM2J:1:1102:8614:7254 1:N:0:137
TACGAGGGGTGCAAGCGTTAATCGGAATTACTGGGCGTAAAGCGTGCGTAGGTGGTTTGTTAAGCAAGATGTGAAAGCCCCGGGCTCAACCTGGGAACTGCATTTTGAACTGGCAAACTAGAGTATTGTAGAGGGTAGTGGAATTTCCAGTGTAGCGGTGAAATGCGTAGAGATTGGAAGGAACATCAGTGGCGAAGGCGGCTACCTGGACAAATACTGACACTGAGGCACGAAAGCGTGGGGAGCAAACAGGATTAGATACCCTGGTAGTCCACGCCGTAA
+
GGGGGGGGGGGGGGGGGGGGGGGGGGGGGGGGGGGGGGGGGGGGGGGGGGGGFGGFGGGGGGGGGGGGGGGGGGGGGGGGGGGGGGGGGGGGGGGGGGGGGGGGGGGGGGGGGGGGGGGGGGGGGGGGGGGGGGGGGGGGGGGGGGGGGGGGGGGGGGGGGGGGGGGGGGGGGGGGGFGGGGGGGGGGGGGGGGGGGGGGFGGGGGGGGGGGGGGGGGGGGEFFGFGGGGGFGGGFFGGGGFFFFFFFGFFFFFGF??<AFFGGFBFFFFFFBFFFFFFFFF
@M06628:26:000000000-CRM2J:1:1102:9548:7290 1:N:0:137
TACGGAGGGTCCGAGCGTTAATCGGAATTACTGGGCGTAAAGCGCACGCAGGCGGTTTGTTAAGCTAGATGTGAAAGCCCTGGGCTCAACCTGGGAATTGCATTTAGAACTGGCAGGCTAGAGTTTTGGAGAGGGGAGTGGAATTCCAGGTGTAGCGGTGAAATGCGTAGATATCTGGAGGAACATCAGTGGCGAAGGCGACTCCCTGGTCAGTAACTGACGCTCATGTGCGAAAGTGTGGGTAGCGAACAGGATTAGATACCCTGGTAGTCCACACCGTAA
+
GGGGGGGGGGGGGGGGGFGGFGGGGGGGGGGGGGGGGGGGGGGGGGGGGGGGGGGCFEGGGGGGGGGGGGGGGGGGGGGGGFGFGGGGGGGGGGGGGGGGGGGGGFGGGGGGGGGEGGGGGFG@@BFGGGGGGGGGGGGFGGDFFFGGGGGFFCGGGGGGGGGGGGGGGGGGGGFGGGGGGGGGGGGGGGGFGGGGGGGGFGGCFGGCDGCGGGFGGGGGGGG><EGGGGGFGGGF<FGGGFFFF>FFGFFFFFFF7<DACFFFF:7>DBDAA:?FBBBBFB
@M06628:26:000000000-CRM2J:1:1102:10179:7413 1:N:0:137
TACGGAGGGTGCAAGCGTTACTCGGAATCACTGGGCGTAAAGAGCGTGTAGGCGGGTTTGTAAGTTTGAAGTGAAATCCAATGGCTCAACCATTGAACTGCTTTGAAAACTGCTTACCTAGAATATGGGAGAGGTAGATGGAATTTCTGGTGTAGGGGTAAAATCCGTAGAGATCAGAAGGAATACCGATTGCGAAGGCGATCTACTGGAACATTATTGACGCTGAGACGCGAAAGCGTGGGGAGCAAACAGGATTAGATACCCTGGTAGTCCACGCCCTAA
+
GGGGGGGGGGGGGGGGGGGGGGGGGGGGGGGGGGGGGGGGGGGGGGGGGGGGGGGGGGGGGGGGGGGGFFGGGGGGGGGGGGGGGGGGGGGGGGGGGGGGGGGGGGGGGGGGGGGGGGGGGGGGFGGGGGGGGGGGGGGGGGGGGGGGGGGGGGGGGGGDCGGGGGGGGGGGGGGGGGGGGGGGGGGGGGGGGGGGGGGGFGGGGGGGGGGGGGGGGGGGGGGFGFGGGGGFGGGF0CDDGFFFFBFFGFFFFFFA?DBBGFGGF<@FFFFDAA>EFF;>::
@M06628:26:000000000-CRM2J:1:1102:10169:7428 1:N:0:137
TACGGAGGGTGCAAGCGTTACTCGGAATCACTGGGCGTAAAGAGCGTGTAGGCGGGTTTGTAAGTTTGAAGTGAAATCCAATGGCTCAACCATTGAACTGCTTTGAAAACTGCTTACCTAGAATATGGGAGAGGTAGATGGAATTTCTGGTGTAGGGGTAAAATCCGTAGAGATCAGAAGGAAGACCGATTGCGAAGGCGATCTACTGGAACATTATTGACGCTGAGACGCGAAAGCGTGGGGAGCAAACAGGATTAGATACCCTGGTAGTCCACGCCCTAA
+
GFGFGGECGFCGFDGGGFGGGGGCGGGGGGGGGGGGGGGCFGFFGGGGGGGGGGFG@FEFGGFFCECF9EFGGFCDGFFF8EFACGGGGGGG=CBFGGCGGGGGGGGFGG=FFGFFFGGBD9FFCFGGCEEEGGGF9<FAFFCGGFGGDA3<:,E9F>3<3,@FGGGBFEEG9F?EFBFFFFG,=FFGGEE8CEEEGGGEED:4@E7+<?DGEF+AE>EEDEGFGFGGGCEF*8)9?GG<D>>?>F047<F@6)0:<).5C@FFFBF:<><A49?EBFB9B?
@M06628:26:000000000-CRM2J:1:1102:12200:7497 1:N:0:137
TACGGAGGGGGTTAGCGTTGTTCGGAATTACTGGGCGTAAAGCGTACGTAGGCGGATTGGAAAGTTGGGGGTGAAATCCCAGGGCTCAACCCTGGAACTGCCTCCAAAACTATCAGTCTAGAGTTCGAGAGAGGTGAGTGGAATTCCAAGTGTAGAGGTGAAATTCGTAGATATTTGGAGGAACACCAGTGGCGAAGGCGGCTCACTGGCTCGATACTGACGCTGAGGTACGAAAGTGTGGGGAGCAAACAGGATTAGATACCCTGGTAGTCCACACCGTAA
+
GGGGGGGGGGGGGGGGGGGGGGGGGGGGGGGGGGGGGGGGGGGGGGGGGGGGGGGGGGGGCGGGGGGGGGGGGGGGGGGGGGGGGGGGGGGGGGGGGGGGGGGGGGGGGGGGGGGGGGGGGGGFFGGGGGGGGGGGGGGGGGGGGGGGGGGGGFGFGGGGGGGGGGGGFGEGGGGGGGGGGGGGGGGGGGGGGGGGGGFGFGGGGGGGGGGGGGGGGGGGGGGFGEGGGGGFGGG>AGGGGDFFBFFFGFFFFFGBBFFFGFGGFFFFFFBAADFFFFFFFF
@M06628:26:000000000-CRM2J:1:1102:15953:7511 1:N:0:137
TACGGAGGGTCCGAGCGTTATCCGGAATCATTGGGTTTAAAGGGTCCGCAGGCGGACGATTAAGTCAGAGGTGAAATCCCATAGCTCAGCTATGGAACTGCCTTTGATACTGGTTGACTTGAGTCATATGGAAGTAGATAGAATGTGTAGTGTAGCGGTGAAATGCATAGATATTACACAGAATACCGATTGCGAAGGCAGTCTACTACGTATGTACTGACGCTCATGGACGAAAGCGTGGGGAGCGAACAGGATTAGATACCCTGGTAGTCCACGCCGTAA
+
GGGGEGGGGGCGGGGGGGGG<<FGGGGGFG<FGGG,6BFGGG9FG@FGGGGGGGG+484CGGGGFEGGGGGGGGGGGGGG,,4EFG9C=F<?FFGGGEDFGFGGGA,8DFGGGC=F<FGAFGGGCF<@BEGG9F>,E,E,>FGGD@BF,EGGGGGGCGGGGGGGGG;FGGGGGG@C,2;<CGG9FGGCCGCGGEGGGGGGFCGG7EGCCECD::<CFGGGGGGFGFGG4FF>GGGF?GGGGF0<BF>FGFFFFFFA7BFFGFGGFFFFFFFFFFFFFF;9??
@M06628:26:000000000-CRM2J:1:1102:16803:7567 1:N:0:137
TACGGAGGGGGTTAGCGTTGTTCGGAATTACTGGGCGTAAAGCGCACGTAGGCGGATCAGAAAGTATAGGGTGAAATCCCAGGGCTCAACCCTGGAACTGCCTTGTAAACTCCTGGTCTTGAGTTCGAGAGAGGTGAGTGGAATTCCGAGTGTAGAGGTGAAATTCGTAGATATTCGGAGGAACACCAGTGGCGAAGGCGGCTCACTGGCTCGATACTGACGCTGAGGTGCGAAAGTGTGGGGAGCAAACAGGATTAGATACCCTGGTAGTCCACACCGTAA
+
GGGGGGGGGGGFGGGGGGGGGGGGGGGGGGGGGGGGGGGGGGGGGGGGGGGGGGGGGGGGGGGGGGGGGGGGGGGGGGGGGGGGGGGGGGGGGGGGGGGGGGGGGGGGGGGGGGGGGGGGGGGGGGGGGGGGGGGGGGGGGGGGGGGGGGGGGGGGGGGGGGGGGGGGGGGGGGGGGGGGGGGGGGGGGGGGGGGGGGGGFGGGGGGEFGGGGGGGGGGGGEGEDFGGGGGFGGGFFGGGGFFFFFF:FFFFFFFA??A2?FFFFBFFFFDFFFFFFFF?BF
@M06628:26:000000000-CRM2J:1:1102:22960:7598 1:N:0:137
TACGAGGGGTGCAAGCGTTAATCGGAATTACTGGGCGTAAAGCGTGCGTAGGTGGTTTGTTAAGCAAGATGTGAAAGCCCCGGGCTCAACCTGGGAACTGCATTTTGAACTGGCAAACTAGAGTATTGTAGAGGGTAGTGGAATTTCCAGTGTAGCGGTGAAATGCGTAGAGATTGGAAGGAACATCAGTGGCGAAGGCGGCTACCTGGACAAATACTGACACTGAGGCACGAAAGCGTGGGGAGCAAACAGGATTAGATACCCTGGTAGTCCACGCCGTAA
+
GGGGGGGGGGGGGGGGGGGGGGGGGGGGGGGGGGGGGGGGGGGGGGGGFGGGGGGGGGGGGGGGGGGGGGGGGGGGGGGGGGGGGGGGGGGGGGGGGGGGGGGGGGGGGGGGGGGGGGGGGGGGGGGGGGGGGGGGGGGGFGGGGGGGGGGGGGGGGGGGGGGGGFGGGGGGGGGGGGGGGGGGGGGGGGGGGGGGGGGGFGGGGGGGGFGGGGGFGGFFF9FFGFG3DGGFGGG>BGGGGFF:>FBFGFFFBFCBBFFFGFGFF:F?DFAFFFFF1394:?
@M06628:26:000000000-CRM2J:1:1102:24065:7654 1:N:0:137
TACGGAGGGTCCGAGCGTTAATCGGAATTACTGGGCGTAAAGCGCACGCAGGCGGTTTGTTAAGCTAGATGTGAAAGCCCTGGGCTCAATCTGGGAATTGCATTTAGAACTGGCAGGCTAGAGTTTTGGAGAGGGGAGTGGAATTCCAGGTGTAGCGGTGAAATGCGTAGATATCTGGAGGAACATCAGTGGCGAAGGCGACTCCCTGGTCAGTAACTGACGCTCATGTGCGAAAGTGTGGGTAGCGAACAGGATTAGATACCCTGGTAGTCCACACCGTAA
+
GGGGGGGGGGGGGGEGGFF@CGGGGEGFFEFGFCGGGGEFFGFFFCFGG@FGGGGFB:=?AFFGCFGGC<FFFFC<FFGGFEEFFG@=EFGGGGGFFGGGF9FGFGGFGGGGGGGGGG<=FCFD<DF@:FFBBFGGCGGGEFGCCGG9DG<FGFGGGGGFGGFFGGGGGGEGGGGGGGGGGGGGGGGGGGGGEGGGGGGGFGGGGGGFGFGGFGFGGGGCGEGFGFGGGDFBEEG>DGCFGFFFFFFFGFFFFFGB2>D9:6CGF?F?AFFFBF>F<E;?6?
@M06628:26:000000000-CRM2J:1:1102:7168:7703 1:N:0:137
TACGAGGGGTGCAAGCGTTAATCGGAATTACTGGGCGTAAAGCGTGCGTAGGCGGTTTGTTAAGCAAGATGTGAAAGCCCCGGGCTCAACCTGGGAACTGCATTTTGAACTGGCAGGCTAGAATCTTGTAGAGGGTAGTGGAATTTCCAGTGTAGCGGTGAAATGCGTAGAGATTGGAAGGAACATCAGTGGCGAAGGCGGCTACCTGGACAAAGATTGACGCTGAGGCACGAAAGCGTGGGGAGCAAACAGGATTAGATACCCTGGTAGTCCACGCCGTAA
+
FGGGDCF::FFGGDFGGBFGGGGGGGEGGGFDFC8FEFGCFGGGEEEEFGGGGDECCGGGGGGGGFFFAEEFGGGGGGDCGGGGGCEFGGGGGGGGGGGGGFG<FFFG<8FGFGGGGCF<D@>CF@FCGFF9CFGEGGGGGDFGGGGCEGC<FBEGGGGDCGGGFFB=5=C?CCGGF9ACEGGGGGGGFEB9CCEGCCFG3DGGGGGF56CFGF?6?CF6CEDEGBFFDCFBE=D>BDDGD:>(3((0947??FDAFDFFFFGGFF>>AFFF4<<<6@9;?B
@M06628:26:000000000-CRM2J:1:1102:13591:7728 1:N:0:137
TACGGAGGGTGCGAGCGTTAATCGGAATTACTGGGCGTAAAGCGCACGCAGGCGGTTTGTTAAGCTAGATGTGAAAGCCCCGAGCTCAACTTGGGATGGTCATTTAGAACTGGCAGACTAGGGTCTTGGAGAGGGGAGTGGAATTCCAGGTGTAGCGGTGAAATGCGTAGATATCTGGGGAACATCAGTGGCGAAGGCGACTCCCTGGCCAAAGACTGACGCTCATGTGCGAAAGTGTGGGTAGCGAACAGGATTAGATACCCTGGTAGTCCACACCGTAAA
+
GGGGGGGGGGGGGGGGGGGGFGGGGGGGGGGGGGGGGGGGGGGGGGGGGGGGGGGGGGGGGGGGGGGGGGGGGGGGGGGGGGGGGGGGGGGGGGGGGGGGGGGGGGGGGGGGGGGGGGGGGGGFGGFGGGGGGGGGGGGGGGGGGGGGGGGGGGGGGGGGGGGGGGGGGGGGGGGGGGGGGGGGGGGGGGGGGGGGGFGDFGGGGGGEGGGGGGGGGGGFCEDEGFGGGGGFGGGA<GGGGFFF?FFB<>?FFFGFF<DBGFGA::F>AFBF<?:E?FFBF?
@M06628:26:000000000-CRM2J:1:1102:26804:7814 1:N:0:137
TACGGAGGGTCCGAGCGTTAATCGGAATTACTGGGCGTAAAGCGCACGCAGGCGGTTTGTTAAGCTAGATGTGAAAGCCCTGGGCTCAACCTGGGAATTGCATTTAGAACTGGCAGGCTAGAGTTTTGGAGAGGGGAGTGGAATTCCAGGTGTAGCGGTGAAATGCGTAGATATCTGGAGGAACATCAGTGGCGAAGGCGACTCCCTGGTCAGTAACTGACGCTCATGTGCGAAAGTGTGGGTAGCGAACAGGATTAGATACCCTGGTAGTCCACACCGTAA
+
GGGGGDEEGGGGGGGGGGGGGGGGGGGGGGGGGGGGGGCFFGGGGGGGGFDGGGGFEDEGEFGGGGFGGGGGGGGGFCGFFGGGGGGGGFGGGGGEFFGGGGGGGGGGGGGGGFGGGGFFGFGGFGFGGGGC@EEGGGGGGAFGGGGGGGGGGGGGGGGEGGGGGGGEDGGGGGGGGE9<EGGG@FGGCBCGDGGCECGGDCGGGGGEFEGG=:?C7>FEG=DECEFGGGG3CCC>ADFGGFFFFBFFGFFFFFF9??)6DFF:?:F?AF>BDB?FBB3:B?
@M06628:26:000000000-CRM2J:1:1102:12057:7822 1:N:0:137
TACGGAGGGTGCGAGCGTTAATCGGAATTACTGGGCGTAAAGCGCACGCAGGCGGTTTGTTAAGCTAGATGTGAAAGCCCCGGGCTCAACCTGGGACGGTCATTTAGAACTGGCAGACTAGAGTCTTGGAGAGGGGAGTGGAATTCCAGGTGTAGCGGTGAAATGCGTAGATATCTGGAGGAACATCAGTGGCGAAGGCGACTCCCTGGCCAAAGACTGACGCTCATGTGCGAAAGTGTGGGTAGCGAACAGGATTAGATACCCTGGTAGTCCACACCGTAA
+
GGGGGGGGGGGGGGGGGGGGFGGGGGGGGGGGGGGGGGGGGGGGGGGGGGGGGGGCFGGGGGGGGGGGGGGGGGGGGGGGGGGGGGGGGGGGGGGGGGGGGGGGGGGGGGGGGGGGGGGGGGGGGGGGGFGGGGGGGGGGGGGGGGGGGGGGGGGGGGGGGGGGGGGGGGGGGGGGGGGGGGGGGGGGGGGGGGGGGGGGEGGGGGGGGGGGGGFFGGGGGGGFGFGGGGGFGGGFFGGGGEFFFFFFGFFFF@GFFFFFGFGGFBFFBBFF46>@?FFFFB
@M06628:26:000000000-CRM2J:1:1102:10521:7865 1:N:0:137
TACGGAGGGTCCGAGCGTTAATCGGAATTACTGGGCGTAAAGCGCACGCAGGCGGTTTGTTAAGCTAGATGTGAAAGCCCTGGGCTCAACCTGGGAATTGCATTTAGAACTGGCAGGCTAGAGTTTTGGAGAGGGGAGTGGAATTCCAGGTGTAGCGGTGAAATGCGTAGATATCTGGAGGAACATCAGTGGCGAAGGCGACTCCCTGGTCAGTAACTGACGCTCATGTGCGAAAGTGTGGGTAGCGAACAGGATTAGATACCCTGGTAGTCCACACCGTAA
+
GGGGGGGGGGGGGEGGGFGEFFGGGGGGGGGGGGGGGGGGGFGGGGGGGGGGGGGGGGGGGGGGGGGGGGGGGGGGGFGGGGGGGGGGGGGGFGGGGGGGGGGGGGGGGGGGGGGGGGGFGBFFFFFFEGGCEGGGGGGGGGGGGGGGGGGGGCFGGGG>FGGGGGGGDGGGGGGGGCFGGGGGGGGGGGGFGGGGGGGGFD5DGGGCGEFGGGGGGGGGGGGFDD?D>?EEGGGBFFDGGB9F?DFFGFFFFFFD??FFFFFGFFFBBFFF6<FFFFFFFB
@M06628:26:000000000-CRM2J:1:1102:27014:7901 1:N:0:137
TACGAGGGGTGCAAGCGTTAATCGGAATTACTGGGCGTAAAGCGTGCGTAGGTGGTTTGTTAAGCAAGATGTGAAAGCCCCGGGCTCAACCTGGGAACTGCATTTTGAACTGGCAAACTAGAGTATTGTAGAGGGTAGTGGAATTTCCAGTGTAGCGGTGAAATGCGTAGAGATTGGAAGGAACATCAGTGGCGAAGGCGGCTACCTGGACAAATACTGACACTGAGGCACGAAAGCGTGGGGAGCAAACAGGATTAGATACCCTGGTAGTCCACGCCGTAA
+
GGGGGGGGGGGGGGGGGEFGGGGGGGGGGGGGGGGGGGGGGGGGGGGGGGGGGGGGGGGGGGGGGGGGGGGGGGGGGGGGGGGGGGGGGGGGGGGGGGGGGGGGGGGGGGGGGGGGGGGGGGGGGGGGGGGGGGGGGGGGGGGGGGGGGGGGGAFGGGGGGGGGFGGGGGGGGGGGFGGGGGGGGGGGGFGGGGGGGGGGFGGGGGGGGGGFGGGGGGGGGGGFDFGGGGGFGGGFBDDGGFF?>FFFG5:@?>7>FFAACFGCF:88ABFFAF2B>FB1:?
@M06628:26:000000000-CRM2J:1:1102:13789:7983 1:N:0:137
TACGGAGGGGGTTAGCGTTGTTCGGAATTACTGGGCGTAAAGCGTACGTAGGCGGATTGGAAAGTTGGGGGTGAAATCCCAGGGCTCAACCCTGGAACTGCCTCCAAAACTATCAGTCTAGAGTTCGAGAGAGGTGAGTGGAATTCCAAGTGTAGAGGTGAAATTCGTAGATATTTGGAGGAACACCAGTGGCGAAGGCGGCTCACTGGCTCGATACTGACGCTGAGGTACGAAAGTGTGGGGAGCAAACAGGATTAGATACCCTGGTAGTCCACACCGTAA
+
GGGGGGGGGGGFGGGGGGGGGGGGGGGGGGGGGGGGGGGGGGGGGGGGGGGGGGGGGGGGFGGGGGDGGGGGGGGGGGGGGGGGGGGGGGGGGGGGGGGGGGGGGGGGGGGGGGGGGGGGGGGGGGGGGGGGGGGGGGGGGGGGGGGEGGGGGFGGGGGGGGGGGGGFGGGGGGGGGGGGGGGGGGGGGGGGGGGGGGGGFGGDFGGGGGGGGGGGGGGGGEGFGDGGFFFEGGD>F>FGGFB<B>FFGFFF6@FFF?45:FGGFF3?FFFB6:76:>>FFF
@M06628:26:000000000-CRM2J:1:1102:26714:8274 1:N:0:137
TACGGAGGGTGCAAGCGTTACTCGGAATCACTGGGCGTAAAGAGCGTGTAGGCGGGTTTGTAAGTTTGAAGTGAAATCCAATGGCTCAACCATTGAACTGCTTTGAAAACTGCTTACCTAGAATATGGGAGAGGTAGATGGAATTTCTGGTGTAGGGGTAAAATCCGTAGAGATCAGAAGGAATACCGATTGCGAAGGCGATCTACTGGAACATTATTGACGCTGAGACGCGAAAGCGTGGGGAGCAAACAGGATTAGATACCCTGGTAGTCCACGCCCTAA
+
GGGGGGGGGGGGGGGGGGGGGGGGGGGGGGGGGGGGGGGGGGGGGGGGGGGGGGGGGGGGGGGGGGGFGGGGGGGGGGGGGGGGGGGGGGGGGGGGGGGGGGGGGFGGGGGGGGGGGGGGFGGGGGGGGGEEGGGGGGGGGGGGGGGGGGFFGGGGGGGGGGGGGGGGFEGGGGGGGGGGGGGGGGGGGGGGGGGGGGGDEDGGGGGGGGGGGGGGGGFGGGD:CEGGGGGFGGG9BGGGDFF?>F?FGFF?:FFDFD9<GFGGFFFFFFFFFFBEF>;BFF
@M06628:26:000000000-CRM2J:1:1102:23790:8428 1:N:0:137
TACGGAGGGTGCGAGCGTTAATCGGAATTACTGGGCGTAAAGCGCACGCAGGCGGTTTGTTAAGCTAGATGTGAAAGCCCCGAGCTCAACTTGGGATGGTCATTTAGAACTGGCAGACTAGAGTCTTGGAGAGGGGAGTGGAATTCCAGGTGTAGCGGTGAAATGCGTAGATATCTGGAGGAACATCAGTGGCGAAGGCGACTCCCTGGCCAAAGACTGACGCTCATGTGCGAAAGTGTGGGTAGCGAACAGGATTAGATACCCTGGTAGTCCACACCGTAA
+
GGGGGGGGGGGGGGGGGGGGGGGGGGGGGGGGGGGGGGGGGGGGGGGGGGGGGGGGGGGGGGGGGGGGGGGGGGGGGGGGGGGGGGGGGGGGGGGGGGGGGGGGGGGGGGGGGGGGGGGGGGGGGGGGGGGGGGGGGGGGGGGGGGGFGGGGGGGGGGGGGGGGGGGGGGGGGGGGGFGGGGGGGGGGFGGGGGGGGGGGFGGGGGGGGGGFGFGGGGGGGGGEGFGGGGCEGGGFB>7DGFFFFFFFGFFFFFFAFFABGFFFFFFFBFFFBF?FFF>2<?
@M06628:26:000000000-CRM2J:1:1102:2886:8446 1:N:0:137
TACGGAGGGTGCAAGCGTTACTCGGAATCACTGGGCGTAAAGAGCGTGTAGGCGGGTTTGTAAGTTTGAAGTGAAATCCAATGGCTCAACCATTGAACTGCTTTGAAAACTGCTTACCTAGAATATGGGAGAGGTAGATGGAATTTCTGGTGTAGGGGTAAAATCCGTAGAGATCAGAAGGAATACCGATTGCGAAGGCGATCTACTGGAACATTATTGACGCTGAGACGCGAAAGCGTTGGGAGCAAACAGGATTAGATACCCTGGTAGTCCACGCCCTAA
+
GGGGGGGGDFFGGGGGGGGGGGGGGGGGGGGGGGGGGGEFGGFGGGGGGGGGGGGGCCEGGGGGFGGFGGGGDGGGGGGGGGGGGGGGGGGCGGGGGGGGCFGGADGGGGGGFFGCEGGGGGGGGGGGGGGGGGGGGGGGGGGGGFFFGGGGGGGGGGGGGGGGFGGGGECFEDFGFBCEFFGGGGGGGGGGGGGG5<EGACGGGGFGDGFGGFCGGFGGFGDBGFCGGGD@=G7;<DC*9:1?FF:?DFFFFFFD?B>AFF?EF<5>BFFF<A?E>)49<<
@M06628:26:000000000-CRM2J:1:1102:27943:8474 1:N:0:137
TACGGAGGGTCCGAGCGTTATCCGGAATCATTGGGTTTAAAGGGTCCGCAGGCGGTCGATTAAGTCAGAGGTGAAATCCCATAGCTCAACTATGGAACTGCCTTTGATACTGGTTGACTTGAGTCATATGGAAGTAGATAGAATGTGTAGTGTAGCGGTGAAATGCATAGATATTACACAGAATACCGATTGCGAAGGCAGCCTACTACGTATGTACTGACGCTCATGGACGAAAGCGTGGGGAGCGAACAGGATTAGATACCCTGGTAGTCCACGCCGTAA
+
GGGGGGGGGGGGGGGGGGGGGGGGGGGGGGGGGGGFGGGGGGGGGGGGGGGGGGGGGGGGGGGGGGGGGGGGGEFGGGGGGGGGGGGGGGGGGGGGGGGGGGGGGG9FFFGGGGGGGGGGGGGGGGGFGGGCFGFGFAFGGEAEFFGGFGFGGGGGGGGGGGGGGGGGGGGGGGGGFFFFFFGGGGGGGGGGCECEGGGGFGGFGGGGGGGFFGGGGGGGGGGBDBGGGGGFGGG;?GGGGFF?>FFFGFFFFFGB<?22FFG6?45:<BAAFABF9F>6?<
@M06628:26:000000000-CRM2J:1:1102:18619:8480 1:N:0:137
TACGAGGGGTGCAAGCGTTAATCGGAATTACTGGGCGTAAAGCGTGCGTAGGTGGTTTGTTAAGCAAGATGTGAAAGCCCCGGGCTCAACCTGGGAACTGCATTTTGAACTGGCAAACTAGAGTATTGTAGAGGGTAGTGGAATTTCCAGTGTAGCGGTGAAATGCGTAGAGATTGGAAGGAACATCAGTGGCGAAGGCGGCTACCTGGACAAATACTGACACTGAGGCACGAAAGCGTGGGGAGCAAACAGGATTAGATACCCTGGTAGTCCACGCCGTAA
+
FGGG@;FFGGGGFEGF:8@@CFGF:FEFGGGGFGEFEC:FDFGGCFCGGGGGFFF=CCFFFC@DGGGGFGGGGGGG<EFGGGGEFGGFFF@GEGGGGGGGGFGCGGGEGGGGGDC3@FFFGFGB,7EFGEGGGGGGDGEGCFCCFGGGGGGGGGGGGDGCG9DGGGGCCEEFFFGFFC7FEFFDFFC9EBF6;8EEGEFDBD*CCFDGCCC<CFGGGGGCC+9?FFG5<E5BEED0(9CGDEF690?4*8:?:54)2<<5CF:<*4536<<A>22@BFB9?6
@M06628:26:000000000-CRM2J:1:1102:23315:8485 1:N:0:137
TACGGAGGGTGCTAGCGTTGTTCGGAATTACTGGGCGTAAAGCGTACGTAGGCGGATAAGAAAGTTGGGGGTGAAATCTCAGGGCTCAACCCTGGAACTGCCTCCAAAACTATCAGTCTTGAGTCCTAGAGAGGTGAGCAGAATTCCAAGTGTAGAGGTGAAATTCGTAGATATTTGAAGGAACACCAATGGCGAAGGCGGCTCACTAGCACGATACTGACACTGAGGTACGAAAGTGTGGGGAGCAAACGGGATTAGATACCCTGGTAGTCCACACCGTAA
+
GGGGGGGG+86--CFGGGG:F8FEGGGG,F,EGGG86CFGGGCGG@GGGGGG9FGGG,,5,CFFG,5F4CGGGGGG98,55,AFGGGGGGG+F8+DF,BFGGG<,,B3DGG,33,,CDF,DF?F,3,,@,EG7FGG9<,,@FFG9,3,@FGGGGG9FFGGGGGG9C8EGGGGGGG,2,,,5FG,FGGG5B2CFGGGGGG5=3E3FGG++:**1*:E*?EGG+9;FF*D<FGFGGGF4FGGCEF?>F0:FF3>?FGFFFFAGF<F*(7:D<AB)4<)4D>?FF
@M06628:26:000000000-CRM2J:1:1102:23322:8502 1:N:0:137
TACGGAGGGGGTTAGCGTTGTTCGGAATTACTGGGCGTAAAGCGTACGTAGGCGGATTGGAAAGTTGGGGGTGAAATCCCAGGGCTCAACCCTGGAACTGCCTCCAAAACTATCAGTCTAGAGTTCGAGAGAGGTGAGCGGAATTCCAAGTGTAGAGGTGAAATTCGTAGATATTTGGAGGAACACCAGTGGCGAAGGCGGCTCACTGGCTCGATACTGACGCTGAGGTACGAAAGTGTGGGGAGCAAACAGGATTAGATACCCTGGTAGTCCACACCGTAA
+
GGGGGGGGGGGGGGGGGGGGGGGGGGGGGGGGGGGGGGGGGGGGGGGGGGGGGGGGGGGGFGGGGGGGGGGGGGGGGGGGGGGGGGGGGGGGGGGGGGGGGGGGGGGGGGGGGGGGGGGGGGGGGGGGGGGGGGGGGGGGGGGGGGGGGGGGGGGGGGGGGGGGGGGGGGGGGGGGGGGGGGGGGGGGGFGGGGGGGGGGFGGGGGGGGGGGGGGGGGGGGGGFGFGFGGGFGGGFFG7FGFF?F>FFGFFFF>FFF?<BGFGGFBF?FF<AFAFFFFF6?B
@M06628:26:000000000-CRM2J:1:1102:22547:8514 1:N:0:137
TACGGAGGGGGTTAGCGTTGTTCGGAATTACTGGGCGTAAAGCGCACGTAGGCGGATCAGAAAGTATAGGGTGAAATCCCAGGGCTCAACCCTGGAACTGCCTTGTAAACTCCTGGTCTTGAGTTCGAGAGAGGTGAGTGGAATTCCGAGTGTAGAGGTGAAATTCGTAGATATTCGGAGGAACACCAGTGGCGAAGGCGGCTCACTGGCTCGATACTGACGCTGAGGTGCGAAAGTGTGGGGAGCAAACAGGATTAGATACCCTGGTAGTCCACACCGTAA
+
GGGGGFGGGGGGGGGGGGGGGGGGGGGGGGGGGGGGGGGGGGGGGGGGGGGGGGGGGGGGGGGGGGGGGGGGGGGGGGGGGGGGGGGGGGGGGGGGGGGGGGGGGGGGGGGGGGGGGGGGGGGGGGGFGGGGGGGGGGGGGGGGGGGGGGGGGGGGGGGGGFGGGGGGGGGGGGGGGGGGGGGGGGGGGGGFGGGGGGGGFGGGGGGGGGGGGGGDEGGGGGGFCEGGFGGBCGG>AGGGGFFBFFFFGFFFFFGFFBFBGFGGFFF?DFDFA<<FB@B16?
@M06628:26:000000000-CRM2J:1:1102:22982:8656 1:N:0:137
TACGGAGGGTGCGAGCGTTAATCGGAATTACTGGGCGTAAAGCGCACGCAGGCGGTATGTTAAGCTAGATGTGAAAGCCCCGGGCTCAACCTGGGACGGTCATTTAGAACTGGCAGACTAGAGTCTTGGAGAGGGGAGTGGAATTCCAGGTGTAGCGGTGAAATGCGTAGATATCTGGAGGAACATCAGTGGCGAAGGCGACTCCCTGGCCAAAGACTGACGCTCATGTGCGAAAGTGTGGGTAGCGAACAGGATTAGATACCCTGGTAGTCCACACCGTAA
+
GGGGGGGGGGGGGGGGGGGGFGGGGGGGGGGGGGGGGGGGGGGGGGGGGGGGGGGGGGGGGGGGGGGGGGGGGGGGGGGGGGGGGGGGGGGGGGGGGGGGGGGGGGGGGGGGGGGGGGGGGGGGGGGGGGGGGGGGGGGGGGGGGGGGGGGGGGGGGGGGGGGGGGGGGGGGGGGFFGGGGGGGGGGGGGGGGGGGGGGGFGEGGGGGGGGGGGGGGGGGGGGFDEGGGGGFG=DBFGGGGFFBFFFFDFFFFFFFFFFFGFFGF?F?964<4>FF?@BFFF
@M06628:26:000000000-CRM2J:1:1102:3754:8775 1:N:0:137
TACGGAGGGGGTTAGCGTTGTTCGTAATTACTGGGCGTAAAGCGCACGTAGGCGGATCAGAAAGTATAGGGTGAAATCCCAGGGCTCAACCCTGGAACTGCCTTATAAACTCCTGGTCTTGAGTTCGAGAGAGGTGAGTGGAATTCCGAGTGTAGAGGTGAAATTCGTAGATATTCGGAGGAACACCAGTGGCGAAGGCGGCTCACTGGCTCGATACTGACGCTGAGGTGCGAAAGTGTGGGGAGCAAACAGGATTAGATACCCTGGTAGTCCACACCGTAA
+
GGGFEGGGEEGGGGGAFFF:FFEF,CEFGGGGGGGGE@==FFGGCFCGGCFGGGG:FFGG9E@EFCFFGAFFGF9AFFDFGFGGGFGGGFGCFGGGGGGGGFFGGGGGCGFFGGGGGGGGGGFGGGGGGFEGGGGGGFGGGGGGGFGF7BFF@;DFGGGCFGFGGGGFCGGGGGGGFGGGGGGGCFGFFFGGEGEEGGGGDGGGGGGGGF50>EGGGGG:CEC5*>FGD=GF=8<3>CFCD@B?;(8?4>FF009<B>AFGF?FF?F7AFBD4A?62.7B:?
@M06628:26:000000000-CRM2J:1:1102:3840:8924 1:N:0:137
TACGGAGGGTGCAAGCGTTACTCGGAATCACTGGGCGTAAAGAGCGTGTAGGCGGGTTTGTAAGTTTGAAGTGAAATCCAATGGCTCAACCATTGAACTGCTTTGAAAACTGCTTACCTAGAATATGGGAGAGGTAGATGGAATTTCTGGTGTAGGGGTAAAATCCGTAGAGATCAGAAGGAATACCGATTGCGAAGGCGATCTACTGGAACATTATTGACGCTGAGACGCGAAAGCGTGGGGAGCAAACAGGATTAGATACCCTGGTAGTCCACGCCCTAA
+
GGGGGGGGGGGGGGGGGGGGGGGGGGGGGGGGGGGGGGGGGGGGGGGGGGGGGGGGGGGGGGGGFFGGEGGGGGGGGGGGGGGGGGGGGGGGGGGGGGGGGGGGGGGGGGGGGGGGGGGGGGGGGGGGGGGGGGGGGGGGGGGGGGGGGGGGGGGGGGGGGGGGGGGGGGDGGGGGGGGGGGGGGGGGGGGGGGGGGGGGFGFGGGGGGGGGGGGGGGGGGGGFGFGFGGGFGGGFFGGGGFBFFFF:GFFFFFGFFFFFGFGGF:FBFFAF6ADFFF>FB:
@M06628:26:000000000-CRM2J:1:1102:5154:9022 1:N:0:137
TACAGAGGGTGCAAGCGTTAATCGGAATTACTGGGCGTAAAGCGCGCGTAGGTGGTTTGTTAAGTCGGATGTGAAAGCCCAGGGCTCAACCTTGGAATTGCACCCGATACTGGCAGGCTAGAGTACGATAGAGGAGTGTGGAATTTCCTGTGTAGCGGTGAAATGCGTAGATATAGGAAGGAACATCAGTGGCGAAGGCGACACTCTGGATTGATACTGACACTGAGGTGCGAAAGCGTGGGGAGCAAACAGGATTAGATACCCTGGTAGTCCACGCCGTAA
+
GGGGFGGGDFGGGGGGGGGGGGGG>F>FFDFGFFGGGGGGFDFGGGGGEGGGFCFCCFBFGGGGGGGDGGGGGFGGGGCFGGFEGEFGGGGFGGGGGGFDGFGGGGGGGGGGGGGGGGGGGGGGGGGGFGGDFDGGCFGEEFG@FFGGGGGGFF>DGGGGGGGFF?EECEG9B;BCCEFFEGGFEGDCGG9CEEEEEEGEDG=D4F>G6C7CFGFCC:?<+<464697F=EBGEC>?GD/5>;BF;?F*)0735D4<F24*=CFFF345).<6<<@>>>9B<
@M06628:26:000000000-CRM2J:1:1102:5135:9022 1:N:0:137
TACAGAGGGTGCAAGCGTTAATCGGAATTACTGGGCGTAAAGCGCGCGTAGGTGGTTTGTTAAGTCGGATGTGAAAGCCCAGGGCTCAACCTTGGAATTGCACCCGATACTGGCAGGCTAGAGTACGATAGAGGAGTGTGGAATTTCCTGTGTAGCGGTGAAATGCGTAGATATAGGAAGGAACATCAGTGGCGAAGGCGACACTCTGGATTGATACTGACACTGAGGTGCGAAAGCGTGGGGAGCAAACAGGATTAGATACCCTGGTAGTCCACGCCGTAA
+
GGGGGGGGGGGGGGGGGGGGGGGGGGGGGGGGGGGGGGGGGGGGGGGGGGGGGGGGGGGGGGGGGGGGGGGGGGGGGGGGGGGGGGGGGGGGGGGGGGGGGGGGGGGGGGGGGGGGGGGGGGGGGGGDFGGGGGGGGGGGGGGGGGGGGGGGGGGGGGGGGGGGGGGGGGGGGGGGGGGGGGGGGGGGGGGGGGGGGGGGFGGGGGGGGGGGGGGFGGGGGGGFGFGGGGGFGGGFFGGGGFFFFFFFGFFFFFGFFFFFGFGGFFFFFFFFBFFFFFFFBB
@M06628:26:000000000-CRM2J:1:1102:4780:9039 1:N:0:137
TACGAGGGGTGCAAGCGTTAATCGGAATTACTGGGCGTAAAGCGTGCGTAGGTGGTTTGTTAAGCAAGATGTGAAAGCCCCGGGCTCAACCTGGGAACTGCATTTTGAACTGGCAAACTAGAGTATTGTAGAGGGTAGTGGAATTTCCAGTGTAGCGGTGAAATGCGTAGAGATTGGAAGGAACATCAGTGGCGAAGGCGGCTACCTGGACAAATACTGACACTGAGGCACGAAAGCGTGGGGAGCAAACAGGATTAGATACCCTGGTAGTCCACGCCGTAA
+
GGGGGGGGGGGGGGGGGGGGGGGGGGGGGGGGGGGGGGGGGGGGGGGGGGGGGGGGGGGGGGGGGGGGGGGGGGGGGGGGGGGGGGGGGGGGGGGGGGGGGGGGGGGGGGGGGGGFGGGGGGGGGGGGGGGGGGGGGGGGGGGGGGGGGGGGGGGGGGGGGGGGGGGGGGGGGGGGGGGGGGGGGGGGGGGGGGGGGGGGFGGGGGGGGGGGGGGGGGGGGGGFGFGGGGGFGGGFFGGGGFFFFFFFGFFFFFGFFFF<DFCGFFFFFFFFFFFFFFBFF?
@M06628:26:000000000-CRM2J:1:1102:4728:9069 1:N:0:137
TACAGAGGGTGCAAGCGTTAATCGGAATTACTGGGCGTAAAGCGCGCGTAGGTGGTTTGTTAAGTCGGATGTGAAAGCCCAGGGCTCAACCTTGGAATTGCACCCGATACTGGCAGGCTAGAGTACGATAGAGGAGTGTGGAATTTCCTGTGTAGCGGTGAAATGCGTAGATATAGGAAGGAACATCAGTGGCGAAGGCGACACTCTGGATTGATACTGACACTGAGGTGCGAAAGCGTGGGAGCAAACAGGAGTAGATACCCTGGTAGTCCACGCCGTAAA
+
GGGGGGGGGFFFGGGGGGGGGGGGGGGGFGGGGGGGGGGGGGGGGGGGGGGGGGGGGGGGGGFGGGDGDGGGGGFGGGGGGGGGGGGGGGGGGGGGCFGGGGFEEFGGGGGGFGGGEEFGGGGGGDGEFGCGGGFF>FGGGGFGGGGGGCFFGGGGGGGGGGGGGCGEGGGGFGGGFGG*CGGGGGGGGGFGCEG=EGD>@DEGCFDG?CFFCFGFF:+<<CGFG?F3>EG>5=79:DDGDE6?>?B)18F::)>:2ABB>9C6519AFF4<<DF:67,204
@M06628:26:000000000-CRM2J:1:1102:9747:9363 1:N:0:137
TACGGAGGGTCCGAGCGTTAATCGGAATTACTGGGCGTAAAGCGCACGCAGGCGGTTTGTTAAGCTAGATGTGAAAGCCCTGGGCTCAACCTGGGAATTGCATTTAGAACTGGCAGGCTAGAGTTTTGGAGAGGGGAGTGGAATTCCAGGTGTAGCGGTGAAATGCGTAGATATCTGGAGGAACATCAGTGGCGAAGGCGACTCCCTGGTCAGTAACTGACGCTCATGTGCGAAAGTGTGGGTAGCGAACAGGATTAGATACCCTGGTAGTCCACACCGTAA
+
GGGGGGGGGGGGGGGGGGGGGGGGGGGGGGGGGGGGGGGGGGGGGGGGGGGGGGGGGGGGGGGGGGGGGGGGGGGGGGGGGGGGGGGGGGGGGFGGGGGGGGGGGGGGGGGGGGGGGGGGGFGGGGGGGGGGGGGGGGGGGGGGGGGGGGEGGGGGGGGGGGGGGGGGGGGGGGGGGGGGGGGGGGGGFGGFEGGGGEGEDGCGFFGFGGGGGGGGFGC+<CDEDFGFGGF>CEGFFGDGGDFF??>EGEFFFFGFFFFBFFGGF?FFF9AA<<?:0.3<:<
@M06628:26:000000000-CRM2J:1:1102:19307:9463 1:N:0:137
TACGGAGGGTCCAAGCGTTATCCGGAATCATTGGGTTTAAAGGGTCCGCAGGCGGTCAATTAAGTCAGAGGTGAAAGCCCATCGCTCAACGATGGAACTGCCTTTGATACTGGTTGACTTGAGTTATACGGAAGTAGATAGAATAAGTAGTGTAGCGGTGAAATGCATAGATATTACTTAGAATACCGATTGCGAAGGCAGTCTACTACGTATATACTGACGCTCATGGACGAAAGCGTGGGGAGCGAACAGGATTAGATACCCTGGTAGTCCACGCCGTAA
+
GGGGGGGGGGGGGGGGGGGGGGGGGGGGGGGGGGGGGGGGGGGGGGGGGGGGGGGGGGGGGGGGGGGGGGGGGGGGGGGGGGGGGGGGGGGGGGGGGGGGGGGGGGFGGGGGGGGGGGGGGGGGGGGGGGGGGGGGGGCFGGGGGGGGGGGGGGGGGGGGGGGGGGGGGGGGGGGGGGGGGGGGGGGGGGGGGGGGGGGGFGGGGGG9FGGGGGGGGGGGGGGFGFGGGGGFGGGFFGGGGFFFF>BEGFFFFFGBFFFDGFCFFFFFFFA9<AFEFFFBBF
@M06628:26:000000000-CRM2J:1:1102:17653:9507 1:N:0:137
TACGGAGGGTCCGAGCGTTAATCGGAATTACTGGGCGTAAAGCGCACGCAGGCGGTTTGTTAAGCTAGATGTGAAAGCCCCGGGCTCAACCTGGGAATAGCATTTAGAACTGGCAGACTAGAGTCTTGGAGAGGGGAGCGGAATTTCTGGTGTAGCGGCGAAATGCGTAGATATCAGAAGGAACATCAGTGGCGAAGGCGACTCCCTGGCCAAAGACTGACGCTCATGTGCGAAAGTGTGGGTAGCGAACAGGATTAGATACCCTGGTAGTCCACACCGTAA
+
GGGGGGGGGGGGGGGGGGGGGGGGGGGGGGGGGGGGGGGGGGGGGGGGGGGGGGGGGGGGGGGGGGGGGGGGGGGGGGGGGGGGGGGGGGGGGGGGGGGGGGGGGGGGGGGGGGGGGGGGGGGGGGGGGGGGGGGGGGGGGEGDFGGGGGGGGGGGGGGGGGGGGGGGGGGGGGGGGGGGGGGGGGGGGGGGGGGGGGGGBGGGGGGGGGGGGDGGGGGGGGGFGFGGGGGFDDGFAGGGGFFFFFFFDFFFFFGFBF><GFGGFFFFFFFBBFFFFF>FFF
@M06628:26:000000000-CRM2J:1:1102:20123:9514 1:N:0:137
TACGGAGGGTGCGAGCGTTAATCGGAATTACTGGGCGTAAAGCGCACGCAGGCGGTTTGTTAAGCTAGATGTGAAAGCCCCGGGCTCAACCTGGGACGGTCATTTAGAACTGGCAGACTAGAGTCTTGGAGAGGGGAGTGGAATTCCAGGTGTAGCGGTGAAATGCGTAGATATCTGGAGGAACATCAGTGGCGAAGGCGACTCCCTGGCCAAAGACTGACGCTCATGTGTGAAAGTGTGGGTAGCGAACAGGATTAGATACCCTGGTAGTCCACACCGTAA
+
GGGGGGGGGGGGGGGGGFEEFFGGGGGGGGGGGGGGGGGGGGGGGGGGGGGEGGGFGGGGGGGGGGGGGGGFGGGGFGGGGGEFEEGCGGGGGGGGGGGGGGFGEGGGGFGGGGGGGGGGGGGGGGGGGGGGGGGGGGGGGGGGGGGFFGFGGGCCFEGGGFGGGGGEDGDEGFGGGGGFECFFCGGGGGGGGGGGG>FG:DECDGFGGGGGGEG6C7E6?CDFGDGGGG9>FFGF>GDDDB>A18>EGFB:2>G6<?):7F<@FF>>4>BD<<366<0:63
@M06628:26:000000000-CRM2J:1:1102:18316:9515 1:N:0:137
TACAGAGGGTGCAAGCGTTAATCGGAATTACTGGGCGTAAAGCGCGCGTAGGTGGTTTGTTAAGTCGGATGTGAAAGCCCAGGGCTCAACCTTGGAATTGCACCCGATACTGGCAGGCTAGAGTACGATAGAGGAGTGTGGAATTTCCTGTGTAGCGGTGAAATGCGTAGATATAGGAAGGAACATCAGTGGCGAAGGCGACACTCTGGATTGATACTGACACTGAGGTGCGAAAGCGTGGGGAGCAAACAGGATTAGATACCCTGGTAGTCCACGCCGTAA
+
GGGGGGGGGGGGGGGGGGGGGGGGGGGGGGGGGGGGGGGGGGGGGGGGGGGGEFGFFGEFFGGGGGGGGGGGGGGGGGGGGGGGGGGGGGGGGGGGGGGGGGGGGGGEGGGGGGGGGGGGGFFFGGFEFDGGFGCGGGGGGGGGGGGGGGGGGGFGGGGGGEGGGGGGGGGFCFGGGGFGGGGGFGGGGGGGGGGCCEFGFGDGGGGGGGGGGGFGFDFGGGC?DFGGGGG)5CGB7<CDGFF?>>BFFFFFBF6<??FAF@FFF?::AFFAAD?BB)3><?
@M06628:26:000000000-CRM2J:1:1102:17643:9524 1:N:0:137
TACGGAGGGTCCGAGCGTTAATCGGAATTACTGGGCGTAAAGCGCACGCAGGCGGTTTGTTAAGCTAGATGTGAAAGCCCCGGGCTCAACCTGGGAATAGCATTTAGAACTGGCAGACTAGAGTCTTGGAGAGGGGAGCGGAATTTCTGGTGTAGCGGCGAAATGCGTAGATATCAGAAGGAACATCAGTGGCGAAGGCGACTCCCTGGCCAAAGACTGACGCTCATGTGCGAAAGTGTGGGTAGCGAACAGGATTAGATACCCTGGTAGTCCACACCGTAA
+
GGGGGGGGGGGGGGGGGGGGGGGGGGGGGGGGGGGGGGGGGGGGGGGGGGGGGGGGGGGGGGGGGGGGGGGGGGGGGGGGGGGGGGGGGGGGGGGGGGGGGFGGGGGGGGGGGGGGGGGGGGGGGGGGGGGGGGEGGGGGGGGGGGGGGGGGGGGGGGGGGDGGGGGGGGGGGGGGGGGGGGGGGGGGGGGFGGGGCEGGFGGGGFGCGGDCGGGGGGGGGEGFGFGGGGGFGGGFFGGGGFFA?FFDGFFFFFGBFFABFFEFF?FFFBFFFFFF630264
@M06628:26:000000000-CRM2J:1:1102:19289:9602 1:N:0:137
TACGGAGGATCCAAGCGTTATCCGGAATCATTGGGTTTAAAGGGTCCGTAGGCGGGTTTATAAGTCAGTGGTGAAAGTTTGCGGCTCAACCGTAAAATTGCCATTGATACTGTAGGTCTTGAATTATTGTGAAGTGGTTAGAATGTGTAGTGTAGCGGTGAAATGCATAGATATTACACAGAATACCGATTGCGAAGGCAGATCACTAACAATTAATTGACGCTAAGGGACGAAAGCGTGGGTAGCGAACAGGATTAGATACCCTGGTAGTCCACGCCGTAA
+
GGGGGGGGGGGGGGGGGGGGGGGGGGGGGGGGGGGGGGGGGGGGGGGGGGGGGGGGGGGGGGGFGGGGGGGGGGGGGGGGGGGGGGGGGGGGGGGGGGGGGGGGGGGGGGGGGGGGGGGGGGGGFGGGGGGGGGGGGAFFGGGGGGGGGGGGGGGGGGGGGGGGGGGGGGGGGGGGGGGGGGGGGGGGGGGGG=EGDGFGFGGGGGGGFFGGGGGGGGGGGGD@GFGGGGGFGGGFFGGGGFFF:0,5CEE@?FGA?>A>FFGGFFFFD<<A49?F6:;FFF
@M06628:26:000000000-CRM2J:1:1102:27835:9657 1:N:0:137
TACGGAGGGTCCGAGCGTTATCCGGAATCATTGGGTTTAAAGGGTCCGCAGGCGGTCGATTAAGTCAGAGGTGAAATCCCATAGCTCAACTATGGAACTGCCTTTGATACTGGTTGACTTGAGTCATATGGAAGTAGATAGAATGTGTAGTGTAGCGGTGAAATGCATAGATATTACACAGAATACCGATTGCGAAGGCAGTCTACTACGTATGTACTGACGCTCATGGACGAAAGCGTGGGGAGCGAACAGGATTAGATACCCTGGTAGTCCACGCCGTAA
+
GGGGGGGGGGGGGGGGGGGGGGGGGGGGGGGGGGGGGGGGGGGGGGGGGGGGGGGGGGGGGGGGGGGGFGGGGGGGGGGGGGGGGGGGGGGGGGGGGGGGGGGGGGGGGGGGGGGGGGGGGGGGGGGGGGGGGGGGGG@FFGGGGGGGGGGGGGGGGGGGGGGGGGGGGGGCGFGGGFFGGGGGGGGGGGGGGGGGGGGGFGGGGGGGGGGGGGGGGGGGGGGFGEGGGGGFGGGFFGGGDDFFFFFFGFFF?FGFFBFFGFCFFB>2<BB<4A.0(799??
@M06628:26:000000000-CRM2J:1:1102:27812:9666 1:N:0:137
TACGGAGGGTCCGAGCGTTATCCGGAATCATTGGGTTTAAAGGGTCCGCAGGCGGTCGATTAAGGCAGAGTTGAAATCCCATAGCTCAACTATGTAACTGCCTTTGATACTGGTTGACTTGAGTCATATGGAAGTAGATAGAATGTGTAGTGTAGCGGTGAAATGCATAGATATTACACAGAATACCGATTGCGAAGGCATTCTACTACGTATCTACTGACGCTCATGGACGAAAGGGTGGGGAGCGAACAGGATTAGATACCCGGGTATTCCACGCCGTAA
+
FGEC;@F+@,CFFCE@B:CCGFFCFD@F9EF9,EE,6B69@@,BFGFGFGG+@7:C=:@FG7CE,AFF=FBBFFFGG9A<FDDEC,55CAE@FF,CDFDCAFGFA,F<E,FCD?<CFCECD>FDAFDEFGGC@F3<FF,@><FGCF383@FCFGGFG8*@DC9DF7,@ECG,;EEAFGGC;>A,<FCE=CE*A:*?=7EF4*<:C7CFFCFG77++1;0<<EDA3=GC*<C>EEG((**/1<0:0205DE5@2:0<)34)2120)(046><A9)6),0(-4:
@M06628:26:000000000-CRM2J:1:1102:25350:9717 1:N:0:137
TACGGAGGGGGTTAGCGTTGTTCGGAATTACTGGGCGTAAAGCGTACGTAGGCGGATTGGAAAGTTGGGGGTGAAATCCCAGGGCTCAACCCTGGAACTGCCTCCAAAACTATCAGTCTAGAGTTCGAGAGAGGTGAGTGGAATTCCAAGTGTAGAGGTGAAATTCGTAGATATTTGGAGGAACACCAGTGGCGAAGGCGGCTCACTGGCTCGATACTGACGCTGAGGTACGAAAGTGTGGGGAGCAAACAGGATTAGATACCCTGGTAGTCCACACCGTAA
+
EDFGGFBBFGGGGGGGGGGGFFGGGGGGGGGGG8FGGGGGGGGGGGGGGGGGGGGGECFFECGGFGGGGGGGGGGFGGCGGGGGGGGGGGGGGGGGGGGGGGGFGGGGGGGGGGGGGGGCGGGGFGEGDGGCFEGGGGGGGGGGFFGGGFGFEFGGCFGGGGGGGF:FDGGGFCG9<CFDEDGGFGEGFGGGEGGGEGCGFGEC6FGGFFFGGEGFEG?FDGG>5>GGGFG>CFC9>GCCDFFFFF:.7@:?(77<?><AGF?CF<F0648BF9?@1793:8
@M06628:26:000000000-CRM2J:1:1102:24472:9745 1:N:0:137
TACGGAGGGGGTTAGCGTTGTTCGGAATTACTGGGCGTAAAGCGTACGTAGGCGGATCAGAAAGTAGGGGGTGAAATCCCGAGGCTCAACCTCGGAACTGCCTCCTAAACTCCTGGTCTTGAGTTCGAGAGAGGTGAGTGGAATTCCAAGTGTAGAGGTGAAATTCGTAGATATTTGGAGGAACACCAGTGGCGAAGGCGGCTCACTGGCTCGATACTGACGCTGAGGTACGAAAGTGTGGGGAGCAAACAGGATTAGATACCCTGGTAGTCCACACCGTAA
+
GGGGGGGGGGGGGGGGGGGGGGGGGGGGGGGGGGGGGGGGGGGGGGGGGGGGGGGGGGGGGGGGGGGGGGGGGGGGGGBFGGGGGGGGGGGGGGGGGGGGGGGGGGGGGGGGGGGGGGGGGGGGGGGGGGGGGGGGGGGGGGGGGGGGGGGGGGGGGGGGGGGGGGGGGGGGGGGGGGGGGGGGGGGGGGGGGGGGGGGGFGGGGGFFGGGGGGGGGGGGGGGFGFGGGGGFGGGFBGGGGFFFFFBFCFFFBFGFFFFFFFGGF?@?DFFF4<<F:>>?F<
@M06628:26:000000000-CRM2J:1:1102:8390:9914 1:N:0:137
TACGAGGGGTGCAAGCGTTAATCGGAATTACTGGGCGTAAAGCGTGCGTAGGTGGTTTGTTAAGCAAGATGTGAAAGCCCCGGGCTCAACCTGGGAACTGCATTTTGAACTGGCAAACTAGAGTATTGTAGAGGGTAGTGGAATTTCCAGTGTAGCGGTGAAATGCGTAGAGATTGGAAGGAACATCAGTGGCGAAGGCGGCTACCTGGACAAATACTGACACTGAGGCACGAAAGCGTGGGGAGCAAACAGGATTAGATACCATGGTAGTCCACGCCGTAA
+
GGGGGGGGGGGGGGGGGGGGGGGGGGGGGGGGGGGGGGGGGGGGGGGGGGGGFGGBFGGGGGGGGGGGGGGGGGGGGGGGGGGGGGGGGGGGGGGGGGGGGGGGGGGEGGGGGGGGGGGGGGGGGGFGGGGGGGGFFGGGGGGGFGGGGGGGGGGGGGGEFFFGGGGGGGGGGGEGGGGGGGFGGGGGGGGGGGGEEFGGFG=DGGGGGGFGGCFGGGGGGGGFGFGFGGGFGGGFBDGGGFFBFFFFGFFFBFGF?F>AFFFGFA?ADF7><ABE9:>><?
@M06628:26:000000000-CRM2J:1:1102:22565:10092 1:N:0:137
TACAGAGGGTGCAAGCGTTAATCGGAATTACTGGGCGTAAAGCGCGCGTAGGTGGTTTGTTAAGTCGGATGTGAAAGCCCAGGGCTCAACCTTGGAATTGCACCCGATACTGGCAGGCTAGAGTACGATAGAGGAGTGTGGAATTTCCTGTGTAGCGGTGAAATGCGTAGATATAGGAAGGAACATCAGTGGCGAAGGCGACACTCTGGATTGATACTGACACTGAGGTGCGAAAGCGTGGGGAGCAAACAGGATTAGATACCCTGGTAGTCCACGCCGTAA
+
GGGGGGGDGGGGGGGGGGGGGGGGGGGGGGGGGGGGGGGGGGGGGGGGGGGGGGGGGGGGGGGGGGGGGGGGGGGGGGGGGGGGGGGGGGGGGGGGGGEEGGGGGGGGGGGGGGGGGGGGGGGGGGGGGGGGGGGGGGGFGGGGGGGGGGGGGGGGGGGGGGGGGGGGGGGGFGGGGGGGDGGGGGGGGFGGGGGGGGGGFGGGGGGGCFFGGGGGEFGGG?GFFFGFGGGEGEG>?DGGGFFFFFFFGFFF::6<B<BDC@FGFFF?443AABFFFFFF??
@M06628:26:000000000-CRM2J:1:1102:15294:10163 1:N:0:137
TACGAGGGGTGCAAGCGTTAATCGGAATTACTGGGCGTAAAGCGTGCGTAGGTGGTTTGTTAAGCAAGATGTGAAAGCCCCGGGCTCAACCTGGGAACTGCATTTTGAACTGGCAAACTAGAGTATTGTAGAGGGTAGTGGAATTTCCAGTGTAGCGGTGAAATGCGTAGAGATTGGAAGGAACATCAGTGGCGAAGGCGGCTACCTGGACAAATACTGACACTGAGGCACGAAAGCGTGGGGAGCAAACAGGATTAGATACCCTGGTAGTCCACGCCATAA
+
GGGGGGGGGGGGGGGGGGGGGGGGGGGGGGGGGGGGGGGGGGGGGGGGGGGGGGGFGGGGGGGGGGGGGGGGGGGGGGGGGGGGGGGGGGGGGGGGGGGGGGGGGGGGGGGGGGGGGGGGGGGGGGGGGGGGGGGGGGGGGGGGGGGGGGGGGGGGGGGGGGGGGGGCGGGGGGGGGGGGGGGGGGGGGGGGGGGGGGGGFGGGGGGGGGGGGGGGGGGGGGGFGFGGGGGFGGGFFGGGGFFFFFFFGFFFFFGFFFFFGFCFF?F?ADFFFFFFFFFFFF
@M06628:26:000000000-CRM2J:1:1102:26024:10268 1:N:0:137
TACGGAGGGTCCAAGCGTTATCCGGAATCATTGGGTTTAAAGGGTCCGCAGGCGGTCAATTAAGTCAGAGGTGAAAGCCCATCGCTCAACGATGGAACTGCCTTTGATACTGGTTGACTTGAGTTATACGGAAGTAGATAGAATAAGTAGTGTAGCGGTGAAATGCATAGATATTACTTAGAATACCGATTGCGAAGGCAGTCTACTACGTATATACTGACGCTCATGGACGAAAGCGTGGGGAGCGAACAGGATTAGATACCCTGGTAGTCCACGCCGTAA
+
GGGGGGGGGGGGGGGGGGGGGGGGGGGGGGGGGEFGGGGGGGGGGGGGGGGGGGGGGGGGGGGGGGGGGFFGGGGGGGGGGGGGGGGGGGGFGGGGGGGGGGGGDGGGGGGGGGGGGGGGGGGGGGGGFFGGEEGGGGFGGGGGGGGGGGGGFGGGGGGGEFGGGGGGGGGGGGGGGGGGGGGGFFGGGGGGGGGGGGGGFGGFGGGGGGGGGGGGGGGGGGGFGDDGGGGFGGGF:9CCDB9BBFF3<EFFFFGFFFFFGFGCF?>BFABFABBE;FB1::
@M06628:26:000000000-CRM2J:1:1102:28080:10284 1:N:0:137
TACGGAGGGGGTTAGCGTTGTTCGGAATTACTGGGCGTAAAGCGCACGTAGGCGGATCAGAAAGTATAGGGTGAAATCCCAGGGCTCAACCCTGGAACTGCCTTGTAAACTCCTGGTCTTGAGTTCGAGAGAGGTGAGTGGAATTCCGAGTGTAGAGGTGAAATTCGTAGATATTCGGAGGAACACCAGTGGCGAAGGCGGCTCACTGGCTCGATACTGACGCTGAGGTGCGAAAGTGTGGGGAGCAAACAGGATTAGATACCCTGGTAGTCCACACCGTAA
+
D<FD@B@@@CC@CFDFF@CFGGGEECFFCEGDFGGGFGGGGGGG@CFCEEABAFCB+CFGEEEFGGEFFGGFGCFFGAF=F=<=FGFDDFGGDDC<DBFGGFGGFFFC,F@FGGFFGGEFGDBBBFF7FGGGEDGGGGGGFGGGFCFCGECF<CFCFFACEGGG9CFGGFEGGGGFGGGDEGGDCGEGGFGF5CC8EGCE>3>CCFGFFC<<CEGCCGG9E5DDGFGGGGF@==D9AFFGD39?9BF5C>F?6>F<<7ABGF?<*4)5><3A9AD46B6:?B
@M06628:26:000000000-CRM2J:1:1102:10072:10383 1:N:0:137
TACAGAGGGTGCAAGCGTTAATCGGAATTACTGGGCGTAAAGCGCGCGTAGGTGGTTTGTTAAGTCGGATGTGAAAGCCCAGGGCTCAACCTTGGAATTGCACCCGATACTGGCAGGCTAGAGTACGATAGAGGAGTGTGGAATTTCCTGTGTAGCGGTGAAATGCGTAGATATAGGAAGGAACATCAGTGGCGAAGGCGACACTCTGGATTGATACTGACACTGAGGTGCGAAAGCGTGGGGAGCAAACAGGATTAGATACCCTGGTAGTCCACGCCGTAA
+
GGGGGGGGGGGGGGGGGGGGGGGGGGGGGGGGGGGGGGGGGGGGGGGGGGGGGGGGGGGGGGGGGGGGGGGGGGGGGGGGGGGGGGGGGGGGGGGGGGGGGGGGGGGGGGGGGGGGGGGGGGGGGGGGGGGGGGGGGGGGGGGGGGGGGGGGGGGGGGGGGGGGGGGGGGGGGGGGGGGGGGGGGGGGGGGGGGGGGGGGFGGGFGGGGGGGGGGFFFGGGGGFGFGGGGGFGGGFFDDGGFFFFFFFGFFFFFGFFFFFGFGGFBFFFFFFDFFFFFFFFB
@M06628:26:000000000-CRM2J:1:1102:13068:10472 1:N:0:137
TACGGAGGGTCCGAGCGTTAATCGGAATTACTGGGCGTAAAGCGCGCGTAGGTGGTTATTTAAGTCAGATGTGAAAGCCCTGGGCTCAACCTAGGAACTGCACCTGATACTGGATAACTAGAGTACAGAAGAGGGTAGTGGAATTTCCTGTGTAGCGGTGAAATGCGTAGATATAGGAAGGAACACCAGTGGCGAAGGCGACTACCTGGTCTGATACTGACACTGAGGTGCGAAAGCGTGGGGAGCAAACAGGATTAGATACCCTGGTAGTCCACGCCGTAA
+
GGGGGGGGGGGGGGGGGGGGFGGGGGGGGGGGGGGGGGGGGGGGGGGGGGGGGGGGGGGGGGGGGGGGGGGGGGGGGGGGGGGGGGGGGGGGGGGGGFGGGGGGGGGGGGGGGGGGGGGGGGGGGGGGGGGGGGGGGGGGGGGGGGGGGGGGGGGGGGGGGGGGGGGEGGGGGGGGGGGGGGGGGGGGGGGGGGGGGGGGFGGGGGGGGGGGGGGGGGGGGGGFGFGGGGGFGGGFBGGGGFFFFFFFGFFFFFGFFFFFGFGGFFFFFFFFFFBFFFFFFB
@M06628:26:000000000-CRM2J:1:1102:8654:10553 1:N:0:137
TACGAGGGGTGCAAGCGTTAATCGGAATTACTGGGCGTAAAGCGTTCGTAGGCGGTTTGTCAAGCAAGATGTGAAAGCCCAGGGCTCAACCTTGGAACTGCATTTTGAACTGGCAAACTAGAGTACTGTAGAGGGTGGTGGAATTTCCAGTGTAGCGGTGAAATGCGTAGAGATTGGAAGGAACATCAGTGGCGAAGGCGGCCACCTGGACAGATACTGACGCTGAGGAACGAAAGCGTGGGGAGCGAACAGGATTAGATACCCTGGTAGTCCACGCCGTAA
+
GGGGCBCCCCFCGG9FGEG7CFFGGGGGGGGFGGGGGGGGGFCFCEGGGCFGGGGCFGEFGFGGGGGGGGGGGGGGFGGGGFFFEGGGGGGGGGGGGFFGGGGGGGGDGFGGGGFGGGFFFGGGGGGGFGGGGGG@FCGFGGGGGGDCFGGGGGGGDEFGEFGC@CEEDGDFGGGGGGGGGGGGGCFFGCFFCEEGGGGGEGGDFCGG52CFFFGGFGFFGGGFGFGGFGCBGGGB:7DDGBFF>6>BGFE?<:FB??DFFFGG4:@:AFFFFF<E>53;6?
@M06628:26:000000000-CRM2J:1:1102:16499:10653 1:N:0:137
TACGAGGGGTGCAAGCGTTAATCGGAATTACTGGGCGTAAAGCGTGCGTAGGTGGTTTGTTAAGCAAGATGTGAAAGCCCCGGGCTCAACCTGGGAACTGCATTTTGAACTGGCAAACTAGAGTATTGTAGAGGGTAGTGGAATTTCCAGTGTAGCGGTGAAATGCGTAGAGATTGGAAGGAACATCAGTGGCGAAGGCGGCTACCTGGACAAATACTGACACTGAGGCACGAAAGCGTGGGGAGCAAACAGGATTAGATACCCTGGTAGTCCACGCCGTAA
+
GGGGGGGGGGGGGGGGGGGGGGGGGGGGGGGGGGGGGGGGGGGGGGGGGGGGFGGGGGGGGGGGGGGGGGGGGGGGGGGGGGGGGGGGGGGGGGGGGGGGGGGGGGGGGGGGGGGFGGGGGGGGGGGGGGGGGGGGGGGGGGGGGGGGFGGGGFGGGGGGGGGGGGGGGGGGGGGGGGFGGGGGGGGGGGGGGGGGGGGGFGGGGGGGGGGGGGGGGGGGFCGFGFGGGGGFGGGFFGGGGFFFFFFFGFFFFFGF?BBFGFGG??F2AFBAABFFFFFFFF
@M06628:26:000000000-CRM2J:1:1102:21343:10696 1:N:0:137
TACGGAGGGTCCGAGCGTTAATCGGAATTACTGGGCCTAAAGCGCACGCAGGCGGTTTATTAAGCTAGATGTGAAAGCCCTGGGCTCAACCTGGGAATTGCATTTAGAACTGGCAGGCTAGAGTTTTGGAGAGGGGAGTGGAATTCCAGGTGTAGCGGTGAAATGCGTAGATATCTGGAGGAACATCAGTGGCGAAGGCGACTCCCTGGTCAGTAACTGACGCTCATGTGCGAAAGTGTGGGTAGCGAACAGGATTAGATACCCTGGTAGTCCACACCGTAA
+
GGGGGGGGGGGGGGGGGFGGCFFGGGGGGGGGGGGGGGGGGGGGGGGGGGGGGGGFFG8FGGGGGGGGGGGGGGGGGGGGGGGFGGGGGGFFGGFEFGGGCFGGGGGFGGGGGGGEGGFFGGGFDAFFEDCFGGGGGGGGGGGGGGGGGGGGGGGGGGGGC??@FFGGGGGGGEFGGGGGGFCFFGGGGGG*;EGCEGGGFGDGFFFGGGGGFGGGGGGGGDCDDFFGGGGDCCGFFGGGGEFFBFF>GDE@<FCABBFBGFGGF:)5<ABFAB7;?B4<F:
@M06628:26:000000000-CRM2J:1:1102:13650:10711 1:N:0:137
TACGAGGGGTGCAAGCGTTAATCGGAATTACTGGGCGTAAAGCGTGCGTAGGTGGTTTGTTAAGCAAGATGTGAAAGCCCCGGGCTCAACCTGGGAACTGCATTTTGAACTGGCAAACTAGAGTATTGTAGAGGGTAGTGGAATTTCCAGTGTAGCGGTGAAATGCGTAGAGATTGGAAGGAACATCAGTGGCGAAGGCGGCTACCTGGACAAATACTGACACTGAGGCACGAAAGCGTGGGGAGCAAACAGGATTAGATACCCTGGTAGTCCACGCCGTAA
+
GGGGGGGGGGGGGGGGGGGGFFGGGGGGGGGGGGGGGGGGGGGGGGGGGGGGFGGGGGGGGGGGGGGGGGGGGGGGGGGGGGGGGGGGGGGGGGGGGGGGGGGGGGGGGGGGGGGGGGGGGGGGGGGGGGGGGGGGGGGGGGGGGGGGGGGGGGGGGGGGGGGGGGGGGGGGGGGGGGGGGGGGGGGGGGGGGGGGGGGGFGGGGGGGGGGGGGGGGGGGGGGFGFGGGGGFGGGFFGGGGFFFFFFFGFFFFFGFFFFFGFGGFFF?<AAAABFFFF>FB?
@M06628:26:000000000-CRM2J:1:1102:12613:10790 1:N:0:137
TACGAGGGGTGCAAGCGTTAATCGGAATTACTGGGCGTAAAGCGTGCGTAGGTGGTTTGTTAAGCAAGATGTGAAAGCCCCGGGCTCAACCTGGGAACTGCATTTTGAACTGGCAAACTAGAGTATTGTAGAGGGTAGTGGAATTTCCAGTGTAGCGGTGAAATGCGTAGAGATTGGAAGGAACATCAGTGGCGAAGGCGGCTACCTGGACAAATACTGACACTGAGGCACGAAAGCGTGGGGAGCAAACAGGATTAGATACCCTGGTAGTCCACGCCGTAA
+
GGGGGGGGGGGGGGGGGGGGGGGGGGGGGGGGGGGGGGGGGGGGGGGGGGGGGGGGGGGGGGGGGGGGGGGGGGGGGGGGGGGGGGGGGGGGGGGGGGGGGGGGGGGGGGGGGGGGGGGGGGGGGGGGGGGGGGGGGGGGGGGGGGGGGGGGGGGGGGGGGGGGGGGGGGGGGGGGGGGGGGGGGGGGGGGGGGGGGGGGFGGGGGGGGGGGGGGGGGGGGGGFGFGGGGGFGGGFFGGGGFFFFFFFGFFFFFGFFFFFGFGG?<F7>DFFADDE>FFFFF
@M06628:26:000000000-CRM2J:1:1102:28566:10839 1:N:0:137
TACGGAGGGTGCAAGCGTTAATCGGAATTACTGGGCGTAAAGCGCACGTAGGTGGTTTGTTAAGTTGGATGTGAAAGCCCAGGGCTCAACCTTGGAACTGCATTCAAAACTGGCGAACTAGAGTATGGTAGAGGTGAGTGGAATTTCCTGTGTAGCGGTGAAATGCGTAGAGATGGGAAGGAACATCAGTGGCGAAGGCGACTCACTGGACCAATACTGACACTGAGGTGCGAAAGCGTGGGTAGCAAACAGGATTAGATACCCTGGTAGTCCACGCCGTAA
+
GGGGGGGGGGGGGFGGGGGGFFFGGGGGGGGGGGGGGGGGGGGGDGGEGGGGCFGCGGE<CFFGGGCCFGGGGGGGGGGGGGGGGFGGGGGGGGGGGGGGGGGGGGGFGGGE<FGCCGGGGGGGGGGGFDFGGF8+DFGGGGFGGFGCGGGCGGGFGGGG5FFGGGBCDGGGGGGGGGGGGGGGGFGFCFGEGGGGGGGGFGGGGGGGFDFC5=FFGDCGGFGFF?CFGCFBGGGFFDDDD36A?FFFCFFFFFGFFF2<>FCF41>BFBF>BA7>0FBB??
@M06628:26:000000000-CRM2J:1:1102:21109:10845 1:N:0:137
TACTAAAGGTGCAAGCGTTAATCGGAATTACTGGGCGTAAAGCGCGCGTAGGTGGTTTGTTAAGTTGGATGTGAAAGCCCAGGGCTCAACCTTGGAACTGCATTCAAAACTGACTCACTAGAGTACGAGAGAGGTTAGTGGAATTTCCTGTGTAGCGGTGAAATGCGTAGAGATGGGAAGGAACACCAGTGGCGAAGGCGACTGACTGGCTCGATACTGACACTGAGGTGCGAAAGCGTGGGGAGCAAACAGGATTAGATACCCTGGTAGTCCACGCCGTAA
+
GGGGGGGGGGGGGGGGGGGGEFGGGGGGGGGGGGGGGGGGGGGGGGGGGGGGGGGGGGGGGGGGGGGGGGGGGGGGGGGGGGGGGGGGGGGGGGGGGGGGGGGGGGGGGGGGGGGGGGGGGGGGGGGGGGGGGGGGCFGGGGGGGGGGGGGGGGGGGGGGGGGGGGGGGGGGFFGFGGFGGGGGGGGGGFFCEGGGGGGGBGGGGGGGGFGFGGGGGFGGGFGFFFGGGGGFGGGBBDDGGFFFFF<?GFFFFFFDFFF>GF6FF?>?A<BFFFFFF33914
@M06628:26:000000000-CRM2J:1:1102:25822:10932 1:N:0:137
TACGAGGGGTGCAAGCGTTAATCGGAATTACTGGGCGTAAAGCGTGCGTAGGTGGTTTGTTAAGCAAGATGTGAAAGCCCCGGGCTCAACCTGGGAACTGCATTTTGAACTGGCAAACTAGAGTATTGTAGAGGGTAGTGGAATTTCCAGTGTAGCGGTGAAATGCGTAGAGATTGGAAGGAACATCAGTGGCGAAGGCGGCTACCTGGACAAATACTGACACTGAGGCACGAAAGCGTGGGGAGCAAACAGGATTAGATACCCTGGTAGTCCACGCCGTAA
+
GGGGGGGGGGGGGGGGGGGGGGGGGGGGGGGGGGGGGGGGGGGGGGGGFGGGGGGGGGGGGGGGGGGGGGGGGGGGGGGGGGGGGGGGGGGGGGGGGGGGGGGGGGGGGGGGGGGGGGGGGGGGGGGGGGGGGGGEGGGGGGGGGGGFGGGGGGFGGGGGGGGGGGGGGGGGGGFGGGGGGGGGGGGGGGGGGGGGGGGGFGGGGGGGGGGGGGGGGGGGGGGFGFGGGGGFGGGFFGGGGF><FBFF<@FFFFGFFFFFGFGGFBF?<>AAAF?E>F67?F
@M06628:26:000000000-CRM2J:1:1102:17304:11018 1:N:0:137
TACGGAGGGGGTTAGCGTTGTTCGGAATTACTGGGCGTAAAGCGTACGTAGGCGGATTGGAAAGTTGGGGGTGAAATCCCAGGGCTCAACCCTGGAACTGCCTCCAAAACTATCAGTCTAGAGTTCGAGAGAGGTGAGTGGAATTCCAAGTGTAGAGGTGAAATTCGTAGATATTTGGAGGAACACCAGTGGCGAAGGCGGCTCACTGGCTCGATACTGACGCTGAGGTACGAAAGTGTGGGGAGCAAACAGGATTAGATACCCTGGTAGTCCACACCGTAA
+
GGGGGGGGGGGGGGGGGGGGGGGGGGGGGGGGGGGGGGGGGGGGGGGGGGGGGGGGGGGGGGGGGGGGGGGGGGGGGGGGGGGGGGGGGGGGGGGGGGGGGGGGGGGGGGGGGGGGGGGGGGGGGGGGGGGGGGGGGGGGGGGGGGGGGGGGGGGGGGGGGGGGGGGGGGGGGGGGGGGGGGGGGGGGGGGGGGGGGGGGFGGGGGGGGGGGGGGGGGGGGGGFGFGGGGGFGGGFFGGGGFFFFFFFGFFFFFGBFFFFGFFGFFF:B<<ADDFFFFB6:<
@M06628:26:000000000-CRM2J:1:1102:17309:11036 1:N:0:137
TACGGAGGGGGTTAGCGTTGTTCGGAATTACTGGGCGTAAAGCGTACGTAGGCGGATTGGAAAGTTGGGGGTGAAATCCCAGGGCTCAACCCTGGAACTGCCTCCAAAACTATCAGTCTAGAGTTCGAGAGAGGTGAGTGGAATTCCAAGTGTAGAGGTGAAATTCGTAGATATTTGGAGGAACACCAGTGGCGAAGGCGGCTCACTGGCTCGATACTGACGCTGAGGTACGAAAGTGTGGGGAGCAAACAGGATTAGATACCCTGGTAGTCCACACCGTAA
+
GGGGGGGGGGGGGGGGGGGGGGGGGGGGGGGGGGGGGGGGGGGGGGGGGGGGGGGGGGGGGGGGGGGGGGGGGGGGGGGGGGGGGGGGGGGGGGGGGGGGGEGGGGGGGGGGGGGGGGGGGGGGGGGFGGGGGGGGGGGGGGGGGGGGGGGGGFGGGGGGGGGGGGGGCFEGGGGGGFGGGGGGGGGFFEFGDEGGGGGGFGGGGGGGGGGGGGGGGGGFEGGBGFGGGGGFGGGFFGGG:EFFFFFFGFFFBFFA?B<AGFGFF?FFBBFFFFFF2>>BF?
@M06628:26:000000000-CRM2J:1:1102:19377:11120 1:N:0:137
TACGAGGGGTGCAAGCGTTAATCGGAATTACTGGGCGTAAAGCGTGCGTAGGTGGGTTGTTAAGCAAGATGTGAAAGCCCCGGGCTCAACCTGGGAACTGCATTTTGAACTGGCAAACTAGAGTATTGTAGAGGGTAGTGGAATTTCCAGTGTAGCGGTGAAATGCGTAGAGATTGGAAGGAACATCAGTGGCGAAGGCGGCTACCTGGACAAATACTGACACTGAGGCACGAAAGCGTGGGGAGCAAACAGGATTAGATACCCTGGCAGTCCACGCCGTAA
+
GGGGFEGGGFGGFGGGGFGD<CFFGGGGGGGGGGGGGGGGGGGG@FGGGGGGEGF++BCFGGGGFFGGG<FFGFGGGGGGCFGGGGGGG@GFGGGGGGGGGGCFDAFCFGGGGGGDFGDFGGGF<E9@DFGGGGGGGGGGFGGGGGG,@FGGGEFECEGGGGFFFGGEDGDFGGFGCCFGEGGFCFGGFEF6=EE=EDFGEGGGGGFGGGGF=CEGGGGFG+>?DFF3**2<CEGFFGD<5B9:616?DFFF?@99<?<BC=EC=<F::((.3<).(0-4(4
@M06628:26:000000000-CRM2J:1:1102:6977:11135 1:N:0:137
TACGAGGGGTGCAAGCGTTAATCGGAATTACTGGGCGTAAAGCGTGCGTAGGTGGTTTGTTAAGCAAGATGTGAAAGCCCCGGGCTCAACCTGGGAACTGCATTTTGAACTGGCAAACTAGAGTATTGTAGAGGGTAGTGGAATTTCCAGTGTAGCGGTGAAATGCGTAGAGATTGGAAGGAACATCAGTGGCGAAGGCGGCTACCTGGACAAATACTGACACTGAGGCACGAAAGCGTGGGGAGCAAACAGGATTAGATACCCTGGTAGTCCACGCCGTAA
+
GGGGFGGGGGGGGGGGGGGGGGGGGGGGGGGGGGGGGGGGGGGGGGGGGGGGGGGFGGGGGGGGGGGGGGGGGGGGGGGGGGGGGGGGGGGGGGGGGGGGGGGGGGGGGGGGGGGGGGGGGGGGGGGGGGGGGGGGGGGGGGGGGGGGGGGGGGGGGGGGGGGGGGGGGGGGGGGGGGGGGGGGGGGGGGGGGGGGGGGGFGGGGGGGGGGGGGGGGGGGGGGFGFGGGGGFGGGFFGGGGFFFFFFFGFFFFFGFFFFFGFGGFBFFFFFFFFFFF@B>FB
@M06628:26:000000000-CRM2J:1:1102:19369:11137 1:N:0:137
TACGAGGGGTGCAAGCGTTAATCGGAATTACTGGGCGTAAAGCGTGCGTAGGTGGTTTGTTAAGCAAGATGTGAAAGCCCCGGGCTCAACCTGGGAACTGCATTTTGAACTGGCAAACTAGAGTATTGTAGAGGGTAGTGGAATTTCCAGTGTAGCGGTGAAATGCGTAGAGATTGGAAGGAACATCAGTGGCGAAGGCGGCTACCTGGACAAATACTGACACTGAGGCACGAAAGCGTGGGGAGCAAACAGGATTAGATACCCTGGCAGTCCACGCCGTAA
+
GGGGFGGGGGGGGGGGGGGGCFGGGGGGGGGGGGGGGGGGGGGGFGGGGGGGGGGFGGGGGGGGGGGGGGGGGGGGGGGGGGGGGGGGGGGGGGGGGGGGGGGGGGGGGGGGGGGGGGGGGGGGGGGFGGGGGGGGGGGGGGGGGGGGGGGGGGGFGGGGGGGGGGGEGGGGGGGGGGGGGGGGGGFFFEFFGGGGGGGGFC*>GGGGGGGGGGGGGFGGECD@=FGG<5=:CGG91DDDDEFFF>BFGF>F?FFFF7AFGFGGFFF?FFFF?B2.2>>BFF
@M06628:26:000000000-CRM2J:1:1102:25065:11228 1:N:0:137
TACGGAGGGGGTTAGCGTTGTTCGGAATTACTGGGCGTAAAGCGTACGTAGGCGGATTGGAAAGTTGGGGGTGAAATCCCAGGGCTCAACCCTGGAACTGCCTCCAAAACTATCAGTCTAGAGTTCGAGAGAGGTGAGTGGAATTCCAAGTGTAGAGGTGAAATTCGTAGATATTTGGAGGAACACCAGTGGCGAAGGCGGCTCACTGGCTCGATACTGACGCTGAGGTACGAAAGTGTGGGGAGCAAACAGGATTAGATACCCTGGTAGTCCACACCGTAA
+
GGGGGGGGGGGGGGGGGGGGGGGGGGGGGGGGGGGGGGGGGGGGGGGGGGGGGGGGGGGGGGGGGGFGGGGGGGGGGGGGGGGGGGGGGGGGGGGGGGGGGGGGGGGGGGGGGGGGGGGGGGGGGGGGGGGGGGGGGGGGGGGGGGGGGGGGGGGGGGGGGGGGGGGGGGGGGGGGGGGGGGGGGGGGGGGGGGGGGGGGFGGDGGGGGGGGGDGGGGGGGGGFGFGGGGGFGGGFFGGGDD>B9BBFGFFF?FGFFDFFGFGGFB>BFFFFFFFF?FF2?B
@M06628:26:000000000-CRM2J:1:1102:16257:11230 1:N:0:137
TACGGAGGGTCCGAGCGTTAATCGGAATTACTGGGCGTAAAGCGCACGCAGGCGGTTTGTTAAGCTAGATGTGAAAGCCCTGGGCTCAACCTGGGAATTGCATTTAGAACTGGCAGGCTAGAGTTTTGGAGAGGGGAGTGGAATTCCAGGTGTAGCGGTGAAATGCGTAGATATCTGGAGGAACATCAGTGGCGAAGGCGACTCCCTGGTCAGTAACTGACGCTCATGTGCGAAAGTGTGGGTAGCGAACAGGATTAGATACCCTGGTAGTCCACACCGTAA
+
GGGGGGGGGGGGGGGGGGGGGGGGGGGGGGGGGGGGGGGGGGGGGGGGGGGGGGGFGGGGGGGGGGGGGGGGGGGGGGGGGGGGGGGGGGGGGGGGGGGGGGGGGGGGGGGGGGGGGGGGGGGGGGGGGGGGGGGGGGGGGGGGGGGGGGGGGGGGGGGGGGGGGGGGGGGGGGGGGGGGGGGGGGGGGGGGGGGGGGGGFGGGGGGFGGGGGGGGGGGGGGGFGFGGGGGEGGGFFGGGGFFFFFFFGFFFFFGABFFFGFGGFFFF>AFFFFFFBFFFFF
@M06628:26:000000000-CRM2J:1:1102:15744:11305 1:N:0:137
TACGGAGGGGGTTAGCGTTGTTCGGAATTACTGGGCGTAAAGCGTACGTAGGCGGATTGGAAAGTTGGGGGTGAAATCCCAGGGCTCAACCCTGGAACTGCCTCCAAAACTATCAGTCTAGAGTTCGAGAGAGGTGAGTGGAATTCCAAGTGTAGAGGTGAAATTCGTAGATATTTGGAGGAACACCAGTGGCGAAGGCGGCTCACTGGCTCGATACTGACGCTGAGGTACGAAAGTGTGGGGAGCAAACAGGATTAGATACCCTGGTAGTCCACACCGTAA
+
GGGGGGGGGGGGGGGGGGGGGGGGGGGGGGGGGGGGGGGGGGGGGGGGGGGGGGGGGGGGGGGGGGGGGGGGGGGGGGGGGGGGGGGGGGGGGGGGGGGGGGGGGGGGGGGGGGGGGGGGGGGGGGGGGGGGGGGGGGGGGGGGGGGGGGGGFGGGGGGGGGGGGGGGGGGGGGGGGGGGGGGGGGGGGGGGGGGGGGGGFGGGGGGGGGGGGGGGGGGGGGGFGFGGGGGFGGGFFGGFGFB?FFFFGFFFFFGFFFFFGFFGFBFFFFFFFFFFFFF?BB
@M06628:26:000000000-CRM2J:1:1102:23463:11347 1:N:0:137
TACGGAGGGTCCGAGCGTTATCCGGAATCATTGGGTTTAAAGGGTCCGCAGGCGGTCGATTAGGTCAGAGGTGAAATCCCATAGCTCAACTATGGAACTGCCTTTGATACTGGTTGACTTGAGTCGTATGGAAGTAGATAGAATGTGTAGTGTAGCGGTGAAATGCATAGATATTACACAGAATACCGATTGCGAAGGCAGTCTACTACGTATGTACTGACGCTCATGGACGAAAGCGTGGGGAGCGAACAGGATTAGATACCCTGGTAGTCCACGCCGTAA
+
GGGGGGGGGGGGGGGGGGGGGGGGGGGGGGGGGGGGGGGGGGGGGGGGGGGGGGGGGGGGGGGGGGGGGGGGGGGGGGGGGGGGGGGGGGGGGGGGGGGGGGGGGGGGGGGGGGGGGGGGGGGGGGGGGGGGGGGGGGGFGGGGGGGGGGGGGGGGGGGGGGGFGGFGGGGGGGGGFGGGGGGGGGGGGGGGGGGGGGGGFGGGGGGGGGGGGGGGGGGGGGGFGFGGGFGEGGGFFGGGGF>?BFFFGEDF?FGFFFFFGFGGFFFFFFFFAA>B9)44:?
@M06628:26:000000000-CRM2J:1:1102:17112:11375 1:N:0:137
TACGGAGGGGGTTAGCGTTGTTCGGAATTACTGGGCGTAAAGCGCGCGTAGGCGGAAGATTAAGTGAGAGGTGAAATCCCAAGGCTCAACCTTGGAACTGCCTTTCATACTGGTCGTCTTGAGTTCGAGAGAGGTGAGTGGAATTCCAAGTGTAGAGGTGAAATTCGTAGATATTTGGAGGAACACCAGTGGCGAAGGCGGCTCACTGGCTCGATACTGACGCTGAGGTGCGAAAGTGTGGGGAGCAAACAGGATTAGATACCCTGGTAGTCCACACCGTAA
+
GGGGGGGGGGGGGGGGGGGGGGGGGGGGGGGGGGGGGGGGGGGGGGGGGGGGGGGGGGGGGGGGGGGGGGGGGGGGGGGGGGGGGGGGGGGGGGGGGGGGGGGGGGGGFGFGGGGGGGGGGGGGGGGGGGGGGGFGGGGGGGGGGGGGGGGGGGGGGGGGGGGGGGGGGGD?GGGGGGGGGGGGGGGGGGGGGGGGGGGGBGGGGGGGGGGGGGGGGGGGGGGFG3CGDDGEGEGFAFFFGD>?;>6?C:@FFFFABFFFGFGGF?FFAFFBAABFFEFFFF
@M06628:26:000000000-CRM2J:1:1102:22920:11509 1:N:0:137
TACGGAGGGGGTTAGCGTTGTTCGGAATTACTGGGCGTAAAGCGCACGTAGGCGGATCAGAAAGTATAGGGTGAAATCCCAGGGCTCAACCCTGGAACTGCCTTGTAAACTCCTGGTCTTGAGTTCGAGAGAGGTGAGTGGAATTCCGAGTGTAGAGGTGAAATTCGTAGATATTCGGAGGAACACCAGTGGCGAAGGCGGCTCACTGGCTCGATACTGACGCTGAGGTGCGAAAGTGTGGGGAGCAAACAGGATTAGATACCCTGGTAGTCCACACCGTAA
+
GGGGGGGGGGGGGGGGGGGGGGGGGGGGGGGGGGGGGGGGGGGGGGGGGGGGGGGGGGGGGGGGGGGGGGGGGGGGGGGGGGGGGGGGGGGGGGGGGGGGGGGGGGGGGGGGGGGGGGGGGGGGGGGGGGGGGGGGGGGGGGGGGGGGGGGGGGGGGGGGGGGGGGGGGGGGGGGGGGGGGGGGGGGGGGGGGGGGGGGGFGGGGGGGGGGGEGGGGGGGGGGFGFGGGGGFGGGFFGGGGFFFFFFFGFFFFF<ADFFFGFGGFFFFAA<BBFFF?>;<?B
@M06628:26:000000000-CRM2J:1:1102:23001:11578 1:N:0:137
TACGGAGGGTCCGAGCGTTATCCGGAATCATTGGGTTTAAAGGGTCCGCAGGCGGTCGATTAAGTCAGAGGTGAAATCCCATAGCTCAACTATGGAACTGCCTTTGATACTGGTTGACTTGAGTCATATGGAAGTAGATAGAATGTGTAGTGTAGCGGTGAAATGCATAGATATTACACAGAATACCGATTGCGAAGGCAGTCTACTACGTATGTACTGACGCTCATGGACGAAAGCGTGGGGAGCGAACAGGATTAGATACCCTGGTAGTCCACGCCGTAA
+
GGGGGGGGGGGGGGGGGGGGGGGGGGGGGGGGGGGFGGGGGGGGGGGGGGGGGGGGGGGGGGGGGGGGGGGGGGGGGGGGGGGGGGGGGGGGGGGGGGGGGGGGGGGGGGGGGGGGGGGGGGGGGGGGGGGGGGGGGGGFGGGGDFFFGGGGGGGGGGGGGGGGGGDGGGGGGGGGGGEGGFEFGGGGGG8FGGGGGGGGFGGGFGGCGGGFCFGGGGFFCEGBGFGGGFGFGGGFFGGGGF91919EG@>FBFGF??>BGFGGFFFFFFFF2><DFFF;:?
@M06628:26:000000000-CRM2J:1:1102:7150:11685 1:N:0:137
TACGAGGGGTGCAAGCGTTAATCGGAATTACTGGGCGTAAAGCGTGCGTAGGTGGTTTGTTAAGCAAGATGTGAAAGCCCCGGGCTCAACCTGGGAACTGCATTTTGAACTGGCAAACTAGAGTATTGTAGAGGGTAGTGGAATTTCCAGTGTAGCGGTGAAATGCGTAGAGATTGGAAGGAACATCAGTGGCGAAGGCGGCTACCTGGACAAATACTGACACTGAGGCACGAAAGCGTGGGGAGCAAACAGGATTAGATACCCTGGTAGTCCACGCCGTAA
+
GGGGFGGGGGGGGGGGGGGGCEFFGGGGGGGGGGGGGGGGGGGGGGGGGGGGGGGFGGGGGGGGGGGGGGGGGGGGGGGGGGGGGGGGGGGGGGGGGGGGGGGGGGGGGGGGGGGGGGGGGGGGGGGGGGGGGGGGGGGGGGGGGGGGGGGGGGGGGGGGGGGGGGGGGGGGGGGGGGGGGGGGGGGGGGGGGGGGGGGGEGGGGGGGGGGGGGGGGGGGGGGFGFGGGGGFGGGFBGGGGF>FFFFFGFFFFFGFFFFFGFGGFFFFFFFFBFFFFFFFBB
@M06628:26:000000000-CRM2J:1:1102:11187:11728 1:N:0:137
TACGGAGGGTGCAAGCGTTACTCGGAATCACTGGGCGTAAAGAGCGTGTAGGCGGGTTTGTAAGTTTGAAGTGAAATCCAATGGCTCAACCATTGAACTGCTTTGAAAACTGCTTACCTAGAATATGGGAGAGGTAGATGGAATTTCTGGTGTAGGGGTAAAATCCGTAGAGATCAGAAGGAATACCGATTGCGAAGGCGATCTACTGGAACATTATTGACGCTGAGACGCGAAAGCGTGGGGAGCAAACAGGATTAGATACCCTGGTAGTCCACGCCCTAA
+
GGGGGGGGGGGGGGGGGGGGGGGGGGGGGGGGGGGGGGGGGGGGGGFGGGGGGGGGGGGGGGGGGGGGGGGGGGGGGGGGGGGGGGGGGGGGGGGGGGGGGGGGGGGGGGGGGGGGGGGGGGGGGGGGGGGGGGGGGGGGGGGGGGGGGGGGGGGGGGGGGGGGGGGGGGGGGGGGGGGGGGGGGGGGGGGGGGGGGGGGFGGGGGGGGGGGGGGGGGGGGGGEGFGGGGGFGGGFFGGGGFFFFFFFGFFFFFGBFFFFGFGGFFFFFFFFFFFFBFFFFF
@M06628:26:000000000-CRM2J:1:1102:5531:11733 1:N:0:137
TACGGAGGGTGCAAGCGTTACTCGGAATCACTGGGCGTAAAGAGCGTGTAGGCGGGTTTGTAAGTTTGAAGTGAAATCCAATGGCTCAACCATTGAACTGCTTTGAAAACTGCTTACCTAGAATATGGGAGAGGTAGATGGAATTTCTGGTGTAGGGGTAAAATCCGTAGAGATCAGAAGGAATACCGATTGCGAAGGCGATCTACTGGAACATTATTGACGCTGAGACGCGAAAGCGTGGGGAGCAAACAGGATTAGATACCCTGGTAGTCCACGCCCTAA
+
GGGGGFF@CGGGGGGGGGGGGGGGGGGGGGGGGGGGGGGGGGGGGGFCGGGGGGGGGGGGGGGFGGGGGGGGGGGGGGGGGGGGGGGGGGGGGGGGGGGGGGGGGGGGGGGGGGGGGGGGGGGGGEFCFGGGGGGGGGGGDCGGFCGFGGGGGGGGGGGGGGGGGGEDGGGGGGGGGGGFGGGGGGGGGGGGGGGGGGGGFGDGGGGGGGGGGGGGGGGFGGGFGFGGGGGFGGGFBGGGDFFFFFFFGFFFFFGA??FFGFEEFFFFFFFBFFFFFFFFFB
@M06628:26:000000000-CRM2J:1:1102:18922:11818 1:N:0:137
TACGGAGGGTCCGAGCGTTATCCGGAATCATTGGGTTTAAAGGGTCCGCAGGCGGTCGATTAAGTCAGAGGTGAAATCCCATAGCTCAACTATGGAACTGCCTTTGATACTGGTTGACTTGAGTCATATGGAAGTAGATAGAATGTGTAGTGTAGCGGTGAAATGCATAGATATTACACAGAATACCGATTGCGAAGGCAGTCTACTACGTATGTACTGACGCTCATGGACGAAAGCGTGGGGAGCGAACAGGATTAGATACCCTGGTAGTCCACGCTGTAA
+
GGGGGGGGGGGGGGGGGGGGGGGGGGGGGGGGGGGGGDGGGGGGGGGGGGGGGGGGGGGGGGGGGGGGGGGGGGGGGGGGGGGGGGGGGGGGGGGGGGGGGGGGGGGGGGGGGGGGGGGGGGGGGGGGGGGGGGGGGGFFGGGGGGGGGGGGGGGGGGECCGGGGGGGGGGGGGGGGGGGGGGGGGGGGGEGGGGEGGGGFGGFFGGFFGGGGGGFGGFFGGGFGFFGGGGFDGGFFG*9DFFFFFFFGFEFBF*6..6>GFGFFBFFFFFFBFFFB@B?>A
@M06628:26:000000000-CRM2J:1:1102:23049:11827 1:N:0:137
TACGAGGGGTGCAAGCGTTAATCGGAATTACTGGGCGTAAAGCGTGCGTAGGTGGTTTGTTAAGCAAGATGTGAAAGCCCCGGGCTCAACCTGGGAACTGCATTTTGAACTGGCAAACTAGAGTATTGTAGAGGGTAGTGGAATTTCCAGTGTAGCGGTGAAATGCGTAGAGATTGGAAGGAACATCAGTGGCGAAGGCGGCTACCTGGACAAATACTGACACTGAGGCACGAAAGCGTGGGGAGCAAACAGGATTAGATACCCTGGTAGTCCACGCCGTAA
+
GGGGGGGGGGGGGGGGGGGGGGGGGGGGGGGGGGGGGGGGGGGGGGGGGGGGFGGGGGGGGGGGGGGGGGGGGGGGGGGGGGGGGGGGGGGGGGGGGGGGGGGGGGGGGGGGGGGGGGGGGGGGGGGGGGGGGGGGGGGGGGGGGGGGGGGGGGGGGGGGGGGGGGGGGGGGGGGGGGGGGGGGGGGGGGGGGGGGGGGGFGGDGGGGGGGGGGGGGGGGGGGFGFDFGGFEGGGFFGGGGFFFFFFFGFFFFFFF??FBGFFGF<>:BFFF5>FFFFF>FF
@M06628:26:000000000-CRM2J:1:1102:18936:11830 1:N:0:137
TACGGAGGGTCCGAGCGTTATCCGGAATCATTGGGTTTAAAGGGTCCGCAGGCGGTCGATTAAGTCAGAGGTGAAATCCCATAGCTCAACTATGGAACTGCCTTTGATACTGGTTGACTTGAGTCATATGGAAGTAGATAGAATGTGTAGTGTAGCGGTGAAATGCATAGATATTACACAGAATACCGATTGCGAAGGCAGTCTACTACGTATGTACTGACGCTCATGGACGAAAGCGTGGGGAGCGAACAGGATTAGATACCCTGGTAGTCCACGCTGTAA
+
GGGGGGGGGGGGGGGGGGGGGGGGGGGGGGGGGGGFGGGGGGGGGGGGGGGGGGGGGGGGGGGGGGGGGGGGGGGGGGGGGGGGGGGGGGGGGGGGGGGGGGGGGGFGGGGGGGGGFGGFGGGGGGGGGGGGGGGGGGFGGGGGGGGGGGGGGGGGGGGGGGGGGGGGGGGGGGFGGFGGGGGGGGGGGGGGGGGGGGGGFFFFGGGGGDGGGGGGGGGGGCDFGBCGGGGFGGGFBGCDGF6?BFFDGFFF07<2<?FFGFCFFB@?BFFF>BB:9)-,5:
@M06628:26:000000000-CRM2J:1:1102:29650:11850 1:N:0:137
TACGGAGGGTCCGAGCGTTAATCGGAATTACTGGGCGTAAAGCGCGCGTAGGTGGATTGGTCAGTCAGATGTGAAAGCCCAGGGCTCAACCTTGGAACTGCATCTGATACTGCTAGTCTAGAATACAGTAGAGGGTAGTGGAATTTCCTGTGTAGCGGTGAAATGCGTAGATATAGGAAGGAACACCAGTGGCGAAGGCGACTACCTGGACTGATATTGACACTGAGGTGCGAAAGCGTGGGGAGCAAACAGGATTAGATACCCTGGTAGTCCACGCCGTAA
+
GGGGGGGD@;FFGCGEGGGGGGGGGGGGGGGGGGGGGEGGFGGGGGGG@GGGFFGCFDGCFFGGDFFGGFGGGGGGGGGGGGDFEFGGG@FFFGGGGGGGGGGGGGFGGGGGGGGGFGAFGGGGGGGGGAEAFFGGFGFGGFGGGG9FGGGGGFGGGDF<DCFFGGGBDECFGGFEGFGGCFG7F7CEF;ECEG>EGGCEFDGGGCGGGGFFC?+3C*:7CCD@DFFGFCCDCECBFGGGGFF?>BFFGFFFF>C<2<6<DFFFFFF(6A>AAFFEBF>>:?
@M06628:26:000000000-CRM2J:1:1102:16873:11987 1:N:0:137
TACGGAGGGGGTTAGCGTTGTTCGGAATTACTGGGCGTAAAGCGTACGTAGGCGGATTGGAAAGTTGGGGGTGAAATCCCAGGGCTCAACCCTGGAACTGCCTCCAAAACTATCAGTCTAGAGTTCGAGAGAGGTGAGTGGAATTCCAAGTGTAGAGGTGAAATTCGTAGATATTTGGAGGAACACCAGTGGCGAAGGCGGCTCACTGGCTCGATACTGACGCTGAGGTACGAAAGTGTGGGGAGCAAACAGGATTAGATACCCTGGTAGTCCACACCGTAA
+
GGGGGEGGGGGGGGGGGGGGGGGGGGGGGGGGGGGGGGGGGGGGGGGGGGGGGGGGGGGGGGGGGGGGGGGGGGGGGGGGGGGGGGGGGGGGGGGGGGGGGGGGGGGGGGGFGGGGGGGGGGGGGGGGGGGGGGGGGGGGGGGGFGFFGGGGGGGGGGGGGGGGGGGGGGGGGGGGGGGGGGGGGGDGGGGGGGGGGGGGFGGGGGGGGGGGGGGGGGGGGGGFGFGGGFFFGGGFBGGFD>>?BF?FGFFFFFFAFFFFGFGGFFFFFFFFDFFFFFFF??
@M06628:26:000000000-CRM2J:1:1102:16861:12009 1:N:0:137
TACGGAGGGGGTTAGCGTTGTTCGGAATTACTGGGCGTAAAGCGTACGTAGGCGGATTGGAAAGTTGGGGGTGAAATCCCAGGGCTCAACCCTGGAACTGCCTCCAAAACTATCAGTCTAGAGTTCGAGAGAGGTGAGTGGAATTCCAAGTGTAGAGGTGAAATTCGTAGATATTTGGAGGAACACCAGTGGCGAAGGCGGCTCACTGGCTCGATACTGACGCTGAGGTACGAAAGTGTGGGGAGCAAACAGGATTAGATACCCTGGTAGTCCACACCGTAA
+
GFGGGCFGGEGGEGGGGGGGGGGGGGGGGCFCGGGGGGGGGGGGGGGEGEFGGGGFFGFGGF9FFGGGGGGGGGGGGGGGGGGGGGFGFGFGGGGGGGGGGFG?CGGGGGDGGGGCGGGGGGGGGGGCFFGFGGGGDEFFFGGGFGFGFGFGGGGGGGGGGGGGGCGDGGGGGGGGGGGGGGGGFG7EGGGFGGDGE5CGFG5DGGGDEDFGGEGFGGGGGEGD<EG3*<97CFG6ADCFG:;B>>:FGF::64742):>FFFFF<F24<AA<A<F237??B
@M06628:26:000000000-CRM2J:1:1102:23334:12011 1:N:0:137
TACGGAGGGTGCAAGCGTTAATCGGAATTACTGGGCGTAAAGCGCGCGTAGGCGGTTACATAAGTTGGAAGTGAAAGCCCCGGGCTCAACCTGGGAACTTCTTTCAAAACTGTGTGACTAGAGTGCAGCAGAGGATAGTGGAATTTCTAGTGTAGCGGTGAAATGCGTAGATATTAGAAGGAACACCAGTGGCGAAGGCGACTGTCTGGGCTGACACTGACGCTGAGGTGCGAAAGCGTGGGGAGCAAACAGGATTAGATACCCTGGTAGTCCACGCCGTAAA
+
GGGGGGGGGGGGGGGGGGGFDGGGGGGGGGGGGGGGGGGGGGGGGGGGGGGGGGGGGGGGGGGGGGGGGGGGGGGGGGBFGGGGGGGGGGGGGGGGGGGGGGGGGGGGGGGGGGGGGGGGGGGGGGGGGGGGGGGGGGGGGGGGGGGGGGGGGGGGGGGGGGGFGGGGCEGGFGGGGGGGGGGGGGGGGGGGGGGGGGGGGGDDGGGGGGGGGFGGGGGGGGG?DEGFFFDGGF=:C>FGGGGDFFFF0>FFFFBBC>AFFFGF6EF7@AAFBDFFFF>D?8:
@M06628:26:000000000-CRM2J:1:1102:4728:12191 1:N:0:137
TACGGAGGATCCAAGCGTTATCCGGAATCATTGGGTTTAAAGGGTCCGTAGGCGGGTTTATAAGTCAGTGGTGAAAGTTTGCGGCTCAACCGTAAAATTGCCATTGATACTGTAGGTCTTGAATTATTGTGAAGTGGTTAGAATGTGTAGTGTAGCGGTGAAATGCATAGATATTACACAGAATACCGATTGCGAAGGCAGATCACTAACAATTAATTGACGCTAAGGGACGAAAGCGTGGGTAGCGAACAGGATTAGATACCCTGGTAGTCCACGCCGTAA
+
GGGGGGGGEGFGFGGGGGGGGGGGGGGGGGGGGGGGGGGFGFGEGDGGGGGGGGEDFGEGGGGGGGGGGGGGGGGGGGGGGGGGDFGGGFFGGGGGGGGGGGGGGGGGGGGFGGGGGFGGGGGGGGGGGGGGGGGGGFGGGGGGGGGGGGGGGGGFFGGGGCGCCCFGGGGGGGFFFFFGGGGGGGGGGGGGGG@EGGF6>FGGFGGFGF6C9CFGGGGGGGGDDBGFDCFEGGG>:D9DD@B9BBFEGFFF?>4<><>FGFGGFFFFAA364<<DBFF9?B
@M06628:26:000000000-CRM2J:1:1102:4354:12431 1:N:0:137
TTACGAGGGGTGCAAGCGTTAATCGGAATTACTGGGCGTAAAGCGTACGTAGGCGGTTTGTTAAGCAAGATGTGAAAGCCCAGGGCTCAACCTTGGAACTGCATTTTGAACTGGCAAACTAGAGTACTGTAGAGGGTGGTGGAATTTCCAGTGTAGCGGTGAAATGCGTAGAGATTGGAAGGAACATCAGTGGCGAAGGCGGCCACCTGGACAGATACTGACGCTGAGGTACGAAAGCGTGGGGAGCGAACAGGATTAGATACCCTGGTAGTCCACGCCGTAA
+
GGGGGFGGGGGGGGGGGGGGGGGGGGGGGGGGGGGGGGGGGGGGGGGGGGGGGGGGFGGGGGGGGGGGGGGGGGGGGGGGGGGGGGGGGGGGGGGGGGGGGGGGGGFFGGGGGGGGGGGGGGGGGGGGGGGFFGGGFGGGGGGGGFGGGGGGGGGGGGGGGGGGGGGGGGGGGGGGGGGGGGGGGGGGGGGGGGGGGGGGGFGGGGGGGGGGGGGGGGGGGGGGFGFGGGGGDGFGFFGGGGFFFFFFFGEFFFFFAFFFFGFGGFFFFFFFFAFFDBFFFBB
@M06628:26:000000000-CRM2J:1:1102:25623:12436 1:N:0:137
TACGGAGGGGGTTAGCGTTGTTCGGAATTACTGGGCGTAAAGCGTACGTAGGCGGATTGGAAAGTAAGAGGTGAAATCCCAGGGCTCAACCCTGGAACTGCCTTTAAACTATCAGTCTAGAGTTCGAGAGAGGTGAGTGGAATTCCAAGTGTAGAGGTGAAATTCGTAGATATTTGGAGGAACACCAGTGGCGAAGGCGGCTCACTGGCTCGATACTGACGCTGAGGTACGAAAGTGTGGGGAGCAAACAGGATTAGATACCCTGGTAGTCCACACCGTAAA
+
GGGGGGGGGGGGGGGGGGGGGGGGGGGGGGGGGGGGGGGGGGGGGGGGGGGGGGGGGGGGGGGGGGGGGGGGGGGGGGGGGGGGGGGGGGGGGGGGGGGGGGGGGGGGGGGGGGGGGGGGGGGGGGGGGGGGGGGGGGGGGGGGGGGGGGGGGGGGFFGGGGFFGFFGGGGGGGGGGGGCEGGGGGGGGGGGGGEGEGGEDCGGGGG8FFGGEGGEGGGGGGGFGFGGGGGEGGGFFGGGGF:9>??:FFF>BFFFF9A<DF@CFBFFB3>4><?FBFF?B?
@M06628:26:000000000-CRM2J:1:1102:18841:12455 1:N:0:137
TACGGAGGGTGCGAGCGTTAATCGGAATTACTGGGCGTAAAGCGTGCGTAGGCGGATTGAAAAGACAGGGGTGAAATCCCCGGGCTCAACCCGGGAATGGCCTCCGAAACTATCAGGCTAGAGTTCGGGAGAGGGGAATGGAATTCCGCGTGTAGAGGTGAAATGCGTAGATATTTGGAGGAACACCAGTGGCGAAGGCAGTCCACTGGATCGGTACTGACGCTCAGGTACGAAAGCGTGGGGAGCAAACAGGATTAGATACCCTGGTAGTCCACGCCGTAA
+
GGGG7FGGG@F-+BFGGGG,,CFGGGGGGGGGGGGGGGGGGGGGG,FG6FFGGGG+F+,,,:FG+,,B+4@FGGGGGGGG+FGGGGGGGGG7+@FGG88DG,E,3+++@FG9F,,,,@FFGGGG,FF**>EGGG@F**@CGGGGGGG,*=FFGGE9:CGGGGGG+CEEGGGGGG7+<CCGGGGGGGG5/CFGCGGGGGG*.*09*<FGG**9**:EGGGGGGGF5>4F*<FFGGGF:DGGDEFFFFFFGFFFFFGFFFFFGFGGFFFFFBFFFFF)9F0>FF
@M06628:26:000000000-CRM2J:1:1102:1938:12531 1:N:0:137
TACGGAGGGGGTTAGCGTTGTTCGGAATTACTGGGCGTAAAGCGTACGTAGGCGGATTGGAAAGTAAGAGGTGAAATCCCAGGGCTCAACCCTGGAACTGCCTTTTAAACTATCAGTCTAGAGTTCGAGAGAGGTGAGTGGAATTCCAAGTGTAGAGGTGAAATTCGTAGATATTTGGAGGAACACCAGTGGCGAAGGCGGCTCACTGGCTCGATACTGACGCTGAGGTACGAAAGTGTGGGGAGCAAACAGGATTAGATACCCTGGTAGTCCACACCGTAA
+
GGGGGGGGGGGGGGGGGGGGGGGGGGGGGGGGGGGGGGGGGGGGGGGGGGGGGGGGGGGGFGGGGGGGGGGGGGGGGGGGGGGGGGGGGGGGGGGGGGGGGGGGGGGGGGGGGGGGGGGGGGGGGGGGGGGGGGGGGGGGGGGGGGGCEGGGGGGGGGGGGGGGGGGGGGGGGGGGGGGGGGGGGGGGGGGGGGGGGGGGFGGGGGGGGGGGGGGGGGGGGGGFGFGGGGGFGGGBBFGFGF>:BFFFGFFF?FGDFBAAGFGGFBFFFFFB9>?FFF9:BF
@M06628:26:000000000-CRM2J:1:1102:26335:12653 1:N:0:137
TACGGAGGGTTCAAGCGTTATCCGGAATCATTGGGTTTAAAGGGTCCGCAGGCGGTCAATTAAGTCAGAGGTGAAATCCCATAGCTTAACTATGGAACTGCCTTTGATACTGGTTGACTTGAGTTATACGGAAGTAGATAGAATAAGTAGTGTAGCGGTGAAATGCATAGATATTACTTAGAATACCGATTGCGAAGGCAGTCTACTACGTATATACTGACGCACATGGACGAAAGCGTGGGGAGCGAACAGGATTAGATACCCTGGTAGTCCACGCCGTAA
+
GGGGGGGGGEGGGGGGGFEGGGGGGGGGGGFGGGG88CFGGGFGDFFGGEGGGGGGCFEFGGGGFGGGGGGGGGGGGGGFGFGGGFGCGGGGGGGGGGGGGGGFGGFGGGGGGDEEFGGGGGGGG<FGC<EFCG<FF9DFGFFGGGGGFGGFGGFGGGGGGGGGFGGGGGGGFGGGGFFFGGGGGGGGEEEGFGGGGEFCDFCFGGGFGGGGFEFGGGFF+ADEGEDDFCC>EEGB?GGDGE><B;>DGD@?:@7<)44AD=@F??FFFFAD))37;FB1:?
@M06628:26:000000000-CRM2J:1:1102:26323:12670 1:N:0:137
TACGGAGGGTTCAAGCGTTATCCGGAATCATTGGGTTTAAAGGGTCCGCAGGCGGTCAATTAAGTCAGAGGTGAAATCCCATAGCTTAACTATGGAACTGCCTTTGATACTGGTTGACTTGAGTTATACGGAAGTAGATAGAATAAGTAGTGTAGCGGTGAAATGCATAGATATTACTTAGAATACCGATTGCGAAGGCAGTCTACTACGTATATACTGACGCACATGGACGAAAGCGTGGGGAGCGAACAGGATTAGATACCCTGGTAGTCCACGCCGTAA
+
GGGGGGGGGGGGGGGGGGGGGGGGGGGGGGFGGGGGGGGGGGGGGGGGGGGGGGGGGGGGGGGGGGGGGGGGGFGGGGGGGGGGGGGGGGGGGGGGGGGGGGGGGGGGGGGGGGGGGGGGGGGGGGGGFFDCGGGGGGGGGGGGGGGGGGGGGGGGGGGGFFGGGGGGGGGGGGGGGGGGGGGGGGGGEGGFGGGGGFGG5FGGGGG9CGGGGGGGGGGGGCDDGFGGGGGFGGGFFGGGCD9BBF>FGFBF64FFF?<AFFGFFFFFFF3A6<?@B597??
@M06628:26:000000000-CRM2J:1:1102:2316:12719 1:N:0:137
TACAGAGGGTGCAAGCGTTAATCGGAATTACTGGGCGTAAAGCGCGCGTAGGTGGTTTGTTAAGTCGGATGTGAAAGCCCAGGGCTCAACCTTGGAATTGCACCCGATACTGGCAGGCTAGAGTACGATAGAGGAGTGTGGAATTTCCTGTGTAGCGGTGAAATGCGTAGATATAGGAAGGAACATCAGTGGCGAAGGCGACACTCTGGATTGATACTGACACTGAGGTGCGAAAGCGTGGGGAGCAAACAGGATTAGATACCCTGGTAGTCCACGCCGTAA
+
GGGGGGGGGGGGGGGGGGGGGGGGGGGGGGGGFGGGGGFGGGGGGGGGGGGGFGGGGGGGGGGGGGGGGGGGFFGGFFFGGGFGGGGGGGGGGGGGGGCGGGGEFCDGGGGGGGGGGGGGGGGFFGDGGGGGGGGGGGGGGGGFGGGFGGGGGFGGGG@CDCFGGGGGGGGGGGGGGGGGGGGGGGGGGGFGGGGGGGGGFGGGFGGGGGGGGGG@C>FGGGGFC?F5<FFFGGGFFD<D<BFFFFFFGFFFFFD<><AAFFGGFBFFB<>F2AFFF@BFFF
@M06628:26:000000000-CRM2J:1:1102:2298:12722 1:N:0:137
TACAGAGGGTGCAAGCGTTAATCGGAATTACTGGGCGTAAAGCGCGCGTAGGTGGTTTGTTAAGTCGGATGTGAAAGCCCAGGGCTCAACCTTGGAATTGCACCCGATACTGGCAGGCTAGAGTACGATAGAGGAGTGTGGAATTTCCTGTGTAGCGGTGAAATGCGTAGATATAGGAAGGAACATCAGTGGCGAAGGCGACACTCTGGATTGATACTGACACTGAGGTGCGAAAGCGTGGGGAGCAAACAGGATTAGATACCCTGGTAGTCCACGCCGTAA
+
GGGGGGGGGGGGGGGGGGGGFGGGGGGGGGGGGGGGGGGGGGGGGGGGGGGGGGGGGGGGGGGGGGGGGGGGGGGGGGGGGGGGGGGGGGGGGGGGGGGGGGGGGGGGGGGGGGGGGGGGGGGGGGGDGGGGGGGGGGGGGGGGGGGGGGGGGGGGGGGGGGGGGGGEGGGGGGGGGGGGGGGGGGGGGGGGGGGGGGGGEGEGGGGGGGGGGGGGFGGGGGGFGFGGGFFFGGGFFGGGGFF:BFFFGFFFFFGFFFFFGFGGFBFFFFFFFFFFFFFFFB
@M06628:26:000000000-CRM2J:1:1102:5071:12810 1:N:0:137
TACGGAGGGTGCAAGCGTTAATCGGAATTACTGGGCGTAAAGCGCACGTAGGTGGTTTGTTAAGTTGGATGTTAAAGCCCAGGGCTCAACCTTGGAACTGCATTCAAAACTGGCGAACTAGAGTATGGGAGAGGTGAGTGGAATTTCCTGTGTAGCGGTGAAATGCGTAGAGATGGGAAGGAACATCAGAGGCGAAGGCGACTCACTGGACCAATACTGACACTGAGGTGCGAAAGCGTGGGTAGCAAACAGGATTAGATACCCTGGTATTCAACGCCGTAA
+
GFFC@;@@C@FGFCFF:68CC9CDGEEGGFFF<<FGD@::DFFGGGGG<FFFC==F?<CFFEGGFAC<<CFC,<@F<EEDBF7:7A@FFFFCFAFGAGFDFBF,?FGGGGGCGFGEBFFGGGGAD?<>3=+3CCFGFFDEFE@:D;<CA9>BFCEFGGGGGFAEGGEGGEGFFF9<FDF=EGFA7:CF6,4/**4?8F=BADDGFDFFGC<5=5+<3:++<<CFF4C9<=+5755;1711>>,44::*2.<:::C<2)64D@88*.).4-)6))6)7>>4?<
@M06628:26:000000000-CRM2J:1:1102:5057:12822 1:N:0:137
TACGGAGGGTGCAAGCGTTAATCGGAATTACTGGGCGTAAAGCGCACGTAGGTGGTTTGTTAAGTTGGATGTGAAAGCCCAGGGCTCAACCTTGGAACTGCATTCAAAACTGGCGAACTAGAGTATGGTAGAGGTGAGTGGAATTTCCTGTGTAGCGGTGAAATGCGTAGAGATGGGAAGGAACATCAGTGGCGAAGGCGACTCACTGGACCAATACTGACACTGAGGTGCGAAAGCGTGGGTAGCAAACAGGATTAGATACCCTGGTAGTCCACGCCGTAA
+
GGGGGGGGGGGGGGGGGGGGGGGGGGGGGGGGGGGGGGGGGGGGGGGGGGGGGGGFFGGGGGGGGGGGGGGGGGGGGGGGGGGGGGGGGGGGGGGGGGGGGGGGGGGGGGGGGGGGGGGGGGGGGGGGGGGGGGGGGGGGGGGGGGGGGGGGGGGGGGGGGGGGGGGGGGGGGGGGGGGGGGGGGGGGGGGGGGGGGGGGFGEGGGGGGGGGGGGFGGGGGGGFGFGGGGGFGGGFFGGGGFFFFFFFGFFFFFGFFFFFGFGGFFFFFFFFFFFFFFFFFF
@M06628:26:000000000-CRM2J:1:1102:28967:12911 1:N:0:137
TACGAGGGGTGCAAGCGTTAATCGGAATTACTGGGCGTATAGCGTGCGTAGGTGGTTTGTTAAGCAAGATGTGAAAGCCCCGGGCTCAACCTGGGAACTGCATTTTGAACTGGCAAACTAGAGTATTGTAGAGGGTAGTGGAATTTCCAGTGTAGCGGTGAAATGCGTATGGATTGGAAGGAACATCAGTGGCGAAGTCGGCTACCTGGACAAATACTGACACTGAGGCACGAAAGCGTGGGGAGCAAACTGGATTAGATACCCTGGTAGTCCACGCCGTAA
+
GGGGFED@7BFGG9F@,8:@8C9D@FEFDFC,C8CEGC@,,E<FB@@F8=FCF9<BCECFGEE9?FG<AFC?EG,E,,A<=F++++BFFEFGGGEGCAA9,?CDAB<FFGGE88=FD8D<DD<:@<FAD,;@,@=5>CF7FDFG7D3@@=DFFG,,<*>*@FCF9?CEG5,,,>?DC9CCEG7,<FGDGCC@?5CGC1+15C52<CFB=*2>C6++<CF?FGFFDBC<5CG@5:<2?D9<)890,4257)*9(024)4)6>*++13)(--44)6871:(48<
@M06628:26:000000000-CRM2J:1:1102:20333:12974 1:N:0:137
TACAAGGGGTGCAAGCGTTAATCGGAATTACTGGGCGTAAAGCGTGCGTAGGTGGTTTGTTAAGCAAGATGTGAAAGCCCCGGGCTCAACCTGGGAACTGCATTTTGAACTGGCAAACTAGAGTATTGTAGAGGGTAGTGGAATTTCCAGTGTAGCGGTGAAATGCGTAGAGATTGGAAGGAACATCAGTGGCGAAGGCGGCTACCTGGACAAATACTGACACTGAGGCACGAAAGCGTGGGGAGCAAACAGGATTAGATACCCTGGTAGTCCACGCCGTAA
+
GGGGGGGGGGGGGGGGGGGGGGGGGGGGGGGGGGGGGGGGGGGGGGGGGGGGGGGGGGGGGGGGGGGGGGGGGGGGGGGGGGGGGGGGGGGGGGGGGGGGGGGGGGGGGGGGGGGGGGGGGGGGGGGGGGGGGGGGGGGGGGGGGGGGGGGGGGGGGGGGGGGGGGGGGGGGGGGGGGGGGGGGGGGGGGGGGGGGGGGGFGGGGGGGGGGGGGGGGGGGGGGFGFGGGGGFGGGFFGGDGFFFFFFFGFFFFFGBFFFFGFGGFFFBAAFFAD?FBF>FFB
@M06628:26:000000000-CRM2J:1:1102:11160:13009 1:N:0:137
TACGAGGGGTGCAAGCGTTAATCGGAATTACTGGGCGTAAAGCGTGCGTAGGTGGTTTGTTAAGCAAGATGTGAAAGCCCCGGGCTCAACCTGGGAACTGCATTTTGAACTGGCAAACTAGAGTATTGTAGAGGGTAGTGGAATTTCCAGTGTAGCGGTGAAATGCGTAGAGATTGGAAGGAACATCAGTGGCGAAGGCGGCTACCTGGACAAATACTGACACTGAGGCACGAAAGCGTGGGGAGCAAACAGGATTAGATACCCTGGTAGTCCACGCCGTAA
+
GGGGGGGGGGGGGGGGGGGE<FFGGGGGGGGGGGGGGGGGGGGGGGGGGFGGGGGFFGGFGGGGGGGGGGGGGGGGGGGFGGGGGGGGGGGGGGGFFGGGGFGGGGGGGGGGGGGGFGGGGGGFDFFDGGGGGGGGGGGGGGGGGGGG;FGGGGGFGGGGGGGGGGGGGGGFGFGGG9CGGGGGGGGGGGGGGGGGGGGGDGGGGGGGGGGGGGGGCFGGGFGFGFGGGGGBEGGB?GGGGDF:90?FGFF?FFG<BFFAG4C+/4>:A><AAAFFFFB><?
@M06628:26:000000000-CRM2J:1:1102:11147:13023 1:N:0:137
TACGAGGGGTGCAAGCGTTAATCGGAATTACTGGGCGTAAAGCGTGCGTAGGTGGTTTGTTAAGCAAGATGTGAAAGCCCCGGGCTCAACCTGGGAACTGCATTTTGAACTGGCAAACTAGAGTATTGTAGAGGGTAGTGGAATTTCCAGTGTAGCGGTGAAATGCGTAGAGATTGGAAGGAACATCAGTGGCGAAGGCGGCTACCTGGACAAATACTGACACTGAGGCACGAAAGCGTGGGGAGCAAACAGGATTAGATACCCTGGTAGTCCACGCCGTAA
+
GGGGGGGGGGGGGGGGGGGGCGGGGGGGGGGGGGGGGGGGGGGGGGGGGGGGGGGGGGGGGGGGGGGGGGGGGGGGGGGGGGGGGGGGGGGGGGGGGGGGGGGGGGGGGGGGGGGGGGGGGGGGGGGGGGGGGGGGGGGGGGGGGGGGGGGGGGGGGGGGGGGGGGGGGGGGGGGGGGGGGGGGGGGGGGGGGGGGGGGGFG5CGGGGGGGGGGGGGGGGF6<FGFGDDEGFGGG9:5CDGFFFFF?FCFFFFFF9?<>AGFFG4:F?<AFAAFFF>FFFF<
@M06628:26:000000000-CRM2J:1:1102:29459:13058 1:N:0:137
TACGAGGGGTGCAAGCGTTAATCGGAATTACTGGGCGTAAAGCGTGCGTAGGTGGTTTGTTAAGCAAGATGTGAAAGCCCCGGGCTCAACCTGGGAACTGCATTCTGAACTGGCAAACTAGAGTATTGTAGAGGGTAGTGGAATTTCCAGTGTAGCGGTGAAATGCGTAGAGATTGGAAGGAACATCAGTGGCGAAGGCGGCTACCTGGACAAATACTGACACTGAGGCACGAAAGCGTGGGGAGCAAACAGGATTAGATACCCTGGTAGTCCACGCCGTAA
+
GGGGGGGGGGGGGGGGGGGGGGGGGGGGGGGGGGGGGGGGGFGGGGGG:FGGGGGGGGGGGGGGGGGGGGGGGGGGGGGGGGGGGGGGGGGGGGGGGGGGGGGGGGGGGGGGGGGFGGGGGGGGGGGGGGGGGGGGGGGGGGGGGGGGGGGGGGGGGGGDFGGGGGGGGGGGGGGGGGGGGGGGFFGGGGGGGGGGEEGGFGGGGGGGGGGGGGFCD>CFCCC?CBFGGGGFGGGFBGGGG@>BB>B5CFFFF>4ABFFFGFGFF?:0::5>>B?DF@;B0:
@M06628:26:000000000-CRM2J:1:1102:11312:13069 1:N:0:137
TACGAGGGGTGCAAGCGTTAATCGGAATTACTGGGCGTAAAGCGTGCGTAGGTGGTTTGTTAAGCAAGATGTGAAAGCCCCGGGCTCAACCTGGGAACTGCATTTTGAACTGGCAAACTAGAGTATTGTAGAGGGTAGTGGAATTTCCAGTGTAGCGGTGAAATGCGTAGAGATTGGAAGGAACATCAGTGGCGAAGGCGGCTACCTGGACAAATACTGACACTGAGGCACGAAAGCGTGGGGAGCAAACAGGATTAGATACCCTGGTAGTCCACGCCGTAA
+
GGGGFFGGGGGGGGGGGGGG7C@FGGGGGGGGGGGGGGGGGGGGGGGGFEFGFFGFFGGGGGGGGGGGGGGGGGGGGGGGGGGGGGGGGGGGGGGGGGGGGGGGGGGGGGGGGGGGGGGGGGGGGGGGGGGGGGGGGGGGGGGGGGGGGGGGGGGGGGGGGGGGGGGGGGGGGGGGGGGGGGGGGGGGGGGGGGGGGGGGFGGGGGGGGGGGGGGGGGGGFGGFGFGGGGGFGGGFBCGGGEF09>BFGFFFFFGFBDAFFFGGFFFFFFFF<DFBFFF>F?
@M06628:26:000000000-CRM2J:1:1102:13648:13176 1:N:0:137
TACGGAGGGTCCGAGCGTTAATCGGAATTACTGGGCGTAAAGCGCGCGTAGGTGGTTATTTAAGTCAGATGTGAAAGCCCTGGGCTCAACCTAGGAACTGCACCTGATACTGGATAACTAGAGTACAGAAGAGGGTAGTGGAATTTCCTGTGTAGCGGTGAAATGCGTAGATATAGGAAGGAACACCAGTGGCGAAGGCGACTACCTGGTCTGATACTGACACTGAGGTGCGAAAGCGTGGGGAGCAAACAGGATTAGATACCCTGGTAGTCCACGCCGTAA
+
GGGGGGGGGGGGGGGGGGGG@FGGGGGGGGGGGGGGGGGGGGGGGGGGGGGGGGGGGGGGGGGGGGGGGGGGGGGGGGGGGGGGGGGGGGGGGGGGGFGGGGGGGGGGGGGGGGGFFGGGGGGGGGGGGGGGGGGGGGGGGGGGGGGGGGGGGGGGGGGGGGGGGGGGGGGGGGGGGFFGGGGGGGGGGGGGGGGGGGGGFGGGGGGGGGGGGGGGFCFGGFGFGFGGGGGFGGGB?GDGGFB?FFFFGFFFFFFFFBAFGFGGFFFF<4<DDFFF;FF>B?
@M06628:26:000000000-CRM2J:1:1102:7637:13246 1:N:0:137
TACGGAGGGTGCAAGCGTTAATCGGAATTACTGGGCGTAAAGCGCACGTAGGTGGTTTGTTAAGTTGGATGTGAAAGCCCAGGGCTCAACCTTGGAACTGCATTCAAAACTGGCGAACTAGAGTATGGTAGAGGTGAGTGGAATTTCCTGTGTAGCGGTGAAATGCGTAGAGATGGGAAGGAACATCAGTGGCGAAGGCGACTCACTGGACCAATACTGACACTGAGGTGCGAAAGCGTGGGTAGCAAACAGGATTAGATACCCTGGTAGTCCACGCCGTAA
+
GGGGGGGGGGGGGGGGGGGGCEFFGGGGGGGGGGGGGGGGGGGGGGGGGGGGGGGGGGGGGGGGGGFGGGGGGGGGGGGGGGGGGGGGGGGGGGGGGGGGGGGGGGGGGGGGGGGGGGGGGGGGGGGGGGGGGGGGGGGGGGGGGGGGGGGGGGGGGGGGGGGGGGGGGGGGGGGGGGGGGGGGGGGGGGGGGEGGGGGGFGGGGGGGGGGGGGGGGGGGGGGFGFGGGGGFGGGFFGGGGFFFFFFFGFFFFFGFFBFFGFGGFFFFFFFFFFFFFFF;6:
@M06628:26:000000000-CRM2J:1:1102:7651:13258 1:N:0:137
TACGGAGGGTGCAAGCGTTAATCGGAATTACTGGGCGTAAAGCGCACGTAGGTGGTTTGTTAAGTTGGATGTGAAAGCCCAGGGCTCAACCTTGGAACTGCATTCAAAACTGGCGAACTAGAGTATGGTAGAGGTGAGTGGAATTTCCTGTGTAGCGGTGAAATGCGTAGAGATGGGAAGGAACATCAGTGGCGAAGGCGACTCACTGGACCAATACTGACACTGAGGTGCGAAAGCGTGGGTAGCAAACAGAATAGATAACCTTGGAGTCCACGCCGTAAA
+
GGGGGGGGGGGGGGGGGGGGCFFGGGGGGGGGGGGGGGGGGGGGGGGGGGGGGGGGGGGGGGGGGGFGGGGGGGGGGGGGGGGGGGGGGGGGGGGGGGGGGGGGGGGGGGGGFGGGGGGGGGGGGGGGGGGGGGGGGGGGGGGGGGGGGGGGGGGGGGGGGGGGGGGGGGGGGGGGGGGGGGGGGGGGGGGGGGGGGGGGFGGGGGGGGGGGGGGGGGGDGGGFGFGGGGGFGGG>BGGGGFFFFFFFGFFF7):-))-)*9E+16))(,(.621.4.-08?
@M06628:26:000000000-CRM2J:1:1102:14450:13265 1:N:0:137
TACGGAGGGGGTTAGCGTTGTTCGGAATTACTGGGCGTAAAGCGTACGTAGGCGGATTGGAAAGTTGGGGGTGAAATCCCAGGGCTCAACCCTGGAACTGCCTCCAAAACTATCAGTCTAGAGTTCGAGAGAGGTGAGTGGAATTCCAAGTGTAGAGGTGAAATTCGTAGATATTTGGAGGAACACCAGTGGCGAAGGCGGCTCACTGGCTCGATACTGACGCTGAGGTACGAAAGTGTGGGGAGCAAACAGGATTAGATACCCTGGTAGTCCACACCGTAA
+
GGGGGGGGGGGGGGGGGGGGGGGGGGGGGGGGGGGGGGGGGGGGGGGGGGGGGGGGGGGGFGGGGGGGGGGFGGGGGGGGGGGGGGGGGGGGGGGGGGGGGGGGGGGGGGGGGGGGGGGGGGGGGGGGGGGFGGGGCGGGGGGGGGGGGGGGEGGGGGGGGGGGGGGGGGGGGGGGGFGGGGGGGGGGGGGGGGGGGGGGFGGGGGGGGGGGGGGGGGGGGGDFGFGGGGFFGGGFFGGGGFFFFFFFGFFFFFGFFFFFFFGFF?@BFFFFFFF?BFF?FF
@M06628:26:000000000-CRM2J:1:1102:26852:13302 1:N:0:137
TACGAGGGGTGCAAGCGTTAATCGGAATTACTGGGCGTAAAGCGTGCGTAGGTGGTTTGTTAAGCAAGATGTGAAAGCCCCGGGCTCAACCTGGGAACTGCATTTTGAACTGGCAAACTAGAGTACTGTAGAGGGTAGTGGAATCTCCAGTGTAGCGGTGAAATGCGTAGAGATTGGAAGGAACATCAGTGGCGAAGGCGGCTACCTGGACAAATACTGACACTGAGGCACGAAAGCGTGGGGAGCAAACAGGATTAGATACCCTGGTAGTCCACGCCGTAA
+
GGGGGGGGGGGGGGGGGGGGGGGGGGGGGGGGGGGGGGGGGGGGGGGGGGGGGGGGGGGGGGGGGGGGGGGGGGGGGGGGGGGGGGGGGGGGGGGGGGGGGGGGGGGGGGGGGGGGGGGGGGGGGGGGGGGGGGEFGGGGGGGGGGGGGGGGGGGGGGGGGGGGGGGGGGGGGGFGGGGGGGGGGGGGGGGGGGGGGGGGFGGGGGGGGGGGGGGGGGGGGGGFGFGGGGGFGGGFFCDGGFF?FFFFGFFF?FFDBBFFGFGGF?>>AFFFFFDFFF>6::
@M06628:26:000000000-CRM2J:1:1102:21101:13329 1:N:0:137
TACGAGGGGTGCAAGCGTTAATCGGAATTACTGGGCGTAAAGCGTGCGTAGGTGGTTTGTTAAGCAAGATGTGAAAGCCCCGGGCTCAACCGGGAACTGCATTTTGAACTGGCAAACTAGAGTATTGTAGAGGGTAGTGGAATTTCCAGTGTAGCGGTGAAATGCGTAGAGATTGGAAGGAACATCAGTGGCGAAGGCGGCTACCTGGACAAATACTGACACTGAGGCACGAAAGCGTGGGGAGCAAACAGGATTAGATACCCTGGTAGTCCACGCCGTAAA
+
GGGGGGGGGGGGGGGGGGGGGGGGGGGGGGGGGGGGGGGGGGGGGGGGGGGGGGGGGGGGGGGGGGGGGGGGGGGGGGGGGGGGGGGGGGGGGGGGGGGGGGGGGGGGGGGGGGGGGGGGGGGGGGGGGGGGGGGDFFGGGGGGGGGGGGGGGGGGGGGGGGCGGGGGGGGGGGGGGGGGGGGGGGFGGGGGGGGGGGGGFGGGGGGGGGFDFGGGGGFFFGGFGFGGGGGEGGGFFDDGGF0>F:BFGFFFFFGFDDFBCFFCFFFFFFFFF2?FFF9BBB
@M06628:26:000000000-CRM2J:1:1102:4377:13398 1:N:0:137
TACGGAGGGTGCGAGCGTTAATCGGAATTACTGGGCGTAAAGCGCACGCAGGCGGTTTGTTAAGCTAGATGTGAAAGCCCCGAGCTCAACTTGGGATGGTCATTTAGAACTGGCAGACTAGAGTCTTGGAGAGGGGAGTGGAATTCCAGGTGTAGCGGTGAAATGCGTAGATATCTGGAGGAACATCAGTGGCGAAGGCGACTCCCTGGCCAAAGACTGACGCCCATGTGCGAAAGTGTGGGTAGCGAACAGGATTAGATACCCTGGTAGTCCACACCGTAA
+
GGGGGGGGGGGGGGGGGGGGGGGGGGGGGGGGGGGGGGGGGGGGEGGGGGGGGGGGGGGGGGGGGGGGGGGGGGGGGGGGGGGGGGGGGGGGGGGGGGGGGGGGGGFGGGGGGGGGGGGGGGGGGGGGGGGGGGGGGGGGGGGGGGGGGGGGGGGGGGGGGGGGGGGGGGGGGGGGGGGGGGGGGGGGGGGGGGGGGGGGFGGGGGGGGGGGGGGGGGGGGGGBDBGGGFFEGGGFAGGGGFBFFFFFGEFF?>FBDFFFGFGGF?F?<<AFFFFFFFFFFF
@M06628:26:000000000-CRM2J:1:1102:12779:13465 1:N:0:137
TACGGAGGGTGCAAGCGTTACTCGGAATCACTGGGCGTAAAGAGCGTGTAGGCGGGTTTGTAAGTTTGAAGTGAAATCCAATGGCTCAACCATTGAACTGCTTTGAAAACTGCTTACCTAGAATATGGGAGAGGTAGATGGAATTTCTGGTGTAGGGGTAAAATCCGTAGAGATCAGAAGGAATACCGATTGCGAAGGCGATCTACTGGAACATTATTGACGCTGAGACGCGAAAGCGTGGGGAGCAAACAGGATTAGATACCCTGGTAGTCCACGCCCTAA
+
GGGGGGGGGGGGGGGGGGGGGGGGGGGGGGGGGGGGGGGGGGGGGGGGGGGGGGGGGGGGGGGGGGGGGGGGGGGGGGGGGGGGGGGGGGGEGGGGGGGGGGGGGGGGGGGGGGGGGGGGGGGGGGGGGGGGGGGGGGGGGGGGGGGGGGGGGGGGGGGGGGGGGGGGGGGGGGGGGFGGGGGGGGGGGGGGGGGGGGGGFGGGGGGGGGGGGGGGGGGGGGGFGFGGGGGFGGGFFGGGGFFFFFFFGFFFFFGFFFFFGFGGFFFFFFFFAFFFFFFFFF
@M06628:26:000000000-CRM2J:1:1102:29027:13765 1:N:0:137
TACGAGGGGTGCAAGCGTTAATCGGAATTACTGGGCGTAAAGCGTTCGTAGGCGGTCTATTAAGCAAGATGTGAAAGCCCAGGGCTCAACCTTGGAACTGCATTTTGAACTGGTAGACTAGAGTACTGTAGAGGGTGGTGGAATTTCCAGTGTAGCGGTGAAATGCGTAGAGATTGGAAGGAACATCAGTGGCGAAGGCGGCCACCTGGACAGATACTGACGCTGAGGAACGAAAGCGTGGGGAGCGAACAGGATTAGATACCCTGGTAGTCCACGCCGTAA
+
GGGGGGGGGGGGGGGGGGGGGGGGGGGGGGGGGGGGGGGGGGGGGGGGGGGGGGGGGGGGGGGGGGGGGGGGGGGGGGGGGGGGGGGGGGGFGGGGGGGGGGGGGGGGGGGGGGGGGGGGGGGGGGGGGGGGGGGGGGGGGGGGGGGGGGGGGGGGGGGGGGGGGGGG>EGGGGGGGFGGGGGGFGGGGGGGGGGGGFEEDG>DGGGGGGGGGGGGGGGGGGGFGFGGGGGFGGGFFGGGGE><9>>EGDEFFFFF?DFFGFGGF?F?BFFF<ABEBFF6<?
@M06628:26:000000000-CRM2J:1:1102:12593:13958 1:N:0:137
TACAGAGGGTGCAAGCGTTAATCGGAATTACTGGGCGTAAAGCGCGCGTAGGTGGTTTGTTAAGTCGGATGTGAAAGCCCAGGGCTCAACCTTGGAATTGCACCCGATACTGGCAGGCTAGAGTACGATAGAGGAGTGTGGAATTTCCTGTGTAGCGGTGAAATGCGTAGATAGGAAGGAACATCAGTGGCGAAGGCGACACTCTGGATTGATACTGACACTGAGGTGCGAAAGCGGGGGGAGCAAACAGGATTAGATACCCTGGTAGTCCACGCCGTAAA
+
GGGGGGGGGGGGGGGGGGGG8FGGGGGGGGGGGGGGGGGGGGGGGGGGGGGGGGGGGGGGGGGGGGGGGGGGGGGGGGGGGGGGGGGGGGGGGGGGGGGGGGGGGGGGGGGGGGGDFGGGGGGGGGGGGGGGGGFFGGGGGGGGGGGGGGGGGGGGGGGGGGGGGGGGGGG<EFGGFEGGFCFCGGGGGGGGGDGGGGGGEG7FFDGFFFGGGA<EFGCCFGDFF>FFFG=@EEC((19CDBBBFF:@GFF>BFF>965<FF@CF>FABA<A?BFF1),(,
@M06628:26:000000000-CRM2J:1:1102:3271:13960 1:N:0:137
TACAGAGGGTGCAAGCGTTAATCGGAATTACTGGGCGCAAAGCGCGCGTAGGTGGTTTGTTAAGTCGGATGTGAAAGCCCAGGGCTCAACCTTGGAATTGCACCCGATACTGGCAGGCTAGAGTACGATAGAGGAGTGTGGAATTTCCTGTGTAGCGGTGAAATGCGTAGATATAGGAAGGAACATCAGTGGCGAAGGCGACACTCTGGATTGATACTGACACTGAGGTGCGAAAGCGTGGGGAGCAAACAGGATTAGATACCCTGGTAGTCCACGCCGTAA
+
GGGGGGGDCFFGGGGGFFGGGGGGGCFGGGGGGDFGGDGGGGGGGGGGFGGGF<FGFGGGGGGGGGGGGGGGGGGG<FGGDFGGGGGGGGGGGGCFGGFGGGGGGGGGGGGGGGGGGGFGGGGGGGGGGGGGGGGGGGGGEFGGGGGGGGGCFGGGGGGGGGGFGGGGGGD9EFGGGGGF=FGGGGGGGGGGGGGGGGGGFGGGGGGGGGGGGGFFGGGFGGGFGFG>CDG>EEG;:CCDGBB09>BFGFF@?4C)4<<BGFGGFFFFFFA9<AFFFFF168
@M06628:26:000000000-CRM2J:1:1102:12615:13962 1:N:0:137
TACAGAGGGTGCAAGCGTTAATCGGAATTACTGGGCGTAAAGCGCGCGTAGGTGGTTTGTTAAGTCGGATGTGAAAGCCCAGGGCTCAACCTTGGAATTGCACCCGATACTGGCAGGCTAGAGTACGATAGAGGAGTGTGGAATTTCCTGTGTAGCGGTGAAATGCGTAGATAGGAAGGAACATCAGTGGCGAAGGCGACACTCTGGATTGATACTGACACTGAGGTGCGAAAGCGTGGGGAGCAAACAGGATTAGATACCCTGGTAGTCCACGCCGTAAA
+
GGGGGGGGGGGGGGGGGGGGDGGGGGGGGGGGGGGGGGGGGGGGGGGGGGGGFGGGGFGGGGGGGGGGGGGGGGGGGGGGGGGGGGGGGGGGGGGGGGGGGGGGGGGGGGGGGGGGGGGGGGGGGGGGGGGGGGGGGGGGGGGGGGGGGGGGGGGGGGGGGGGGGGGGGGE;FGGGGGGGGGCCGGGGGGGGGGGGGGGGFGGGGGGGGGGGFCCFGFGGGGG?CFGGGGD@CE49:GGGGB>BBBFFGFF5:FD<><B<FFCGF?FAA<A<2:>F9),3:
@M06628:26:000000000-CRM2J:1:1102:8764:14035 1:N:0:137
TACAGAGGGTGCAAGCGTTAATCGGAATTACTGGGCGTAAAGCGCGCGTAGGTGGTTTGTTAAGTCGGATGTGAAAGCCCAGGGCTCAACCTTGGAATTGCACCCGATACTGGCAGGCTAGAGTACGATAGAGGAGTGTGGAATTTCCTGTGTAGCGGTGAAATGCGTAGATATAGGAAGGAACATCAGTGGCGAAGGCGACACTCTGGATTGATACTGACACTGAGGTGCGAAAGCGTGGGGAGCAAACAGGATTAGATACCCTGGTAGTCCACGCCGTAA
+
GGGGGGGGGGGGGGGGGGGGDGGGGGGGGGGGGGGGGGGGGGGGGGGGGGGGGGGGGGGGGGGGGGGGGGGGGGGGGGGGGGGGGGGGGGGGGGGGGGGGGGGGGGGGGGGGGGGGGGGGGGGGGGGGGGGGGGFGGGGGGGGGGGGGGGGGGGGGGGGGGGGGGGGGGGGGGFGGGGGGGGGGGGGGGGGGGGGGGGGGFGGGFGGGGGGGGGFCFFGGGGGFGFGGGGGFGGGFFGDGGFF0;BFFGFFFFFGF7<BFGFGGFBFFFFFFFFFFFFFFFF
@M06628:26:000000000-CRM2J:1:1102:2873:14217 1:N:0:137
TACGGAGGGTGCGAGCGTTAATCGGAATTACTGGGCGTAAAGCGCACGCAGGCGGTTTGTTAAGCTAGATGTGAAAGCCCCGGGCTCAACCTGGGACGGTCAGTTAGAACTGGCAGACTAGAGTCTTGGAGAGGGGAGTGGAATTCCAGGTGTAGCGGTGAAATGCGTAGATATCTGGAGGAACATCAGTGGCGAAGGCGACTCCCTGGCCAAAGACTGACGCTCATGTGCGAAAGTGTGGGTAGCGAACAGGATTAGATACCCTGGTAGTCCACACCGTAA
+
GGGGGGGGGGGGGGGGGGGGCFFGGGGG8FGGGGGGGGGGGGGGDEGEFGGGCCGCFFGGGGGDDAGFGGGGCFGGFG8+?@CFGGGGGEFGGFFGC:BCFG,FFFGFGGGFFGGGGGGGGGGGDGEC,?@FGG*<F:CFGGGGGGG@;FGGGGGGGGGGGGGGGGGGGGGGGG;+<9F8CGGFGGGG?FGGGGGGGGGGBGG3CFGFCFGGG?CFGFDGG=DEGFFFFFGFDEDB<**:CE>A?FFFG@>F<@GF<?2<F=FG?33:ABA<<2,9:B;BBF
@M06628:26:000000000-CRM2J:1:1102:2862:14233 1:N:0:137
TACGGAGGGTGCGAGCGTTAATCGGAATTACTGGGCGTAAAGCGCACGCAGGCGGTTTGTTAAGCTAGATGTGAAAGCCCCGGGCTCAACCTGGGACGGTCATTTAGAACTGGCAGACTAGAGTCTTGGAGAGGGGAGTGGAATTCCAGGTGTAGCGGTGAAATGCGTAGATATCTGGAGGAACATCAGTGGCGAAGGCGACTCCCTGGCCAAAGACTGACGCTCATGTGCGAAAGTGTGGGTAGCGAACAGGATTAGATACCCTGGTAGTCCACACCGTAA
+
FGGGGGGGEGGGGGGGGGGGCFGGDGGGGGGGGGGGGGGGGGGGGCEGGGGGGGG=FFGFGGGGGGGGGGGGFFGGGF8?CFGGGGCDFGGGGGGGF=EGGFFGGGGGGGGGFGGGGGGGGFGGCGFC9CFGGGGDEFGGFFGGGCGEGGGGGFGGGGGGGGGGGGGGGGGGGGGGGGGGGGGGGGGFFFGGGGGGGGGGFDGGGGGGG=C47FGGGGGFGCDEGFGC>FGFG=D>DFCGGFFFFFFEGFFFBFGF>DDAFFCFF?FBFAAF<<?FBFFBFF
@M06628:26:000000000-CRM2J:1:1102:13676:14440 1:N:0:137
TACGAGGGGTGCAAGCGTTAATCGGAATTACTGGGCGTAAAGCGTTCGTAGGCGGGTTGTTAAGCAAGATGTGAAAGCCCAGGGCTCAACCTTGGAACTGCATTTTGAACTGGCAAACTAGAGTACTGTAGAGGGTGGTGGAATTTCCAGTGTAGCGGTGAAATGCGTAGAGATTGGAAGGAACATCAGTGGCGAAGGCGGCCACCTGGACAGATACTGACGCTGAGGAACGAAAGCGTGGGGAGCGAACAGGATTAGATACCCTGGTAGTCCACGCCGTAA
+
GGGG?FG7@FFGGFEFEGGE,CFDFEGFEGGGGGDAGGG@DFGE:CF:F,DFFGG+@FEGGGGGFGGGGGGGGGGGG?F7<,F@FGFFGGGFGGGFFGGGGFGGGFGGGGFGFCG,@CG9FCCFBFFFGGC;BCFGGCFGG:FEBFFEDFEGFGGGGECCF9CEFGGCDGG9E7C9C9C@CGGG7CCEFFGGEEEEGGGG><5DGFF@CFFGGFGGCFGFGEGFGFGGGFGB=E51<GC7CD6?F>67DEFF?FC>?BAAGF<?=:>?FAA<:>452FF-4<
@M06628:26:000000000-CRM2J:1:1102:13402:14449 1:N:0:137
TACAGAGGGTGCAAGCGTTAATCGGAATTACTGGGCGTAAAGCGCGCGTAGGTGGATTGTTAAGTCGGATGTGAAAGCCCAGGGCTCAACCTTGGAATTGCACCCGATACTGGCAGGCTAGAGTACGATAGAGGAGTGTGGAATTTCCTGTGTAGCGGTGAAATGCGTAGATATAGGAAGGAACATCAGTGGCGAAGGCGACACTCTGGATTGATACTGACACTGAGGTGCGAAAGCGTGGGGAGCAAACAGGATTAGATACCCTGGTAGTCCACGCCGTAA
+
GGGCGGGGCGEGGGGGGGGG8FFGGGGG8FEFGGGCFGGGGGFG@FEGFGGGFGG,CC<FGGGGGG@FGCFGGGGGGGGC=,<FFGGGGGFFGFGGGGGGGC<,BFGGGGGGGGFEDGGGGGDGFGG7+@EGCF<FGGFFGGGGGCGF=EGGGGGGGGGGGGGGGGGGGGGGGGGF9F9:EGGFGGGFFGGGGGGGGGGGBGCDCGGG?EFFGGGG9FGGGGGFGFGGGFGFGGGFFGG<CB>FBFBFFFFFFFGFF?BACBCFF?;?FFFF:AFBFFF1<?
@M06628:26:000000000-CRM2J:1:1102:3775:14491 1:N:0:137
TACGGAGGGTGCGAGCGTTAATCGGAATTACTGGGCGTAAAGCGCACGCAGGCGGTTTGTTAAGCTAGATGTGAAAGCCCCGGGCTCAACCTGGGACGGTCATTTAGAACTGGCAGACTAGAGTCTTGGAGAGGGGAGTGGAATTCCAGGTGTAGCGGTGAAATGCGTAGATATCTGGAGGAACATCAGTGGCGAAGGCGACTCCCTGGCCAAAGACTGACGCTCATGTGCGAAAGTGTGGGTAGCGAACAGGATTAGATACCCTGGTAGTCCACACCGTAA
+
GGGGGGGGGGGGGGEEGGGEFGGGGGGGGGGGGGGFGGGDFGGGGGGGGCEEEED>CFGGEGGGGGGGGGFGGGGGFGCGGEGGGGGGGGGGGGGFCGGGGGFFFCFGFGGGCFGGGGGGGGGFFFDGG@DGEEDEGGCCFFEGFGGGGGFEFFCFFGGGGGGGGCGGGGEGGFFGGCG=8FAFGGGGGGFFGGGGGCGGDCGC6EGEG5FGGGGGFDFGGGGFGFGFF?9@GGD>AGGGDFFFFF;ED@@FFFFBBFFAFBFGFFFFFFF<5ABFF@B(13
@M06628:26:000000000-CRM2J:1:1102:2425:14576 1:N:0:137
TACAGAGGGTGCAAGCGTTAATCGGAATTACTGGGCGTAAAGCGCGCGTAGGTGGTTTGTTAAGTCGGATGTGAAAGCCCAGGGCTCAACCTTGGAATTGCACCCGATACTGGCAGGCTAGAGTACGATAGAGGAGTGTGGAATTTCCTGTGTAGCGGTGAAATGCGTAGATATAGGAAGGAACATCAGTGGCGAAGGCGACACTCTGGATTGATACTGACACTGAGGTGCGAAAGCGTGGGGAGCAAACAGGATTAGATACCCTGGTAGTCCACGCCGTAA
+
GGGFGGGGGEEGGGGGGGGG,<FFGGGGCGGGGGGGGGGGGGGGG:FGGGGGGGGEGFGGGGGGGGDEDGGGGGGGGG=BFGGGGGGGGGGGGGGGGGGGGFDFGGGGGGGFGGFGGGGCFEGFGCCFDGGGGGGGFFGCGGGGGGGGDGGGGGGGGGGGGGGGGGGGGGGGGG9CFCF=EGGGG9FECFGGGGGGGGGDE3CGFFGGGGDFG?CF<DGFEFGFDFGCFCF@EEDBFGGGGF;?>BFFGFFFFFGFBFBFGFGG*8@3AFFFB<BFFFFFF?
@M06628:26:000000000-CRM2J:1:1102:22440:14610 1:N:0:137
TACGAGGGGTGCAAGCGTTAATCGGAATTACTGGGCGTAAAGCGTGCGTAGGTGGTTTGTTAAGCAAGATGTGAAAGCCCCGGGCTCAACCTGGGAACTGCATTTTGAACTGGCAAACTAGAGTATTGTAGAGGGTAGTGGAATTTCCAGTGTAGCGGTGAAATGCGTAGAGATTGGAAGGAACATCAGTGGCGAAGGCGGCTACCTGGACAAATACTGACACTGAGGCACGAAAGCGTGGGGAGCAAACAGGGTTAGATACCCTGGTAGTCCACGCCGTAA
+
GGGG9@FGGFFGGGGGGGGGGGGGGGGGGGGGGGGGGGGGGGGG@FGGGGGGEFGCCGGGGGGGGG@FE<EGGFGGFDGGDFGGGGGGGGGGFGGGGGGGGGGGGGGFGGGGGGGGGGGGGGGGFFGG<CFGGGG>FGFGGGGGGGGFGGFGGGG;FEFGGGGGGGGGCEGGGGGGGCFGGGGGGFGGGGGFGGGGGEGGFGG39FCGF6FCFEGFGFGGGGCFD=D377:@EGGFFGGGGF>F>6:FGFFFFBC?149AF=@CF?FB9A25):7:979BF?
@M06628:26:000000000-CRM2J:1:1102:16159:14679 1:N:0:137
TACGAGGGGTGCAAGCGTTAATCGGAATTACTGGGCGTAAAGCGTGCGTAGGTGGTTTGTTAAGCAAGATGTGAAAGCCCCGGGCTCAACCTGGGAACTGCATTTTGAACTGGCAAACTAGAGTATTGTAGAGGGTAGTGGAATTTCCAGTGTAGCGGTGAAATGCGTAGAGATTGGAAGGAACATCAGTGGCGAAGGCGGCTACCTGGACAAATACTGACACTGAGGCACGAAAGCGTGGGGAGCAAACAGGATTAGATACCCTGGTAGTCCACGCCGTAA
+
CGGG-8@C@FGGDEDFF@F76CCCCCBFFGGFGGG8FC@FGGFCCCCFFFFECFD=CECEEFEEGGGFEEFEEFFFFEFC:>FGDCGFGFFFFGGGGGGGCFBFFFCEDD=D,B>B<CF<FGGG9CFGGGF<=F<CCEFGFGGFC=3DB>FFFGGGGDB<CCE@BGGE4C:FCF9:E9;:8:FFBFFFE?+*8=8=:*3BDCEGCGGG8ADFDEG?FFGGF+>F7?F575=5:EC11/953)1(-265*7F5<>FA4<26CF@6@37355<<4<2.3>39<<
@M06628:26:000000000-CRM2J:1:1102:21359:14688 1:N:0:137
TACGGAGGGTGCGAGCGTTAATCGGAATTACTGGGCGTAAAGCGTACGCAGGCGGTTTGTTAAGCGAGATGTGAAAGCCCCGGGCTCAACCTGGGAACTGCATTTCGAACTGGCAAACTAGAGTGTGATAGAGGGTGGTAGAATTTCAGGTGTAGCGGTGAAATGCGTAGAGATCTGAAGGAATACCGATGGCGAAGGCAGCCACCTGGGTCAACACTGACGCTCATGTACGAAAGCGTGGGGAGCAAACAGGATTAGATACCCTGGTAGTCCACGCCGTAA
+
GGGGGGGGGGGGGGGGGGGGGGGGGGGGGGGGGGGGGGGGGGGGGGGGGGGGGGGGGGGGGGGGGGGGGGGGGGGGGGGGGGGGGGGGGGGGGGGGGGGGGGGGGGGGGGGGGGGGGGGGGGGGGFGGGGGGGGGGGGGFGGGGGGGGGGGGGGGGGGGGGGGGGGGGGGGGGGGGGGGGGGGGGGGGGEGGGGGGGGGGFGCFGFFCFGGGGGGGGGGGGGG:D:7DFGGFGGGF?GGGGFF?01?FC>FFFFG24<:6DFGGFBF:42)6694>0@B9?B
@M06628:26:000000000-CRM2J:1:1102:17415:14732 1:N:0:137
TACGAGGGGTGCAAGCGTTAATCGGAATTACTGGGCGTAAAGCGTTCGTAGGCGGTTTGTTAAGCAAGATGTGAAAGCCCAGGGCTCAACCTTGGAACTGCATTTTGAACTGGCAAACTAGAGTACTGTAGAGGGTGGTGGAATTTCCAGTGTAGCGGTGAAATGCGTAGAGATTGGAAGGAACATCAGTGGCGAAGGCGGCCACCTGGACAGATACTGACGCTGAGGAACGAAAGCGTGGGGAGCGAACAGGATTAGATACCCTGGTAGTCCACGCCGTAA
+
GGGGFFGGGGGGGGGGGGGGGGGGGGGGGGGGGGGGGGGGGGGGGGGGGGGGGGGGGGGGGGGGGGGGGGGGGGGGGGGGGGGGGGGGGGGGGGGGGGGGGGGGGGGGGGGGGGGGGGGGGGGGGGGGGGGGGGGFGGGGGGGGGGGGGGGGGGGGGGGGGGGGGGGGGGGGGGGGFFGGGGGGGGFGGGGGGGGGEGGGFGGGGGGGDFGGGGGGGGGGGGGFGFGGGGGFGGGFFGGGGFFFFFFFGFFFFFGFFFFFGFFGFBF?>FBDAFFFFFBF??
@M06628:26:000000000-CRM2J:1:1102:2329:14771 1:N:0:137
TACGAGGGGTGCAAGCGTTAATCGGAATTACTGGGCGTAAAGCGTGCGTAGGTGGTTTGTTAAGCAAGATGTGAAAGCCCCGGGCTCAACCTGGGAACTGCATTTTGAACTGGCAAACTAGAGTATTGTAGAGGGTAGTGGAATTTCCAGTGTAGCGGTGAAATGCGTAGAGATTGGAAGGAACATCAGTGGCGAAGGCGGCTACCTGGACAAATACTGACACTGAGGCACGAAAGCGTGGGGAGCAAACAGGATTAGATACCCTGGTAGTCCACGCCGTAA
+
GGGGFGGGGGGGGGGGGGGGFGGGGGGGGGGGGGGGGGGGGGGGGGDGGGGGGGGFGGGGGGGGGGGGGGGGGGGGGGGGGGEFGGGGGGGGGGGGGGGGGGGGGGGGGGGGGGGGGGGGGGGGGGGGGGGGGGGGGGBFGGGGGGGGGGGGGGGGGGGGGGGGGGGEDEGGGFGGGFFGGFGGGGDCFGGGGGGGGGGGFDGGGGGGGFGGG?EGGGGGGDDFC?CCFGGFGGGBFD<DGFFBFFFFGFFFBFGAF?AFGFGGFBFFA4AABFFFFF>1?B
@M06628:26:000000000-CRM2J:1:1102:2316:14782 1:N:0:137
TACGAGGGGTGCAAGCGTTAATCGGAATTACTGGGCGTAAAGCGTGCGTAGGTGGTTTGTTAAGCAAGATGTGAAAGCCCCGGGCTCAACCTGGGAACTGCATTTTGAACTGGCAAACTAGAGTATTGTAGAGGGTAGTGGAATTTCCAGTGTAGCGGTGAAATGCGTAGAGATTGGAAGGAACATCAGTGGCGAAGGCGGCTACCTGGACAAATACTGACACTGAGGCACGAAAGCGTGGGGAGCAAACAGGATTAGATACCCTGGTAGTCCACGCCGTAA
+
GGGGF;FGGGGGGGGGGGGG@EGGGGGGGGGGGGGGGGGGGGGGGGGGGGGGGGGGGGGGGGGGFEGGGGGGGGGGGGGGGG:FGGGGGGDFFGGGGGGFFFGFGGGGGGGGGGGGGGGGGGGGGGGFGFGGGGGGGGGGGGGGGGFAFGGGGGGFGGGGGFGFGGGGGGEGGGGFF?FFGGGGGGDGGGDGGG=?EGFCEDGD;FFCGDGGGGGGGGGGGFG?FFGGGGFFGGGFFGCGGFFFFF:?GFFFFFGF7?>DG?G@?:5744><DFDFBFFFF:
@M06628:26:000000000-CRM2J:1:1102:20841:14787 1:N:0:137
TACGGAGGGTCCGAGCGTTAATCGGAATTACTGGGCGTAAAGCGCACGCAGGCGGTTTGTTAAGCTAGATGTGAAAGCCCTGGGCTCAACCTGGGAATTGCATTTAGAACTGGCAGGCTAGAGTTTTGGAGAGGGGAGTGGAATTCCAGGTGTAGCGGTGAAATGCGTAGATATCTGGAGGAACATCAGTGGCGAAGGCGACTCCCTGGTCAGTAACTGACGCTCATGTGCGAAAGTGTGGGTAGCGAACAGGATTAGATACCCTGGTAGTCCACACCGTAA
+
GGGGGGGGGGGGGGGGGGGGGGGGGGGGGGGGGGGGGGGGGGGGGGGGGGGGGGGGGGGGGGGGGGGGGGGGGGGGGGGGGGGGGGGGGGGGGGGGGGGGGGGGGGGGGGGGGGGGGGGGGGGGGGGGGGGGGGGGGGGGGGGGGGGGGGGGGGGGGGGGGGGGGGGGGGGGGGGGGGGGGGGGGGGGFGGGGGGGGGGGFGGGGGGGGGFGGGGFGGGGGGGEGFGGGCFFGGGBBGGGGFF<:?BFGFFFFFGF??BDCFGFFB;?FFBFFFFFFFFF??
@M06628:26:000000000-CRM2J:1:1102:3698:14798 1:N:0:137
TACGGAGGGTGCGAGCGTTAATCGGAATTACTGGGCGTAAAGCGCACGCAGGCGGTTTGTTAAGCTAGATGTGAAAGCCCCGAGCTCAACTTGGGATGGTCATTTAGAACTGGCAGACTAGAGTCTTGGAGAGGGGAGTGGAATTCCAGGTGTAGCGGTGAAATGCGTAGATATCTGGAGGAACATCAGTGGCGAAGGCGACTCCCTGGCCAAAGACTGACGCTCATGTGCGAAAGTGTGGGTAGCGAACAGGATTAGATACCCTGGTAGTCCACACCGTAA
+
GGGGGGGGGGGGGGGGGGGGGGGGGGGGGGGGGGGGGGGGGGGGGGGGGGGGGGGGGGGGGGGGGGGGGGGGGGGGGGGGGGGGGGGGGGCGGGGGGGGGGGGGGGGGGGGGGGGGGGGGGGGGGGGGGGGGGGGGGGGFGGGGGGGGGCGFGGGGGGGGGGGGGGGGGGGGGGGGGGGGGCFGFGGGFFGGGEGCGGGCBDGGGGFFFGGGGFGGGGGECCGFGFGGGGGEDGGBFCGGGEFF0:B@>DEFFFGA2<A<FFEGFF3?FFFFFFFF6@6<B?
@M06628:26:000000000-CRM2J:1:1102:28377:14805 1:N:0:137
TACGGAGGATCCGAGCGTTATCCGGAATCACTGGGCGTAAAGCGTACGTAGGTGGACTGGTAAGTTAGGGGTGAAATCCTACAGCTCAACTGTAGAATTGCCTCTAATACTGGCGGTCTAGAGTTCGTGAGAGGTGAGTGGAATTCGTAGTGTAGAGGTGAAATGCGTAGATATTAGAAGGAATACCGATTGCGAAGGCGGCTCACTAACTAGATACTGACACTGATGTACGAAAGTGTGGGGAGCGAACAGGATTAGATACCCTGGTAGTCCACGCCGTAA
+
GGGGGGGG@,,6-BFGGGG,F6FGGGGG,E,CFGG,7CFGGG,FG,FFGGGG?FGG<FG,,CEFG,,C,CFGGGGGGGG,,,,AFGGGGG,4E,EGG<FGGGG,,5E5FGG<8F+CFGE,FFGGG9+3@,BF=FFF,,@,DFGG7,3,6DFGGGG,FFGGFGGG,D8EDGGGGGG7,,,,=FF,FGG5*=*AFGGGGGG5B)=CGGG7+<**++0<9?FGG6DFGF*?*<CFGGGB-CDGGEFFFF(8D@EFFFGFFFFFGF?F?BFBDFFFBFF)7@>BFF
@M06628:26:000000000-CRM2J:1:1102:24326:14902 1:N:0:137
TACGGAGGGGGTTAGCGTTGTTCGGAATTACTGGGCGTAAAGCGTACGTAGGCGGATTGGAAAGTTGGGGGTGAAATCCCAGGGCTCAACCCTGGAACTGCCTCCAAAACTATCAGTCTAGAGTTCGAGAGAGGTGAGTGGAATTCCAAGTGTAGAGGTGAAATTCGTAGATATTTGGAGGAACACCAGTGGCGAAGGCGGCTCACTGGCTCGATACTGACGCTGAGGTACGAAAGTGTGGGTAGCAAACAGGATTAGATACCCTGGTAGTCCACACCGTAA
+
GGGGGGGGGGGGEGGGGGGGGGGGGGGGGGFGGGGGEGGGGGGGGCGGGGGGGGG@+FDE<FGGGEEFEGGGGGGGGGDFGFEFGGGGGGGEGGGGGGDGGGGCFCFGGGGGGGCGFGGFGGFGGA<FBFEGCGGCGEFFFGGGGGGDFGGGGGGGGGGGGGGG9FGGGGG<FGGFFFFGGGG:CGEGGGGGGGGGGGGGFGGGGGGFC55675?E=FGGGGGDDFCGFGGFEGGFAGGGGF,)8B<FGFFF<FGFFFA9FFGFFBFBFFDF>A?::DB??B
@M06628:26:000000000-CRM2J:1:1102:24305:14914 1:N:0:137
TACGGAGGGGGTTAGCGTTGTTCGGAATTACTGGGCGTAAAGCGTACGTAGGCGGATTGGAAAGTTGGGGGTGAAATCCCAGGGCTCAACCCTGGAACTGCCTCCAAAACTATCAGTCTAGAGTTCGAGAGAGGTGAGTGGAATTCCAAGTGTAGAGGTGAAATTCGTAGATATTTGGAGGAACACCAGTGGCGAAGGCGGCTCACTGGCTCGATACTGACGCTGAGGTACGAAAGTGTGGGGAGCAAACAGGATTAGATACCCTGGTAGTCCACACCGTAA
+
GGGGGGGGGGGGGGGGGGGGGGGGGGGGGGGGGGGGGGGGGGGGGGGGGGGGGGGGCEGGGGGGGGGGGGGGGGGGGGGGGGFGGGGGFFGGGGGGGGGGGGGGGGGGGGGGGGGGGGGGGGGFGGGGGGDFGGGGGGGGGGGGGGGGGCFGGGGGGGGGGGFGGGGGGGGGGGF<CFGGGGGGGGGGGGGGGGGGGGGE>CEGGGGGGGGGGGGCGGGGGGDEGFGGFGGFGGGFFGGFDB>F902@G:>F?FG2<2<AG?FGFBF4<<>DA<560<9:-8
@M06628:26:000000000-CRM2J:1:1102:23427:14921 1:N:0:137
TACGGAGGGTGCAAGCGTTACTCGGAATCACTGGGCGTAAAGAGCGTGTAGGCGGGTTTGTAAGTTTGAAGTGAAATCCAATGGCTCAACCATTGAACTGCTTTGAAAACTGCTTACCTAGAATATGGGAGAGGTAGATGGAATTTCTGGTGTAGGGGTAAAATCCGTAGAGATCAGAAGGAATACCGATTGCGAAGGCGATCTACTGGAACATTATTGACGCTGAGACGCGAAAGCGTGGGGAGCAAACAGGATTAGATACCCTAGTAGTCCACGCCCTAA
+
GGGGGGGGGGGGGGGGGGGGGGGGGGGGGGGGGGGGGGGGGGGGGGGGGGGGGGGGGGGGGGGGGGGGGGGGGGGGGGGGGGGGGGGGGGGGGGGGGGGGGGGGGGGGGGGGGGGGGGGGGGGGGGGGGGEGGGGGGGGGGGGGGGGGGGGGGGGGGGGGGGGGGGGGGGGGGGGGGGGGGGGGGGGGGGGGGGGGGGGGFGGGGGGGGGGGGGGGGFGGGDGDDFGCFGGFGGGFFGGGGFFBFFF?FFFFFFGA?FFFGFGGFFFFFFFA>DFFF>;FFF
@M06628:26:000000000-CRM2J:1:1102:24962:15039 1:N:0:137
TACGAGGGGTGCAAGCGTTAATCGGAATTACTGGGCGTAAAGCGTTCGTAGGCGGTCTATTAAGCAAGATGTGAAAGCCCAGGGCTCAACCTTGGAACTGCATTTTGAACTGGTAGACTAGAGTACTGTAGAGGGTGGTGGAATTTCCAGTGTAGCGGTGAAATGCGTAGAGATTGGAAGGAACATCAGTGGCGAAGGCGGCCACCTGGACAGATACTGACGCTGAGGAACGAAAGCGTGGGGAGCGAACAGGATTAGATACCCTGGTAGTCCACGCCGTAA
+
GGGGGGGGGGGGGGGGGGGG8FGGGGGGGGGGGGGGGGGGGGGGGGGGGGGGGGGGGGGGGGGGGGGGGGGGGGGGGGGGGGGGGGGGGGGGGGGGGGGGGGGGGGGGGGGGGGGGGGGGGGGGGGGGGGGGGGGFFGGGGGGGGGGGGGGGGGGGGGGGGGGGGGGGGGGGGGGGGGGGGGGGFGGGGGGGGGGGGGGGFGGGGGGGGGGGGGGGGGGGGGGFGFGGGGGFGGGFFGGGGFFFFFFFGFFFFFG>BDFFGFGGF?FFFFFF<D?E;FF12<
@M06628:26:000000000-CRM2J:1:1102:21417:15218 1:N:0:137
TACGGAGGGTGCAAGCGTTACTCGGAATCACTGGGCGTAAAGAGCGTGTAGGCGGGTTTGTAAGTTTGAAGTGAAATCCAATGGCTCAACCATTGAACTGCTTTGAAAACTGCTTACCTAGAATATGGGAGAGGTAGATGGAATTTCTGGTGTAGGGGTAAAATCCGTAGAGATCAGAAGGAATACCGATTGCGAAGGCGATCTACTGGAACATTATTGACGCTGAGACGCGAAAGCGTGGGGAGCAAACAGGATTAGATACCCTGGTAGTCCACGCCCTAA
+
GGGGGGGGGGGGGGGGGGGGGGGGGGGGGGGGGGGGGGGGGGGGGGGGGGGGGGGGGGGGGGGGGGGGGGGGGGGGGGGGGGGGGGGGGGGGGGGGGGGGGGGGGGGGGGGGGGGGGGGGGGGGGGGGGCEEGGCEFGGGGGGGGGGGGGGGGGGGGGGGGGGGGGGGGGGGGGGGGGGGGGGFFGGGGGGFFGGGGGGGFGGFGGGGGGGGGGGGGGGGGGGFGEFFGGGFGGG>BGDGGFFFFFFFGFFFFFFAB?A<FFGFFBFFBAFFFF2@>F06BF
@M06628:26:000000000-CRM2J:1:1102:13003:15229 1:N:0:137
TACGGAGGGTGCAAGCGTTAATCGGAATTACTGGGCGTAAAGCGCGCGTAGGCGGTTACATAAGTTGGAAGTGAAAGCCCCGGGCTCAACCTGGGAACTGCTTTCAAAACTGTGTGACTAGAGTGCAGCAGAGGATAGTGGAATTTCTAGTGTAGCGGTGAAATGCGTAGATATTAGAAGGAACACCAGTGGCGAAGGCGACTGTCTGGGCTGACTCTGACGCTGAGGTGCGAAAGCGTTGGGAGCAAACAGGATTAGATACCCTGGTAGTCCACGCCGTAA
+
GGGGGGGGGGGGGGGGGGGG8FGGGGGGGGGGGGGGGGGGGGGGGGGGGGGGGGGGGGGGGGGGFGGGGGGGGGGGGGGGGGGGGGGGGGGGGGGGGGGGGGGGGGGGGGGGGGGGGGGGGGGGGGGGGGGGGGGFFGGGGGGGGGGGGGGGGGGGGGGGGGGGGGGGGGGGGGGGGGGGGGGGGGGGGGGGGGGGGGGGFGGGGGGGGGGGGGGGGGGGGGGFGFGGGGGFGGGFFGGGGFFFFBFFGFFFFFGFFFFFGFGGFFFF<AFFFFFFFFFFB?
@M06628:26:000000000-CRM2J:1:1102:13531:15269 1:N:0:137
TACGAGGGGTGCAAGCGTTAATCGGAATTACTGGGCGTAAAGCGTGCGTAGGTGGTTTGTTAAGCAAGATGTGAAAGCCCCGGGCTCAACCTGGGAACTGCATTTTGAACTGGCAAACTAGAGTATTGTAGAGGGTAGTGGAATTTCCAGTGTAGCGGTGAAATGCGTAGAGATTGGAAGGAACATCAGTGGCGAAGGCGGCTACCTGGACAAATACTGACACTGAGGCACGAAAGCGTGGGGAGCAAACAGGATTAGATACCCTGGTAGTCCACGCCGTAA
+
GGGGGGGGGGGGGGGGGGGG<FGGGGGGGGGGGGGGGGGGGGGGFGGGGGGGFGGEGGGGGGGGGGGGGGGGGGGGGGGGGGGGGGGGGGGGGGGGGGGGGGGGGGGGGGGGGGGDFGGGGGGGGGGGGGGGGGGGGGFGGGGGGGGGGGGGGGGGGGGGGGGGGGGGGGGGGGGGGFGGGGGGGGGGGGGGGGGGGGGGFGGGGGGGGGGGGGGGGGGGGGGFGFGGGGGFGGGFFGGGGEF?FFFFGFFFFFGFFFFFGFGGFFFFFFAFFFFFFFFFF?
@M06628:26:000000000-CRM2J:1:1102:22573:15289 1:N:0:137
TACGGAGGGTCCGAGCGTTAATCGGAATTACTGGGCGTAAAGCGCGCGTAGGTGGATTGGTCAGTCAGATGTGAAAGCCCAGGGCTCAACCTTGGAACCGCATCCGATACTGCTAGTCTAGAATACAGTAGAGGGTAGTGGAATTTCCTGTGTAGCGGTGAAATGCGTAGATATAGGAAGGAACACCAGTGGCGAAGGCGACTACCTGGACTGATATTGACACTGAGGTGCGAAAGCGTGGGGAGCAAACAGGATTAGATACCCTGGTAGTCCACGCCGTAA
+
GGCGGGGGGGGGGGGGGGGGGGGGGGGGGGGGGGGGGGGGGGGGGGGGGGGGGGGGGGGGGGGGGGGGGGGGGGGGGGGGGGGGGGGGGGGGGGGGGGGGGGGGGGGGGGGGGGGGGGGGGGGGGGGGGGGGGGGEGGGGGGGGGGGGGGGGGGGGGGGGGGGGGGGGGGGGFGGGGGGGGGGGGGGGGGGGGGGGGGGGFGGGGGGGGGGGGGGGGGGGGGGFGFGGGGGFGGGFFGGGGFFFFFFFGFFFF@FAFFFFGFGG@?FBFFFFFF?F>FFFFF
@M06628:26:000000000-CRM2J:1:1102:26054:15342 1:N:0:137
CACGAGGGGTGCAAGCGTTAATCGGAATTACTGGGCGTAAAGCGTTCGTAGGCGGTTGATTAAGCAAGATGTGAAAGCCCAGGGCTCAACCTTGGAACTGCATTTTGAACTGTTCAACTAGAGTACTGTAGAGGGTGGTGGAATTTCCAGTGTAGCGGTGAAATGCGTAGAGATTGGAAGGAACATCAGTGGCGAAGGCGGCCACCTGGACAGATACTGACGCTGAGGAACGAAAGCGTGGGGAGCGAACAGGATTAGATACCCTGGTAGTCCACGCCGTAA
+
GGGGEGGGGGGGGGGGGGGG@FGGGGGGGGGGGGGGGGGGGGGGGGGGGGGGGGGGGGGGGGGGGGGGGGGGGGGGGGGGGGGGGGGGGGGGGGGGGGGGGGGGGGGGGGGGGGGGGGGGGGGGGGGGGGGGGGGGFGGGGGGGGGGGGGGGGGGGGGGGGGGCGGGGGGGGGGGGGGGGGGGGGGGGGGGGGGGGGGGGFGGGGGGGGGGGGGGGCGGFGGGFGFGGGGDEEGGFFGDGGFFFFFFED>EFFFGFBFFFGFFGF?FFFFFF<FBFFFF>04
@M06628:26:000000000-CRM2J:1:1102:21847:15356 1:N:0:137
TACGAGGGGTGCAAGCGTTAATCGGAATTACTGGGCGTAAAGCGTGCGTAGGTGGTTTGTTAAGCAAGATGTGAAAGCCCCGGGCTCAACCTGGGAACTGCATTTTGAACTGGCAAACTAGAGTATTGTAGAGGGTAGTGGAATTTCCAGTGTAGCGGTGAAATGCGTAGAGATTGGAAGGAACATCAGTGGCGAAGGCGGCTACCTGGACAAATACTGACACTGAGGCACGAAAGCGTGGGGAGCAAACAGGATTAGATACCCTGGTAGTCCACGCCGTAA
+
GGGGGGGGGGGGGGGGGGGGGGGGGGGGGGGGGGGGGGGGGGGGEGGGGGGGGGGFFGGGGGGGGGGGGGGGGGGGGGGGGGGGGGGGGGGGGGGGGGGGGGGGGGGGGGGGGGGGGGGGGGGGGGGGGGGGGGGGGGGGGGGGGGGGGGGGGGGGGGGGGGGGGGGGGGGGGGGGGGGGGGGGGGGGGGGGGGGGGGGGFGGGGGGGGGGGGGGGGGGCFGGFGFGGCCGFGGGFFG9DGBB:BF:@GFFFBFGF<2<AGFGGFBFBA>AFAA?@B>B>FF
@M06628:26:000000000-CRM2J:1:1102:7292:15448 1:N:0:137
TACGGAGGGTGCGAGCGTTAATCGGAATTACTGGGCGTAAAGCGCACGCAGGCGGTTTGTTAAGCTAGATGTGAAAGCCCCGGGCTCAACCTGGGACGGTCATTTAGAACTGGCAGACTAGAGTCTTGGAGAGGGGAGTGGAATTCCAGGTGTAGCGGTGAAATGCGTAGATATCTGGAGGAACATCAGTGGCGAAGGCGACTCCCTGGCCAAAGACTGACGCTCATGTGCGAAAGTGTGGGTAGCGAACAGGATTAGATACCCTGGTAGTCCACACCGTAA
+
GGGGGGGGGGGGGGGGGGGGCCFFGGGGGGGGGGGGGGGGGGGGGGGGGGGGGGGGGGGGGGGGGGGGGGGGGGGGGGGGGGGGGGGGGGGGGGGGGGGGGGGGGGGGGGGGGGGGGGGGGGGGGGGGGGGGGGGGGGGGGGGGGGGGGGGGGGGGGGGGGGGGGGGGGGGGGGGGGGGGGGGGGGGGGGGGGGGGGGGGFGGGGGGGGGGGGGGGGGGGGGGFGFGGGGGFGGGFFGGGGFFFFFFFGFFFFFFAFFFFGFGGFFFF2<>ABBFFFFFFFF
@M06628:26:000000000-CRM2J:1:1102:16272:15452 1:N:0:137
TACAGAGGGTGCAAGCGTTAATCGGAATTACTGGGCGTAAAGCGCGCGTAGGTGGTTTGTTAAGTCGGATGTGAAAGCCCAGGGCTCAACCTTGGAATTGCACCCGATACTGGCAGGCTAGAGTACGATAGAGGAGTGTGGAATTTCCTGTGTAGCGGTGAAATGCGTAGATATAGGAAGGAACATCAGTGGCGAAGGCGACACTCTGGATTGATACTGACACTGAGGTGCGAAAGCGTGGGGAGCAAACAGGATTAGATACCCTGGTAGTCCACGCCGTAA
+
GGGGGGGGGGGGGGGGGGGG@CEDFGGGGGGGGGGGGGGGGGGGGGGGGGGGFGGGGGGGGGGGGGGGGGGGGGGGGGGGGGGGGGGGGGGGGGGGGGGGGGGGGGGGGGGGGGGGGGGGGGGGGGGGGGGGGGGGGGGGGGGGGGGGGGGGGGGGGGGGGGGGGGGGGGGGGGGGFFGGGGGGGGGGGGGGGGGGGGGGFGGGGGGGGGGGGGGEFGGGGGGFGFGGGGGFGGGFFGGGGFFFFFFFGFFFF@CAFFFFFFFFFFFFAFFFFFBF>FFFFF
@M06628:26:000000000-CRM2J:1:1102:11784:15464 1:N:0:137
TACGAGGGGTGCAGGCGTTAATCGGAATTACTGGGCGTAAAGCGTTCGTAGGCGGTTTGTTAAGCAAGATGTGAAAGCCCAGGGCTCAACCTTGGAACTGCATTTTGAACTGGCAAACTAGAGTACTGTAGAGGGTGGTGGAATTTCCAGTGTAGCGGTGAAATGCGTAGAGATTGGAAGGAACATCAGTGGCGAAGGCGGCCACCTGGACAGATACTGACGCTGAGGAACGAAAGCGTGGGGAGCGAACAGGATTAGATCCCCTGGAATTCCACGCCGTAA
+
GGGGD,@BFGGG@AFFGGGGC@FGGGGGGG9FFGGFGGCGGGGGGCFGGGGGGGG=+=FGGGGGFEGGDFGGGGGGG8FDA=FFGGGGGGGFGDFGG8FFGBGGGCC7FGGGFGDEDFF=FGGGCCGGGGGGFGC@FG*DEEGGFGFB=CGGGFCFEGGGGGGGGG8CDGGFCG,>,,>A=CCFC@CC+?C*/*:8C=CE>DEGGCF8**79=*30<D0+0*9.*)9FG**8EG344<<DGF61(44>33.5(8>4))-)2*;;)4)(().6)6)07)(-4:
@M06628:26:000000000-CRM2J:1:1102:6579:15615 1:N:0:137
TACGAGGGGTGCAAGCGTTAATCGGAATTACTGGGCGTAAAGCGTGCGTAGGTGGTTTGTTAAGCAAGATGTGAAAGCCCCGGGCTCAACCTGGGAACTGCATTTTGAACTGGCAAACTAGAGTATCGTAGAGGGTAGTGGAATTTCCAGTGTAGCGGTGAAATGCGTAGAGATTGGAAGGAACATCAGTGGCGAAGGCGGCTACCTGGACAAATACTGACACTGAGGCACGAAAGCGTGGGGAGCAAACAGGATTAGATACCCTGGTAGTCCACGCCGTAA
+
GGGGGGGGGGGGGGGGGGGGCEFGGGGGGGGGGGGGGGGGGGGGGGGGGGGGGGGGGGGGGGGGGGGGGGGGGGGGGGGGGGGGGGGGGGGGGGGGGGGGGGGGGGGGGGGGGGGGGGGGGGGGGGGGGGGGGGGGGGGGGGGGGGGGGGGGGGGGGGGGGGGGGGGGGGGGGGGGGGGGGGGGGGGGGGGGGGGGGGGGFGGGGGGGGGGGGGGGGGGGGGGFGFGGGGGFDGGFFGGGGFFFFFFFGFFFFFGFFFFFGFGGF?FFFFFFAAFFFFBBF<
@M06628:26:000000000-CRM2J:1:1102:18111:15680 1:N:0:137
TACGGAGGGTCCGAGCGTTAATCGGAATTACTGGGCGTAAAGCGCACGCAGGCGGTTTGTTAAGCTAGATGTGAAAGCCCTGGGCTCAACCTGGGAATTGCATTTAGAACTGGCAGGCTAGAGTTTTGGAGAGGGGAGTGGAATTCCAGGTGTAGCGGTGAAATGCGTAGACATCTGGAGGAACATCAGTGGCGAAGGCGACTCCCTGGTCAGTAACTGACGCTCATGTGCGAAAGTGTGGGTAGCGAACAGGATTAGATACCCTGGTAGTCCACACCGTAA
+
GGGGGGGGGGGGGGGGGGGGGGGGGGGGGGGGGGGGGGGGGGGGGGGGGGGGGGGGGGGGGGGGGGGGGGGGGGGGGGGGGGGGGGGGGGGGGGGGGGGGGGGGGGGGGGGGGGGGGGGGGGGGGGGGGGGGGGGGGGGFGGGGGGGGGGGGGGGGGGGGGGGGGGGGGGGGGGGGGGGGGGGGGGGFFGGGGGGGGGGGFGGGGGGFGGGGGGGGGGGGGGGFGFGGGGGFGGGF<GGGGFFFFFFFGFFFFFGFFFFFGFGGF?FFFFFFFFFFFF>FFF
@M06628:26:000000000-CRM2J:1:1102:7226:15706 1:N:0:137
TACGGAGGGTGCAAGCGTTACTCGGAATCACTGGGCGTAAAGAGCGTGTAGGCGGGTTTGTAAGTTTGAAGTGAAATCCAATGGCTCAACCATTGAACTGCTTTGAAAACTGCTTACCTAGAATATGGGAGAGGTAGATGGAATTTCTGGTGTAGGGGTAAAATCCGTAGAGATCAGAAGGAATACCGATTGCGAAGGCGATCTACTGGAACATTATTGACGCTGAGACGCGAAAGCGTGGGGAGCAAACAGGATTAGATACCCTGGTAGTCCACGCCCTAA
+
GGGGGGGGGGGGGGGGGGGGGGGGGGGGGGGGGGGGGGGGGGGGGGGGGGGGGGGGGGGGGGGGFGGGGGGGGGGGGGGGGGGGGGGGGGGGGGGGGGGGGGGGGGGGGGGGGGGGGGGGGGGGGGGGGGGGGGGGGGGGGGGGGGGGGGGGGGGGGGGGGGGGGGGGGGGGGGGGGGGGGGGGGGGGGGGGGGGGGGGGFGGGGGGGGGFGGGGGGGGGGGGFGFGGGGGFGGGFFGGGDFFFFBFFGFFFFFGFFFFFGFGGFFF?9BAAFFFFFFFFFF
@M06628:26:000000000-CRM2J:1:1102:12537:15844 1:N:0:137
TACGAGGGGTGCAAGCGTTAATCGGAATTACTGGGCGTAAAGCGTTCGTAGGCGGTTTGTTAAGCAAGATGTGAAAGCCCAGGGCTCAACCTTGGAACTGCATTTTGAACTGGCAAACTAGAGTACTGTAGAGGGTGGTGGAATTTCCAGTGTAGCGGTGAAATGCGTAGAGATTGGAAGGAACATCAGTGGCGAAGGCGGCCACCTGGACAGATACTGACGCTGAGGAACGAAAGCGTGGGGAGCGAACAGGATTAGATACCCTGGTAGTCCACGCCGTAA
+
GGGGGGGGGGGGGGGGGGGGCGFFGGGGGGGGGGGGGGGGGGGGCFGGGGGGGGG=FGGGGGGGGGGGGGGGGGGGGGGGGGGGGGGGGGGGGGGGGGGGGGGGGGGGGGGGGGG?GGGGGGGGGGGGGGGGFGGGGGGGGGGGGGGGGGGGGGGGGGGGGGGGGGGGGGGGGGGGGDFGEEGGGGGGGFGGGGGGGGGGDD7CFEF<CFFGGGGGFFGFGGGFGFCFGGG)*;D;?GGDGFFFFFFEGFFF:FFA<?<BGFGF?7F?<9A<:<?;>F>B<?
@M06628:26:000000000-CRM2J:1:1102:12555:15858 1:N:0:137
TACGAGGGGTGCAAGCGTTAATCGGAATTACTGGGCGTAAAGCGTTCGTAGGCGGTTTGTTAAGCAAGATGTGAAAGCCCAGGGCTCAACCTTGGAACTGCATTTTGAACTGGCAAACTAGAGTACTGTAGAGGGTGGTGGAATTTCCAGTGTAGCGGTGAAATGCGTAGAGATTGGAAGGAACATCAGTGGCGAAGGCGGCCACCTGGACAGATACTGACGCTGAGGAACGAAAGCGTGGGGAGCGAACAGGATTAGATACCCTGGTAGTCCACGCCGTAA
+
GGGGGGGGGGGGGGGGGGGGFGGGGGGGGGGGGGGGGGGGGGGGFGGGGGGGGGGGGGGGGGGGGGGGGGGGGGGGGGGGGGGGGGGGGGGGGGGGGGGGGGGGGGGGGGGGGGGGGGGGGGGGGGGGGGGGGGGGGGGGGGGGGGGGGGGGGGGGGGGGGGGGGGGGGGGGGGGGGFGGGGGGGGGGGGGGGGGGGGGGFGGGGGGGGGGGGGGGGGGGGGGFGFGGGGGFGGGFFGGGGFFFFFFFGFFFBFGFFFFFGFGGFFFFBFFFFFFFFFFF?B
@M06628:26:000000000-CRM2J:1:1102:22323:15875 1:N:0:137
TACAGAGGGTGCAAGCGTTAATCGGAATTACTGGGCGTAAAGCGCGCGTAGGTGGTTTGTTAAGTCGGATGTGAAAGCCCAGGGCTCAACCTTGGAATTGCACCCGATACTGGCAGGCTAGAGTACGATAGAGGAGTGTGGAATTTCCTGTGTAGCGGTGAAATGCGTAGATATAGGAAGGAACATCAGTGGCGAAGGCGACACTCTGGATTGATACTGACACTGAGGTGCGAAAGCGTGGGGAGCAAACAGGATTAGATACCCTGGTAGTCCACGCCGTAA
+
GGGGGGGGGGGGGGGGGGGGFFGGGGGGGGGGGGGGGGGGGGGFGGGG:FFGFFGGGGGFGGGGGGGDEGGGGGGGGGGGDGGGGGGGGGGGGGGGGGGGGFGGGG@FEGGGGGGGGGGGGGGGGGGG7FEGGGGGGGGGCCGGGGGGGGGGFFECGGFGGGGGFCG:<EEFGGGGGGGGGGGGGGGCEFFGGGGGGGFCBGGGGGFGGGGFGFFFGGFFFGGFGFGGGGGFGGC6?DCGD5919>67CFFFF4FA?>ADCFGGF?FF26<<492:;F;2:<
@M06628:26:000000000-CRM2J:1:1102:21504:15929 1:N:0:137
TACGAGGGGTGCAAGCGTTAATCGGAATTACTGGGCGTAAAGCGTGCGTAGGTGGTTTGTTAAGCAAGATGTGAAAGCCCCGGGCTCAACCTGGGAACTGCATTTTGAACTGGCAAACTAGAGTATTGTAGAGGGTAGTGGAATTTCCAGTGTAGCGGTGAAATGCGTAGAGATTGGAAGGAACATCAGTGGCGAAGGCGGCTACCTGGACAAATACTGACACTGAGGCACGAAAGCGTGGGGAGCAAACAGGATTAGATACCCTGGTAGTCCACGCCGTAA
+
GGGGGGGGGGGGGGGGGFGGGGGGGGGGGGGGGGGGGGGGGGGGFGGGGGGGGGGGGGGGGGGGGGGGGGGGGGGGGGGGGGGGGGGGGGGGGGGGGGGGGGGGGGGGGGGGGGGGGGGGGGGGGGGGFGGGGGGGGGGGGGGGGGGGGGGGGGGGGDGGGGGGGGGGGGGGGGGGGFGGGGGGGGGGGGGGGGGGGGGGFGGGGGGGGFGGGGGGGGGGGGGFGFGGGGGFEGGFBDDCDEFFFFFFGF@FBFGFFFFFGFGGFFF:>AAA<BFF>FBB6<
@M06628:26:000000000-CRM2J:1:1102:10865:15987 1:N:0:137
TACGAGGGGTGCAAGCGTTAATCGGAATTACTGGGCGTAAAGCGTGCGTAGGTGGTTTGTTAAGCAAGATGTGAAAGCCCCGGGCTTAACCTGGGAACTGCATTTTGAACTGGCAAACTAGAGTATTGTAGAGGGTAGTGGAATTTCCAGTGTAGCGGTGAAATGCGTAGAGATTGGAAGGAACATCAGTGGCGAAGGCGGCTACCTGGACAAATACTGACACTGAGGCACGAAAGCGTGGGGAGCAAACAGGATTAGATACCCTGGTAGTCCACGCCGTAA
+
GGGGGGGGGGGGGGGGGGGGCGGGGGGGGGGGGGGGGGGGGGGGFGGGGGGGFGGGGGGGGGGGGGGGGGGGGGGGGGGGGGGGGGGGGGGGGGGGGGGGGGGGGGGGGGGGGGGGGGGGGGGGGGGGGGGGGGGGGGGGGGGGGGGGGGGGGGGGGGGGGGGGGGGGGGGGGGGGGGGGGGGGGGGGGGGGGGGGGGGGFGGGGGGGGGGGGGGGGGGGGGGFGFGGGGGFGGGFFGGGGFF?FFFFGFFFFFGFFFFFGFFGFFFFFFFFFF?EFFFFF?
@M06628:26:000000000-CRM2J:1:1102:12163:16007 1:N:0:137
TACGGAGGGTCCGAGCGTTAATCGGAATTACTGGGCGTAAAGCGCACGCAGGCGGTTTGTTAAGCTAGATGTGAAAGCCCTGGGCTCAACCTGGGAATTGCATTTAGAACTGGCAGGCTAGAGTTTTGGAGAGGGGAGTGGAATTCCAGGTGTAGCGGTGAAATGCGTAGATATCTGGAGGAACATCAGTGGCGAAGGCGACTCCCTGGTCAGTAACTGACGCTCATGTGCGAAAGTGTGGGTAGCGAACAGGATTAGATACCCTGGTAGTCCACACCGTAA
+
GGGGGGGGGGGGGGGGGGGGCFGGGGGGGGGGGGGGGGGGGGGGGGGGGGGGGGGFGGGGGGGGGGGGGGGGGGGGGGGGGGGGGGGGGGGGGGGGGGGGGGGGGGGGGGGGGGGGGGGGGGGGGGGGGGGGGGGGGGGGGGGGGGGGGGGGGGGGGGGGGGGGGGGGGGGGGGGGGGGGGGGGGGGGGGGGGGGGGGGGFGGGGGGCGGGGGGGGGGGGGGGFGFGGG:EEGGGFFGGGGFFFFFFFGFFFFFGFFFFFGFGGF?:BDADDFBFFFFBBBF
@M06628:26:000000000-CRM2J:1:1102:13077:16266 1:N:0:137
TACGAGGGGTGCAAGCGTTAATCGGAATTACTGGGCGTAAAGCGTGCGTAGGTGGTTTGTTAAGCAAGATGTGAAAGCCCCGGGCTCAACCTGGGAACTGCATTTTGAACTGGCAAACTAGAGTATTGTAGAGGGTAGTGGAATTTCCAGTGTAGCGGTGAAATGCGTAGAGATTGGAAGGAACATCAGTGGCGAAGGCGGCTACCTGGACAAATACTGACACTGAGGCACGAAAGCGTGGGGAGCAAACAGGATTAGATACCCTGGTAGTCCACGCCGTAA
+
FGFGCFEGGGGGGGGGGGGG8FGGGGGGGGGGGGGGGGGGGGGGGEGGEFGGGGGBFGGGGGGGGGGGGGGFGGGGGGGGGGGGGGGGGGFGGGGGGGGGGGGGGGGGGGGGGDGGDFGGGGGGGGGGGGGGGGGGGGGGGGGGGGGGGGGGGGGGGGGGGGGGGGGDGGGGGG9:FFGGGGGGGGGGGGGGGGGGGGGGFGGGGGGGGGGGGGGGGGGGGGGFGFGGC57:=CGFBDGGGFF?F9B:C>FFBFGFFF<<C@FDF?FFFFFFAF<>>F>FFF
@M06628:26:000000000-CRM2J:1:1102:23060:16310 1:N:0:137
TACGGAGGGTCCGAGCGTTATCCGGAATCATTGGGTTTAAAGGGTCCGCAGGCGGTCGATTAAGTCAGAGGTGAAATCCCATAGCTTAACTATGGAACTGCCTTTGATACTGGTTGACTTGAGTCATATGGAAGTAGATAGAATGTGTAGTGTAGCGGTGAAATGCATAGATATTACACAGAATACCGATTGCGAAGGCAGTCTACTACGTATGTACTGACGCTCATGGACGAAAGCGTGGGGAGCGAACAGGATTAGATACCCTGGTAGTCCACGCCGTAA
+
GGGGGGGE:FFGGGGGEFGGGGGGGGGGGGGGGGGGGGGGGG9BFGFGGGGGGGG=FFFFGGGGGGGGGGGGGCFGGGGGFGGGGGGGGGGGGGGGGGGGGGGGGGGGGGGGFGGGGGGGGGGGGGGGGGGGGGGGGGGGGGGGGGGGGGGGGGGGGGGEGGGGGGCFGGGGGGGGGGGGGGGGGGGGGGGGGGGGGGGGFGGGGGGFGGGGGGGGGGGGGGGFGFGGGGGFGEGFFGGGGFFFFFFEGFFFFFGFDFFFGFFGF?58ABBFAA?DBFFF08
@M06628:26:000000000-CRM2J:1:1102:3345:16407 1:N:0:137
TACGGAGGGTCCGAGCGTTAATCGGAATTACTGGGCGTAAAGCGCACGCAGGCGGTTTGTTAAGCTAGATGTGAAAGCCCTGGGCTCAACCTGGGAATTGCATTTAGAACTGGCAGGCTAGAGTTTTGGAGAGGGGAGTGGAATTCCAGGTGTAGCGGTGAAATGCGTAGATATCTGGAGGAACATCAGTGGCGAAGGCGACTCCCTGGTCAGTAACTGACGCTCATGTGCGAAAGTGTGGGTAGCGAACAGGATTAGATACCCTGGTAGTCCACACCGTAA
+
GGGGGGGGGFGGGGGGGGGGGGGGGGGGGGGGGGGGGGGGGGGGGGGGGGGGGGGGGGGGGGGGGGGGGFGGGGGGGGGGGGGGGGGGGGGGGGGGGGGGGGFGGGGGGGGGGGGGGGGGGGGGGGGGGGGGGGGGGGGGGGGGGGGGGGGGGGGGGGGGGGGGGGGGGGGGGGGGGGGGGGGGGGGGGGGGGGGGGGGGFGGDGGGGGCGGGGGGGGGGGGGFGFG7DFGFGGGFAGFGGFFFFFFFGFBF<FGFFD9<GFGGF?FFB>FBFFF?<D>FF?
@M06628:26:000000000-CRM2J:1:1102:10567:16449 1:N:0:137
TACGGAGGGTCCGAGCGTTAATCGGAATTACTGGGCGTAAAGCGCACGCAGGCGGTTTGTTAAGCTAGATGTGAAAGCCCTGGGCTCAACCTGGGAATTGCATTTAGAACTGGCAGGCTAGAGTTTTGGAGAGGGGAGTGGAATTCCAGGTGTAGCGGTGAAATGCGTAGATATCTGGAGGAACATCAGTGGCGAAGGCGACTCCCTGGTCAGTAACTGACGCTCATGTGCGAAAGTGTGGGTAGCGAACAGGATTAGATACCCTGGTAGTCCACACCGTAAA
+
GGGGGGGGGGGGGGGGGGGGGGG<FGGGGGGGGGGGGGGGGGGGGGGGGGGGGGGGGGGGGGGGGGGGGGGGGGGGGGGGGGGGGGGGGGGGGGGGGGGGGGGGGGGGGGGGGGGGGGGGGGG=FFGGGGGGGGGEGCCGGGGGGFGGGGGGGGFGDGGGGGGGGGGEEGGFF9FGGGFGGGGGGGGGGGGGGGGGGGGGEFGGGGGGGGGGGGGGGGGGGGGGFDFGGGGCDGGGBDGGGGFFF?BFFGFFFFFGFFFFFGFG?.4?ABFFBDFFFFEFFFF
@M06628:26:000000000-CRM2J:1:1102:27992:16453 1:N:0:137
TACGGGGGGTGCAAGCGTTATTCGGAATTACTGGGCGTAAAGCGTTCGTAGGCGGCCTATTAAGCAAGATGTGAAAGCCCGGGGCTCAACCTTGGAACTGCATTTGAAACTGGTAGACTAGAGTACTGTAGAGGGAGGTGGAATTTCCAGTGTAGCGGTGAAATGCGTAGAGATTGGAAGGAACACCAGTGGCGAAGGCGGCCCACTGGACAGATACTGACGCTGAGGAACGAAAGCGTGGGGAGCAAACAGGATTAGATACCCTGGTAGTCCACGCCGTAA
+
FFGG7+CF@FFEFGGFFG7B4?FFGGGGGGGGGGGGGGGGGGGG:+BFGGGGFGG+3@>FGFGG98@3:<FF@FFG:F:**5*=7FFGGGF8,?C@F:>BFF:CF,,8CGGCAB:FBEEFGGGGGC9F2@FGGG5***2;EGFGGGGCFGCGFFGFGGGGGGGGGGGGGGGGGGGFG:FFGGGGG6C*1AFGGGGGGGGC))*)*:CGG*7*:*<FFFGGGDDDCEG9**:8EEGFFD5CGFFFFF0)>))<<@DB7?AFGFGF=?@?BFFF9<3>>>29BB
@M06628:26:000000000-CRM2J:1:1102:5460:16455 1:N:0:137
TACGGAGGGGGTTAGCGTTGTTCGGAATTACTGGGCGTAAAGCGTACGTAGGCGGATTGGAAAGTTGGGGGTGAAATCCCAGGGCTCAACCCTGGAACTGCCTCCAAAACTATCAGTCTAGAGTTCGAGAGAGGTGAGTGGAATTCCAAGTGTAGAGGTGAAATTCGTAGATATTTGGAGGAACACCAGTGGCGAAGGCGGCTCACTGGCTCGATACTGACGCTGAGGTACGAAAGTGTGGGGAGCAAACAGGATTAGATACCCTGGTAGTCCACACCGTAA
+
GGGGGGGGGGGGGGGGGGGGGGGGGGGGGGGGGGGGGGGGGGGGGGGGGGGGGGGGGGGGGGGGGGGGGGGGGGGGGGGGGGGGGGGGGGGGGGGGGGGGGGGGGGGGGGGGGGGGGGGGGGGGGGGGGGGGGGGGGGGGGGGGGGGGGGGGGGGGGGGGGGGGGGGGGGGEFGGGGGGGGGGGGGGGGGGGGDGGGGGGFGGGGGGGGGGGGGGGGGGGGGGDGFGGGGGFGGGBDGGGGFFFFFFFGFFFFFGFFFFFGF?FF?FFF<AAAFFFF@><?:
@M06628:26:000000000-CRM2J:1:1102:8463:16504 1:N:0:137
TACGGAGGGTGCAAGCGTTACTCGGAATCACTGGGCGTAAAGAGCGTGTAGGCGGGTTTGTAAGTTTGAAGTGAAATCAAATGGCTCAACCATTGAACTGCTTTGAAAACTGCTTACCTAGAATATGGGAGAGGTAGATGGAATTTCTGGTGTAGGGGTAAAATCCGTAGAGATCAGAAGGAATACCGATTGCGAAGGCGATCTACTGGGACATTATTGATGCTGAGACGCGAAAGCGTGGGGAGCAAACAGGATTAGATACCCTGGTAGTCCACGCCCTAA
+
GGGGGGGGGGGGGGGGGGGGGDGGGGGGGGGGGGGGGGGGGGGGGGGGGGGGGGGGGGGGGGGGGGGGGGGGGGGGGGGGGGGGGGGGGGGGGGGGGGGGGGGGGGGGGGGGGGGGGGGGGGGGGGFGGGGGGGGGGGGGGGGFGFGGGGGGGGGGGGGGGGGGGGGGGGGGGGGGGGGGGGGGGGGGGGGFFEGGGGGGEDGGGGGFGGGFGGGFCGGGGGGFGFFFGGGFGGGFBGDGGFFBFFFFGFFF?FGFFFFFGFGGF?F?ABBFAFFE;F69?:
@M06628:26:000000000-CRM2J:1:1102:8444:16509 1:N:0:137
TACGGAGGGTGCAAGCGTTACTCGGAATCACTGGGCGTAAAGAGCGTGTAGGCGGGTTTGTAAGTTTGAAGTGAAATCAAATGGCTCAACCATTGAACTGCTTTGAAAACTGCTTACCTAGAATATGGGAGAGGTAGATGGAATTTCTGGTGTAGGGGTAAAATCCGTAGAGATCAGAAGGAATACCGATTGCGAAGGCGATCTACTGGGACATTATTGACGCTGAGACGCGAAAGCGTGGGGAGCAAACAGGATTAGATACCCTGGTAGTCCACGCCCTAA
+
GGGGGGGGGGGGGGGGGGGGGGGGGGGGGGGGGGGGGGGGGGGGGGGGGGGGGGGGGGGGGGGGGGGGGGGGGGGGGGGGGGGGGGGGGGGGGGGGGGGGGGGGGGGGGGGGGGGGGGGGGGGGGGGFGFGGGGGGGGGGGGGGGGGGGGGGGGGGGGGGGGGGGGGGGGGGGGGGGGGGGGGGGGGGGGGGGGGGGGGGFGGGGGGGGGGGGGGGGGGGGGGFGFGGGGGEGGGFFGGGGFFFFFFFGFFFBFGFFFFFGFGGFFFBAFFFFFFFBF>>?B
@M06628:26:000000000-CRM2J:1:1102:22115:16729 1:N:0:137
TACGGAGGGGGTTAGCGTTGTTCGGAATTACTGGGCGTAAAGCGCACGTAGGCGGATCAGAAAGTATAGGGTGAAATCCCAGGGCTCAACCCTGGAACTGCCTTGTAAACTCCTGGTCTTGAGTTCGAGAGAGGTGAGTGGAATTCCGAGTGTAGAGGTGAAATTCGTAGATATTCGGAGGAACACCAGTGGCGAAGGCGGCTCACTGGCTCGATACTGACGCTGAGGTGCGAAAGTGTGGGGGCAAACAGGATTAGATACCCTGGTAGTCCACACCGTAAA
+
GGGGGGGGGGGGGGGGGGGGGGGGGGGGGGGGGGGGGGGGGGGGGGGGGGGGGGGGGGGGCGGGGGGGGGGGGGGGGGGGGGGGGGGGGGGGGGGGGGGGGGGGGGGGGGGGGGGFGGGGGGGGGGGGGGGGGGFGGGGGGGGGGGGGGGFGFGGGGGGGGGGGGFGGGGGGGGGGGFGGGGGGGGGGGGGGGGGEGGGGFGGGGGGGGFGGGGGGGGGGGGGFGFGGGGGFGGG>FGCFGFB019:>4>F>:FF?<42>CFGGFBF<>F<<)3>E:EFFFF
@M06628:26:000000000-CRM2J:1:1102:25524:16837 1:N:0:137
TACGGAGGGTCCGAGCGTTAATCGGAATTACTGGGCGTAAAGCGCACGCAGGCGGTTTGTTAAGCTAGATGTGAAAGCCCCGGGCTCAACCTGGGAATAGCATTTAGAACTGGCAGACTAGAGTCTTGGAGAGGGGAGTGGAATTTCTGGTGTAGCGGTGAAATGCGTAGATATCAGAAGGAACATCAGTGGCGAAGGCGACTCCCTGGCCAAAGACTGACGCTCAGGTGCGAAAGTGTGGGTAGCGAACAGGATTAGATACCCTGGTAGTCCACACCGTAA
+
GGGGGGGGGGGGGGGGGGGGGGGGGGGGGGGGGGGGGGGGGGGGGGGGGGGGGGGGFGGGGGGGGGGGGGGGGGGGGGGGGGGGGGGGGGGGGGGGGG9FGGGGGGGGGGGGGGGGGGGGGGGGGGGGGGGGGGGGGGGGGGGGGGGGGGGGGGGGGGGGGGGGGGGGGG=EGCFGGGGFDGGGGFGFGGGGGGGGGGGGFGGGGGGGFFFFGGGGGGGGGEGEGF*7>FFEGCD0<G7:C3448:9B355F?FCA?))-:6CFF?F?D28:)).0(7743:
@M06628:26:000000000-CRM2J:1:1102:20119:16865 1:N:0:137
TACGGAGGGTCCGAGCGTTAATCGGAATTACTGGGCGTAAAGCGCGCGTAGGTGGATTGGTCAGTCAGATGTGAAAGCCCAGGGCTCAACCTTGGAACTGCATCTGATACTGCTAGTCTAGAATACAGTAGAGGGTAGTGGAATTTCCTGTGTAGCGGTGAAATGCGTAGATATAGGAAGGAACACCAGTGGCGAAGGCGACTACCTGGACTGATATTGACACTGAGGTGCGAAAGCGTGGGGAGCAAACAGGATTAGATACCCTGGTAGTCCACGCCGTAA
+
GGGGGGGGGGGGGGGGGGGGGGGGGGGGGGGGGGGGGGGGGGGGGGGGGGGGBFGGGGGGGGGGGGGGGGGGGGGGGGGGGGGGGGGGGGGGGGGGGGGGGGGGGGGGGGGGGGGGGGGGGGGGGGGGGGGGGGGGGGGGGGGGGGGGGGGGGGGGGGGGGGGGGGGGGGGGGGGGGGGGGGGGGGGGGGGGGGGGGGGGFGGGGGGGGGGGGGFGGGGGGGGFGFGGGGGFGGGBFGGGGFFFF>??FFFFFFGF?DFFGFGGFBF?ABAABAFEFFFF?B
@M06628:26:000000000-CRM2J:1:1102:19840:17212 1:N:0:137
TACGGAGGGTCCGAGCGTTAATCGGAATTACTGGGCGTAAAGCGCACGCAGGCGGTTTGTTAAGCTAGATGTGAAAGCCCTGGGCTCAACCTGGGAATTGCATTTAGAACTGGCAGGCTAGAGTTTTGGAGAGGGGAGTGGAATTCCAGGTGTAGCGGTGAAATGCGTAGATATCTGGAGGAACATCAGTGGCGAAGGCGACTCCCTGGTCAGTAACTGACGCTCATGTGCGAAAGTGTGGGTAGCGAACAGGATTAGATACCCTGGTAGTCAACACCGTAA
+
GGGGGGGGGGGGGGGGGGGGGGGGGGGGGGGGGGGGGGGGGGGGGGGGGGGGGGGGGGGGGGGGGGGGGGGGGGGGGGGGGGGGGGGGGGGGGGGGGGGGGGGGGGGGGGGGGGGGGGGGGGGFGGGGGGGGGGGGGGGGGGGGGGGGGGGGGGGGGGGGFGGGGGGGGGGGGGGGGGGGGGGGGGGGGGGGGGGGGGGGFGGGGGGGGFCGFGGGD7:<?CC7DDGFGGDEGGG9.:*;DE99:>9B<5:F<FF27725>FG804)(66<A--)68>;:??
@M06628:26:000000000-CRM2J:1:1102:15331:17251 1:N:0:137
TACAGAGGGTGCAAGCGTTAATCGGAATTACTGGGCGTAAAGCGCGCGTAGGTGGTTTGTTAAGTCGGATGTGAAAGCCCAGGGCTCAACCTTGGAATTGCACCCGATACTGGCAGGCTAGAGTACGATAGAGGAGTGTGGAATTTCCTGTGTAGCGGTGAAATGCGTAGATATAGGAAGGAACATCAGTGGCGAAGGCGACACTCTGGATTGTTACTGACACTGAGGTGCGAAAGCGTGGGGAGCAAACAGGATTAGATACCCTGGTAGTCCACGCCGTAA
+
GGGGGGGGGGGGGGGGGGGGGGGGGGGGGGGGGGGGGGGGGGGGGGGGGGGGGGGGGGGGGGGGGGGGGGGGGGGGGGGGGGGGGGGGGGGGGGGGGGGGGGGGGGGGGGGGGGGGGGGGGGGGGGGGGGGGGGGGGGGGGGGGGGGGGGGGGGGGGGGGGGGGGGGGGGGGGGGGGGGGGGGGGGGGGGGGGGGGGGGGFGGGGGGGGGGGGGGFFCGGGGGFGFGGGGGFGGGF?DGGGFFFFFBFGFFFFFGFFFFFGFGGF?FFBFAA9AFFFFBFF?
@M06628:26:000000000-CRM2J:1:1102:21177:17500 1:N:0:137
TACGGAGGGTCCGAGCGTTAATCGGAATTACTGGGCGTAAAGCGCACGCAGGCGGTTTGTTAAGCTAGATGTGAAAGCCCTGGGCTCAACCTGGGAATTGCATTTAGAACTGGCAGGCTAGAGTTTTGGAGAGGGGAGTGGAATTCCAGGTGTAGCGGTGAAATGCGTAGATATCTGGAGGAACATCAGTGGCGAAGGCGACTCCCTGGTCAGTAACTGACGCTCATGTGCGAAAGTGTGGGTAGCGAACAGGATTAGATACCCTGGTAGTCCACACCGTAA
+
GGGGGGEGGGGGGGGGGGGGGGGGGGGGGGGG9FGFGGGGGGGGGGGGGEGGGGGC@FGGGGGGFGGGGFFGGGGGGFGGGGDGGGGGGGGGGGGFFGGGGFFGCFGAFGGGGGGGGGFGGGGGGGDEE@CFFGGGCGGGGGFFGGGGGGGGF?FGGGGGGGGGGGGGGGGGGCGGFGGGGGGG>FGGGGGGCGDEGEFGE3EG4CF?*+27A9?E7CFCCED7C3:DGGGFGEGBADGFG394<F>FGFFF8FC)5<<AFFF6?:).:6A9<9>@FF>F6<
@M06628:26:000000000-CRM2J:1:1102:26938:17502 1:N:0:137
TACGGAGGGTGCAAGCGTTACTCGGAATCACTGGGCGTAAAGAGCGTGTAGGCGGGTTTGTAAGTTTGAAGTGAAATCCAATGGCTCAACCATTGAACTGCTTTGAAAACTGCTTACCTAGAATATGGGAGAGGTAGATGGAATTTCTGGTGTAGGGGTAAAATCCGTAGAGATCAGAAGGAATACCGATTGCGAAGGCGATCTACTGGAACATTATTGACGCTGAGACGCGAAAGCGTGGGGAGCAAACAGGATTAGATACCCTGGTAGTCCACGCCCTAA
+
GGGGGGGGG;FEGGGGGGGGGGGGGGGGGGGGGGGGGGGGGGGGGGGGGGGGGEGGGGGGGGGGGGGGGDGGGFGGGGGGGGGGGGGGGGGDGGGGGGCFCGGG<DFGGGGGDFGE<FFFFGGFDFCFCDECFF<CCGGAF@EFGFGGGGGGGGGGGGGFGFGGGGGGGGGGFGGFDCFGGGGGGGGGGG8FGD:CBEFEA3CGGGFGGFF42A9<CCGGFGGFG>FDG:*55:<9(9CGG@>13(45>F>F(59<BFA2>FCF*(05<A4ADA279>1,(.
@M06628:26:000000000-CRM2J:1:1102:9914:17510 1:N:0:137
TACGGAGGGGGTTAGCGTTGTTCGGAATTACTGGGCGTAAAGCGTACGTAGGCGGATTGGAAAGTTGGGGGTGAAATCCCAGGGCTCAACCCTGGAACTGCCTCCAAAACTATCAGTCTAGAGTTCGAGAGAGGTGAGTGGAATTCCAAGTGTAGAGGTGAAATTCGTAGATATTTGGAGGAACACCAGTGGCGAAGGCGGCTCACTTGCTCGACACTGACGCTGAGGTACGAAAGTGTGGGGCGCATACAGGATTAGATACCCTGGTAGTCCACACCGTAA
+
GDGCF;@:@@:@@CFEEB:@F<ECGDEGGFF<CEGGGF:F@GGGEFEGCFGEG@7+@?FF,9FEAFCE>F7@FEFFFF===F73CBD9F@<F<FF<FGDF@FGGGFGF,DFGCGGC<,8=FCF8=EB:CFGCGCFFGGG@FGGGFG;@D<?9C2BFC:?<9FGEEGFE<57CEGEFCC+=8FGGGGGGGFFFGDGGED@809/5CCG+0AGF7E*/:CF?FGGEG@*72<FBC8>;AGFCC:0(312)/9=??>*-).-5**3091>?::<249<)4@B?B?
@M06628:26:000000000-CRM2J:1:1102:9906:17525 1:N:0:137
TACGGAGGGGGTTAGCGTTGTTCGGAATTACTGGGCGTAAAGCGTACGTAGGCGGATTGGAAAGTTGGGGGTGAAATCCCAGGGCTCAACCCTGGAACTGCCTCCAAAACTATCAGTCTAGAGTTCGAGAGAGGTGAGTGGAATTCCAAGTGTAGAGGTGAAATTCGTAGATATTTGGAGGAACACCAGTGGCGAAGGCGGCTCACTGGCTCGATACTGACGCTGAGGTACGAAAGTGTGGGGAGCAAACAGGATTAGATACCCTGGTAGTCCACACCGTAA
+
GGGGGGGGGGGFGGGGGGGGGGGGGGGGGGGGGGGGGGGGGGGGGGGGGGGGGGGGGGGGGGGGGGGGGGGGGGGGGGGGGGGGGGGGGGGGGGGGGGGGGGGGGGGGGGGGGGGGGGGGGGGGGGGGGGGGGGGGGGGGGGGGGGGGGGGFGGGGGGGGGGGGGGGGGGGGGGGGGGGGGGGGGGGGGGGGGGGCGGGGFGGGGGGGGGGGGGGGGGGGGGGFGFGGGGGFGGGFDFGGDEFFFBFFGFFFFFGBFFFFGBFFFFFFFFFFFBFF?FF<??
@M06628:26:000000000-CRM2J:1:1102:9925:17531 1:N:0:137
TACGGAGGGGGTTAGCGTTGTTCGGAATTACTGGGCGTAAAGCGTACGTAGGCGGATTGGAAAGTTGGGGGTGAAATCCCAGGGCTCAACCCTGGAACTGCCTCCAAAACTATCAGTCTAGAGTTCGAGAGAGGTGAGTGGAATTCCAAGTGTAGAGGTGAAATTCGTAGATATTTGGAGGAACACCAGTGGCGAAGGCGGCTCACTGGCTCGATACTGACGCTGAGGTACGAAAGTGTGGGGAGCAAACAGGATTAGATACCCTGGTAGTCCACACCGTAA
+
GGGGGGGGGGGFGGGGGGGGFGGGGGGGGGGGGGGGGGGGGGGGGGGGGGGGGGGGGGGGGGGGFFGGGGGGGGGGGGGGGGGGGGGGGGGGGGGGGGGGGGGFGGGGGGGGGGGGGGGGGGGGGGGGGGGFGGGGGGGGGGGGGGGGGGGGGGGGGGGGGGGGGGGGCEGGGG;CGCFGGGGGGGGGGGGGGGGGGGFGFGGGGGGGGGGGGGGGGGGGGGGFGFGGGGFFGDGFAGGGGEFFFFBFDFFFF5CB??FF>FFGFFFFFFBFBFFFFEF0:<
@M06628:26:000000000-CRM2J:1:1102:10617:17549 1:N:0:137
TACAGAGGGTGCAAGCGTTAATCGGAATTACTGGGCGTAAAGCGCGCGTAGGTGGTTTGTTAAGTCGGATGTGAAAGCCCAGGGCTCAACCTTGGAATTGCACCCGATACTGGCAGGCTAGAGTACGATAGAGGAGTGTGGAATTTCCTGTGTAGCGGTGAAATGCGTAGATATAGGAAGGAACATCAGTGGCGAAGGCGACACTCTGGATTGATACTGACACTGAGGTGCGAAAGCGTGGGGAGCAAACAGGATTAGATACCCTGGTAGTCCACGCCGTAA
+
GGGGGGGGGGGGGGGGGGGGGGGGGGGGGGGGGGGGGGGGGGGGGGGGGGGGGGGGGGGGGGGGGGGGGGGGGGGGGGGGGGGGGGGGGGGGGGGGGGGGGGGGGGGGGGGGGGGGGGGGGGGGGGGGGGGGGGGGGGGGGGGGGGGGGGGGGGGGGGGGGGGGGGGGGGGGGGGGGGGGGGGGGGGGGGFGGGGGGGGGEDGGGGGGGFGGGGGFFGGGGGGFGFGGGGGFGGGFFGDGGFFFFFFFGFFFFFGFFFFBGFGGFBFFADAB<A?EFFFFFF
@M06628:26:000000000-CRM2J:1:1102:19173:17784 1:N:0:137
TACGGAGGGGGTTAGCGTTGTTCGGAATTACTGGGCGTAAAGCGTACGTAGGCGGATTGGAAAGTTGGGGGTGAAATCCCAGGGCTCAACCCTGGAACTGCCTCCAAAACTATCAGTCTAGAGTTCGAGAGAGGTGAGTGGAATTCCAAGTGTAGAGGTGAAATTCGTAGATATTTGGAGGAACACCAGTGGCGAAGGCGGCTCACTGGCTCGATACTGACGCTGAGGTACGAAAGTGTGGGGAGCAAACAGGATTAGATACCCTGGTAGTCCACACCGTAA
+
GGGGGGGGGGGFGGGGGGGGGGGGGGGGGGGGGGGGGGGGGGGGGGGGGGGGFGGGGGGGGGGGGGGGGGGEFGGGGGGGGGGDGGGGGGGGFGFGGGGGGCCGGGGGGGGGGGGFGFGGGGGGGGGGGCECCFFGGGGGGGGGGGFGGGGGGGGGGGGGGGGGGGGGGGGGGGGGGFGGGGGGGGGGGGGGGGGGGGGGFGGGFF7AEGGG5=EGEDCFGCD:5>F5FG9>EEG>AGGCG>;?>FBFGFFFBFC>??BFGFCEFFF(6<4:).)?:>946:
@M06628:26:000000000-CRM2J:1:1102:19187:17798 1:N:0:137
TACGGAGGGGGTTAGCGTTGTTCGGAATTACTGGGCGTAAAGCGTACGTAGGCGGATTGGAAAGTTGGGGGTGAAATCCCAGGGCTCAACCCTGGAACTGCCTCCAAAACTATCAGTCTAGAGTTCGAGAGAGGTGAGTGGAATTCCAAGTGTAGAGGTGAAATTCGTAGATATTTGGAGGAACACCAGTGGCGAAGGCGGCTCACTGGCTCGATACTGACGCTGAGGTACGAAAGTGTGGGGAGCAAACAGGATTAGATACCCTGGTAGTCCACACCGTAA
+
GGGGGGGGGGGFGGGGGEFFGGGGGGGGGGGGGGGGGGGGGGGGGGGGGGGGGGGGGGGGGGGGFGGGGGGGGGGGGGGDGGGGGGGGGGGDFGGGGGGGGGGGGGGGGGGGGGGGGGGGFGGGGGGGGGGGGGGGGGGFFGFGGGGGGGGFFFGGGGGGGGFGGGGGGGGGGGFGGGGGGGGGG@EGGGFGGGGGGGGE@GGGF?FGF=CDGEFGGFF7<CG3DEFFGCFFGGGF4FCCDE96;BFFF4>F?5C9BFFFG?CEF7)..5A<46260<6?::
@M06628:26:000000000-CRM2J:1:1102:2730:17809 1:N:0:137
TACGAGGGGTGCAAGCGTTAATCGGAATTACTGGGCGTAAAGCGTGCGTAGGTGGTTTGTTAAGCAAGATGTGAAAGCCCCGGGCTCAACCTGGGAACTGCATTTTGAACTGGCAAACTAGAGTATTGTAGAGGGTAGTGGAATTTCCAGTGTAGCGGTGAAATGCGTAGAGATTGGAAGGAACATCAGTGGCGAAGGCGGCTACCTGGACAAATACTGACACTGAGGCACGAAAGCGTGGGGAGCAAACAGGATTAGATACCCTGGTAGTCCACGCCGTAA
+
GGGGGEGGGGGGGGGGGGGGCEFFGGGGGGGGGGGGGGFGFFFGFGGGGGGGEDFFFFGGGGGGGFGGFGGGGGGGEEGFF++@FGGGGGGAE=EFGCGGGGGGGGGFGGGG8BDGCFGFGGFFFAFC,CDG;D:33@F@GGGG>@FFC=FCFCEGCEGG8FEGGGEGGGGCGGGG69;:EGGFCGFGGG9CEEEEE7A3=DGGGGGF86FGFF7CCFFDFFG@F=FFGGGFCGGF?DG<DE6<6>?FC>@?BFGAFFFFGFGGF:5?F<2A)6<D;F>B??
@M06628:26:000000000-CRM2J:1:1102:17885:17843 1:N:0:137
TACGAGGGGTGCAAGCGTTAATCGGAATTACTGGGCGTAAAGCGTTCGTAGGCGGTTTGTTAAGCAAGAGGTGAAAGCCCAGGGCTCAACCTTGGAACTGCATTTTGAACTGGCAAACTAGAGTACTGTAGAGGGGGGTGGAATTTCCAGTGTAGCGGTGAAATGCGTAGAGATTGGAAGGAACATCAGTGGCGAAGGCGGCCACCTGGACAGATACTGACGCTGAGGAACGAAAGCGTGGGGAGCGAACAGGATTAGATACCCTGGTAGTCCACGCCGTAA
+
GGGG9BFGGCFC<FGGGGG>CFGGGGGGGGGGGGGGGGGGGGGGGCFGGGGGGGG>F,,::FFG,F<F=,BFGGGGEGGGGGGGGGGGGGG8FFGGGGGGG9FE,F,CGGGF<<3B3DFCFFGGCG,33CFGGGC+5CGGGGGGG9E?FGGGGGG7EGGGFGGG7CGEGGG7CFGFG9EFEGGGG7EFGGGGGGGGGGGGFG=CDGGGGDCGFGGGGGGGGGGFGFGG*CC>EGGF0>CDGFB?FF0DGFFFFFGFFBFFGFGGFFFFFF25AAF39FBBFF
@M06628:26:000000000-CRM2J:1:1102:24393:17853 1:N:0:137
TACGAGGGGTGCAAGCGTTAATGGGAATTACTGGGCGTAAAGCGTGCGTAGGTGGTTTGTTAAGCAAGATGTGAAAGCCCCGGGCTCAACCTGGGAACTGCATTTTGAACTGGCAAACTAGAGTATTGTAGAGGGTAGTGGAATTTCCAGTGTAGCGGTGAAATGCGTAGAGATTGGAAGGAACATCAGTGGCGAAGGCGGCTACCTGGACAAATACTGACACTGAGGCACGAAAGCGTGGGGAGCAAACAGGATTAGATACCCTGGTAGTCCACGCCGTAA
+
GGGGGGGGGGGGGGGGGGGGGGGGGGGGGGGGGGGGGGGGGGGGGGGGFGGGGGGFGGGGGGGGGGGGGGGGGGGGGGGGGGGGGGGGGGGGGGGGGGGGGGGGGGGGGGGGGGGGGGGGGGGFGGGGGGGGGGGGCGGGGGGGGGGGGGBFGGGGGGGGGGGGGGGGGGGGGGGGGGGGGGGGGGGGGGGGGGGGGGGGFGGGGGGGGGGGGGGGGGCCFGGFGFGGGDEBGGGFFGGGGFB?FFFFGFFF1@G924>FGFGGF?@?<>AFFAFFFFFBB?
@M06628:26:000000000-CRM2J:1:1102:24395:17871 1:N:0:137
TACGAGGGGTGCAAGCGTTAATGGGAATTACTGGGCGTAAAGCGTGCGTAGGTGGTTTGTTAAGCAAGATGTGAAAGCCCCGGGCTCAACCTGGGAACTGCATTTTGAACTGGCAAACTAGAGTATTGTAGAGGGTAGTGGAATTTCCAGTGTAGCGGTGAAATGCGTAGAGATTGGAAGGAACATCAGTGGCGAAGGCGGCTACCTGGACAAATACTGACCCTGAGGCACGAAAGCGTGGGGAGCAAACCGGATTAGATACCCTGGTAGTCCACGCCGTAA
+
GGGGCFFGGGGGGGGGGGGEGGGGGGCGEGGGGGGGGGGGGGFGB@FGCFFGGGGFFGEGGGGGGFGGGGGGGGGGFGGFEEBGGGGGGGDFEFGGCFFGGGFFGGFEGGGGG8DF>FG9FCFGGGGGFGFFG@GCFBFGGGGGGDFA;FGGGGEEGGGGGGGGCFGGGGGGGGC,BFGGGGGGGGGGGGF@EEGGGGGGEGGGGCGG=29CE6CCFFF7?+9?*<FGGCE5EGC>BGGGGFF?;FFF6>))(79?BBBFGFC67?5:<>AA>A>>B507<<
@M06628:26:000000000-CRM2J:1:1102:15209:17924 1:N:0:137
TACGAGGGGTGCAAGCGTTAATCGGAATTACTGGGCGTAAAGCGTTCGTAGGCGGTTTGTTAAGCAAGATGTGAAAGCCCAGGGCTCAACCTTGGAACTGCATTTTGAACTGGCAAACTAGAGTACTGTAGAGGGTGGTGGAATTTCCAGTGTAGCGGTGAAATGCGTAGAGATTGGAAGGAACATCAGTGGCGAAGGCGGCCACCTGGACAGATACTGACGCTGAGGAACGAAAGCGTGGGGAGCGAACAGGATTAGATACCCTGGTAGTCCACGCCGTAA
+
GGGGGGGGGGGGGGGGGGGGGGGGGGGGGGGGGGGGGGGGGGGGGGGGGGGGGGGGGGGGGGGGGGGGGGGGGGGGGGGGGGGGGGGGGGGGGGGGGGGGGGGGGGGGGGGGGGGGGGGGGGGGGGGGGGGGGGGGGGGGGGGGGGGGGGGGGGGGGGGGGGGGGGGGGGGGGGGGGGGGGGGGGGGGGGGGGGGGGGGGFGGGGGGGGGGGGGGGGGGGGGGFGFGGGGGFGGGFFGGGGFFFFFFFGFFFFFFFFFFFGFGGFFFFFADFFFFFFFFFFF
@M06628:26:000000000-CRM2J:1:1102:10380:17935 1:N:0:137
TACGGAGGGTCCGAGCGTTAATCGGAATTACTGGGCGTAAAGCGCACGCAGGCGGTTTGTTAAGCTAGATGTGAAAGCCCTGGGCTCAACCTGGGAATTGCATTTAGAACTGGCAGGCTAGAGTTTTGGAGAGGGGAGTGGAATTCCAGGTGTAGCGGTGAAATGCGTAGATATCTGGAGGAACATCAGTGGCGAAGGCGACTCCCTGGTCAGTAACTGACGCTCATGTGCGAAAGTGTGGGTAGCGAACAGGATTAGATACCCTGGTAGTCCACACCGTAA
+
GGGGGGGGGGGGGGGGGGGGGGGGGGGGGGGGGGGGGGGGGGGGGGGGGGGGGGGGFGGGGGGGGGGGGGGGGGGGGGGGGGGGGGGGGGGGGGGGGGGGGGGGGGGGGGGGGGGGGGGGGGGGGGGGGGGGGGGGGGGGGGGGGGGGGGGGGGGGGGGGGGGGGGGGGGGGGGGGGGGGGGGGGGGGGGGGGGGGGGGGFGGGGGGGGGGGGGGGGGGGGGGFGFGGGGGFGGD>AGFGGFFFFFFFGFFFFFGAFFFFGFGGFFFFFFAFFFFFFFF3<B
@M06628:26:000000000-CRM2J:1:1102:15224:17936 1:N:0:137
TACGAGGGGTGCAAGCGTTAATCGGAATTACTGGGCGTAAAGCGTTCGTAGGCGGTTTGTTAAGCAAGATGTGAAAGCCCAGGGCTCAACCTTGGAACTGCATTTTGAACTGGCAAACTAGAGTACTGTAGAGGGTGGTGGAATTTCCAGTGTAGCGGTGAAATGCGTAGAGATTGGAAGGAACATCAGTGGCGAAGGCGGCCACCTGGACAGATACTGACGCTGAGGAACGAAAGCGTGGGGAGCGAACAGGATTAGATACCCTGGTAGTCCACGCCGTAA
+
GGGGGGGGGGGGGGGGGGGGGGGGGGGGGGGGGGGGGGGGGGGGGGGGGGGGGGGGGGGGGGGGGGGGGGGGGGGGGGGGGGGDGGGGGGGGGGGGGGGGGGGGGGGGGGGGGGGGGGGGGGGGGGGGGGGGGGGEGGGGGGGFGGFGGGGGGGFCGGGGGGGGGGGGD=CFGGGGGGEGGGGGGGFGFFGFEGEGGGGG><EGGGGGGGGGGGGGGFF96ADDDFGFGG=>GGGFFGGGD@F(419>3@5?:FGBFFB)*7EC=:FFFFFFAF2>>@;BF8
@M06628:26:000000000-CRM2J:1:1102:3648:17960 1:N:0:137
TACGGAGGGTGCAAGCGTTACTCGGAATCACTGGGCGTAAAGAGCGTGTAGGCGGGTTTGTAAGTTTTAAGTGAAATCCAATGGCTCAACCATTGAACTGCTTTGAAAACTGCTTACCTAGAATATGGGAGAGGTAGATGGAATTTCTGGTGTAGGGGTAAAATCCGTAGAGATCAGAAGGAATACCGATTGCGAAGGCGATCTACTGGAACATTATTGACGCTGAGACGCGAAAGCGTGGTGAGCAAACAGGATTAGATACCCTGGTAGTCCACGCCCTAA
+
GGGGGGGGGGGGGGGGGGGGGGGG7FGGCGCGGGGGGGGDGGGGGGGGFFGCFGGGGGGGGEFGGGGGFFGGGFCCGGFFCFG8FGGG@FGEGGGFCGGGGGGGFFFGGGGGGGGFFGGDFFCFCGGFFCGCFCGGGGGGGDFFGGGGGGGGGCGGGGGGGG9DFGGGFGGGGGGFFFCFGGEGGGGGGGGGGG7?EEGGFGGGGGGGGEFGGGFGGGCFGGGFGFGGGGGDGGGBBGGGGFF2?F2745>FFFGFFFFFGBGGFBF?A>AB>F?EFF>;F?
@M06628:26:000000000-CRM2J:1:1102:9007:18111 1:N:0:137
TACGAGGGGTGCAAGCGTTAATCGGAATTACTGGGCGTAAAGCGTGCGTAGGTGGTTTGTTAAGCAAGATGTGAAAGCCCCGGGCTCAACCTGGGAACTGCATTTTGAACTGGCAAACTAGAGTATTGTAGAGGGTAGTGGAATTTCCAGTGTAGCGGTGAAATGCGTAGAGATTGGAAGGAACATCAGTGGCGAAGGCGGCTACCTGGACAAATACTGACACTGAGGCACGAAAGCGTGGGGAGCAACCAGGATTAGATACCCTGGTAGTCCACGCCGTAA
+
GGGGFGGGGFE@FGGGGGGGCGGGGGGGGGGGGGGGGFEGGFGGGGGGEFFGFFF=FFGGGGGGGGGGGGGGGGGFFGEGEGGGGGGGCFGGGGGGGGGGGGGGGGGGGFFGGGGGGGFFBFF=FEFGGGGGGGD>:C@EFGGGGGGGGGFGFGGCFGGGGGFGGFCE4?=FCFGG6CEEEFGGGGCEGGGGG=EGGGFE3CEGGGGGF7FCFGFFG7:EGGFFCFGGGGGFGGGFFGGGGFFFFFFF4.>7:FGAFF<9>FFFFFF>2<BFA22>>:99?0
@M06628:26:000000000-CRM2J:1:1102:10579:18178 1:N:0:137
TTCGGAGGGTCCGAGCGTTAATCGGAATTACTGGGCGTAAAGCGCACGCAGGCGGTTTGTTAAGCTAGATGTGAAAGCCCTGGGCTCAACCTGGGAATTGCATTTAGAACTGGCAGGCTAGAGTTTTGGAGAGGGGAGTGGAATTCCAGGTGTAGCGGTGAAATGCGTAGATATCTGGAGGAACATCAGTGGCGAAGGCGACTCCCTGGTCAGTAACTGACGCTCATGTGCGAAAGTGTGGGTAGCGAACAGGATTAGATACCCTGGTAGTCCACACCGTAA
+
GGGGGGGGGGGGGGGGGGGGGGGGGGGGGGGGGGGGGGGGGGGGGGGGGGGGGGGFFGGGGGGGGGGGGGGGGGGGGGGGGGGGGGGGGGGGGFFGFGGGGGGGGGGGGGGGGGGGGGGGGGGGGGGGGGGGGGGGGGGGGGGGGGGGGGGGGGGGGGGGGGGGGGGGGGGGGGGGGGGGGGGGGGGFGGGGGGGGGGGGFGGGGGGGGGGGGGGGGGGFGGGFGFGGDFGFDCD>AGGFGE><(:FFG@>FFFGFFFFFGFGGFBFFFFFFFBFF?BF:??
@M06628:26:000000000-CRM2J:1:1102:12996:18225 1:N:0:137
TACGGAGGGTCCGAGCGTTATCCGGAATCATTGGGTTTAAAGGGTCCGCAGGCGGTCGATTAAGTCAGAGGTGAAATCCCATAGCTCAACTATGGAACTGCCTTTGATACTGGTTGACTTGAGTCATATGGAAGTAGATAGAATGTGTAGTGTAGCGGTGAAATGCATAGATATTACACAGAATACCGATTGCGAAGGCAGTCTACTACGTATGTACTGACGCTCATGGACGAAAGCGTGGGGAGCGAACAGGATTAGATACCCTGGTAGTCCACGCCGTAA
+
GGGGGGGGGGGGGGGGGGGGGGGGGGGGGGGGGGGGGGGGGGGGGGGGGGGGGGGGGGGGGGGGGGGGGGGGGGGGGGGGGGGGGGGGGGGGGGGGGGGGGGGGGGGGGGGGGGGGGGGGGGGGGGGGGGGGGGGGGGGGGGGGGGGGGGGGGGGGGGGGGGGGGGGGGGGGGGGGGGGGGGGGGGGGGGGGGGGGGGGGFGGGGGGGGGGGGGGGGGGGGGGFGFGGGGGFGGGFFGDGGFFFFFFFGFFFFFGFFFFFGFGGF?FFFFFFFFFF65>>?F
@M06628:26:000000000-CRM2J:1:1102:2859:18275 1:N:0:137
TACAGAGGGTGCAAGCGTTAATCGGAATTACTGGGCGTAAAGCGCGCGTAGGTGGTTTGTTAAGTCGGATGTGAAAGCCCAGGGCTCAACCTTGGAATTGCACCCGATACTGGCAGGCTAGAGTACGATAGAGGAGTGTGGAATTTCCTGTGTAGCGGTGAAATGCGTAGATATAGGAAGGAACATCAGTGGCGAAGGCGACACTCTGGATTGATACTGACACTGAGGTGCGAAAGCGTGGGGAGCAAACAGGATTAGATACCCTGGTAGTCCACGCCGTAA
+
GGGGGGGGGGGGGGGGGGGG?FGGGGGGGGGGGGGGGGGGGGGGGGGGGGGGGGGGGGGGGGGGGGGGGGGGGGGGGGGGGGGGGGGGGGGGGGGGFGGGGGGGGGGGGGGGGGGGGGGGGGGGGGGGGGGGGGGGGGGGGGGGGGGGGFFGGGGFGGFGGGGGGFGGGGGGGGGGGGGGGGGGGGGGGGGGGGGGGGGGFGDG4FGFGGGFGGGGFFGGGGGFGFGGFGGFGGGBFGGGGB>699BFGFF@BFGFFFFBFFFE=<FFFFFF2<?FFFFFFF
@M06628:26:000000000-CRM2J:1:1102:7801:18582 1:N:0:137
TACGAGGGGTGCAAGCGTTAATCGGAATTACTGGGCGTAAAGCGTGCGTAGGTGGTTTGTTAAGCAAGATGTGAAAGCCCAGGGCTCAACCTGGGAACTGCATTTTGAACTGGCAAACTAGAGTATTGTAGAGGGTAGTGGAATTTCCAGTGTAGCGGTGAAATGCGTAGAGATTGGAAGGAACATCAGTGGCGAAGGCGGCTACCTGGACAAATACTGACACTGAGGCACGAAAGCGTGGGGAGCAAACAGGATTAGATACCCTGGTAGTCCACGCCATAA
+
GGGGC;FGGEGGDGGGGFGE@FGGGGGGGGGGGGGGGGGGGGGGG7FGGGGG?FGCFE=?,CFGCFGGD<FFFGGFCFGG,FGGGGGGGGGDFGFGGGGGGGGDFGCGGGG@=BAD=FGCFEGGD,7@@FGGGFGGGGGGGGGGGCGAFGGGGGGGGGGGGGGGCGGGGGGGGGG6C6>FGGGGGFGGGGGGGGGGGGGEFGGG5CGGGG495CGGGGGGG9DFFFCGCGGFDGGF(9CDGBBFBFF?FFF@FFG)8?>9CFFC=:3,548A6AF;>F9?BD
@M06628:26:000000000-CRM2J:1:1102:7809:18611 1:N:0:137
TACGAGGGGTGCAAGCGTTAATCGGAATTACTGGGCGTAAAGCGTGCGTAGGTGGTTTGTTAAGCAAGATGTGAAAGCCCCGGGCTCAACCTGGGAACTGCATTTTGAACTGGCAAACTAGAGTATTGTAGAGGGTAGTGGAATTTCCAGTGTAGCGGTGAAATGCGTAGAGATTGGAAGGAACATCAGTGGCGAAGGCGGCTACCTGGACAAATACTGACACTGAGGCACGAAAGCGTGGGGAGCAAACAGGATTAGATACCCTGGTCGTCCACGCCGTAA
+
GGGGFGGGGGGFGGGGGGGGGGGFGGGGGGGGGGGGGGGGGFGGGGGE:BCEGGGGGGGGGGFDEGCFGGGGFGGGGGGGCGEEGGGGGF<FGFGF<FGGGFGFFGGGGGGGGFGGGGGGF>FFFGDCFGGFGGGGGGFFEGGGGGGFGFFFGGGGDGGGGCGGGGGEGGGGCCGCF?ECEFFGCGG?EFGGG=EGGGCE:CEDFGGGGGGGFFGGGGFCC?DF>?GGG>EDGGG(05DGG>B:>00?6>>5:>FA)4<ACFGGF<:4),-360?B47;(61
@M06628:26:000000000-CRM2J:1:1102:21950:18630 1:N:0:137
TACAGAGGGTGCAAGCGTTAATCGGAATTACTGGGCGTAAAGCGCGCGTAGGTGGTTTGTTAAGTCGGATGTGAAAGCCCAGGGCTCAACCTTGGAATTGCACCCGATACTGGCAGGCTAGAGTACGATAGAGGAGTGTGGAATTTCCTGTGTAGCGGTGAAATGCGTAGATATAGGAAGGAACATCAGTGGCGAAGGCGACACTCTGGATTGATACTGACACTGAGGTGCGAAAGCGTGGGGAGCAAACAGGATTAGATACCCTGGTAGTCCACGCCGTAA
+
GGGGGGGGGGGGGGGGGGGGGGGGGGGGGGGGGGGGGGGGGGGGGGGGEEFGGDGGGFGFGGGGGGGGGGGGGGGFGGGGGGGGGGGGGGGGGGGGGGGGGGGAFGGGGGGGGGGGGGGGGGGGGGGGGGGGGGGGGGGGGGGGGGGGGFGGGGGGGGGGFFGGGGG:DEGGGGGGGGGGGGGGFGGGGGGGDGGGGGGGFGGGCEGGGGGGGGGGCGGGGGGFGFGGGGGFGGGFFGGGGFF?;FFFGFFFFFGF>>DFGFFFF:@?FFFF)6<E>)4;B?
@M06628:26:000000000-CRM2J:1:1102:21794:18686 1:N:0:137
TACGAGGGGTGCAAGCGTTAATCGGAATTACTGGGCGTAAAGCGTGCGTAGGTGGTTTGTTAAGCAAGATGTGAAAGCCCCGGGCTCAACCTGGGAACTGCATTTTGAACTGGCAAACTAGAGTATGGTAGAGGGTAGTGGAATTTCCAGTGTAGCGGTGAAATGCGTAGAGATTGGAAGGAACATCAGTGGCGAAGGCGGCTACCTGGACAAATACTGACACTGAGGTACGAAAGCGTGGGGAGCAAACAGGATTAGATACCCTGGTAGTCCACGCCGTAA
+
GGGG<FGGG;F;CFGGGGG:FFGGGGGGGGGGGGGGGGGGGGGG@?FGGGGGCFGFDEFFGGGGCEGGGGGGGGGG<FGGDGGGGGGGGGGF<FEGGGGGGFGGGGC7FGGGGF<:DFGAGGGGCD,,8CFGGGGEGGGGGGGGFAF,@EFGGGGEGGGFGGGG@CGGGGG?FGGCE9FGGGGFGEGEFGGGGGGGGGGGFGGD4CCGG=FG5CCFGFFGF6CFGFGG*+:7EGD;?<*/>@>:>FFFGFFFFFFFFFBDGFGGF87?FBAB<><EFF>418
@M06628:26:000000000-CRM2J:1:1102:21803:18703 1:N:0:137
TACGAGGGGTGCAAGCGTTAATCGGAATTACTGGGCGTAAAGCGTGCGTAGGTGGTTTGTTAAGCAAGATGTGAAAGCCCCGGGCTCAACCTGGGAACTGCATTTTGAACTGGCAAACTAGAGTATTGTAGAGGGTAGTGGAATTTCCAGTGTAGCGGTGAAATGCGTAGAGATTGGAAGGAACATCAGTGGCGAAGGCGGCTACCTGGACAAATACTGACACTGAGGCACGAAAGCGTGGGGAGCAAACAGGATTAGATACCCTGGTAGTCCACGCCGTAA
+
GGGGGGGGGGGGGGGGGGGGGGGGGGGGGGGGGGGGGGGGGGGGGGGGGGGGGGGGGGGGGGGGGGGGGGGGGGGGGGGGGGGGGGGGGGGGGGGGGGGGGGGGGGGGGGGGGGGGGGGGGGGGGGGGGGGGGGGGGGGGGGGGGGGGGGGGGGGGGGGGGGGGGGGGGGGGGGGGGGGGGGGGGGGGGGGGGGGGGGGGFGGGGGGGGGGGGGGGGGGGGGGFGFGFFGGEGGGF?GGGGFFFFBFFGF>F?FGFFFFFGFGG*4@?)48>)44>6>;9??
@M06628:26:000000000-CRM2J:1:1102:17138:18769 1:N:0:137
TACGGAGGGTGCAAGCGTTACTCGGAATCACTGGGCGTAAAGAGCGTGTAGGCGGGTTTGTAAGTTTGAAGTGAAATCCAATGGCTCAACCATTGAACTGCTTTGAAAACTGCTTACCTAGAATATGGGAGAGGTAGATGGAATTTCTGGTGTAGGGGTAAAATCCGTAGAGATCAGAAGGAATACCGATTGCGAAGGCGATCTACTGGAACATTATTGACGCTGAGACGCGAAAGCGTGGGGAGCAAACAGGATTAGATACCCTGGTAGTCCACGCCCTAA
+
GGGGGGGGGGGGGGGGGGGGGGGGGGGGGGGGGGGGGGGGGGGGGGGGGGGGGGGGGGGGGGGGGGGGGGGGGGGGGGGGGGGGGGGGGGGGGGGGGGGGGGGGGGGGGGGGGGGGGGGGGGGGGGGGGGGGGGGGGGGGGGGGGGGGGGGGGGGGGGGGCGGGGGGGGGGGGGGGGGGGGGFDGGGGGGGGGGGGGGGGFGGGGGGGGGGGGGGGGGGFGGGFGBGGGGGBGGGF<GGGGFB?FFFFGFFFFFDAB?FFGFGGF?FF><>BBBFB0>>B?:
@M06628:26:000000000-CRM2J:1:1102:22217:18769 1:N:0:137
TACAGAGGGTGCAAGCGTTAATCGGAATTACTGGGCGTAAAGCGCGCGTAGGTGGTTTGTTAAGTCGGATGTGAAAGCCCAGGGCTCAACCTTGGAATTGCACCCGATACTGGCAGGCTAGAGTACGATAGAGGAGTGTGGAATTTCCTGTGTAGCGGTGAAATGCGTAGATATAGGAAGGAACATCAGTGGCGAAGGCGACACTCTGGATTGATACTGACACTGAGGTGCGAAAGCGTGGGGAGCAAACAGGATTAGATACCCTGGTAGTCCACGCCGTAA
+
GGGGGGGGGGGGGGGGGGGGFGGGGGGGGGGGGGGGGGGGGGGGGGGGGGGGGGGGGGGGGGGGGGGGGGGGGGGGGGGGGGGGGGGGGGGGGGGGGGGGGGGGGGGGGGGGGGGGGGGGGGGGGGGGGGGGGGGGGGGGGGGGGGGGGGFGGGGGGGGGGGGGGGGGGGGGGGGGGGGGGGGGGGGGGGGGGGGGGGGGFGGGGGGGGGGGGGFFFGGGGGGFGFGGGGGFGGGFFGGGGFFFFFFFFFFFFFGFFFBBGFGE?<@BFFFFFFFFFFFF?B
@M06628:26:000000000-CRM2J:1:1102:8571:18796 1:N:0:137
TACGGAGGGTCCGAGCGTTATCCGGAATCATTGGGTTTAAAGGGTCCGCAGGCGGTCGATTAAGTCAGAGGTGAAATCCCATAGCTTAACTATGGAACTGCCTTTGATACTGGTTGACTTGAGTCATATGGAAGTAGATAGAATGTGTAGTGTAGCGGTGAAATGCATAGATATTACACAGAATACCGATTGCGAAGGCAGTCTACTACGTATGTACTGACGCTCATGGACGAAAGCGTGGGGAGCGAACAGGATTAGATACCCTGGTAGTCCACGCCGTAA
+
GGGGGGGGGGGGGGGGGGGGGGGGGGGGGGGGGGGGGEFGGGGGGGGGGGGGGGGFGGGGGGGGGGGGGGGGGGGGGGGGGGGGGGGGGGGGGGGGGGGGGGGGGGGGGGGGGGGGGGGGGGGGGGFGGGGGGGGGGGGGGGFGDFFGGGGGGGGGGGGGGGGGGGGGFGGGGGGGGGGGGGGDF9BEGEGFGGGEGGGGFGGGGGCEFGGGGGGGGGFGGGDFGFGGGGG3=EDFBDGGGFF:9>FFGDEF:FGBB?FFGFGFFB3?FFFFFF?EFFFFFF
@M06628:26:000000000-CRM2J:1:1102:13309:18858 1:N:0:137
TACGGAGGGTCCGAGCGTTAATCGGAATTACTGGGCGTAAAGCGCACGCAGGCGGTTTGTTAAGCTAGATGTGAAAGCCCTGGGCTCAACCTGGGAATTGCATTTAGAACTGGCAGGCTAGAGTTTTGGAGAGGGGAGTGGAATTCCAGGTGTAGCGGTGAAATGCGTAGATATCTGGAGGAACATCAGTGGCGAAGGCGACTCCCTGGTCAGTAACTGACGCTCATGTGCGAAAGTGTGGGTAGCGAACAGGATTAGATACCCTGGTAGTCCACACCGTAA
+
GGGGGGGGGGGGGGGGGGGFGGGGGGGGGGGGDFGGGGGGGGGGGGGGGGGGGGGEGGGGGGGGGGGGGGGGGGGGGGGGGGGGGGGGGGGGGGGGGGGGGGGGGGGGGGGGGGGGGGGGGGGGGGGGGGGGGGGGGGGGGGGGGGGGGFGGGGGGGGGGGGGFGGGGGGGGGGGGGGGGGGGGGGGFFGGGGGGGGGGGFGGGGGGGGGGGGGGGGFGGGGGFGFGGGGGFGGGB<FFGGFFFFFFFGFFFFFGAFFFFDFFGFFFFBFFFFFBF<B>66:
@M06628:26:000000000-CRM2J:1:1102:7773:18915 1:N:0:137
TACGGAGGGTCCGAGCGTTATCCGGAATCATTGGGTTTAAAGGGTCCTCAGGCGGTCGATTAAGTCAGAGGTGAAATCCCATAGCTCAACTATGGAACTGCCTTTGATACTGGTTGACTTGAGTCATATGGAAGTAGATAGAATGTGTAGTGTAGCGGTGAAATGTATAGATATTACACAGAATACCGATTGCGAAGGCAGTCTACTACGTATGTACTGACGCTCATGGACGAAAGCGTGGGGAGCGAACAGGATTAGATACCCTGGTAGTCCACGCCGTAA
+
GGGGGGGGGGGGGGGGGGGGGGGGDGGGGGGGGGG@FFGGGGGGGGGGGGGGGGDGGGGGGGGGGGGGGGGGGGGGGGGGGGGGGGGGGGGFGGGGGGGGGGGGGGGGGGGGGGGGGGGGGGGGGGGGFGGGGGGGGGCAGGGGGGGGGGGGGGGGGGGGGGGGGGGGGGGGGGGGGGGGGGGGGGGGGGGGGGGGGGGGBGGGGGGGGGGGGGGFGGGGGGGFGFG7CGGFGGGFFGGGGFFF9>FFGFFFFFF<<<26>FFGFF@BFFFBF<?E9FB2:?
@M06628:26:000000000-CRM2J:1:1102:7756:18922 1:N:0:137
TACGGAGGGTCCGAGCGTTATCCGGAATCATTGGGTTTAAAGGGTCCTCAGGCGGTCGATTAAGTCAGAGGTGAAATCCCATAGCTCAACTATGGAACTGCCTTTGATACTGGTTGACTTGAGTCATATGGAAGTAGATAGAATGTGTAGTGTAGCGGTGAAATGTATAGATATTACACAGAATACCGATTGCGAAGGCAGTCTACTACGTATGTACTGACGCTCATGGACGAAAGCGTGGGGAGCGAACAGGATTAGATACCCTGGTAGTCCACGCCGTAA
+
GGGGGGGGGGGGGGGGGGGDGGGGGGGGGGGGGGGGGGGGGGGGGGGGGGGGGGGGGGGGGGGGGGGGGGGGGEGGGGGGGGGGGGGGGGGGGGGGGGGGGGGGGGGGGGGGGGGGGGGGGGGGGGGGGGGGGGGGGGGGGGGGGGGGGGGGGGGGGGGGGGGGGGGGGGGGGGGGGGGGGGGGGGGGGGGGGGGGGGGGFGGGGGGFGGGGGGGGGGGGGGGFGFGGGGGFGGDB:GGGGFFFFB9EGFFF<FGF?BFFGFGGFFFFFFFFFFFF>FFB:4
@M06628:26:000000000-CRM2J:1:1102:4739:18981 1:N:0:137
TACGGAGGGTGCGAGCGTTAATCGGAATTACTGGGCGTAAAGCGCACGCAGGCGGTTTGTTAAGCTAGATGTGAAAGCCCCGGGCTCAACCTGGGACGGTCATTTAGAACTGGCAGACTAGAGTCTTGGAGAGGGGAGTGGAATTCCAGGTGTAGCGGTGAAATGCGTAGATATCTGGAGGAACATCAGTGGCGAAGGCGACTCCCTGGCCAAAGACTGACGCTCATGTGCGAAAGTGTGGGTAGCGAACAGGATTAGATACCCTGGTAGTCCACACCGTAA
+
GGGGGGGGGGGGGGGGGGGGGGGGGGGGGGGGGGGGGGGGGGGGGGGGGGGGGGGCEGGGGGGGGGGGGGGGGGGGGGGGGGGGGGGGGGGGGGGGGGGGGGGGGGGGGGGGGGGGGGGGGGGGGGGGGGGGGGGGGGEFGGGGGGGGGGGGGGGGGGGGGGGGGGGGGGGGGGGGGGGGGGGGGGGGGGGGGGGGGDFEDGGGGGGGGGGGGGGGGGGGGGGFGFGFGGGFGGGFBFGGGDFFFFBEGFF5?FGA?FFFGFFG4<FFFFBF4<DFFFFFF?
@M06628:26:000000000-CRM2J:1:1102:4736:18999 1:N:0:137
TACGGAGGGTGCGAGCGTTAATCGGAATTACTGGGCGTAAAGCGCACGCAGGCGGTTTGTTAAGCTAGATGTGAAAGCCCCGGGCTCAACCTGGGACGGTCATTTAGAACTGGCAGACTAGAGTCTTGGAGAGGGGAGTGGAATTCCAGGTGTAGCGGTGAAATGCGTAGATATCTGGAGGAACATCAGTGGCGAAGGCGACTCCCTGGCCAAAGACTGACGCTCATGTGCGAAAGTGTGGGTAGCGAACAGGATTAGATACCCTGGTAGTCCACACCGTAA
+
GGGGGFEEGGEFGGGGCGE>FEGGGG7EGGGGGFGGGEFGGGGGGDGGGGGGGEGFFGGFGGGGFGFGGGDFCFGFGGEB:F+@CCGGGGGGFDFFGDGGFCCFGGGFFFGAFG8EGGGCG9FGGCFCG7DFF@FCFFFFFGFGGFCGFGCFFGFGG>GE>FEFGG78*==FGGGGGFFEEGGFGFGGGGCGGDEGG5CCDCECFFD?*:5DCGFGFGGGGGGFGFGG:+C>ECC9):F?5>>6<?B>GFFFF:F>?FB<79FCFB55<AAFAABF?F06??
@M06628:26:000000000-CRM2J:1:1102:11246:19040 1:N:0:137
TACGATGGGTGCAAGCGTTAATCGGAATTACTGGGCGTAAAGCGTGCGTAGGTGGTTTGTTAAGCAAGATGTGAAAGCCCCGGGCTCAACCTGGGAACTGCATTTTGAACTGGCAAACTAGAGTATTGTAGAGGGTAGTGGAATTTCCAGTGTAGCGGTGAAATGCGTAGAGATTGGAAGGAACATCAGTGGCGAAGGCGGCTACCTGGACAAATACTGACACTGAGGCACGAAAGCGTGGGGAGCAAACAGGATTAGATACCCTGGTAGTCCACGCCGTAA
+
GGGGGGGGGGGGGGGGGGGGGGGGGGGGGGGGGGGGGGGGGGGGGGGGGGGGGGGGGGGGGGGGGGGGGGGGGGGGGGGGGGGGGGGGGGGGGGGGGGGGGGGGGGGGGGGGGGGGGGGGGGGGGGGGGGGGGGGGGGGGGGGGGGGGGGGGGGGGGGGGGGGGGGGGGGGGGGGGGGGGGGGGGGGGGGGGGGGGGGGGFGGGGGGGGGGGGGGGGGGGGGFFGFGGGGGFGGGFFGGGGFFFFFFFGFFFBFGFFFFFGFGGFFFFFFFF<FFF>FFFFB
@M06628:26:000000000-CRM2J:1:1102:3059:19042 1:N:0:137
TACGAGGGGTGCAAGCGTTAATCGGAATTACTGGGCGTAAAGCGTTCGTAGGCGGTTTGTTAAGCAAGATGTGAAAGCCCAGGGCTCAACCTTGGAACTGCATTTTGAACTGGCAAACTAGAGTACTGTAGAGGGTGGTGGAATTTCCAGTGTAGCGGTGAAATGCGTAGAGATTGGAAGGAACATCAGTGGCGAAGGCGGCCACCTGGACAGATACTGACGCTGAGGAACGAAAGCGTGGGGAGCGAACAGGATTAGATACCCTGGTAGTCCACGCCGTAA
+
GGGGGGGGGGGGGGGGGGGGGGGGGGGGGGGGGGGGGGGGGGGGFGGGGGGGGGGEGGGGGGGGGGGGGGGGGGGGGGGGGGGGGGGGGGGGGGGGGGGGGGGFGGGGGGGGGGGGGGGGGGGGGGGGGGGGGGGFFGGGGGGGGGGGGGGGGGGGGEGGGGGGGFGGGGGGGGGFGFGGGGGGGGGGGGGGGGGGGGGGFDCDGGGGGGGFGGEFGGGGGEGFGDGFGGGFGGG;BGGGGFFFFFFFGFEFFFGFFFBBGFFGF?FFFFFA6:?@FFFBFB
@M06628:26:000000000-CRM2J:1:1102:3718:19108 1:N:0:137
TACGAGGGGTGCAAGCGTTAATCGGAATTACTGGGCGTAAAGCGTGCGTAGGTGGTTTGTTAAGCAAGATGTGAAAGCCCCGGGCTCAACCTGGGAACTGCATTTTGAACTGGCAAACTAGAGTATTGTAGAGGGTAGTGGAATTTCCAGTGTAGCGGTGAAATGCGTAGAGATTGGAAGGAACATCAGTGGCGAAGGCGGCTACCTGGACAAATACTGACACTGAGGCACGAAAGCGTGGGGAGCAAACAGGATTAGATACCCTGGTAGTCCACGCCGTAA
+
GGGGFFGGDGGGGGGGGFGGFFGGGGGGGGGGGGGGGGGGGGGGGGGGGGGGGGGFCGGGGGGGGGGDGGGGGGGGGGGGGGGGGGGGGGGGGGGGGGGGGGGGGGGGFGGGGGGGGGGFGFGFGCFGGGGFGGCFGGGGGGGGFGGGGGGGFGGGGGGGGGGGFGGCGEEFGGGFGGGGGGGGGGGGGGGGGGGGGGGGFGGGGGGGGGGGCFGGGGGGGFGFGFGGGGGFGGGFBGGGGFFFFFFFGFFFFFGFFBFFGFGGF?FFFFA<>A<BBFFF??
@M06628:26:000000000-CRM2J:1:1102:3734:19115 1:N:0:137
TACGAGGGGTGCAAGCGTTAATCGGAATTACTGGGCGTAAAGCGTGCGTAGGTGGTTTGTTAAGCAAGATGTGAAAGCCCCGGGCTCAACCTGGGAACTGCATTTTGAACTGGCAAACTAGAGTATTGTAGAGGGTAGTGGAATTTCCAGTGTAGCGGTGAAATGCGTAGAGATTGGAAGGAACATCAGTGGCGAAGGCGGCTACCTGGACAAATACTGACACTGAGGCACGAAAGCGTGGGGAGCAAACAGGATTAGATACCCTGGTAGTCCACGCCGTAA
+
GGGGGGCGGGGGGGFGG:FEFEDFCFGGGGGGGGGGGGGGGEGGGGGCCGGGGGG?FGGFGGGGGGGGGFGFGFGGGGGFDGGGGGFGGGGGGGGGFGGGFFDEFDFGGGGGGGGGGGFGGGFGGGGGGGGGGCGGGGGGGFGGFGGGGECFEGFGDGFGGGGGDFG>4*=FCGFGGGGGCFGGGGGGDFGGGGGGGGFG@GEGGGGGGGGGGGFFFGG?FGGFGFGFGGG5EC51:DDC<:>:;0<:<FFF:FG5734<FF?FF?53945A<AB;4:;BF<
@M06628:26:000000000-CRM2J:1:1102:11815:19168 1:N:0:137
TACGAGGGGTGCAAGCGTTAATCGGAATTACTGGGCGTAAAGCGTGCGTAGGTGGTTTGTTAAGCAAGATGTGAAAGCCCCGGGCTCAACCTGGGAACTGCATTTTGAACTGGCAAACTAGAGTATTGTAGAGGGTAGTGGAATTTCCAGTGTAGCGGTGAAATGCGTAGAGATTGGAAGGAACATCAGTGGCGAAGGCGGCTACCTGGACAAATACTGACACTGAGGCACGAAAGCGTGGGGAGCAAACAGGATTAGATACCCTGGTAGTCCACGCCGTAA
+
GGGGGGGGGGGGGGGGGGGGGGGGGGGGGGGGGGGGGGGGGGGGEGGGGGGGEFGGGGGGGGGGGGGGGGGGGGGGGGGGGGGGGGGGGGGGGGGGGGGGGGGGGGGGGGGGGGGGGGGGGGGGGGGGGGGGGGGGGGGGGGGGGGGGGGGGGGGGGGGGGGGGGGGGGGGGGGCFCCGGGGGGGGGGGGGGGGGGGGGG:DGGGGGGGGGGGGGGGGGGGFGFGFGGGG=DGGGFFGGGGFBFFFFFGFFFFFGDFFFFGFGGFFFBAAFFFFFE9:99??
@M06628:26:000000000-CRM2J:1:1102:10121:19197 1:N:0:137
TACGGAGGGTCCGAGCGTTAATCGGAATTACTGGGCGTAAAGCGCACGCAGGCGGTTTGTTAAGCTAGATGTGAAAGCCCTGGGCTCAACCTGGGAATTGCATTTAGAACTGGCAGGCTAGAGTTTTGGAGAGGGGAGTGGAATTCCAGGTGTAGCGGTGAAATGCGTAGATATCTGGAGGAACATCAGTGGCGAAGGCGACTCCCTGGTCAGTAACTGACGCTCATGTGCGAAAGTGTGGGTAGCGAACAGGATTAGATACCCTGGTAGTCCACACCGTAA
+
GGGGGGGGGGGGGGGGGGGGGGGGGGGGGGGGGGGGGGGGGGGGGGGGGGGGGGGGGGGGGGGGGGGGGGGGGGGGGGGGGGGGGGGGGGGGGGGGGGGGGGGGGGGGGGGGGGGGGGGGGGGGGGGGGGGGGGGGGGGGGGGGGGGGGGFGGGGGGGGGGGGGGGGGGGGGGGGGGGGGGGGGGGGGGGGGGGGGGGGGFGGGGGGFGFGGGGGGGGGGGGGFGFGGGGGFGGGBAGGGGFFA<FFFGFFFFFGFFFFFGFGGFFFFAAFFAD?F?EFBFF
@M06628:26:000000000-CRM2J:1:1102:4989:19308 1:N:0:137
TACGGAGGGTCCGAGCGTTAATCGGAATTACTGGGCGTAAAGCGCACGCAGGCGGTTTGTTAAGCTAGATGTGAAAGCCCTGGGCTCAACCTGGGAATTGCATTTAGAACTGGCAGGCTAGAGTTTTGGAGAGGGGAGTGGAATTCCAGGTGTAGCGGTGAAATGCGTAGATATCTGGAGGAACACCAGTGGCGAAGGCGACTCCCTGGTCAGTAACTGACGCTCATGTGCGAAAGTGTGGGTAGCGAACAGGATTAGATACCCTGGTAGTCCACACCGTAA
+
GGGGGGGGGGFGGGGGGGGGGGGGGGGGGGGGGGGGGGGGGGGGGEFGGGGGFFG@F@FFFGGGGGGGFGGGGFGGGGDGG8?FGGGGGGGGGGGGGGGGGGGGGGGGGGGGCGGGGGGGGFGFCFGGGGGGGGGGGDGFGGGGGDGFGGGGGGGGGGGGGGGGGGGGDGGGGGGGGGGGGGGGGGGGGGGGGGGGGGGEF<EC*>CGGGGGGGGGGGGGGECDGFGCGGGFGGGB<FCGGFFFFFFFGBFFF@GFFFBBGFGGFFFFB<FFFBBF?EBF??
@M06628:26:000000000-CRM2J:1:1102:7834:19345 1:N:0:137
TACGAGGGGTGCAAGCGTTAATCGGAATTACTGGGCGTAAAGCGTGCGTAGGTGGTTTGTTAAGCAAGATGTGAAAGCCCCGGGCTCAACCTGGGAACTGCATTTTGAACTGGCAAACTAGAGTATTGTAGAGGGTAGTGGAATCTCCAGTGTAGCGGTGAAATGCGTAGAGATTGGAAGGAACATCAGTGGCGAAGGCGGCTACCTGGACAAATACTGACACTGAGGCACGAAAGCGTGGGGAGCAAACAGGATTAGATACCCTGGTAGTCCACGCCGTAA
+
GGGGEFGGGGGGGGGGGGGGGGGGGGGGGGGGGGGGGGGGGGGGGGGGGGGGEFGGGGGGGGGGGGGGGGGGGGGGGFGGGGGGGGGGGGGGGGGGGGGGGFGGGGGGGGGGGGGGCGGGGGGGFGGGGGGGGGGGGGFGGGGGGGGGGGGGGGGGGGGGGGGGGGGGGGGGGGGGGGGGGGGGGGGGGGGGGGGGEGGEFGGGGGGGFGFGFGGGGGGGGDGFGFGGGGGFGGGFBGGDGFFFFF?FGFFFFFGFFBFFFFGGFFFFFFFBFFFF9FB9??
@M06628:26:000000000-CRM2J:1:1102:17780:19376 1:N:0:137
TACAGAGGGTGCAAGCGTTAATCGGAATTACTGGGCGTAAAGCGCGCGTAGGTGGTTTGTTAAGTCGGATGTGAAAGCCCAGGGCTCAACCTTGGAATTGCACCCGATACTGGCAGGCTAGAGTACGATAGAGGAGTGTGGAATTTCCTGTGTAGCGGTGAAATGCGTAGATATAGGAAGGAACATCAGTGGCGAAGGCGACACTCTGGATTGATACTGACACTGAGGTGCGAAAGCGTGGGGAGCAAACAGGATTAGATACCCTGGTAGTCCACGCCGTAA
+
GGGGGGGGGGGGGGGGGGGGGGGGGGGGGGGGGGGGGGGGGGGGGGGGGGGGFGGGGGGGGGGGGGGGGGGGGGGGGGGGGGGGGGGGGGGGGGGGGGGGGGGGGGGGGGGGGGGGGGGGGGGGGGGGGGGGGGGGGGGGGGGGGGGGGGGGGGGGGGGGGGGGGGGEGGGGGGGGGGGGGGGGGGGGGGGGGGGGGGGGFGGGDGGGGGGGGGGGFGGCGDGFGFGGGGGFGGGFBGGGGFFFFFFFGFFFBFGFFFFFGFFGFBFFFFFFFBFFFFFFFF
@M06628:26:000000000-CRM2J:1:1102:17794:19394 1:N:0:137
TACAGAGGGTGCAAGCGTTAATCGGAATTACTGGGCGTAAAGCGCGCGTAGGTGGTTTATTAAGTCGGATGTGAAAGCCCAGGGCTCAACCTTGGAATTGCACCCGATACTGGCAGGCTAGAGTACGATAGAGGAGTGTGGAATTTCCTGTGTAGCGGTGAAATGCGTAGATATAGGAAGGAACATCAGTGGCGAAGGCGACACTCTGGATTGATACTGACACTGAGGTGCGAAAGCGTGGGGAGCAAACAGGATTAGATACCCTGGTAGTCCACGCCGTAA
+
CFG9E@FC,CEGGGCDGGGG8FFGEGGGGFAEFAEFGGGGGGGG7FEGEGGGCC@B4C,,<CCFGGCC7:FGGGGFGGECE,DFGF@EGGB,?EDCEDEFEG@,8+8FFGAF,BFGF>FGGFGF=CF@FGGCFG,<8<FFDFGGFEGEE=FGGGGGGGEGFEFGGGGBDEGGGGCGDEEFGGGGGFGGGGFGGGGGDGGG:555*CFGGFCCF?A<?FFFG6CFFFFGGC?:CCG>?D19<591>B0?9)8<<FG<<?AADFFGF0F?<A7A6<?)(799B:
@M06628:26:000000000-CRM2J:1:1102:18434:19427 1:N:0:137
TACGGAGGGTCCGAGCGTTAATCGGAATTACTGGGCGTAAAGCGCACGCAGGCGGTTTGTTAAGCTAGATGTGAAAGCCCTGAGCTCAACCTGGGAATTGCATTTAGAACTGGCAGGCTAGAGTTTTGGAGAGGGGAGTGGAATTCCAGGTGTAGCGGTGAAATGCGTAGATATCTGGAGGAACATCAGTGGCGAAGGCGACTCCCTGGTCAGTAACTGACGCTCATGTGCGAAAGTGTGGGTAGCGAACAGGATTAGATACCCTGGTAGTCCACACCGTAA
+
GGGGGGGGGGGGGGGGGGGGGGGGGGGGGGGGGGGGGGGGGGGGGGGGGGGGGGGGGGGGGGGGGGGGGGGGGGGGGGGGGGGGGGGGGGGGGGGGGGFGGGGGGGGGGGGGGGGGGGGGGGGGGGGGGGGGGGGGGGGGGGGGGGGGGGGGGGGGGGGGGGGGGGGGGGG?EGGFGGGGGGGGGGGGGGGGGGGGGGGGFGGGGGGGFGFGGGGDCFGGGGGEDEFFGGFFGGGBBGGGGF9AF>FFGFEFFFGFF?FDDFEGFFFFFFFFFFB?BFFFFB
@M06628:26:000000000-CRM2J:1:1102:20059:19522 1:N:0:137
TACAGAGGGTGCAAGCGTTAATCGGAATTACTGGGCGTAAAGCGCGCGTAGGTGGTTTGTTAAGTCGGATGTGAAAGCCCAGGGCTCAACCTTGGAATTGCACCCGATACTGGCAGGCTAGAGTACGATAGAGGAGTGTGGAATTTCCTGTGTAGCGGTGAAATGCGTAGATATAGGAAGGAACATCAGTGGCGAAGGCGACACTCTGGATTGATACTGACACTGAGGTGCGAAAGCGTGGGGAGCAAACGGGATTAGATACCCTGGTAGTCCACGCCGTAA
+
[truncated: 7,888,771 more chars]
