# Supplementary material for: Hidden interactions in the intertidal rocky shore: variation in pedal mucus microbiota among marine grazers that feed on epilithic biofilm communities
Source: PeerJ. 2022 Sep 23;10:e13642. doi: 10.7717/peerj.13642 (PMC9512015; doi:10.7717/peerj.13642)
Supplement: Supplemental Information 53 [file peerj-10-13642-s053.gz › peerj-10-13642-s053]

@M06628:26:000000000-CRM2J:1:1101:18555:1363 2:N:0:137
TAACCTTGCGGCCGTACTCCCCAGGCGGTCTACTTATCGCGTTAGCTTCGCTACTCACGGATTAAATCCACAAACAGCTAGTAGACAGCGTTTACGGTGTGGACTACCAGGGTATCTAATCCTGTTCGCTACCCACACTTTCGCACATGAGCGTCAGTTACTGACCAGGGAGTCGCCTTCGCCACTGATGTTCCTCCAGATATCTACGCATTTCACCGCTACACCTGGAATTCCACTCCCCTCTCCAAAACTCTACCCTGCCAGTTCTAAATGCAATTCC
+
GGGGGGGGGGGGGGGGGGGGGGGGGGGGGGGGGGGGGGGGGGGGGGGGGGGDGGGGGGGGGGGGGGGGGGGGGGGGGGGGGGGGGGGGGGGGGGGGGGGGGCFGGGGGCGGGGGGGFGGGGGGGGGFGGGGGGGGGGGGFGGGGEGCGCGGGGGGGGGEGGGGGGGGGGGGFGGGGGCGFGDG>BFGFGFGFFCA4A@FCFCGEFFF?FFFF75?FFDBB(3?BFFF:<B7?FFFFB0:?B?F(8:<B2(.)4<A)63481????CABA4:@)/+<44>A
@M06628:26:000000000-CRM2J:1:1101:9189:1562 2:N:0:137
TAACCTTGCGGCCGTACTCCCCAGGCGGTCAACTTAGTGCGTTAGCTGCGCCACTCACGTCTCAAGGACACAAACGGCTAGTTGACATCGTTTACGGCGTGGACTACCAGGGTATCTAATCCTGTTCGCTCCCCACGCTTTCGTTCCTCAGCGTCAGTATCTGTCCAGGTGGCCGCCTTCGCCACTGATGTTCCTTCCATTCCCTACGCATTTCACCGCTACACTGGAAATTCCACCACCCTCTACAGTACTCTAGTTTGCCAGTTCAAAATGCAGTTCCA
+
GGG@FGGGGG+FFGGGGGGGGGGGGGGGFG:FFGGGEFFGGGGGGGGGGG=FFE<AFGGFFCFGGGG<FFECG<FCEE+?AFCGGGFGGGGGGGGGGECBFEGGGGGGDGGGBF,9EFFGGEC,CEDEGEGGGGGG7EEC8DE>7F?C3<FFCGC8C,;B:DG@EG9*=BFACDCGEGGFGGC)8;F7;:CAFCA<A8F+1:+.+*6(134)0-);=*49FF72B?:7:<>DFAAA:(18((-(5<24)64AA<66A4).4<449CA)4-<=7*3:94:2-
@M06628:26:000000000-CRM2J:1:1101:18617:1700 2:N:0:137
TAACCTTGCGGCCGTACTCCCCAGGCGGTCAACTTAGTGCGTTAGCTGCGCCACCCACGACTCAAGGTCACAGACGGCTAGTTGACATCGTTTACGGCGTGGACTACCAGGGTATCTAATCCTGTTTGCTCCCCACGCTTTCGTCCCTCAGTGTCAGTATTTGTCCAGGTAGCCGCCTTCGCCACTGATTTTCCTTCCAATCCCTACTCATTTCACCGCTCCACTGGAAATTCCACTACCCTCTCCAACACTCTCGTTTGCCATTTCAAAATCCATTTCC
+
FGGGGGGGGGGGGGGGGGGGGGGGGGGGCE7@FGFGFGGGGGGGGGGGGGGGGGGEGGGFGC7FEFGGGG<FGFFEB:@FFGG9FCEGGGGGFGFGEGGEGC+,:=,F8FGE,<,=@E;=E@FFGGA?EBFGGGC:::EEG9:D*@DCFG@?C>:F?D@FFGGFGGD*=C?AFF5EEGDFCGC;BAGC++;6AEFEF(;++20)/*,.57CF>5?F?79;(-3,*432>2A<2449B04<?)(,(.)4(,82(6)--422:A<*6C<4<AC*.)0+6.65
@M06628:26:000000000-CRM2J:1:1101:10446:1736 2:N:0:137
TAACCTTGCGGCCGTACTCCCCAGGCGGTCAACTTAGCGCGTTAGCTACGCCACCCACGACTCAAGGTCACAGACGGCTAGTTGACATCGTTTACGGCGTGGACTACCAGGGTATCTAATCCTGTTTGCTCCCCACGCTTTCGTGCCTCAGCGTCAATCTTTGTCCAGGTAGCCGCCTTCGCCACTGATGTTCCTTCCAATCTCTACGCATTTCACCGCTACACTGGAAATTCCACTACCCTATACAAGCTTCTAGCCTGCCAGTTCAAAATGCTTTTCC
+
GGGGGGGGGGGGEGGGGGGGGGGGDFGGGGGGGGGGGFGGGGGGGGGGGDGFGGGGGGGGGGGGGGGGGGGGGGGGGGGGGGGDGGGGGGGGGGGGGDFFCEE=F8DFFGEEG,=DFFGGEGGFFFFFFGGGGGCEGGGGGFEGCFCGG,>FGGEE5FEFFFGB;FG4:F7AGGED=*CFFGD>DFGCF:FFFFF3F@FCCGD<F@9?;:<@74<FF3>F12428230(4<4-)).452(4)(,.4),)(.4)).))442187)9:455AF427++.2)8
@M06628:26:000000000-CRM2J:1:1101:10747:1842 2:N:0:137
TAACCTTGCGGCCGTACTCCCCAGGCGGTCAACTTAGTGCGTTAGCTGCGCCACTCACGTCTCAAGGACACAAACGGCTAGTTGACATCGTTTACGGCGTGGACTACCAGGGTATCTAATCCTGTTCGCTCCCCACGCTTTCGTTCCTCAGCGTCAGTATCTGTCCAGGTGGCCGCCTTCGCCACTGATGTTCCTTCCAATCTCTACGCATTTCACCGCTACACTGGAAATTCCACCACCCTCTACAGTACTCTAGTTTGCCAGTTCAACATGCAGTTCCA
+
GGFGGGGGGGGGGGGGGGGGGGGGGGGGGGGGGGGGGGGGGGGGGGGFGGGGGGGGGGGGGGFGGGGGGGGGGGGGGGGGGGCFGGGGGGGGGGGGGGGGGGGGGGGGGGGGGGGGGFFGGFGGGGGDGEFGGGGGGGGGGGGGGGGGGFFGGGGEEGFGGGGGGGCFGGGFGGGGGGGFGDGFFFGGGGGFFFFFF@CFFGFE669(:8?@G94DFDFF0;BF428(54AAADFF(.3<??FFFA>26<BFFFAAAAF24>>@6C<46)+74:@?<AAA-
@M06628:26:000000000-CRM2J:1:1101:9302:1879 2:N:0:137
TAATCTTGCGACCGTACTCCCCAGGCGGAATGCTTAATCCGTTAGGTGTGACACCAACAAGCATGCTTGCTGACGTCTGGCATTCATCGTTTACGGTGTGGACTACCAGGGTATCTAATCCTGTTTGCTCCCCACACTTTCGCACCTCAGCGTCAGTATCGAGCCAGTGAGCCGCCTTCGCCACTGGTGTTCCTCCGAATATCTACGAATTTCACCTCTACACTCGGAATTCCACTCACCTCTCTCGAACTCAAGACCAGGAGTTTCAAAGGCAGTTCCAG
+
GGGGGGGGGGGGGGGGGGGGGGGGGGGGGGGGGGGGGGGGGGGGGGGGGGGGGGGGGGGGGGGGGGGGGGGGGGGGGGGGGGGGGGGGGGGGGGGGGGGGGGGGGGGGGGGGGGGGGGGGGGGGGGGGGGGGGGGGGGGGGGGGGGGGGGGGGGGGGGGFGGGGGGGGGGGFGGGGGGGFGCDF;ACFGGCA85CDFFBGGFFEFFF@DFFFGFFFFGF4>>DEFF;B3:7AAFAA7?FFF:?BBF6?084:>3><B07<?:1F@G))6<F>?>EE:<<26
@M06628:26:000000000-CRM2J:1:1101:11316:1888 2:N:0:137
TAATCTTGCGACCGTACTCCCCAGGCGGTACACTTGATGTGTTAACTGCATTACTGCAAGGTCTAGCCTCACAACAACTAGTGTACATCGTTTAGGGCGTGGACTACCAGGGTATCTAATCCTGTTTGCTCCCCACGCTTTCGCGTCTCAGCGTCAATAATGTTCCAGTAGATCGCCTTCGCAATCGGTATTCCTTCTGATCTCTACGGATTTTACCCCTACACCAGAAATTCCATCTACCCCTCCCATATTCTAGGTAAGCAGTTTTCAAAGCAGTTCAA
+
FGFGGGGGGGGGGCFGGGAFGGGFGGCFEGGGGGG9FEGEGGGGEGGGGGFDGGGGGGCEGGEAFEFGFEFFFGF<FGGGGGG?EFE,AFAEGFGFGG7FGGGGDBFFFGGGFGDGFGGGFGFGEEGCFFG8+BF8BEEGGGCE7FG8>83@EGEGGGGGEG;<EFGFGGCFCF>CEGDFFC**@ACDGFFFFFFFF3=FDFEC=86->(();9?CFG;(/:@;F1=;;E9?7?CC>E<73/,--447<:926-467:9)4,.;@GF9AFC82;+:5>)<)
@M06628:26:000000000-CRM2J:1:1101:23999:2069 2:N:0:137
TAATCTTGCGACCGTACTCCCCAGGCGGAATGCTTAATCCGTTAGGTGTGTCACCGAACAGTATACTGCCCGACGACTGGCATTCATCGTTTACGGTCTGGACTACCAGGGTATCTAATCCTGTTTGCTCCCCACCCTTTCGTCCCTCAACGTCAGTATCGAGCCAGTGAGCCGCCTTCGCCCCTGGTGTTCCTCCAAATATCCTCGCATTTCACCCCTCCACTTGGAATTCCACCCCCCCCCCCCTAACTCCAGCCTGATAGTTTTGGAGGCCCTTCCG
+
GFGAFGGCGGCFGGGGGGGGGGGGGGGGD@F<EEGGGGFGGGGGGGGFGGFFFGGGGGCFCF9EGEFEG8F?F=+>C?+449???,<CFFFG@C=7B++BE,A7,4A<=:C4,A33,@C2@3=BAED=99FDG88++=DFGCF+@B+@,,445@9*@>,33@1:B,22<,=*;/9C/A6)A?/))0>64/87CCC3)/2*1++)+/((,,8@7));0)((,(.49)5?A<BFF<2(4(492(((((((.4))))((,4<(4<6*9>A(2(2)2)*132((
@M06628:26:000000000-CRM2J:1:1101:23996:2087 2:N:0:137
TAATCTTGCGACCGTACTCCCCAGGCGGAATGCTTAATCCGTTAGGTGTGTCACCGAACAGTATACTGCCCGACGACTGGCATTCATCGTTTACGGTGTGGACTACCAGGGTATCTAATCCTGTTTGCTCCCCACACTTTCGTACCTCAGCGTCAGTATCGAGCCAGTGAGCCGCCTTCGCCACTGGTTTTCCTCCAAATATCTACGAATTTAACCTCTACACTTGGAATTCCACTCACCTCCTTCGAATCTTAGACTGATAGTTTTGGAGGCAGTTCCAG
+
GGGGGGGGGGGGGGGGGGGGGGGGGGGGGGGGGGGGGGGGGGGGGGGGGGGGGGGGGGGGGFGGGGGFGFGGGGGGGGDGGGGGGGGGGGGGGGGGGGEGGGG@FFGGGGG@FGGGGGGGGGGGGGGGGGGGGGGEGGGGGGFGGGGGGGGGGGGGGGFGGGFGEFCGF?FFGGGGGGGACD*8FAC0*,2@FFFFFFFG79CEFF7877@C+6CGFFE33)5CFE0244:>A>42::?F2:(().2<1)())).-2:>042>FFGF7;?F>?:EFF)6<-
@M06628:26:000000000-CRM2J:1:1101:20069:2164 2:N:0:137
TAATCTTGCGACCGTACTCCCCAGGCGGTACACTTAATGTGTTAACTGCATTACTGCAAGGTCTAGCCTCACAACAACTAGTGTACATCGTTTAGGGCGTGGACTACCAGGGTATCTAATCCTGTTTGCTCCCCACGCTTTCGCGTCTCAGCGTCAATAATGTTCCAGTAGATCGCCTTCGCAATCGGTATTCCTTCTGATCTCTACGGATTTTACCCCTACACCAGAAATTCCATCTACCTCTCCCATATTCTAGGTAAGCAGTTTTCAAAGCCGTTCAA
+
GGGGGGGGGGGGGGGGGGGGGGGGGGGGGGGGGGGGFGGGGGGGGGGGGGGGGGGGGGGGGGGGGGGGFGGGGGGGGGGFFFFGGGGGGGGFGGGGGGGGGGGGGGGGGFGGEGGGGGGGGGFFFGFGGGGGGGGGGDEGF9EGGGGGGFGGGGGGDGGGGFGGGFEFGFGFG>EGGGGFFC9@DF>GDGGFFFFFFFFFGGFEFFE(2(65CCFGFC;@FFFFF;D@;374CFCCEFFC)4).1:0:A?AADFFF?A)6)56?=>A2A4?@))**4(14)
@M06628:26:000000000-CRM2J:1:1101:23322:2408 2:N:0:137
TAATCTTGCGACCGTACTCCCCAGGCGGAATGCTTAATCCGTTAGGTGTGTCACCGAACAGTATACTGCCCGACGACTGGCATTCATCGTTTACGGTGTGGACTACCAGGGTATCTAATCCTGTTTGCTCCCCACACTTTCGTACCTCAGCGTCAGTATCGAGCCAGTGAGCCGCCTTCGCCACTGGTGTTCCTCCAAATATCTACGAATTTCACCTCTACACTTGGAATTCCACTCACCTCCCTCGAACTCTAGACTGATAGTTTTGGAGGCAGTTCCAG
+
GFFFGGGGGFCFEGEGGGGGGGGGGGGGGGGGCEGG9FGGGFECFGGGGGGF<EF@FEFFFGGGGGGDGGFBFB::FGEDDFGGGGGGGGGGGGGCEFFGEGFGGGGGGGEG?DBFDFGGGGFFGGGEA,>DEGDCFGGGFGGGGCFAEGDGGGGGGDFFGFGCC@DFGC?ACDGDEG6?GGCEFFGCD=DFFFF@F;FF+<=5;C?DF?DF76?DFC@AFFFFF<:7>A?AF<B98:BF?6(-1(3(42149A94>A07<<28FG2(407><3*::A))-
@M06628:26:000000000-CRM2J:1:1101:6900:2422 2:N:0:137
TAACCTTGCGGCCGTACTCCCCAGGCGGTCAACTTAGTGCGTTAGCTGCGCCACTCACGTCTCAAGGACACAAACGACTAGTTGACATCGTTTACGGCGTGGACTACCAGGGTATCTAATCCTGTTCGCTCCCCACGCTTTCGTTCCTCAGCGTCAGTATCTGTCCAGGTGGCCGCCTTCGCCACTGATGTTCCTTCCAATCTCTACGCATTTCACCGCTACACTGGAAATTCCACCACCCTCTACAGTACTCTAGTTTGCCAGTTCAAAATGCAGTTCCA
+
GFGGGGGCFGGGGGGGGGGG?FGGGGGGGGGGGGGGEFGFGGGGGGGGGGGGGGGGGGFGGGGGGGD<FGGFGGGGGDG7EFAEGFEEGGGGGFGGGDCCGGGGGGGGGFEGFGGGGFDGGGFGGDGGC8>EGGFGEEECGGGFDEGGGE@FGGGGGEDCGGFGFFFFGGG4DFEGGGGF5DD>>FGG7CFF=<7?F(;@GF+6@8>;>6:BGFFFFD>>;FBB?338:>DFBFF>?<B163::294:4<<4:ADFFFBAA<)66CA2:4F?AFCCAA946
@M06628:26:000000000-CRM2J:1:1101:23323:2427 2:N:0:137
TAATCTTGCGACCGTACTCCCCAGGCGGAATGCTTAATCCGTTAGGTGTGTCACCGAACAGTATACTGCCCGACGACTTGCATTCATCGTTTACGGTGTGGAATACCAGGGTATCCAATCCTGTTTGCTCCCCACACTTTCGGACCCCAGCGTCAGTATCGAGTCAATGAGCCGCCTTCGCCACTGGTGTTCCTCCAAATTTCTACGAATTTCACCCCTACACTTGGAATTACACTCACCCCCTTCGAAACTTTGATTGATAGTTTTAGAGCCCCTTCCAG
+
GGGGGGGGGG>FGGGGGGGGGGGGGGGGEDF<FFGGAFAGGGGGGFGGEG@EGG,@F7=:6E?EF<,,C,F7FC:+48+,45E<ABA,A=FG=FBEF+44?B,AC<EG<FG,A,C,36,,@9,8CEDAED?BA==8=BEFD+++8@+@>*,*4*@8<>;>;*;,>?,+>,=*;*/=*A6)*/*8)/;;<FGAFC+3)6A>++4.;+(/23=C79<F))-(((4)9A>?>2:)664).1443(,((.(4((())--.-6<).))*9F2).)+*()2*.(4))
@M06628:26:000000000-CRM2J:1:1101:16592:2428 2:N:0:137
TAATCTTGCGACCGTACTCCCCAGGCGGAATGCTTAATCCGTTAGGTGTGTCACCGAATAGCATGCTACCCGACGACTGGCATTCATCGTTTACGGTGTGGACTACCAGGGTATCTAATCCTGTTTGCTCCCCACACTTTCGCACCTCAGCGTCAGTATCGAGCCAGTGAGCCGCCTTCGCCACTGGTGTTCCTCCGAATATCTACGAATTTCACCCCTACACTCGGAATTCCACTCACCTCTCTCGAACTCTAGACTGATAGTTTTGGAGGCAGTTCTAG
+
DEFGFGGCGGGGGEEGDFGGGDEE8FFE7FGFGGEFCGGGGEGDDFFGFCF<FGGGEE:CFGGFGGFFGFGGGGGGGGG<FFFGGDGGGGFF@BF7FFGDCGFGGFGGGGGG<FFFCGGCGGGGGGGGFFD@ECGGGFGGGGG6EECGGGDGGGGDAFGGGG:EEGDGCGG49DG5E=FFE75AFFC:4ECFACFFFBEGFAC91;371/:67?CG)/81::?AF?62?B:>A9<)3(8?<??,442)12:<A<<24<?:<4.9BF><,4E5();:9A4)-
@M06628:26:000000000-CRM2J:1:1101:8168:2555 2:N:0:137
TAACCTTGCGGCCGTACTCCCCAGGCGGTAAACTTAGTGCGTTAGCTGCGCCACCCACGACTCAAGGTCACAGACGGCTAGTTGACATCGTTTACGGCGTGGACTACCAGGGTATCTAATCCTGTTTGCTCCCCACGCTTTCGTGCCTCAGTGTCAGTATTTGTCCAGGTAGCCGCCTTCGCCACTGATGTTCCTTCCAATCTCTACGCATTTCACCGCTACACTGGAAATTCCACTACCCTCTACAATACTCTAGTTTGCCAGTTAAAATGCAGTTCCCA
+
GGGGGGGGGGGGGGGGGFFGGGGGGGGGGGGGGGGGGGGGGGGGDGGGGGGGGGGGGGGGGGGGFGGGGGGGGGGGGGGGGGGGGGGGGGGGGGGGGGGGGGGGGGFGGGGGGGGGGGCFGGGGGGGGGGGGGGGGGGGGGGGFFGGGGGGGGGFGGGGGGGGC@FGFGGGF>FGGEGGFFGGFFFGCGGGFFFFFFDFGGGGEFFF<;(6BCCEDADFF99?:BD<B:DB>AAF<<??7?FFBAF22:4:DF):).44<AA<?F:AADBG7)8<CAA).)
@M06628:26:000000000-CRM2J:1:1101:14325:2594 2:N:0:137
TAACCTTGCGGCCGTACTCCCCAGGCGGTCTACTTATCGCGTTAGCTTCGCTACTCACGGATTAAATCCACAAACAGCTAGTAGACAGCGTTTACGGTGTGGACTACCAGGGTATCTAATCCTGTTCGCTACCCACACTTTCGCACATGAGCGTCAGTTACTGACCAGGGAGTCGCCTTCGCCACTGATGTTCCTCCAGATATCTACGCATTTCACCGCTACACCTGGAATTCCACTCCCCTCTCCAAAACTCTAACCTGCCAGTTCTAAATGCAATTCC
+
ECGFDFGEGGGGGGFGCFFGFGEEGFFGGGGGGGGCGFGGGGGGGGGGGGGGGGGGGGGGDDCAFEFGGGGGGGGGFGGGGEGGFGGFGFGE7FEFDGGGGGGGGGGGFGGCFDCFGDF:EF,DDGG6CEECFFFGCGGDCGCD:FDG,<8@E*@:EGGGCEGADFF>EDF?GGEE55CFCDGEFFGFG7CA6CC45867CF7)37;00323:CF7FD9>BF?BFB::?(57<A2)6480:13.8(6:>F7)5><)624,0<)<@*4):<9F4@@+:4AA
@M06628:26:000000000-CRM2J:1:1101:18695:2812 2:N:0:137
TAATCTTGCGACCGTACTCCCCAGGCGGAATGCTTAATCCGTTAGGTGTGACACCAACAAGCATGCTTGCTGACGTCTGGCATTCATCGTTTACGGTGTGGACTACCAGGGTATCTAATCCTGTTTGCTCCCCACACTTTCGCACCTCAGCGTCAGTATCGATCCAGTGAGCCGCCTTCGCCACTGGTGTTCCTCCGAATATCTACGAATTTCACCTCTACACTCGGACTTCCACTCACCTCTCTCGGACTCAAGACCAGGAGTTTACAAGGCAGTTCCAG
+
FEGEEGGFGGCFEEFGEFGGFGGGGGGGGGGCGGFCFFFGGGGGGCFGG@FFFFDGGGGGGGGGGGGAFDGF<FFGGGGFGG,<EEFFGDFEGGEDEFGEGFGGFGGGGGCF=FFF;84=4AFEFGGGGGCC8>EGGFGGGGEGDGGGGGG8CEGB@,@BEF96CB?=DAFA9?E8CEGFCD7*69;:DFGFC?FF4@5C4@FC=A;D(,(@C));8C@3)93>FFDB(:<4-69<2.44).)4)83(-39::().4:4((,,.0?)6<><)0)**6)444
@M06628:26:000000000-CRM2J:1:1101:21974:2852 2:N:0:137
TAATCTTGCGACCGTACTCCCCAGGCGGTACACTTAATGTGTTAACTGCATTACTGCAAGGTCTAGCCTCACAACAACTAGTGTACATCGTTTAGGGCGTGGACTACCAGGGTATCTAATCCTGTTTGCTCCCCACGCTTTCGCGTCTCAGCGTCAATAATGTTCCAGTAGATCGCCTTCGCAATCGGTATTCCTTCTGATCTCCACGGATTTTACCCCTACACCAGAAATTCCATCTACCTCTCCCATATTCTAGGTAAGCAGTTTTCAAAGCAGTTCAA
+
EGGGGGGGGGGGGGGGGGGGGGGGGGGGGGGGGGGGGGGCFGGGGGGGGGDGGGGGDEFGGGGGGGGGGGFFGGGEEGGGFF9FGGGGGGGGGGCDGGEGGGGGGGGGGFEC=EEDEE;EGGC<FGFGGGGGDGDBFGGGGGGDGGGGFGFDE@68:DCFGFF7EGFFFA7+?CAECCCA?D7@EFFDD,9FFFFCFFF@=,BE=C35(((:;9<CA44=;;E;)4(6(3>)7))9496;;@A804::>BB9)6>4,<444<449:64<9F?<?+7:A2))
@M06628:26:000000000-CRM2J:1:1101:22767:2915 2:N:0:137
CAATCTTGCGATCGTACTCCCCAGGTGGGACACTTATCACTTTCGCTTAGTCACTGAGATAAATCCCAACAACTAGTGTCCATCGTTTACGGCGTGGACTACCAGGGTATCTAATCCTGTTCGCTCCCCACGCTTTCGTCCATGAGCGTCAGTACATACGTAGTAGACTGCCTTCGCAATCGGTATTCTGTGTAATATCTATGCATTTCACCGCTACACTACACATTCTATCTACTTCCATATGACTCAAGTCAACCAGTATCAAAGGCAGTTCCATAGTT
+
GFFFGGGGGGGGGGGGFGGGGGGGGGGGGGGGGGGGGGGGGGGGGGGGGGGGGGGGGGFFGFGGGFGFGGGGGGGGGGGFGGFGGGGGGGGGGEGGGGGGGFGGCGGFA8FGGGGDGDFEFF7@@EDCEF>EGGGGGGGGEEGGGGGGGGGGGGGGGG:EFB?E;FGFGGGFGGGGGEC?GDCDFFGGGGGFF<99+89CDGF=FFCC<CEFC>9CDFB<1;8;=@FFFEEFF<CEEEEFF)76)969=4<C4CE<@@FFF)47FGA7<?C?<F?F<4445
@M06628:26:000000000-CRM2J:1:1101:12464:2968 2:N:0:137
TAACCTTGCGGCCGTACTCCCCAGGCGGTCTACTTATCGCGTTAGCTTCGCTACTCACGGATTAAATCCACAAACAGCTAGTAGACAGCGTTTACGGTGTGGACTACCAGGGTATCTAATCCTGTTCGCTACCCACACTTTCGCACATGAGCGTCAGTTACTGACCGGGGAGTCGCCTTCGACACTGATGTTCCTCCAGATATCTACGCATTTCACCGCTACACCTGGAATTCCACTCCCCTCTCCAACACTCTAGCATGCCAGTTCTAAATGCAATTCC
+
ECGGGFGEFGGGGGEGGGCFFGGGFGGGE:FCFCFGGGDGGGGEGFGGG:FCFGGGGGGGGEGAEGECCFGG8FFDFF8FGFEGF?5A=C?==FFFGGFF:4AFGFFGFG>FG,=@D8FCGFGDGGGGGGEEGGGGD8=AFGGCEF6E>AGFE8*3@F7;EFG7>F**@**2*0=C57CF5*/2)0;F7:@A6<CCFD)*C<1;CF6=;(43*.6F?DB>(7?FF0(47?A7><D<41(40.33:365(4(57<A<B)).83))9*.:A)<9)9+3:AAD
@M06628:26:000000000-CRM2J:1:1101:23744:3091 2:N:0:137
CAGTCTTGCGACCGTACTCCCCAGGTGGGTTACTTATCACTTTCGCTTAGTCACTGAAATAAATCCCCACAACTAGTAGTCATCATTTACTACGGGGAGGACCAGGGTATCAACTCCTGTTCGCTCCTCACGCCGCCTTCCTTCATCGTCAGCATATACGGAGTAGACTGCTGTCGTAACAGGTAGTGTGTTTACTAACAATTCATTCTTCCACTACTACACACATCCTTTCTCCTTCCGTAAAACGCTAGTCAATCAGCAGCAACGGCTGCTCCACAACA
+
GF<FGGGGGGGGGGGGCFGGGGGGGGGG+6BFEGGG<F<EFGGGGGGG,C6,6<F,F,C,66C,B,B,9@FCCCE9?C,,,C,A,:9,,5,,5@,:C:++@D+D,++4,4,,,,C,,A,9@E:++,@,@4@8=+++8+@=63,,8,6,6=++,@CDCF,@+++5:F,?@DF+*+4**,**,**41/=*5,4*3*+:+*/24=,8++/*/*11+8**;+**/()30;)(7))9.)77);8(/((())(((,(.)-)).4.):((.)*((((2))*0+(((-(
@M06628:26:000000000-CRM2J:1:1101:13048:3228 2:N:0:137
TAACCTTGCGGCCGTACTCCCCAGGCGGTCTACTTATCGCGTTAGCTTCGCTACTCACGGATTAAATCCACAAACAGCTAGTAGACAGCGTTTACGGTGTGGACTACCAGGGTATCTAATCCTGTTCGCTACCCACACTTTCGCACATGAGCGTCAGTTACTGACCAGGGAGTCGCCTTCGCCACTGATGTTCCTCCAGATATCTACGCATTTCACCGCTACACCTGGAATTCCACTCCCCTCTCCACAACTCTAGCCTGCCAGTTCTAAATGCAATTCC
+
FCFFDFGFGGGGGGFGGGGGGGGGGGGGGGGGGCFGGGFGGGGDGFGGGGGCGGGGGFGGGGGGGGFGGGGEFGGGGGGGGFGGCADGEEGEEFGGEGGGGGFGGGFGFGDGGGFFGGFFGGGGGGGGGGGGFGGGGGGGGGGGGGGGGG@EGECGGGGGGFGFGGGCEEDFDFEE*7CFGGGFFFFGCCGFFFFEFDAGFGGFFFF0@0(::3)298(3(13:F?4182)5>B29:3(,:,8???F(5(()89A<A(63:??)9DA<<2+6<FC962<A
@M06628:26:000000000-CRM2J:1:1101:14832:3233 2:N:0:137
CATTCTTGCGAACGTACTCCCCAGGTGGGTTACTTATCACTTTCGCTTAGCCACTCAGACCGAAATCCGAACAGCTAGTAACCATCGTTTACGGCGTGGACTACCAGGGTATCTAATCCTGTTCGCTACCCACGCTTTCGTCCCTTAGCGTCAATTAATTGTTAGTGATCTGCCTTCGCAATCGGTATTCTGTGTAATATCTATGCATTTCACCGCTACACTACACATTCTAACCACTTCACAATAATTCAAGACCTACAGTATCAATGGCAATTTTACGG
+
GFFGGGGGGGGGGGGGFGGGGGGGGGGGGFGGGGGGGGGGGGGGGGGGE@FGGGGGGGGGGGGGEGGGGGGGGGFGGGGGGGGGGGGGGCGGGGGGGGCFGGGGGGGGGGGFGGGAEFGGGGGGGGGGG?DFGGEGGGGGGGDCFGGGGGGGGGGGFFGFGGGGCGGCFGGFGGGGFGGFGDFFFFGGGFFFBEFE:CFGGGGFFF3CEE?AF<@3>C6@3)5;F@<;CCEEC<7<B?9<4><?292>>99>628(5<37)))*=F<244*8,6@F>9)4(
@M06628:26:000000000-CRM2J:1:1101:16003:3617 2:N:0:137
TAACCTTGCGGCCGTACTCCCCAGGCGGTCAACTTAGTGCGTTAGCTGCGCCACCCACGACTCAAGGTCACAGACGGCTAGTTGACATCGTTTACGGCGTGGACTACCAGGGTATCTAATCCTGTTTGCTCCCCACGCTTTCGTGCCTCAGTGTCAGTATTTGTCCAGGTAGCCGCCTTCGCCACTGATGTTCCTTCCAATCCTTACGCATTTCACCGCTACACTGGAAATTCCACTACCCTCTACAATACTCTAGTTTGCCAGTCCAAAATGCATTTCC
+
FFGGGGGGGGGGGGGGGGGGGGGGGGGFFGGGGGGDGGGFCFGGGGGGGGGGGGGDGGCEGDGGGGDFCFGGGFFGGGGGGGGGGGGGGGGGGGFGG>@GGGCCFGGGFFEEGGFGGDDFFGGFGEF?9=9>FGGGDGEGGGGGGGGGG6DCCCF,9D,>FEEGGG9FCFGF4:?EGE<AFCDDEFFGDF11;?FCFF+7;C*)3;;1;;?FCC3C=*47;B??=7:0:)99):<AF081<24?AAD>AA7<74><996):7<)0*))-6*94*++)-6)
@M06628:26:000000000-CRM2J:1:1101:12097:3632 2:N:0:137
TAATCTTGCGACCGTACTCCCCAGGCGGTACACTTAATGTGTTAACTGCATTACTGCAAGGTCTAGCCTCACAACAACTAGTGTACATCGTTTAGGGCGTGGACTACCAGGGTATCTAATCCTGTTTGCTCCCCACGCTTTCGCGTCTCAGCGTCAATAATGTTCCAGTAGATCGCCTTCGCAATCGGTATTCCTTCTGATCTCTACGGATTTTACCCCTACACCAGAAATTCCATCTACCTCTCCCATATTCTAGGTAAGCAGTTTTCAAAGCAGTTCAA
+
GGGGGGGGGGGGGGGGGGGGGGGGGGGGGGGGGGGGGGGGGGGGGGGGGGGGGGGGGGGGGGGGGGGGGGGGGGGGGGGGGGGGGGGGGGGGGGGGGGGGGGGGGGGGGGGGGGGGGGGGGGGGGGGGGGGGGGDEGGGGGGGGGGGGGGGGGGGGGGGGGGGFGGGGGGGFGGGGGGGFFGGFBFGGGFGFFFFFFFF@@FGFFFFFFFFFGFFGFGF@FFFFFFFFFFFEEF77>EFEF@E4;DBBB?FFFAA4?A<><2AFFFBAA4FF)<@CAA4<9
@M06628:26:000000000-CRM2J:1:1101:19950:3638 2:N:0:137
TAATCTTGCGACCGTACTCCCCAGGCGGAATGCTTAATCCGTTAGGTGTGTCACCGAATAGCATGCTACCCGACGACTGGCATTCATCGTTTACGGTGTGGACTACCAGGGTATCTAATCCTGTTTGCTCCCCACACTTTCGTACCTCAGCGTCAGTATCGAGCCAGTGAGCCGCCTTCGCCACTGGTGTTCCTCCAAATATCTACGAATTTCACCTCTACACTTGGAATTCCACTCACCTCTCTCGAACTCAAGACCAGGAGTTTAGGAGGCAGTTCCGG
+
GGGGGGGGGGGGGGGGGGGGGGGGGGGGGGGGGGGGGGGGGGGGGGGGGGGGGGGGGGGGGGGGGGGGGGGGGGGGGGGGGGGGGGGGGGGGGGGGGGGGCGGGGGGGGGGGGGGGGGGGGGGGGGGGGGDGGGGGGGG2EEGGGGGGGGGCGGGGGGGGGGGGGGGFCGFFDDGGGGGFGDC;FA6FGFDFAEFFFE+>:9C)7A@FD@DFGFFFAD@AF)/>4<??FA0444<><77??FFFDFB0(2<FD332?BBB<?45@D<>>)2)07EGF<9:(
@M06628:26:000000000-CRM2J:1:1101:14191:3814 2:N:0:137
TAATCTTGCGACCGTACTCCCCAGGCGGAATGCTTAATCCGTTAGGTGTGTCACCGAACAGTATACTGCCCGACGACTGGCATTCATCGTTTACGGTGTGGACTACCAGGGTATCTAATCCTGATTGCTCCCCACACTTTCGTACCTCAGCGTCAGTATCGAGCCAGTGAGCCGCCTTCGCCACTGGTGTTCCTCCAAATATCTACGCATTTCACCTCTACACTTGGAATTCCACTCACCTCTCTCGAACTCTAGACTGATAGTTTTGGAGTCAGTTCCAG
+
GGGGGGGGGGGGGGGGGGGGGGGGGGGGGGGGGGGGGGGGGGGGGGGGGGGGGGGGGGGGGGGGGGGGGGGGGGGGGGGGGGFGGGGGGGGGGGGGGGGGGGGGGGGGGGGGGGGGGGGGCDEFGGGGGFFGGGGDGGGGGGGGGGGGGGGGGGGGGGFGGGGGGGGGGGGFGDGGGGGFGD<5AFGC<CDFA?FDFEFF:AFEFFF(43?FGCFFAGE<>4@CBB:?ABBB<A><???<<62238:??24AA2.<<B:).:9FFGF?27F)46C?4<9<6
@M06628:26:000000000-CRM2J:1:1101:21834:3853 2:N:0:137
TAACCTTGCGGCCGTACTCCCCAGGCGGTCTACTTATCGCGTTAGCTTCGCCACTAAAAGATCAAGTCTTCCAACGGCTAGTAGACGTCGTTTACGGCGTGGACTACCAGGGTATCTAATACTGTTTGCTCCCCACGCTTTCGCACCTCAGTGTCAATATCAGTCCAGGTAGTCGCCTTCGCCACTGGTGTTCCTTCCTATATCTACGCATTTCACCGCTACACAGGAAATTCCACTACCCTCTACTGTATTCTAGACTAGCAGTATCAGCTGCAGTTCCA
+
CGGGGGGGGGDGEEGGGGGGGGGGGGGGCFGFGGGGFFGGGGGGGGGGDGD:FGGGGGGFGCFGGGGGGGGGGGGGDGFDDGEF<EC=:EF7DFGDEGGGEEGE=DAFEFDCFGFCEGG2,CCDFGADAB,8@=DCF>>AFEG>7CDCFFGFFFGGFE7;AFG76>FG6>C>FFE5EGGFDDCA?FC*+*28CCFEF8A@7CFCFFFF967:CEEGBD>;9><<FF(2(8<)).))5,.1<D?:7<4)6<6:>AD5442<??2==*4<B<6*.)<E<426)
@M06628:26:000000000-CRM2J:1:1101:21822:3867 2:N:0:137
TAACCTTGCGGCCGTACTCCCCAGGCGGTCTACTTATCGCGTTAGCTTCGCCACTAAAAGATCAAGTCTTCCAACGGCTAGTAGACGTCGTTTACGGCGTGGACTACCAGGGTATCTAATCCTGTTTGCTCCCCACGCTTTCGCACCTCAGTGTCAATATCAGTCCAGGTAGTCGCCTTCGCCACTGGTGTTCCTTCCTATATCTACGCATTTCACCGCTACACAGGAAATTCCACTACCCTCTACTGTATTCTAGACTAGCAGTATCAGATGCAGTTCCA
+
GGGGGGGGGGGGGGGGGGGGGGGGGGGGGGGGGGGGGGGGGGGGGGGGGGGGGGGGGGGFGGGGGGGGGGGGGGGGGGGGGGGGGGGGGEGGGGGGGGGGGGGGGGGGGGGGGGGCFCFGDFGGGGGGGGGGGGGGGGGGGGGGGGGGGGGGGGGGGGGGGGGGGGG4FFGFGGCEGGGFFGDFEFGGF?CDC?FEF@FGGGGFFCEFB@@AGFEGFDBFFBFFFF060:AFF2)6::?<B26BF46)).49<BA<4>>BF08?FGA25<F?>F+<4>:4-
@M06628:26:000000000-CRM2J:1:1101:6358:3875 2:N:0:137
TAACCTTGCGGCCGTACTCCCCAGGCGGTCAACTTAGCGCGTTAGCTGCGTCACTAACGTCTCAATGTCACCCACCAATAATTTGCGTCGTTTTCGGCCTTGACCTCCCAGGCTACTCATCCCTTTTAGCCACCCAGCTTTTGATCCTCGGCGGTATGTTCTGTCCAGGTGGCCGTCCTCGCCCATCATGTTCCTTCCAATCTTTACGCCTTTCAACGCTCAACCGGTGAATCCTACACCCCTCACAGTCATTCAATTTGCCAGTTCAAAAAGCAGATCC
+
FAF,CEFGFG+:FFGG;FGAEBFEFGG@@6CFFFG<,,@FGEFCFEG,9C6>FFG,9,8:4:C,C,,5C5E,,4++,,,,,:,,,9+++8++9+,@F+++,:5,,,,A3,A=+,,,,,6,,7,,9D,,,,,,@D8E,3,@E9,+@,=,7*67*****,,6,@,>@<,*0648*?C8:/:+/):3)82*+<:++1+9A16+1*+)1*)-((.7*))*1/--2(),7(-((().),.).(4?1,14(4).)5))))))))--)44)):46>)30(>+:(.5)
@M06628:26:000000000-CRM2J:1:1101:20726:3941 2:N:0:137
TAATCTTGCGACCGTACTCCCCAGGCGGAATGCTTAATCCGTTAGGTGTGACACCAACAAGCATGCTTGCTGACGTCTGGCATTCATCGTTTACGGTGTGGACTACCAGGGTATCTAATCCTGTTTGCTCCCCACACTTTCGCACCTCAGCGTCAGTATCGAGCCAGTGAGCCGCCTTCGCCACTGGTGTTCCTCCGAATATCTACGAATTTCACCCCTACACTCGGAATTCCACTCACCTCCCTCGAACTCAAGACCAGGAGTTTACAAGGCAGTTCCAG
+
GGGGGGGGGGGGGGGGGGGGGGGGGGGGGGGGGGGGGGGGGGGGGGGGGGGGGGGGGGGGGGGGGGGGGGGGD<FGGGF@FGGGGGGGGGGGGGGGGGGGGGGGGGGGGGGGFGGFGGGGGGGGGGGGCFFGGGGGGGGGGGEEEE=FGGGGGG6:EECEEGGGEGGGFGGFGGGGGGCFGGDEFFDGGGGA8CFDEF)>GGGE6A6<;@?7F<CG)C;;D@D);;?9?B:4<566:<FFF1381:>?7<1AD:23:(212-3<FG)64420455C44:6)
@M06628:26:000000000-CRM2J:1:1101:15623:3979 2:N:0:137
TAACCTTGCGGCCGTACTCCCCAGGCGGTCTACTTATCGCGTTAGCTTCGCTACTCACGGATTAAATCCACAAACAGCTAGTAGACAGCGTTTACGGTGTGGACTACCAGGGTATCTAATCCTGTTCGCTACCCACACTTTCGCACATGAGCGTCAGTTACTGACCAGGGAGTCGCCTTCGCCACTGATGTTCCTCCAGATATCTACGCATTTCACCGCTACACCTGGAATTCCACTCCCCTCTCCAAAACTCTAGCCTGCCAGTTCTAAATGCAATTCC
+
GGGGGGGGGGGGGGGGGGGGGGGGGGGGGGGGGGGGGGGGGGGGGGGGGGGEGGFGGGGGCGGGGGGGGGGGGGGGGGGGGGGGFGGGGGGGGGGGGGGGGGGGGGGGGGGGGGGGGGGGGGGFGFGGGGGGGGGGGGGGGGGDGGGFGEGGGGGGGGGGGGGGGGFGGGGFGGGDGGGFGGGFFFF>FGGFFFFFFFA:FGECFAC@F<@FFFFGFG@FF>FFF:??B:>>FFFF<?FBFFFFFFF?F08?F4<.6:A:B<:??*-.64+9:*+05><.
@M06628:26:000000000-CRM2J:1:1101:9124:4014 2:N:0:137
TAATCTTGCGATCGTACTCCCCAGGCGGGACACTTATTACTTTAGCTTAGTCACTCAGATACCTACCACCAACTCATGTCGATAGCTTACGGTATGGACTACACTAGTAGCTAATCTAGTTCGCTCCGCACGCTTTGCTCCCTGGCCGTCAGTACATACGTAGTAGAGTGCCTTCGCATTCCGTCTTCTGTGTAATCGCTATGCATTTAACTGCTACACTACACATTCTATCTACTTCAATATGACTCTATTCAAGCAGTCCCAAATCAAGGTCATTACTT
+
,CFGGGGGGGG,FCGGGGGGGGGGG,@F+++CFGGG,,,C,EF,EFG9,E,C6EF,E,:,C,,95,,,,8,,,,,,,,C,,4C,4,,C,,++,+4AF,,C,,,,,,,,:,,CCFGG,,,@,C++@4++63B+@+63,,@73+36+,=+51++,,7@7;9,E9CC@CF+@,,+=+,*@***,+***3/2=FGF1*1*+()***,011*75@*18;?7:*6<EEFF6)).)197))))9.).)))))1)))./9C3).5(,6(),*0*))).3).8++6.)).
@M06628:26:000000000-CRM2J:1:1101:9130:4032 2:N:0:137
CAATCTTGCGATCGTACTCCCCAGGTGGGACACTTATCACTTTCGCTTAGTCACTGAGATAAATCCCAACAACTAGTGTCCATCGTTTACGGCGTGGACTACCAGGGTATCTAATCCTGTTCGCTCCCCACGCTTTCGTCCATGGGCGTCAGTACATACGTAGTAGACTGCCTTCGCAATCGGTATTCTGTGTAATATCTATGCATTTCACCGCTACACTACACATTCTATCTACTTCAATATGACTCAAGTCAACCAGTATCAAAGGCAGTTCCACAGTT
+
G@,EFGGGGGGFGGGGGGGGGGGGGGGGGG@GGGGGGGGGGGGGGGGGGGGGGGGGGG<FGGGAEGGGGGGGGGGGG,<EFGGGGGGGGGGGGGGGGGGGGGGGFGGGGGGGGGGGGGGGGGGGGGGGGGGGGEGGGGFGGGG,,@?EGGGGGGCGGCF,@FFGCC9DGGGFGGGGGGGDFGGFFFGGGCFFFEBA>EFFCCFBFF?C@EC8DBFGFGFFFFF(;@?9EEC<9<EE?E);CEF3?CEEFFE<9CEF@BF9A<AFFFBB?B5@>F7F)42-.
@M06628:26:000000000-CRM2J:1:1101:8865:4046 2:N:0:137
TAATCTTGCGACCGTACTCCCCAGGCGGAATGCTTAATCCGTTAGGTGTGTCACCGAACAGTATACTGCCCGACGACTGGCATTCATCGTTTACGGTGTGGACTACCAGGGTATCTAATCCTGTTTGCTCCCCACACTTTCGTACCTCAGCGTCAGTATCGAGCCAGTGAGCCGCCTTCGCCCCTGGTGTTCCTCCAAATATCTACGAATTTCACCTCTACACTTGGCATTCCACTCACCTCTCTCGAACTCTAGACTGATAGTTTTGGAGGCAGTTCCAG
+
GGGGGGGGGGGGGDGGGGGGGGGGGGGGFGGGGGGGGGFGGGGGGGGGGGGCGGFGCGFGGGFFFFGFGGGD@FCDCFG?DGGFEEGGGDGGGGEDFFGGGCFGGGDFFGGA=FCD;DEAEGAFGGCFGGG?EFGCEGGFGGGFECFF<F;?EEG>FFGCCFGGGGGGEF?47CE=/A8?GC*8?F<FDFG+:9+/;.6CGGG5:F@;6=;A;CFFFF379<?AF43.57<BBDFAB7?:2:?F771446:BFBA9A>306<29=FD?>FFD27/:4<-:4
@M06628:26:000000000-CRM2J:1:1101:11301:4100 2:N:0:137
CAATCTTGCGATCGTACTCCCCAGGTGGGACACTTATCACTTTCGCTTAGTCACTGAGATAAATCCCAACAACTAGTGTCCATCGTTTACGGCGTGGACTACCAGGGTATCTAATCCTGTTCGCTCCCCACGCTTTCGTCCATGAGCGTCAGTACATACGTAGTAGACTGCCTTCGCAATCGGTATTCTGTGTAATATCTATGCATTTCACCGCTACACTACACATTCTATCTACTTCCATATGACTCAAGTCAACCAGTATCAAAGGCAGTTCCATAGTT
+
GGGGGGGGGGGGGGGGGGGGGGGGGGGGGGGGGGGGGGGGGGGGGGGGGGGGGGGGGGGGGGGFGGGGGGGGGGGFGGGGFGGGGGGGGGGDGGGGGEGGGGGGGG>FGGGGGGGGGGGGGGDGEGDGEFGGGECFFGGGGGGGGFCEEGGGGCGGDGGGFGGGGCFFGGGFFGGGGCD>GDDEFFGGFFFCC?><FFFGGGG=FFFFF?5AD254?FDE@EF@A@?EECC<?C6<ECFFFEC?C<?>@(=CECFFFFF4A<AFFGF?60:0-6CCAA265
@M06628:26:000000000-CRM2J:1:1101:21100:4117 2:N:0:137
TAACCTTGCGGCCGTACTCCCCAGGCGGTCTACTTATCGCGTTAGCTTCGCCACTAAAAGATCAAGTCTTCCAACGGCTAGTAGACATCGTTTACGGCGTGGACTACCAGGGTATCTAATCCTGTTTGCTCCCCACGCTTTCGCACCTCAGTGTCAATATCAGTCCCGGTAGTCGCCTTCGCCACTGGGTTTCCTTCCTATTTCTACGCCTTTCACCGCTACCCAGGAAATTCCACTACCCTCCACTGTATTCTAGACTAGCATTATCAGATGCAGGTCCA
+
FGCGGGGGGGGGC@FGGGGGGGGGGGGGFGCFGGGGDEFGGGGGGGGGGGGGGGGGECAFGEFGGGGGFGGGGGG7FGE@FCEGF<DFGGGGGCE:?FCG7F@F@F<F@>@EFCFG,=@=DGG9FGGGGF9DFED:C>EGFD>>:FG6:,4;DFGFGFC,5;,,6D,/:CCB>F5CE5DF*/58BF4<*2*.+/;CBFF2+++/+37(3(5>DA):B5,-(((.*(((37)66>A<A03<B<:((44).-)4<4<5).).(.)*/:-.))0/-9++(,5,)
@M06628:26:000000000-CRM2J:1:1101:9857:4177 2:N:0:137
CAATCTTGCGATCGTACTCCCCAGGTGGGACACTTATCACTTTCGCTTAGTCACTGAGATAAATGCCAACAAATATTGTCAATCTCTTACGGCGTGTACTACCAGGGTGTCTAACTCTGTTTGCTCCCCCCCCTTTCGTATCTCACCGTCTGTACATATAATGTGTGCTGTCCGCTCTCTCTTTATTTTGTGTGACATTTATCTGCTTCTTCCCTATACTCTCCATATTCTCACCACCACTTTCACTCACTACACATATCATAAAAGAAAAACCCTTACTT
+
@EEGGGGGFGGGGGGGGGGGGGGGG@8F+,,:CFGGF<FFFGGGGDGGEGFGGGGFGGC,C,C,,C@68<,,,,,@,6C,,995,,<A9,,48@8C,,,,,,4,,+89+49?,,4,9,,E,4,,A,4@E+B@6+,@3+36,6@3,8+@3+,+73,,@E,5,,,,,:,5@,@>*3***433,*+++4=9+:;*;)+*4/+=+=,*++1/1**14(.*)+0*0*)(1;)).)1)))(/((((.)/.)/)7319).)6)/)17)95***)-3(*.()/03).))
@M06628:26:000000000-CRM2J:1:1101:9851:4194 2:N:0:137
CAATCTTGCGATCGTACTCCCCAGGTGGGACACTTATCACTTTCGCTTAGTCACTGAGATAAATCCCAACAACTAGTGTCCATCGTTTACGGCGTGGACTACCAGGGTATCTAATCCTGTTCGCTCCCCACGCTTTCGTCCATGAGCGTCAGTACATACGTAGTAGACTGCCTTCGCAATCGGTATTCTGTGTAATATCTATGCATTTCACCGCTACACTACACATTCTATCTACATCCATATGACTCACGTCAACCAGTATCAAAGGCAGTTCCATAGTT
+
GGGGGGGGGGGGGGGGGGGGGGGGGFGGGGGFGGGGGGGGGGGFGGGGGGGGGGDGGG@ECFGFFGEG<FGEGGGDEC@EFGGGGEFFFEFCFEGGGGGGFGGF<BC?F89FFGEECD=BDEFDGFGGCCGEGGEFGGGGGGGG9@DCFEEGGAAAFGGDFGG8C<;29DGFFCGC54*9CF5??FFFGFG:BE6AC6A@@C768:>E44*;?@=CD47>@8;@A8<E3)<<<CCCC?DEE?E7CEE9@(450<034:<<)).7B740(4:?2=+0642).
@M06628:26:000000000-CRM2J:1:1101:8161:4257 2:N:0:137
TAACCTTGCGGCCGTACCCCCCAGGCGGTCAACTTAGTGCGTTAGCTGCGCCACTCACGTCTCAAGGACACAAACGGCTAGTTGACATCGTTTACGGCGTGGACTACCAGGGTATCTAATCCTGTTCGCTCCCCACGCTTTCGTTCCTCAGCGTCAGTATCTGTCCAGGTGGCCGCCTTCGCCACTGATGTTCCTTCCAATCTCTACGCATTTCACCGCTACACTGGAAATTCCACCACCCTCTACAGTACTCTAGTCTACCAGTTCAAAATGCATTTCCA
+
FD@AFGGE@FFFGGGGC,ED7@ECFGGG:FDGGGGGGFGDFFFGCEGGGDDCEEDFFGGFFGFGGGDFEFGGGGGEEGGGFFEFGGGGGGGDFGDFED=FGEFFFGGGGG7CFFGGGFGGGGGGGGGGD:CEGGGGGEGD@D>DFFDFGGC7EGDGEGGFG99BCG;86?C>485EGEGF7CCBDFD>7C;@FCFE4@=++A:)9BA<F?857-<FFD>B;>FFFF8104<ADAB<00:<::B72<<)6)6<A<9ADF99262<F74)6<F64*005<:).
@M06628:26:000000000-CRM2J:1:1101:10227:4456 2:N:0:137
TAACCTTGCGGCCGTACTCCCCAGGCGGTCTACTTATCGCGTTAGCTTCGCCACTAAGTCATTACAACCCAACGGCTAGTAGACATCGTTTACGGCGTGGACTACCAGGGTATCTAATCCTGTTTGCTCCCCACGCTTTCGCACCTCAGTGTCAGTATCAATCCAGAGTGTCGCCTTCGCCACTGATATTCCTTCCTATATCTACGCATTTCACCGCTACACAGGAAATTCCACACTCCTCTATCGTACTCTAGCCTGCCAGTATCGGGTGCAATTCCAAG
+
FGGGGGGGGGGGGGGGGGGGGGGGGGGGGGGGGGGGGGGGGGGGGGGGGGGGGGGGGGGGGGGGGGGGGGGGGGGGGGGGGGGGGGFGGGGGGGGGGGGGGGGGGGGGGGGGGGGGGGGGEGGGGGGGGGGGGGGCFGGGGGGGGFGG@EGGGGGGGGFGGGGGGGGFGGGFGGGGGFGDC<DFAFF+CFGFFFFFFFFGDFG?FFBFFFFFGFFDBD@6<?F<>??>DFF2444:1?BA7>A2>?B?:F>2><:?DFF:2?F?BGF0>1E>??CF<).6)
@M06628:26:000000000-CRM2J:1:1101:10854:4511 2:N:0:137
TAACCTTGCGGCCGTACTCCCCAGGCGGTCAACTTAGTGCGTTAGCTGCGCCACCCACGACTCAAGGTCACAGACGGCTAGTTGACATCGTTTACGGCGTGGACTACCAGGGTATCTAATCCTGTTTGCTCCCCACGCTTTCGTGCCTCAGTGTCAGTATTTGTCCAGGTAGCCGCCTTCGCCACTGATGTTCCTTCCAATCTCTACGCATTTCACCGCTACACTGGAAATTCCACTACCCTCTACCATACTCTAGTTTGCCAGTTCAAAATGCAGTTCC
+
GAFGGGGGGGGGGGGGGGGGGDGEGGGGGGGGGGGGGGGGGGGGGGGGGGGGGGDGGGGGGGGGGGGGGGGGGGGGGGGGGGGGGGGGGGGGGGGGGGGGEGGGFGFGGGGGFFGGGGGGFCGGGGGGGGGGGGGGGGGG8AEGGGGGGGFFGGGGGGDFFFGGG?99DFGFGGGGGGGFCDGFFFG7CGGFACFCFFFFC?=7A:C7708B;9CG4/(7>B?:F?<??FA)6)))5::?04(()4)5:)1:)5:46<><>AF)<72<2AGFB?99<ABA
@M06628:26:000000000-CRM2J:1:1101:15936:4679 2:N:0:137
CAATCTTGCGATCGTACTCCCCAGGTGGGACACTTATCACTTTCGCTTAGTCACTGAGATAAATCCCAACAACTAGTGTCCATCGTTTACGGCGTGGACTACCAGGGTATCTAATCCTGTTCGCTCCCCACGCTTTCGTCCATGAGCGTCAGTACATACGTAGTAGACTGCCTTCGCAATCGGTATTCTGTGTAATATCTATGCATTTCACCGCTACACTACACATTCTATCTACTTCCATATGACGCAAGTCAACCAGTAACAAAGGCAGTTCCATAGTT
+
EF@FEAFGCFEFGCFGFGFGFGF:<EE@+<;DFGGGD6CFFGC<CFEGCGFGGEFAFGFGGFGGGDFEFFGGGGFFGGGFBGDGCFFFGCCGD=FEFEGGFEGGFGGFGFFGAFGGGGGEFCFEGFEGEFGCGEEGGDGGGGGEFFFEGD8CGBD;EDGFGCGGACFDF?FFGCF57;CBGGCBFFF:CFGFFFFE>CFGGGDEFF?CEC4?9@57?*:E8EF@4)9CE<C<66;ECF<3?)9)6)((366<9A)-4:0>)).=?D(702*8)9C?4)4-.
@M06628:26:000000000-CRM2J:1:1101:23424:4775 2:N:0:137
TAATCTTGCGACCGTACTCCCCAGGCGGTCTACTTAGTGCGTTAGCTGCGCCACTAAAGTCTCAAGGACCCCAACGGCTAGTAGACATCGTTTACGGCGCGGACTACCAGGGTATCTAATCCTGTTTGCTACCCACGCTTTCGCACCTCAGTGTCAGTATTGGTCCAGTGAGTCGCCTCGCCACTGATGTTCCTTCCCATCTCTACGCATTTCACCGCTACACAGGAAATTCCACTCACCTCTACCATACTCTAGTTCGCCAGTTTTGAATGCAGTTCCAA
+
F<FDCFGEEGE@@FGGBGGDGEC:<CC7@@CE@CFG9GGEFGCC:FFFGGC@6?9EF<9C,?FA<F,FGFCFG>FCFG==,CFEDF,E?BD?7DGGD7CEGGEGGGCAFGGCFD=@CF;:FFF,8=3@CFAF,@BE:CG>>;:8CF>FF7BFFGGGF>C@,@C9DFFGFFGFFFCE5*9>CD*:))*+;F7+;5;>;@ACFFG57@2;@::6:4:>@C>01)44@061(6646)662?FB2<<2:AF<216844><96:>:0096*62?B+*6*+C>><B6
@M06628:26:000000000-CRM2J:1:1101:12971:4933 2:N:0:137
TAATCTTGCGACCGTACTCCCCAGGCGGAATGCTTAATCCGTTAGGTGTGACACCAAAGGGCAAGCCCCCTGACGTCTGGCATTCATCGTTTACGGTGTGGACTACCAGGGTATCTAATCCTGTTTGCTCCCCACACTTTCGTACCTCAGCGTCAGTATCGAGCCAGTGAGCCGCCTTCGCCACTGGTGTTCCTCCAAATATCTACGAATTTCACCTCTACACTTGGAATTCCACTCACCTCTCTCGAACTCTAGACTGATAGTTTAAAAGGCAGTTCCAG
+
FFGGGGGGGGGGGGGGGGGGGGGGGGGGGGGGGGGGGGGGGGGGGGGGGGGGGGGGGGGGEGFGGGFGGGGGGGGGGGGGGGGGGGGGGGGGGGGGGGGGGGGGGGGGGGGGGGGGGGGGGGGGGGGGGGGGGGGGGGGGGGGGGGGGGGGGGGGGGGFGGGGGGGGGFFFFFGGGGGGFGGGFF;D86CDFFEFFFB477CGC:FF@?;;FGFFFFGFFFF;EFFEFFEFC?CF9??FFF:)4)5,)8<24:44<AD>:552=FGFAF>+7?FG?<4<A6
@M06628:26:000000000-CRM2J:1:1101:20062:4949 2:N:0:137
TAATCTTGCGACCGTACTCCCCAGGCGGAATGCTTAATCCGTTAGGTGTGTCACCGAACAGTATACTGCCCGACGACTGGCATTCATCGTTTACGGTGTGGACTACCAGGGTATCTAATCCTGTTTGCTCCCCACACTTTCGTACCTCAGCGTCAGTATCGAGCCAGTGAGCCGCCTTCGCCACTGGTGTTCCTCCAAATATCTACGAATTTCACCTCTACACTTGGAATTCCACTCACCTCTCTCGAACTCTAGACTGATAGTTTTGGAGGCAGTTCCAG
+
FGGGGGGGGGGGGGGGGGGGGGGGGGGGGGGGGGGFGGGGGGGGGGGGGGGGGGGGGGGGGGGGGGGGGGGGGGGGGGGGGGGGGGGGGGGGGGGGFGGGGGGGGGGGGGGFGGGGGGGGGGGGGGGGGGGGGGGGGGGGGGGGGGGGGGGGGGGGGGGG5C>C@CGF6FGFGGGGGGGFGGGFFFF70CDFFEFFFFAGGGG3AFFFDF;FFF?FFGFEEFFFF>?F>2:AFBFFFFFFFFFB7??28:(6<)6:>AF?FFFFFGF?9?F>0)*::ADA<
@M06628:26:000000000-CRM2J:1:1101:13005:4992 2:N:0:137
TAACCTTGCGGCCGTACTCCCCAGGCGGTCTACTTATCGCGTTAGCTGCGCTACTCACGGATTAAATCCACAAACAGCTAGTAGACAGCGTTTACGGTGTGGACTACCAGGGTATCTAATCCTGTTCGCTACCCACACTTTCGCACATGAGCGTCAGTCTTTGGCCAGGGAGTCGCCTTCGCCACTGATGTTCCTTCTGATATCTACGCATTTCACCGCTACACCAGAAATTCCACTCCCCTCTCCAAGACTCTAGTCTGCCAGTTCTAAATGCTATTCC
+
GGGGGGGGGGGGGGGGFGGGGGGGGGGGGGGGGGGGGGGGGGGGGGGGGGGGGGGFFGGGGGGGGGGGGGGGGGGGGGGGGGGGGGGGGGGDFGGGGGGGGGGGGGGGGGGGGGGDGGGGGGGGGFFGGGGGGGGGGGGFGGGGGGGGGFGGGEGGGGGF=FGGGGGGGGGBDFGGGDDAEGG>BFGG7CFF6?F?F7F77:@EFAEF>?FFGFFGFDFFFFFFFFBF(5<4:6<)641<17??BFFFF:?B>D><4<9AD24)/06:9AGFF6<<>><4
@M06628:26:000000000-CRM2J:1:1101:12987:5001 2:N:0:137
TAACCTTGCGGCCGTACTCCCCAGGCGGTCTACTTATCGCGTTAGCTGCGCTACTCACGGATTAAATCCACAAACAGCTAGTAGACAGCGTTTACGGTGTGGACTACCAGGGTATCTAATCCTGTTCGCTACCCACACTTTCGCACATGAGCGTCAGTCTTTGGCCAGGGAGTCGCCTTCGCCACTGATGTTCCTTCTGATATCTACGCATTTCACCGCTACACCAGAAATTCCACTCCCCTCTCCAAGACTCTAGTCTGCCAGTTCTAAATGCTATTCC
+
GGGGGGGGGGGGGGGGGGGGGGGGGGGGGGGGGGGGGGGGGGGGGGGGGGGGGGGGGGGGGDGGGGGGGGGGGGGGGGGGGGGGGGGGGGGGGGGGGGGGGGGGGGGGGGGGGGGFGGGGGGDFGGGGGEEGGGGGGGGGGGGGGGGGGFGGGG>8CFGGGFGGGGGGGGGDDGGGEGGFEDGEEFDGGGGFFEFFFA=CGGGCFFF@F73D@EEGFD@FFFFBFFB:8?A>BFAF>?BBB?<:?8<04(,6?BFFFFF2<?B4:F<)6:C7467<<A<>
@M06628:26:000000000-CRM2J:1:1101:8797:5001 2:N:0:137
TAACCTTGCGGCCGTACTCCCCAGGCGGTCAACTTAGTGCGTTAGCTGCGCCAGCCACGACTCAAGGTCACAGACGGCTAGTTGACATCGTTCACGGCGTGGACTACCAGGGTATCTAATCCTGTTTGCTCCCCACGCTTTCGTGCCTCAGTGTCAGTATTTGTCCAGGTAGCCGCCTTCGCCACTGATGTTCCTTCCAATCTCTACGCATTTCACCGCTACACTGGAAATTCCACTACCCTCTACAATACTCTAGTTTGCCAGTTCAAAATGCAGTTCC
+
GGGGGGGGGGGGGGGGGGGGGGGGGGGGGGDGGGGFEGGGGGGGGGGGGGGGGGGGGGGGGGGGGGGGGGGGGGGGGGGGGGGDGGGGGGGGGGGGGGGGGGGGGGGGGGGGGGGFGFGGGGGGGGGGGGGGGGGGGGGGGGGGGGGGGGGGGGGGGGFGGGGGGGFGGGGFGGGGGGGFGGGFFFFFGGGFFEFEFFFFGGECFFE@B?@FGF3CFC>9>BBFFDF?BFFFFB>BA(,31),(-.48AA?A?>DAADABFFA:FGBFF2E6)=@96<AA
@M06628:26:000000000-CRM2J:1:1101:15710:5057 2:N:0:137
TAACCTTGCGGCCGTACTCCCCAGGCGGTCTACTTATCGCGTTAGCTTCGCCACTAAGTCATTACAACCCAACGGCTAGTAGACATCGTTTACGGCGTGGACTACCAGGGTATCTAATCCTGTTTGCTCCCCACGCTTTCGCACCTCAGTGTCAGTATCAATCCAGAGTGTCGCCTTCGCCACTGATTTTCCTTCCTATATCTACGCATTTCCCCGCTACACAGGAAATTCCACACTCCCCTATCGTACTCTAGCCTGCCAGTATCGGGTGCCATTCCCAA
+
GGGGGGGGGGDGGGGGGGGGGGG:DFGGFGGGGGGGG9FGGEFGFFGGFGGGGGGGFDGGGGFGGGGGGGGGGG@FEF8FECCFGGFGGGGD<CDFGGGGGGGGFFGGGGADFFD8BDCFBFBDF8EGGFFE?CEEEEFGGG*@EFFDB=FF:>CE:6;?E9:@9?DFC;CA77EE5EGDGDGFAA++3=CFFFF8FC=71<4/;517(6<7+)6/:C(3<7>?FFFFF>26.4(-3:1(-(-)514((-)-6-4:AB1(533*9FFF03*.(733).).(
@M06628:26:000000000-CRM2J:1:1101:15730:5068 2:N:0:137
TAACCTTGCGGCCGTACTCCCCAGGCGGTCTACTTATCGCGTTAGCTTCGCCACTAAGTCATTACAACCCAACGGCTAGTAGACATCGTTTACGGCGTGGACTACCAGGGTATCTAATCCTGTTTGCTCCCCACGCTTTCGCACCTCAGTGTCAGTATCAATCCAGAGTGTCGCCTTCGCCACTGATGTTCCTTCCTATATCTACGCATTTCACCGCTACACAGGAAATTCCACACTCCTCTATCGTACTCTAGCCTGCCAGTATCGGGTGCAATTCCAAG
+
GGGGGGCFGEEGEFGGGGGGGGGGGGGGFGGGGGGGGFGGGGGGGGGGGGGGGCGGGGFFFGEEFFFGFGGGGGGGGGFFGGGGFFGGGGGGGGGGGGGGGGGGCFGGGFGCFGGGDGGGGGEFFGGCE=DECEGGGCEFGD5::FFFGFGAA;=DFGFGGGGGGGGGGGGFGG54ACFAEGGFF*:71=;A+9F@FCC=7<<?A>>;@(6ADC8CEDF>F<F?4:FFAA>>A>7????B7>FFB?283(6A:944<8(42?:*9:10(.*))9<+65)),
@M06628:26:000000000-CRM2J:1:1101:17362:5099 2:N:0:137
TAACCTTGCGGCCGTACTCCCCAGGCGGTCAACTTAGTGCGTTAGCTGCGCCACCCACGACTCAAGGTCACAGACGGCTAGTTGACATCGTTTACGGCGTGGACTACCAGGGTATCTAATCCTGTTTGCTCCCCACGCTTTCGTGCCTCAGTGTCAGTATTTGTCCAGGTAGCCGCCTTCGCCACTGATGTTCCTTCCAATCTCTACGCATTTCACCGCTACACTGGAAATTCCACTACCCTCTACAATACTCTAGTTTGCCAGTTCAAAATGCATTTCC
+
GGGGGGGGGGGGGGGGGGGGGGGGGGGGGGGGGGGGGGGGGGGGGGGGGGGGGGGGGGGGGGGGGGGGGGGGGGGGGGGGGGGGGGGGGGGGGGGGGGGGDGGGGGGGFGGGGGGGGGGGGGGGGGGGGGGGGGGGGGGGGGGGGGGGGGGGGGGGGGGGGGGGGGGGGGGFGCEGGGGFGGGFFFGGGGGFFFFFFFFFGGFEFFF@BDD5FCFGF:;>FFFFFFFFFFFFFFFFF?FFF?F?7<44>)8ADBF<DA4:AFA:FFAF>AC?AF9+5<A4
@M06628:26:000000000-CRM2J:1:1101:21036:5148 2:N:0:137
TAATCTTGCGACCGTACTCCCCAGGCGGAATGCTTAATCCGTTAGGTGTGTCACCGACAAGCATGCTTGCCGACGACTGGCATTCATCGTTTACGGTGTGGACTACCAGGGTACCTAATCCTGTTTGCTCCCCACACTTTCGCACCCAGCGTCAGTATCGAGCCAGTAAGTCGCCTTCGCCACTGGTGTTCCTCCGAATATCTACGAATTTCACCTCTACACTCGGAATTCCACTTACCTCTCTCGAACTCAAGACTAGCAGTATCAAAGGCAGTTCCAGG
+
EFGGGGGGGGGGCFEGGGGGGGGGGG>FGGGFFAFFGGFGGGG@FGGGGGGGGGGEGGGGGGFGGGGGGGGGGGGEGCCGGEGFFGGGFGGGGG@C<DGGGGGGGGGGGGGGGGGGGGGGGGGGGGGGGFFGGEG8FGGFCEGGGGGGFGEGGGGGDFFCFFGGGFGGGGFFGG5CEFGDGGGFF;CCFG:A7>;>>;E7;FG?A8(/805CDA<F5>A>AF4<FF0?FFFF9AAA<A?BF?FFFF:(469<42).6807<A)/972>D2*).7;::4444
@M06628:26:000000000-CRM2J:1:1101:12681:5295 2:N:0:137
TAACCTTGCGGCCGTACTCCCCAGGCGGTCAACTTAGTGCGTTAGCTGCGCCACCCACGACTCAAGGTCACAGACGGCTAGTTGACATCGTTTACGGCGTGGACTACCAGGGTATCTAATCCTGTTTGCTCCCCACGCTTTCGTGCCTCAGTGTCAGTATTTGTCCAGGTAGCCGCCTTCGCCACTGATGTTCCTTCCAATCTCTACGCATTTCACCGCTACACTGGAAATTCCACTACCCTCTACAATACTCTAGTTTGCCAGTTCAAAATGCAGTTCC
+
FGGGGGGGGGGGGGGGGGGGGGGGGGGGGGGGGGGGGGFGGGGGGGGGGGGGGGGGGGGGGGGGGGGGGGGGGGGGGGGGGGGGGGGGGGGGGGGGGGGGGGGGGGGGGGGGGGGFGDGGGFGGGGG89FGFGGGGEDGGGGGGGGGGGGGGGGGGGFGGGGGGGGGD8FCFGGGGGGDFFGGFBFGGGGGFF?FFFFFCFF+9CFEFFDDBGEEGFDFFFFFFFF?<?F4AAFBAA:>0:421<A27<<7A>6A4<<<9<29/675>DA992*3+6699
@M06628:26:000000000-CRM2J:1:1101:23438:5309 2:N:0:137
TAATCTTGCGACCGTACTCCCCAGGCGGAATGCTTAATCCGTTAGGTGTGTCACCGAATAGCATGCTACCCGACGACTGGCATTCATCGTTTACGGTGTGGACTACCAGGGTATCTAATCCTGTTTGCTCCCCACACTTTCGCACCTCAGCGTCAGTATCGAGCCAGTGAGCCGCCTTCGCCACTGGTGTTCCTCCGAATATCTACGAATTTCACCTCTACACTCGGAATTCCCCTCACCTCTCGCCAACTCTAGACCGATAGTTTTGGAGGCAGTTCCGG
+
CCEF6CC,<CEE7C@FFGG<8FFGGGGDGGFCG<FFEG9ECFFEG?FFGCFCFCFF@FEGFEFEGGG?AEGCC@FGCC>E8,AECGGGFFFFGDG>,ABF>CCBF@8=EF4>,DFC93>DBCDABFGGF9?>CFEGGGGG;=8CEFCGFC>ECEECCE7;C*@CEF:DFF6FC9CEGG*)=?8>F6C:*/9+19+(0(:9*<C6=C<(4=(;75?FA*,).24<0((-447A4)43???,4:).((((--(545))4)((,((*9C9(72*8(0;749>80
@M06628:26:000000000-CRM2J:1:1101:9466:5320 2:N:0:137
TAACCTTGCGGCCGTACTCCCCAGGCAGTCAACTTAGTGCGTTAGCTGCGCCACTCACGTCTCAAGGACACAAACGGCTAGTTGACATCGTTTACGGCGTGGACTACCAGGGTATCTAATCCTGTTCGCTCCCCACGCTTTCGTTCCTCAGCGTCAGTATCTGTCCAGGTGGCCGCCTTCGCCACTGATGTTCCTTCCAATCTCTACGCCTTTCACCGCTACACTGGCAATTCCACCACCCTCTACAGTACTCTAGTCTCCCCGTTCCAAATGCAGTTCCA
+
GGGGGGGGGGGGGGGGGGGGGGGGGGGGGGGGGGGGFGFGGGGGGGGGGGGGGGGFFGGGGFGGGGGGGGGGGGGGGGGGGGGGGGGGGGGGGGGGGGGGGGGGGGGGCEFGFEGGCGGGGGGFGG8EGC,BFGFGGG>EFFGGGGGGGE7CEGGCCEC;7DFCFFEDGGDFDGGGGEGFFGGFBAC*=11;:?CEFFFGC796A8C76(,:F7.;A*3(7;718>:(437224)9802:?(3324),6649445.646)4((.><0(6<7*-79+).<9)
@M06628:26:000000000-CRM2J:1:1101:15522:5445 2:N:0:137
TAACCTTGCGGCCGTACTCCCCAGGCGGTCAACTTAGTGCGTTAGCTGCGCCACCCACGACTCAAGGTCACAGACGGCTAGTTGACATCGTTTACGGCGTAGACTACCAGGGTATCTAATCCTGTTTGCTCCCCACGCTTTCGTGCCTCAGTGTCAGTATTTGTCCAGGTAGCCGCCTTCGCCACTGATGTTCCTTCCAATCTCTACGCATTTCACCGCTACACTGGAAATTCTACTACCCTCTACAATACTCTAGTTTGCCAGTTCAAAATGCAGTCCC
+
FGGGGGGGGGGGGGGGGGGGGGGGGGGFGGGGGGGGGGGGGGGGDGGGGGGFGGGGGGGGGD?FDGGGGFFFFGGGGGGDGGGGGGDGGGGGGFGG@CCF:CFGGGGGGFGGGGGGGGGGGCA<FFDFGGFE8EFGGGGGFGDFFGGGGGGGFGGFGGGGGGGFFGGFGGCFGGCEGGGF5?5>FFG*CFCFFFCEFFF:C?FCAA<@@?D>FEFGFDB>9B??FF<?72ADA))-69AB<<<:AB).-9).5AF)5<969<B4?C4:9<C=3=+04().
@M06628:26:000000000-CRM2J:1:1101:23058:5458 2:N:0:137
TAATCTTGCGACCGTACTCCCCAGGCGGAATGCTTAATCCGTTAGGTGTGACACCGAATTGCATGCAACCCGACGTCTGGCATTCATCGTTTACGGTGTGGACTACCAGGGTATCTAATCCTGTTTGCTCCCCACACTTTCGTACCTCAGCGTCAGTATCGAGCCAGTGAGCCGCCTTCGCCACTGGTGTTCCTCCAAATATCTACGAATTTCACCTCTACACTTGGAATTCCACTCACCTCTCTCGAACTCAAGACTAGCAGTCTTAAAGGCAGTTCCAA
+
GGGGGGGGGGGGGGGGGGGGGEGGGGGGGGGGGGGGFFFGGGGGGGGGGGGGGGGGGGGGGGGGGGGGGGGGGGDGGGGGGFGGGGGGGGGGGGGGGGGGGGGGFGGGGGGGGGGGGGFFGGGGGGGFGGGGGGGGGGGGGGGGGGGGGGGGGGGGGGGGGCGEGGGGGGGF4CEEGGG>GGGFFAGGGGGFF<F5A4FGGGGFFFDFF;7FFEFG4*.;CFFEAEFE<<?2<A927BFB)24?FF?FFF::3?721<A:?<<7):<DFA778)/AA26).
@M06628:26:000000000-CRM2J:1:1101:16657:5516 2:N:0:137
TAACCTTGCGGCCGTACTCCCCAGGCGGTCAACTTAGTGCGTTAGCTGCGCCACCCACGACTCAAGGTCACAGACGGCTAGTTGACATCGTTTACGGCGTGGACTACCAGGGTATCTAATCCTGTTTGCTCCCCACGCTTTCGTGCCTCAGTGTCAGTATTTGTCCAGGTAGCCGCCTTCGCCACTGATGTTCCTTCCAATCTCTACGCATTTCACCGCTACACTGGAAATTCCACTACCCCCTACAATACCCTAGTTTGCCATTTCAAAATGCAGTTCC
+
GGGGGGGGGGGGGGGGGGGGGGGGGGGGGGGGGGGGFGGGGGGGGGGGGGGGGGGEGGGGGGGGGGGGGGGGGGGGGGGGGGGGGGGGGGGGGGGGGGGGGFGGGGGGGGGG>FGGGGGFDFFGGGGGGFGGFGGGGGECFGGDGGGFFGGGGGGGFDGDFGGG@FFGCC7*CFDGGDGFGGGBBFG77ACFFFFF=8F;CGF):AC<;7?DGEFG?*3,1()4740:?>ADABA>)((43(-4(((.--:)()4.64:-63./**-692</.*++64)4
@M06628:26:000000000-CRM2J:1:1101:7580:5542 2:N:0:137
TAACCTTGCGGCCGTACTCCCCAGGCGGTCAACTTAGTGCGTTAGCTGCGCCACTCACGTCTCAAGGACACAAACGGCTAGTTGACATCGTTTACGGCGTGGACTACCAGGGTATCTAATCCTGTTCGCTCCCCACGCTTTCGTTCCTCAGCGTCAGTATCTGTCCAGGTGGCCGCCTTCGCCACTGATGTTCCTTCCAATCTCTACGCATTTCACCGCTACACTGGAAATTCCACCACCCTCTACAGTACTCTAGTTTGCCAGTTCAAAATTCAGTTCCA
+
GGGGGGGGGGGGGGGGGGGGGGGGGGGG:FGGGGGGGGGGGGGGGGGGGGGGGGGGGGGGGGGGGGGGGGGGGGGDGFEFFGGGGGGGGGGCGGGGGGGGGGGGGGGGGGGGFGGGGGGGGGGGGGGGGGFEGGGGGGGGGGGGFGGGGFGGGEGGGGFCFGGGGGG4FGG)8CEEGGDFGGGFFFGFFC7:=?FCFD8;:C@EFFE;91<FGFFFFD0(79?FF2:?FFF<<AA2<?B:<1::4>A2><A<ABA2>4.).39FFC<):4+9(9C+6:A4)
@M06628:26:000000000-CRM2J:1:1101:18756:5555 2:N:0:137
TAATCTTGCGACCGTACTCCCCAGGCGGTCTACTTAGTGCGTTAGCTGCGCCACTAAAGTCTCAAGGACCCCAACGGCTAGTAGACATCGTTTACGGCGTGGACTACCAGGGTATCTAATCCTGTTTGCTACCCACGCTTTCGCACCTCAGTGTCAGTATTGGTCCAGTGAGTCGCCTTCGCCACTGATGTTCCTTCCCATCTCTACGCATTTCACCGCTACACAGGAAATTCCACTCACCTCTACCATACTCTAGTTCGCCAGTTTTGAATGCAGTTCCA
+
FFGGGEGGGGGGGGGGGGGGGGGDGGGGGGGGGGGGGGGGGGGGGGGGGGGGGGGGGGGGGGGGGGGGGGGGGEGGGGDGFFGGGGGGGGGGGGGGGGGGGGGGGGGGGGGEFFEEGGGGGGGGGGGGGGGGGGGGGGEGGGGGGGGGGGGFFGGGGGGGCGGGGGGGG9CAGFGGDEDACDDEFFGGCC8AAEFEF@F7@FC<AFE76(;A>?EGFGB;BB7?7??::?4:A<4AFF?7:23)3AB0))444.62<<<?FF?EFG9<(3CF<F79<)254
@M06628:26:000000000-CRM2J:1:1101:10821:5687 2:N:0:137
TAACCTTGCGGCCGTACTCCCCAGGCGGTCTACTTATCGCGTTAGCTTCGCTACTCACGGATTAAATCCACAAACAGCTAGTAGACAGCGTTTACGGTGTGGACTACCAGGGTATCTAATCCTGTTCGCTACCCACACTTTCGCACATGAGCGTCAGTTACTGACCAGGGAGTCGCCTTCGCCACTGATGTTCCTCCAGATATCTACGCATTTCACCGCTACACCTGGAATTCCACTCCCCTCCCCAAACCTCTAGCCTGCCAGTTCTAACTGCAATTCC
+
DGGGGGGGGGGGGGGGGGGGGGGGGGGGGGGGGGGGGGGGGGGGCGGGGGGGGGCGGGGGGGFGDFGGGGGGGGGGGGGGGGFGGGGGGGGGGGGGGGGGDGGGGGGGGFGGGGGGGCFGGGGFDFFGGGCCDDCEGGGGGGGGDGGGF78@EEGGGGGGGGGCFGGGGGGE7?EEGGDFFG<DBF8DGGGFFEFFFFF7CCECFFEFFF05>CEGFGF@>>?F??0:(57><6-642<3<8?1:?011(-4.2449(.(4(367:<9>A79)*3+6246
@M06628:26:000000000-CRM2J:1:1101:10838:5691 2:N:0:137
TAACCTTGCGGCCGTACTCCCCAGGCGGTCTACTTATCGCGTTAGCTTCGCTACTCACGGATTAAATCCACAAACAGCTAGTAGACAGCGTTTACGGTGTGGACTACCAGGGTATCTAATCCTGTTCGCTACCCACACTTTCGCACATGAGCGTCAGTTACTGACCAGGGAGTCGCCTTCGCCACTGATGTTCCTCCAGATATCTACGCATTTCACCGCTACACCTGGAATTCCACTCCCCTCTCCAAAACTCTAGCCTGCCAGTTCTAAATGCAATTCC
+
GGGGGGGGGGGGGGGGFGGGGGGGGGGGGGGGGGGGGGGGGGGGGGGGGGGGGGGGGGGGGGGGGGGGGGGGGGGGGGGGGGGGGGGGGGGGGGGGGGGGGGGGGGFGGGGGGGGGGGGGGGGGGGGGGGGGFGGGGGGGGGGGGGGGGFEGGGGGGGGGGGGGGGGFGGGFGGGGGDDFGGGFFFGGGGGFFCFFF@FGG+=CFCFFF0;DD?E:FGFFFFFFF?BB:?FBFFFFFFFB???(2:<?2?:7>F9<BFAFFF?F?><A2<E=<FG792:<
@M06628:26:000000000-CRM2J:1:1101:20813:5698 2:N:0:137
TAACCTTGCGGCCGTACTCCCCAGGCGGTCAACTTAGTGCGTTAGCTGCGCCACTCACGTCTCAAGGACACAAACGGCTAGTTGACATCGTTTACGGCGTGGACTACCAGGGTATCTAATCCTGTTCGCTCCCCACGCTTTCGTTCCTCAGCGTCAGTATCTGTCCAGGTGGCCGCCTTCGCCACTGATGTTCCTTCCAATCTCTACGCATTTCACCGCTACACTGGAAATTCCACCACCCTCTACAGTACTCTAGTTGGCCAGTTCAAAATGCAGTTCCA
+
GGGGGGGGGGGGGGGGGGGGGGGGGGGGGGGGGGGGGGGGGGGGGGGGGGGGGGGGGGGGGGGGGGGGGGGGGGGGGGEGGGGGGGGGGGGGGGGGGGGGGGGGGGGGGGGGFGGFGGGGGGGFGGGGGGGGGECGGGGGFGGGGGGFGFGGGGGGGGGGFEFGGGGGGGGFFGGGGGDFFGDEDFGGGGGFFFFFFFFFGGC?AFE@B:<BFF<GFG961>F?6<?<B2<BFFFF02<?:(3:4AD><)-5<AA<AF2(520)90)5:<0*)*3+.4:2.
@M06628:26:000000000-CRM2J:1:1101:4672:5701 2:N:0:137
TAACCTTGCGGCCGTACTCCCCAGGCGGTCTACTTATCGCGTTAGCTTCGCCACTAAGTCATTACAACCCAACGGCTAGTAGACATCGTTTACGGCGTGGACTACCAGGGTATCTAATCCTGTTTGCTCCCCACGCTTTCGCACCTCAGTGTCAGTATCAATCCAGAGTGTCGCCATCGCCACTGATGCTCCTTCCTATCTCTACGCATTTCACCGCTACACAGGAAATTCCACACTCCTCTATCGTACTCTAGTCTGCCAGTATCGGGTCCAATTCCAAG
+
EFGFCFEAC+:@@F@FGG<FCFGDGGGGE:CF9EEFGE@FD:C:FEGGGEG7F@FGGG<FFGGGFGCGGGDFEECGEGCFBDEEE<EEFGGGGGGGGFC@F<,A<85=BC:AD,EAFFGC;FGGGFF=E>EGGGG+BCGGEGEGGCC8,@@EGA9><F:D:;7,?799FFFC>4**4,*8:DD;AF7=+02;)7A;AEF*3:19F:1;3:EFGEF5;5;>?:7(7?BB<><A9<38187)36-56(.,4(-64)-.<2-))).**::(18*0)0+0)6)))
@M06628:26:000000000-CRM2J:1:1101:10825:5710 2:N:0:137
TAACCTTGCGGCCGTACTCCCCAGGCGGTCTACTTATCGCGTTAGCTTCGCTACTCACGGATTAAATCCACAAACAGCTAGTAGACAGCGTTTACGGTGTGGACTACCAGGGTATCTAATCCTGTTCGCTACCCACACTTTCGCACATGAGCGTCAGTTACTGACCAGGGAGTCGCCTTCGCCACTGATGTTCCTCCAGATATCTACGCCTTTCACCGCTACACCTGGAATTCCACTCCCCCCTCCAAAACTCTAGCCTGCCAGTTCTAAATGCAATTCC
+
GGGGGGGGGGCFGGGGGGGGGGGGGGGGGGGGGGGGGGGGGGGGGGGGGGGGGG<FGGGGGGGGGGGGGGGGGGGGFGGGGGGEGGGFGGGGGGGGGGFGGGGGGCFGFEGGGGFGGGGFGGGDGGGGDGGGGCCECEGGGGGGGGGG>EFGGEDGEGGFGGGGGFFC>BE4;FEGDGDFGGGFFFGFFEGFFFFFFFAFGGGFFF67((6D7;?FFD>;BF>:FBF??:<?A><24<1?:,,(4(,5<:::?46<AFFB?12)/:<4AA?B2=C+.)-)
@M06628:26:000000000-CRM2J:1:1101:17285:5733 2:N:0:137
TAACCTTGCGGCCGTACTCCCCAGGCGGTCTACTTATCGCGTTAGCTTCGCTACTCACGGATTAAATCCACAAACAGCTAGTAGACAGCGTTTACGGTGTGGACTACCAGGGTATCTAATCCTGTTCGCTACCCACACTTTCGCACATGAGCGTCAGTTACTGACCAGGGAGTCGCCTTCGCCACTGATGTTCCTCCAGATATCTACGCATTTCACCGCTACACCTGGAATTCCACTCCCCTCTCCAAAACTCTAGCCTGCCAGTTCTAAATGCAATTCC
+
GGGGGGGGGGGGGGGGGGGGGGGGDGGGGDGGGGGGGGGGGGGGGGGGGGGDGGGGGGGGGGGGGGGGGGGGGGGGGGGGGGGGGGGGGGGGGGGGGFFGGGGGGGGGGGGGGGGGGGGGGFGGGGGGGGGGGGGGGGGGGGGGGDGGGCGGGGGGGGGGGGGGGGGGGDF?CDGGGGGFCC/8AFG8CFFFAEFFFFFGGGG9AFC;;0;>F?CGFGFBF;B??7>1?0<?569<<:B04??FB<<7>072<A))6348:?:6)?<4:AF4)*+:4>A)
@M06628:26:000000000-CRM2J:1:1101:23168:5787 2:N:0:137
TAACCTTGCGGCCGTACTCCCCAGGCGGTCAACTTATTGCGTTAGCTGCGCCACTCACGTCTCAAGGACACAAACGGCTAGTTGACATCGTTTACGGCGTGGACTACCAGGGTATCTAATCCTGTTCGCTCCCCACGCTTTCGTTCCCCAGCGTCAGTATCTGTCCAGGTGGCCGCCTTCGCCACTTATGTTCCTTCCAGTTTCTACGCCTTTCACCCCTACACCGGAAATTCCACCTCCCCCTACATTACTCCAGTCCCCCAGTTCAAAATGCACCTCC
+
GGG9FGGGGG7FFGGGGGGGGGGGGGGGGGGGGGGG,,CFGGGGGGGGGGGGGGG,C=FA<EAFGD<,EAF,,C<,B=4+,CF??<,95+AFF75FGF7C:FCEA,,A,3@FAA>@3@F8,D;,>E:3++,8DE88:63AFF:443A,7,*4=:*1=6,,,@:D,D;*<2,)2?*:E:>;*/958)++:+3;1<+9FFA+2++)++.(((.7C99CB*(((,(()-(-,94<-6))4(.4:(,(3,,)5-4--(4(.)))(-(.)2))))0*.4:+((41
@M06628:26:000000000-CRM2J:1:1101:11861:5794 2:N:0:137
TAACCTTGCGGCCGTACTCCCCAGGCGGTCTACTTAATGCGTTAGCTTTGAAACACAGAACCGAGGTTCCGAGCTTCTAGTATACATCGTTTACGGCGTGGACTACCAGGGTATCTAATCCTGTTTGCTCCCCACGCTTTCGTACATTAGCGTCAGTGTTGACCCAGGTGGCTGCCTTCGCCACCGGTATTCCTTCCGATCTCTACGCATTTCACCCCTACACCTGAAATTCTACCACCCTCTATCACACTCTAGTTTTCCAGTTCGAAATGCAGTTCCC
+
GGGGGGGGGGCGGGGGGGGGGGGGGGGGGDCCFGGGDGFFGGGGGFGGEGG,C,,CC66<FF:B@B,9C@=?:>@<FEEE;A55FGGA:FGFBBC:FEFEFC@FFFG@8FEFFFGGFFD9EFG9EF8=D=FGC8B8FBCC9:3,8*5,@EGG53@6,75,,@,,>7>9EFGF795A<E6?E?D);BGC3*;:A5A>)45*>CCC+6,(:(:F754C)9((4:137>(8A<.)-6:43)46,3?-696)-5(49<A.:>)6A>F86*40:(/9<F@964AD
@M06628:26:000000000-CRM2J:1:1101:23179:5804 2:N:0:137
TAACCTTGCGGCCGTACTCCCCAGGCGGTCAACTTAGTGCGTTAGCTGCGCCACTCACGTCTCAAGGACACAAACGGCTAGTTGACATCGTTTACGGCGTGGACTACCAGGGTATCTAATCCTGTTCGCTCCCCACGCTTTCGTTCCTCAGCGTCAGTATCTGTCCAGGTGGCCGCCTTCGCCACTGATTTTCCTTCCAACCTCTACGCATTTCACCTCTCCACTGGAAATTCCACCACCCTCTACATTACTCTAGTCTCCCATTTCAAAATCCAGTTCC
+
AFGGGGGGGGGECF@FGGGGGGGGGGGGGG7FGGGGFFEC@FGGGGGGF@FEFFGGGGE=FCGGFGGDFGGFGGGGDG7BFFACFGGDFGGF@@FGGEFFFCEGGGFDFG7=ADFFGEAAFFGFFGCGC8F+@E6B:CEGCFEEEFGGFC87**4>EGFGGG@CGGFF@:68C8EGE*:A:DD3=FFCC+@=FEFFF1:+**23A442(41>CA2C6*.)(.6:4.0(7)9)5))-(.3<B???):6.6))))5.6)-.)).3*0*-).)31(/3+6442
@M06628:26:000000000-CRM2J:1:1101:12178:5903 2:N:0:137
TAATCTTGCGACCGTACTCCCCAGGCGGAATGCTTAATCCGTTAGGTGTGTCACCGAACAGTATACTGCCCGACGACTGGCATTCATCGTTTACGGTGTGGACTACCAGGGTATCTAATCCTGTTTGCTCCCCACACTTTCGTACCTCAGCGTCAGTATCGAGCCAGTGAGCCGCCTTCGCCACTGGTGTTCCTCCAAATATCTACGAATTTCACCTCTACACTTGGAATTCCACTCACCTCTCTCGAACTCTAGACTGATAGTTTTGGAGGCAGTTCCAG
+
GGGGGGGGGGGGGGGGGGGGGGGGGGGGGGGGGGGGGGGGGGGGGGGGGGGGGGGGEGGGGGGGGGGGGGGGGGGGGGGGGGGGGGGGGGGGGGGGGGGGGGGGGGGGGGGGGGGGGGGGGGGGGGGDCGFGGGGDGFFGGGGGGGCGGGGGGGGCFGGGGGGGGGGGGGGFGGEGGGCFED<DF);FFGG6@C=8FEA>:CGEFFF@@F3@;6CFFGF@CFFCF<??BBFF>2<9?7:?287:<B20((3:ABA2254>ABAFFGB06(:3(02:A2<9.
@M06628:26:000000000-CRM2J:1:1101:20355:5915 2:N:0:137
TAACCTTGCGGCCGTACTCCCCAGGCGGTCTACTTATCGCGTTAGCTTCGCCACTAAAAGATCAAGTCTTCCAACGGCTAGTAGACATCGTTTACGGCATGGACTACCAGGGTATCTAATCCTGTTTGCTCCCCACGCTTTCGCACCTCAGTGTCAATATTAGTCCAGGTGGTCGCCTTCGCCACTGGTGTTCCTTCCTATATCTACTCATTTCACCGCTACGCAGGAAATTCCACTACCCTCTCCTGTATTCTAGACTAGCAGTATCAGATGCAGTTCCA
+
GGGGGGGGGGGGEGGGGGGGGGGGGGEGGGGGGGGGGGGGGGGGGGGGGGGGGGGGGGGGGGGGFFFFGGGGGGGGGGGGGGGGGGGGGGGGGGGGGGGGGGGGGGGGGGGG<FGGGGFGGA;DGFEGGGGGGGGGDGGGGGEGDGGGGCFFGFGACFGG,@FGGGBD?FF49;EGECDFGGGBDAGFG6D4@CFEF1AFG71?F+7)67?8;?EGA*6;163(273<78<<A)69)..8146?((.5<<A))6)6<2433:29@F2>A<9*6@9<9)-)-
@M06628:26:000000000-CRM2J:1:1101:12179:5922 2:N:0:137
TAATCTTGCGACCGTACTCCCCAGGCGGAATGCTTAATCCGTTAGGTGTGTCACCGAACAGTATACTGCCTGACGACTGGCATTCATCGTTTACGGTGTGGACTACCAGGGTATCTAATCCTGTTTGCTCCCCACACTTTCGTACCTCAGCGTCAGTATCGAGCCAGTGAGCCGCCTTCGCCACTGGTGTTCCTCCAAATATCTACGAATTTCACCTCTACACTTGGAATTCCACTCACCTCTCTCGAACTCTCGACTGATAGTTTAGGTGGCAGTTCCAG
+
GGGGGGGGGGGGGGGGGGGGGGGGGGGGGGGGGGGGGGGGGGGGGGGGGG,FFGG,FG:+C,C,,C<,CF,FGGG,FFGGGGGGGGGGGGGGGGGGGGGGGGGGGGGGGGGGGFGGGGGGGGGGGGGGGGGGGGGGGGGGGGGGGGGGGGGGGGGGFGGGGGGGGGGGGGGFGGGGGCGFGGDFFFG:FGGFFEFFFFFGFGGF6A2?;DF+3?CFAGFFFFFFF>4;6;;CE?3).(,43:<<?DF?B63<<),)4:784><BFG)),)+87<=F<A9<:
@M06628:26:000000000-CRM2J:1:1101:18787:6214 2:N:0:137
TAACCTTGCGGCCGTACTCCCCAGGCGGTCTACTTATCGCGTTAGCTTCGCCACTAAGTCATTACAACCCAACGGCTAGTAGACATCGTTTACGGCGTGGACTACCAGGGTATCTAATCCTGTTTGCTCCCCACGCTTTCGCACCTCAGTGTCAGTATCAATCCAGAGTGTCGCCTTCGCCACTGATGTTCCTTCCTATATCTACGCATTTCACCGCTACACAGGAAATTCCACACGCCTCTATCGTACTCTAGCCTGCCAGTATCGCGTGCAATTCCAAG
+
EGEFGGGGGGGGGGGCGGGGGGGGGGGGGGGGGGGGGGGGGGGGCGGGGGDGGGGGGFEFFGGGGGFDGGGGGGGCGFFFEFFGGGFFGGGGAFGGGGGGGGGGGGGGGGG?GGGGGFGGGGGGGGFGGEFGGGEGGGGGGGGGGCFFGFGFGGGDFFGCFDCFGGG>F?C9;FE=EGGFGDGAAAC:FCDFFFF165AF7<?EF>>DFD<=@CEGEC9>BB2:4:??FFAA4<?:((-(8>B4<(4(8?>B26)8<?::7??F4C6(4;E3:/:0:924)
@M06628:26:000000000-CRM2J:1:1101:18536:6276 2:N:0:137
TAATCTTGCGACCGTACTCCCCAGGCGGTCTACTTAGTGCGTTAGCTGCGCCACTAAGATCTCAAGGATCCCAACGGCTAGTAGACATCGTTTACGGCGTGGACTACCAGGGTATCTAATCCTGTTTGCTACCCACGCTTTCGTACCTCAGTGTCAGTATTGGTCCAGTAAGTCGCCTTCGCCACTGATGTTCCTTCCCATCTCTACGCATTTCACCGCTACACAGGAAATTCCACTTACCTCTACCATCCTCTAGCCCATCAGTTTTGAATGCAGTTCCA
+
GGGGGGGGGGGGGGGGGGGGGGGGGGGGGGGGGGGGGGGGGGGGGGGGGGGGGG8FGGGGGGGGGGGGGGGGGGGGGGGGGGGGGGGGGGGGGGGGGGGGGGGGGGGGGGGGGGGGGFFGGGGGGGGGGGGGCGGGGGGGFGGGGGGGGGGGGGGGGGGGGGGGGGGGGGGFGGGGGGGFFDGFFFGFGGGFFEFFFDFFDGCCFFFFFFDFGFFGFDFFFFFD=;@FFBA<ADDFFADFB<3<7<>F<(347<A)).111:>FFGF<(,:994<<<.<2)
@M06628:26:000000000-CRM2J:1:1101:7446:6450 2:N:0:137
TAACCTTGCGGCCGTACTCCCCAGGCGGTCAACTTAGTGCGTTAGCTGCGCCACCCACGACTCAAGGTCACAGACGGCTAGTTGACATCGTTTACGGCGTGGACTACCAGGGTATCTAATCCTGTTTGCTCCCCACGCTTTCGTGCCTCAGTGTCAGTATTTGTCCAGGTAGCCGCCTTCGCCACTGATGTTCCTTCCAATCTCTACGCATTTCACCGCTACACTGGAAATTCCACTACCCTCTACAATACTCTAGTTTGCCAGTTCAAAATGCATTTCC
+
GGGGGGGGGGGCGGGGGGGGGGGGGGGGEGGGGGGGGGGGGGGGGGGGGGGGGGGGGGGGGGGGGGGGGGGGGGGGGGGGGGGGGGGGGGGGGGGGGGGGGGGGGGGGCGGGGGGGCDBEGGGGGGGGGGGGGGGGGDGDGGGGGGGGGGGGGFGGGGGGGGGG9ECGC>BFG:CGGGGFGGGFFFGCF7FFFEFFFFF>DGGFACE027@F7)9:?5039>>??870:<4<BFFFF02??<234:)8<4:92<A<>96:<>A:?>>DAFGFF?C+6.22
@M06628:26:000000000-CRM2J:1:1101:26387:6510 2:N:0:137
TAATCTTGCGACCGTACTCCCCAGGCGGAATGCTTAATCCGTTAGGTGTGTCACCGAACAGTATACTGCCCGACGACTGGCATTCATCGTTTACGGTGTGGACTACCAGGGTATCTAATCCTGTTTGCTCCCCACACTTTCGTACCTCAGCGTCAGTATCGAGCCAGTGAGCCGCCTTCGCCACTGGTGTTCCTCCAAATATCTACGAATTTCACCTCTACACTTGGAATTCCACTCACCTCTCTCGAACTCTAGACTGATAGTTTTGGAGGCAGTTCCAG
+
FFGGGGGGGGGGGGGGGGGGGGGEGGGGGEGGGGGGGGGGGGGGGGGGGGGGGGGGGGGGGGGFGGG9FFGGGGGGGGGGGGGGGGGGGGGGGGGGGGGGGGGGGGGGGGGGGGGGGGGGGGGGGGGGGGGGCCEDGGGGGGGGGGGGGGGGGDGGGGGGGGFGDFFFF9CFGGGGGDFFGGGFFAGGGGGFF?FF)=FGGGGFFFDDFFF@F<?GFF@AECFE/<0:BA7AAAB>FB:BDFFFFFF?B?FA<)-)-5225>>F7C9067FF?DGGFA244
@M06628:26:000000000-CRM2J:1:1101:25267:6628 2:N:0:137
TAATCTTGCGACCGTACTCCCCAGGCGGAATGCTTAATCCGTTAGGTGTGTCACCGAACAGTATACTGCCCGACGACTGGCATTCATCGTTTACGGTGTGGACTACCAGGGTATCTAATCCTGTTTGCTCCCCACACTTTCGTACCTCAGCGTCAGTATCGAGCCCGTGAGCCGCCTTCGCCACTGGTGTTCCTCCAAATATCTACGACTTTCACCTCTACACTTGGAATTCCACCCACCTCTCTCGAACTCTACACTGATAGTTTTGCAGGCACTTCCAG
+
C@EAFF9FFECGGEFFGFGGGGD:<FE:@FCCF9D<<,EECF@F@GEFG7FGDFGGCCGEEFEF<FFFGGGGCFEEG=@EF8??FA@FEFFCCGEEED=CFAF<=FGC<FC=3,>=,,7=ED9??EEGGGGGG8E3FDFDG8D,@FCG77DCEGG5EB;E**1@C**;189AF)?C=5F)=D48AA*+*2*3@3AD;(+;:+4.+;16(266C5<F*9?A<5?>4433<40654<346B?:B2:2<0,.81622-)448)5).9*:64)6+)4.**)))))
@M06628:26:000000000-CRM2J:1:1101:23962:6669 2:N:0:137
TAATCTTGCGACCGTACTCCCCAGGCGGAATGCTTAATCCGTTAGGTGTGTCACCGAACAGTATACTGCCCGACGACTGGCATTCATCGTTTACGGTGTGGACTACCAGGGTATCTAATCCTGTTTGCTCCCCACACTTTCGTACCTCAGCGTCAGTATCGAGCCAGTGAGCCGCCTTCGCCACTGGTGTTCCTCCAAATATCTACGAATTTCACCTCTACACTTGGAATTCCACTCACCTCTCTCGAACTCTAGACTGATAGTTTTGGAGGCAGTTCCAG
+
GGGGGGGGGGGGGGGGGGGGGGGGGGGGGGGGGGGGGGGGGGGGGGGGGGGGGGGGDGGGGGGGGGGGGGGGGGGGGGGGGGGGFGGGGGGGGGEGGFGGGGGGGGGGGGEFFFGGFFGGGGGGGGGGDCFGEFGGGGGGGGGGGGGGFGFGGGGGGGGGGGFEGGGFG>EFGGGCEGG4CGGFFFGGGGGFFFFFF@FFCFGEFF@07?7FFEFF=F3<EFFFFD0?:<3<AAFFB??FF0.:422)4:?ABAA>BFF7AA4@FGFFF:E36>5C<D)6:
@M06628:26:000000000-CRM2J:1:1101:16878:6747 2:N:0:137
TAATCTTGCGACCGTACTCCCCAGGCGGAATGCTTAATCCGTTAGGTGTGTCACCGAACAGTATACTGCCCGACGACTGGCATTCATCGTTCACGGTGTGGACTACCAGGGTATCTAATCCTGTTTGCTCCCCACACTTTCGTACCTCAGCGTCAGTATCGAGCCAGTGAGCCGCCTTCGCCACTGGTGTTCCTCCAAATATCTACGAATTTCACCTCTACACTTGGAATTCCACTCACCTCTCTCGAACTCTAGACTGATAGTTTTGGAGGCAGTTCCAG
+
GGGGGGGGGGGGGGGGGGGGGGGGGGGGGGGGGGGGGGGGGGGGGGGGGGGGGGGGGGGGGGGGGGGGGGGGGGGGGGGGGFGGGGGGGGGGFGFGGGGGGGGGGGGGGGGGGGGGGGGGGGGGGGGGGCFGGGGGGGGGGGGGGGGGDGGGGGGGGGGGGGGGGGGGGFGFGGGGGGGFGGGFFFGD4CCFFFFFFFFGFECEFF@F6?DFGCEGFGEEFFFFF<?B<A?FDABFF<BF7BFF<2::??BFF>A9AB?2<F2FFGF?B?65:3EFABDF>
@M06628:26:000000000-CRM2J:1:1101:27852:6996 2:N:0:137
TAACCTTGCGGCCGTACTCCCCAGGCGGTCAACTTAGTGCGTTAGCTGCGCCACCCACGACTCAAGGTCACAGACGGCTAGTTGACATCGTTTACGGCGTGGACTACCAGGGTATCTAATCCTGTTTGCTCCCCACGCTTTCGTGCCTCAGTGTCAGTATTTGTCCAGGTAGCCGCCTTCGCCACTGATGTTCCTTCCATTCTCTACGCATTTCACCGCTACACTGGAAATTCCACTACCCCCCACAATACTCTAGTATGCCAGTTCAACATGCAGTTCC
+
GGGGGGGGGGGGGGEGGGGGGGFGGGGGGGGGFGFFGFGGGGGGGGGDGGDGGGGFGGGGGGGGGGGGGGGGGGG7?FGGGGGGGGGGGGG,DFEEGGGGGGGGGGBFGGGGFFFFGFDGGGGGGGGGGGGE6:@ECBEEFAGDG:CFFFDFGF@DFGCGFGGFFFF9,>99CFEGGGDF=DCAEF*;CFC8+9A)=(@+:EGEF=C?9?0>D<CDFD04(,5<FFF(28>AD9)6:::B0((((,(.443>26<<5)-.68<69*<<))3)(79<9<A2
@M06628:26:000000000-CRM2J:1:1101:27845:7019 2:N:0:137
TAACCTTGCGGCCGTACTCCCCAGGCGGTCAACTTAGTGCGTTAGCTGCGCCACCCACGACTCAAGGTCACAGACGGCTAGTTGACATCGTTTACGGCGTGGACTACCAGGGTATCTAATCCTGTTTGCTCCCCACGCTTTCGTGCCTCAGTGTCAGTATTTGTCCAGGTAGCCGCCTTCGCCACTGATGTTCCTTCCAATCTCTACGCATTTCACCGCTACACTGGAAATTCCACTACCCTCTACAATACTCTAGTTTGCCAGTTCAAAATGCAGTTCC
+
GGGGGGGGGGGGGGGGGGGGGGGGGGGGGGGGGGGGGGGGGGGGGGGGGGGGGGGEGGGGDFGGGGGGGGGGGGGGGGGGGGGGGGGFGGGGGGGGGGGFGGGGFFGGGFCEEGGGGGGEFGGGGGGGGGGGGGGGGGGGGGGGDFFGGGGFGGGGGGGGGGGGGGGGGGGFGGGGGCDFGDGFBFGGGGGF77ACFFFGGGG97:C?BDDFFFEGFD06;BFFB?B(3<44AB<AAF?FFFFF<A27A2348AF9>A:>FF>4@C>46)+*)/0<4AA2
@M06628:26:000000000-CRM2J:1:1101:11952:7065 2:N:0:137
TAACCTTGCGGCCGTACTCCCCAGGCGGTCAACTTAGTGCGTTAGCTGCGCCACCCACGACTCAAGGTCACAGACGGCTAGTTGACATCGTTTACGGCGTGGACTACCAGGGTATCTAATCCTGTTTGCTCCCCACGCTTTCGTGCCTCAGTGTCAGTATTTGTCCAGGTAGCCGCCTTCGCCACTGATGTTCCTTCCAATCTCTACGCATTTCACCGCTACACTGGAAATTCCACTACCCTCTACAATACTCTAGTTTGCCAGTTCAAAATGCAGTTCC
+
GGGGGGGGGGGGGGGGGGGGGGGGGGGGGGEGGGGGGFFGGGGGGGGGGGGGGGGGGGGGGGGGGGGFGGGGGGGGGGGGGGGGGGGGGFGGGGGGGGGGGGGGGGGGGGGGGGGGGGFGGGGGGGGGGGGGGGGDFGGGFGGGGGDFFFGGGGFGGGFGGGGGGGGGGGFFGGGGGGGF5DGFFFFFGDGFFEACF@F7;:=6@FE0>?FFFEEGA5;>9>F?B?,3:<B)695.50>?FBF?)-))64?FFA2.6>9<B7A4?>>9<AC4369?<9<<
@M06628:26:000000000-CRM2J:1:1101:13580:7188 2:N:0:137
TAACCTTGCGGCCGTACTCCCCAGGCGGTCTACTTATCGCGTTAGCTTCGCTACTCACGGATTAAATCCACAAACAGCTAGTAGACAGCGTTTACGGTGTGGACTACCAGGGTATCTAATCCTGTTCGCTACCCACACTTTCGCACATGAGCGTCAGTTACTGACCAGGGAGTCGCCTTCGCCACTGATGTTCCTCCAGATATCTACGCATTTCACCGCTACACCTGGAATTCCACTCCCCCTCCAAAACTCTAGCCTGCCAGTTCTAAATTCAATTCCC
+
GGGGGGGGGGCGGGGGGGGGGGGGGGGGCEFGGGGGGGFGGGGGGGGGGGGFGGGGACDEFGFGCGGGGGGGGGGDGGGGGGAFGGFGGGGGGGGGGGGGGGDGFFCFGGGGGGGF=EGGGGGGGG:EGGEGGGGEEDFGG9>ECFGG:E8FGEDEGGGGGGGGGGGCEG>DDGGGGGGFFGG466C7CFFFFFF<F16:9+<>117(((/>FFCGF*429>2:FB2:3:356>AD<0::?;3?:1>)238?<26<?D?<:?:)9*.-6AC@4*2<<2><
@M06628:26:000000000-CRM2J:1:1101:16631:7308 2:N:0:137
TAACCTTGCGGCCGTACTCCCCAGGCGGTCAACTTAGCGCGTTAGCTACGCCACCCACAGATCAAGTCTACAGACGGCTAGTTGACATCGTTTACGGCGTGGACTACCAGGGTATCTAATCCTGTTTGCTCCCCACGCTTTCGTGCCTCAGTGTCAGTCTTTGTCCAGGTAGCCGCCTTCGCCACTGATGTTCCTTCCAATCTCTACGCATTTCACCGCTACACTGGAAATTCCACTACCCTCTACAAAACTCTAGTTACCCAGTTCAAAATGCAGTTCC
+
GGGGGGGGGGGGGGGGGGGGGGGGGGGGGGGGGGGGGGGGGGGGGGGGGGGGGGGGFGCGGGGGGGGGGGGGGGGGGGGGGGGGGGGGGGGGGGGGGGGGGGGGGGGGGGGGGGGGGGGGGGGGGGGGGGGGGGGGGGGEGGGGGGGGFFGGGGGGGGFGGGGGGGGGGGGFGGDGGGGFFGGDEFGGGC@CFFFFFFFGGF?;FFF@FD?FDC?FFGB6>><<F<4?BFFFFFADFF?0:>BFFFFF?0:BBFFFABFFDBF:F:>BFFFFFFG+944<
@M06628:26:000000000-CRM2J:1:1101:21743:7354 2:N:0:137
TAACCTTGCGGCCGTACTCCCCAGGCGGTCTACTTATCGCGTTAGCTTCGCCACTAAAAGATCAAGTCTTCCAACGGCTAGTAGACATCGTTTACGGCGTGGACTACCAGGGTATCTAATCCTGTTTGCTCCCCACGCTTTCGCACCTCAGTGTCAATATCAGTCCAGGTAGTCGCCTTCGCCACTGGTGTTCCTTCCTATATCTACGCATTTCACCGCTACACAGGAAATTCCACTACCCCCTACTGTATTCTAGACTAGCAGTATCAGATGCCGTTCCA
+
GGGGGGGGGGGGGGGGGGGGGGGGGGGGGGGGGGGGGGGGGGGGGGGGGGGGGGGGGGGGGGGGGGGGGGGGGGGGGGGGGGGGGGGGGGGGGGG@FGGGGGGGGGGGG?FGGGGGGGGGGGGGGGGGGGGGGGGGGGGGGGGGDGDFGFFGGGGCFGGFFGGGGF;9DGC;FGGGGEG47CG)?AF;:67>F<FEFDF+1+2.;@C0;1?B><)1A*2.7;2(*..8:74AA<).60::2((-(23)-).6454)64:2>?)//*).)-916@+*-42:4
@M06628:26:000000000-CRM2J:1:1101:21737:7373 2:N:0:137
TAACCTTGCGGCCGTACTCCCCAGGCGGTCTACTTATCGCGTTAGCTTCGCCACTAAAAGATCAAGTCTTCCAACGGCTAGTAGACATCGTTTACGGCGTGGACTACCAGGGTATCTAATCCTGTTTGCTCCCCACGCTTTCGCACCTCAGTGTCAATATCAGTCCAGGTAGTCGCCTTCGCCACTGTTGTTCCTTCCTATATCTCCGCATTTCACCGCTACACAGGAAATTCCCCTACCCTCTACTGTATTCTAGACTAGCAGTATCAGAAGCATTTCCA
+
FFGGGGGGGG>FCFFGGGGGGGCFGFGG:CFFGGGGGGGGGGGGGGGGGCFGGFGFGGGGGGFGGGGGGGGGGGGG+CFGGFFGGGAFGDFGGFGGGGEEE7FGGDGGGGG7FA8EFGFFGG9FFGFCFGGG?CC@<EEEGGGGGGD?FECCGCF;=;:FCG7EFF,*1:9*C+*14C4AGG4)?FG++,;AC6+9F8A;CF758+).31;5+)1C6396>B?BF<?0((6.6))(,42287B<2<><AF4:A<B:<<>A:?F4@G4<FD6*(0<+6<<2)
@M06628:26:000000000-CRM2J:1:1101:21604:7492 2:N:0:137
TAACCTTGCGGCCGTACTCCCCAGGCGGTCAACTTAGTGCGTTAGCTGCGCCACCCACGACTCAAGGTCACAGACGGCTAGTTGACATCGTTTACGGCGTGGACTACCAGGGTATCTAATCCTGTTTGCTCCCCACGCTTTCGTGCCTCAGTGTCAGTATTTGTCCAGGTAGCCGCCTTCGCCACTGATGTTCCTTCCAATCTCTACGCATTTCACCGCTACACTGGAAATTCCACTACCCTCTACAATACTCTAGTTTGCCAGTTCAAAATGCAGTTCC
+
GGGGGGGGGGDGGGGGGGGGGGGGGGGGGGGGGGGGGGFGGGGGGGGGGGGGGEGGGGGDGGGGGGGFFGGGGGGGGGEGGGGGGGGGGGGGGGGGGGGGGGGGGGGGGGGGGFGFGG=FGGGGGGGGGGGGGGGGFGGGGGGGGGGGGGGGGGGGGGGGGGGGGGDGGGGFGFGGGGGFGGDABFGFGGGFFEFFFFFDFDFCFFFFFFFAGEFGFG>>FFFFFD:0>FFFFFFFFFF?FBFBF2<BA2:AFFBA6<AAAFA66C>92:76>F736ABA
@M06628:26:000000000-CRM2J:1:1101:14209:7532 2:N:0:137
TAACCTTGCGGCCGTACTCCCCAGGCGGTCAACTTAGTGCGTTAGCTGCGCCACCCACGACTCAAGGTCACAGACGGCTAGTTGACATCGTTTACGGCGTGGACTACCAGGGTATCTAATCCTGTTTGCTCCCCACGCTTTCGTGCCTCAGTGTCAGTATTTGTCCAGGTAGCCGCCTTCGCCACTGATGTTCCTTCCAACCTCTACGCATTTCACCGCTACACTGGAAATTCCACTACCCTCTACAATACTCTAGTTTGCCAGTTCAAAATGCAGTTCC
+
GGGGGGGGGGGGGGGGGGGGGGGGGGGGGGGGGGGGGGGGGGGGGGGGGGGGGGGGGGGGGGGGGGGGGGGGGGGGGGGGGGGGGGGGGGGGGGGGGGGGGGGGGGGGGGGGGFGFGFGGGFGGGGGGGGG@GGGGGGGGGGGGFGGFGGGGFGGGGGFGGGGGGGCCFGGFGGGGCEDFFGGFFFGGGGGFFECEFDFCGGF@FFFFB?D5CAAGFG9;>FFFF?BB0A>ADF<AF???<D63<F23<<:AFAAA<<ABFABF?FBABFGBA40+.-.)
@M06628:26:000000000-CRM2J:1:1101:20367:7544 2:N:0:137
TAATCTTGCGACCGTACTCCCCAGGCGGAATGCTTAATCCGTTAGGTGTGTCACCGAACAGTATACTGCCCGACGACTGGCATTCATCGTTTACGGTGTGGACTACCAGGGTATCTAATCCTGTTTGCTCCCCACACTTTCGTACCTCAGCGTCAGTATCGAGCCAGTGAGCCGCCTTCGCCACTGGTGTTCCTCCAAATATCTACGAATTTCACCTCTACACTTGGAATTCCACTCACCTCTCTCGAACTCTAGACTGATAGTTTTGGAGTCAGTTCCAG
+
GFGGGGGGGGGGGGGGGGGGGGGGGGGGGGGGGGGGGGGGGGGGGGGGGGGGGGGGGGGGGGGGGGGGGGGGGGGGGGGGGGGGGGGGGGGFGGGGGGGGGGGFGGGGGGGGFGGGGGGGG9AFGGGGGGGGECCEGGGGGGGGGGGGCFGGGGGGGGGGC@FEGGGGGGCFGGGGGGD4EDDAFFFDGFGFFFF;FFFGGGGFFFF6((3;CCEFAG<<.;@EFF7?<A?<AFB<?FFF?B??F>?F?FF9A46<AF?)6<29FGA?0?F),@GGFFF<5
@M06628:26:000000000-CRM2J:1:1101:16231:7578 2:N:0:137
TAACCTTGCGGCCGTACTCCCCAGGCGGTCTACTTATCGCGTTAGCTTCGCCACTAAAAGATCAAGTCTTCCAACGGCTAGTAGACATCGTTTACGGCGTGGACTACCAGGGTATCTAATCCTGTTTGCTCCCCACGCTTTCGCACCTCAGTGTCAATATCAGTCCAGGTAGTCGCCTTCGCCACTGGTGTTCCTTCCTATATCTACGCATTTCACCGCTACACAGGAAATTCCACTACCCTCTACTGTATTCTAGACTAGCAGTATCAAATTCAGTTCCA
+
EACFEGC6@6+@F:@@C<@FFGG78<FF@6@@E<FGF96B@FF:FFFEEFGGEEEEGFDE=FFGFGGGGGGGGCGC7CCFGGFGGG9BFDFGGEFEEGCCEDCEGGDGGGGGGGFG9:BFGCDFFFADCEEGGEGGEDGGGGGDCGGDF7>FFACGGF:;,;,>DFGF8DGFF7?EGGGFGCC>>FGGG6>EFEFFFFFFG79<FA>D9?;EG<)2=<99>FFB62(827<)):BFA:BF:2:?>9)).:AFFAA))9<<(4>*9C265-<*)10+6<<9)
@M06628:26:000000000-CRM2J:1:1101:12085:7580 2:N:0:137
TAATCTTGCGACCGTACTCCCCAGGCGGTCTACTTAGTGCGTTAGCTGCGCCACTAAAGTCTCAAGGACCCCAACGGCTAGTAGACATCGTTTACGGCGTGGACTACCAGGGTATCTAATCCTGTTTGCTACCCACGCTTTCGCACCTCAGTGTCAGTATTGGTCCAGTGAGTCGCCTTCGCCACTGATGTTCCTTCCCATCTCTACGCATTTCACCGCTACACAGGAAATTCCACTCACCTCTACCATACTCTACTTCGCCAGTTTTGAATGCAGTTCCA
+
GGGGGGGGGGGGGGGGGGGGGGGGGGGGGDGGGGGGFGGGGGGGGGGGGGGGGGGGGGGGGFGGGGGEGGGGGDGGGGCGGGGGGGGFFGGFGGGG@FGGGGGGGGGGGFGGGFBFFDEFGFGGGGGFEGGGDGDGEGGGFGDEEFDDEGFGGGGFDFFGGFGCBFG4=EGFGGCEEDDF*?D46AG7FEF6AEFEFFF7C027A6>?BDFEGE<7AC93>>246::?7><):A<>).3:?382464:).4:?A9-:4403<B@FGFFFBFF>=:7624A)
@M06628:26:000000000-CRM2J:1:1101:26441:7657 2:N:0:137
TAACCTTGCGGCCGTACTCCCCAGGCGGTCAACTTAGTGCGTTAGCTGCGCCACCCACGACTCAAGGTCACAGACGGCTAGTTGACATCGTTTACGGCGTGGACTACCAGGGTATCTAATCCTGTTTGCTCCCCACGCTTTCGTGCCTCAGTGTCAGTATTTGTCCAGGTAGCCGCCTTCGCCACTGATGTTCCTTCCAATCTCTACGCATTTCACCGCTACACTGGAAATTCCACTACCCTCTACAATACTCTAGTTTGCCAGTTCAAAATGCAGTTCC
+
GFGGGGGGGGGGGGGGGGGGGGGGGGGGGGGGGGFGGGGGGGGGGGGGGGGGGGGGGGGGGGGGGGGGGGGGGGGGGGGGGGGGGGGGGGGGGGGGGGGGGGFEFGGGGGGGFGGG@FGGGGEDFGGGGGGGGG8CGGGGFGGGGGGGDGG:FGGGGGGGGGGGGFDFGGGFGGGGGGGF5DGA:AGFF7CFFFFFFDFFGG94FFCDB<6:CEC@FC9>FFF1*53:04)64<<<AFB?67<:<A)5:A:42:A9:<<25466976>>2?9<=+069>B
@M06628:26:000000000-CRM2J:1:1101:8907:7948 2:N:0:137
TGACCTTGCGGCCGTACTCCCCAGGCGGTCTACTTATCGCGTTAGCTTCGCTACTCACGGATTAAATCCACAAACAGCTAGTAGACAGCGTTTACGGTGTGGACTACCAGGGTATCTAATCCTGTTCGCTACCCACACTTTCGCACATGAGCGTCAGTTACTGACCAGGGAGTCGCCTTCGCCACTGATGTTCCTCCAGATATCTACGCATTTCACCGCTACACCTGGAATTCCACTCCCCTCTCCAAAACTCTAGCCTGCCAGTTCTAAATGCGATTCC
+
GGGGGGGGGGGGGGGGGGGGGGGFGGGGGGGGGGGGGGGGGGGGGGGGGGGGGGGGGGGGGGGGGGGGGGGGGGGGGGGGGGGGGGGGGGGGGGGGGGFGGGGGGGGGGGGGGGGGGGGGGGGGFFGGDGGGGGGGGGGGGGGGCFGGFGGFGGGGGGGGGGGGGGGGGGGFGG=CG5CAADGFFFGGGGGFFFFCF;FCCFC<FFE;@D?EFECGFG;9FF?F@B?B72A:D226<11:0((22:<3<::7<:A24:D?F?04?CAAA<+8AFE5-45)
@M06628:26:000000000-CRM2J:1:1101:8908:7969 2:N:0:137
TGACCTTGCGGCCGTACTCCCCAGGCGGTCTACTTATCGCGTTAGCTTCGCTACTCACGGATTAAATCCACAAACAGCTAGTAGACAGCGTTTACGGTGTGGACTACCAGGGTATCTAATCCTGTTCGCTACCCACACTTTCGCACATGAGCGTCAGTTACTGACCAGGGAGTCGCCTTCGCCACTGATGTTCCTCCAGATATCTACGCATTTCACCGCTACACCTGGAATTCCACTCCCCTCTCCAAAACTCTAGCCTGCCAGTTCTAAATGCGATTCC
+
GGGGGGGGGGGGGGGGGGGGGGGGGGGGEGGGGGGGGGGGGGGGGGGGGGGGGGGGGGGGDGGFGGGGGGGGGGGGGFGGGGGGGGGGGEGGGGGGGGGGGGGGGGGGGGGDDDGGGGGGGCFGGGGGGGGGGGGGGGGGGGGGDGGGCGG7CCEEGGGGGGGGGGGCCGGEGGGGGGGFGGGFFFGGFGGFFFFFFFFGFEC3@AED@@FFDCEGF39>>>>???F?:>)44AAFF?7?BBF??FA?AFF>?<>99:9??FB)9C4)-)09)98541<A
@M06628:26:000000000-CRM2J:1:1101:16252:7976 2:N:0:137
TAATCTTGCGACCGTACTCCCCAGGCGGAATGCTTAATCCGTTAGGTGTGTCACCGAACAGTATACTGCCCGACGACTGGCATTCATCGTTTACGGTGTGGACTACCAGGGTATCTAATCCTGTTTGCTCCCCACACTTTCGTACCTCAGCGTCAGTATCGAGCCAGTGAGCCGCCTTCGCCACTGGTGTTCCTCCAAATATCTACGAGTTTCACCTCTACACTTGGAATTCCACTCACCTCTCTCGAACTCTAGACTGTTAGTTTTTGAGGCAGTTCCAG
+
FG@FGGGGGGGEFGGGGGGGGGGGGGGGGEGGGGGGFEGGGGGGGGGGGGEGGG9CFGGE@FGGGGGFGGGDFCE7:FE@DFGECFFF@FGGCFGGGGGGGGGGDFFCEGGGFFCFFFGGGDFGGGCF8FFFGFEEGGGGGGFGFF=9<C7C:CGEFFGFEGGGGGDFGGGAFGGG7ECFGD<DFACFGGGAF)1=FFFGDFCCAF;;<;;FGEFG*><<EFFFF<B>AF?9A224:7B?<<437??D?::AB26A225))629BG232::;?F5CBA5<4
@M06628:26:000000000-CRM2J:1:1101:12521:7977 2:N:0:137
TAATCTTGCGACCGTACTCCCCAGGCGGTACACTTAATGTGTTAACTGCATTACTGCAAGGTCTAGCCTCACAACAACTAGTGTACATCGTTTAGGGCGTGGACTACCAGGGTATCTAATCCTGTTTGCTCCCCACGCTTTCGCGTCTCAGCGTCAATAATGTTCCAGTAGATCGCCTTCGCAATCGGTATTCCTTCTGATCTCTACGGATTTTACCCCTACACCAGAAATTCCATCTACCTCTCCCATATTCTAGGTAAGCAGTTTTCAAAGCAGTTCAA
+
GGGGGGGGGGGGGGGGGGGGGGGGGGGGGGGGGGGGGGGGGGGGGGGGGFGGGGGFGGGGGGGGGGGGGGGGGGGGGGGGGGGGGGGGGGGGGGGGGGGGGGGGGGGGGGGGGGGGGFGGGGGGGGGGGGGGGGGGGGGDGGGGGGGGGFGFEGGGDGFGGGGFGGGGGGGFFFEGGGGFGGGDFFGGGGGF=CFFFFF7DGGFFA=DD;DFGC?FFGFD@?@DFFD?;@<EEFFFEEEE<E@DF<11<0<2AFFABBA9><4510:9<AFFFFFFFFA<<
@M06628:26:000000000-CRM2J:1:1101:12510:7993 2:N:0:137
TAATCTTGCGACCGTACTCCCCAGGCGGTACACTTAATGTGTTAACTGCATTACTGCAAGGTCTAGCCTCACAACAACTAGTGTACATCGTTTAGGGCGTGGACTACCAGGGTATCTAATCCTGTTTGCTCCCCACGCTTTCGCGTCTCAGCGTCAATAATGTTCCAGTAGATCGCCTTCGCAATCGGTATTCCTTCTGATCTCTACGGATTTTACCCCTACACCAGAAATTCCATCTACCTCTCCCATATTCTAGGTAAGCAGTTTTCAAAGCAGTTCAA
+
GGGGGGGGGGGGEGGGGGGGGGGGGGGGGGGFGGGGGGGGGGGGGGGGGFGGGGGCGGGGGGGGGGGGGGEGGGGGGGGGGGGGGGGGGGFGGGGFFFGGGGGGGGGGGGGGGFG8EDGGGDGGGGGGGGGFGGGGDGGCFGGGGGDGGGGGEGGGDGECFDFCFFGFGGGFGGGGGGGFFGG5@AGDDGGFFEACFEF@CFGF>:8623:)C9?CFG?3<?EFF?=<@;ECEFCC9C3>3=E><BB?B7AAA<BA7AAF2<<FFFABFF?FBFEC:>94)
@M06628:26:000000000-CRM2J:1:1101:18556:8047 2:N:0:137
CAATCTTGCGACCGTACTCCCCAGGCGGTCTACTTAGTGCGTTAGCTGCGCCACTAAGATCTCAAGGATCCCAACGGCTAGTAGACATCGTTTACGGCGTGGACTACCAGGGTATCTAATCCTGTTTGCTCCCCACGCTTTCGCACCTCAGCGTCAGTGTCAGCCCAGACAGTCGCCTTCGCCACTGGTGTTCCTTCTAATATCTACGCATTTCACCGCTACACTAGAAATTCCACTATCCTCTGCTGCACTCTAGTCACACAGTTTTGAAAGCAGTTCC
+
GGGGGGGGGGGGGGGGGGGGGGGGGGGGGGGGGGGGFGFGGGGGGGGGGGGGGGGGGGFGGGGGGGGGGGGGGGGGGGGGGGGGGGGGGGGGGGGGGGGGGGGGGGGGGGGGGGGGGGGGGGGGGGGGGGGGGGGGGGGGGGGGGGGGGGGGGGGGGGGGGGGGGGGGGGGFGGGGGGGFFGGEFFGGGFGEFFFFFEFFGGGFFFEFB?@:CEEGFC>FFF?FF:?ABFFFFFFFFFFFFFFFFFF0<>BFFFFFBFFFBFF>FGAB?F?FAFGFFBBF
@M06628:26:000000000-CRM2J:1:1101:15782:8067 2:N:0:137
TAACCTTGCGGCCGTACTCCCCAGGCGGTCTACTTATCGCGTTAGCTTCGCTACCCACGGATTAAATCCACAACCAGCTAGTAGACAGCGTTTACGGTGTGGACTACCAGGGTATCTAATCCTGTTCGCTACCCACACTTTCGCACATGAGCGTCAGTTACTGACCAGGGAGTCGCCTTCGCCACTGATGTTCCTCCAGATATCTACGCATTTCACCGCTACACCTTGAATTCCACTCCCCCCTCCAAAACTCTCGCCTCCCAGCTCTACATGCAAGTCC
+
FAGGGFA9FGGDGDGCFD9F8@E:@@FCFG7EDFD<EFFEDEGG>FCEECCEEG,C=CB@F@:<EEEFF9F<FFFD<?E,?E9,<FFFGGGDGCFGDDD+::E@FGGFF,>:<=,3@DA8@;,5?@,@8B>8@CFG7CFGC,@6>F9@:5,@88?EGGGGGG,>6DE>CEFF>D5?=596*?C)2=2;;:@:+577A36*;EGFFFE?BF0>>E576*732(28F:).3,)<9))4<8:0:(39:(.().3).6)-(((-43:))08<>)214)++)))-
@M06628:26:000000000-CRM2J:1:1101:9708:8171 2:N:0:137
TAACCTTGCGGCCGTACTCCCCAGGCGGTCTACTTATCGCGTTAGCTTCGCCACTAAGTCATTACAACCCAACGGCTAGTAGACATCGTTTACGGCGTGGACTACCAGGGTATCTAATCCTGTTTGCTCCCCACGCTTTCGCACCTCAGTGTCAGTATCAATCCAGAGTGTCGCCTTCGCCACTGATGTTCCTTCCTATATCTACGCATTTCACCGCTACACAGGAAATTCCACACTCCCCCATCGTACTCTAGCCTGCAAGTATCGGGTGCAATTCCAAG
+
GFGFFGGGGGGDEEGGGGGGGGFBFGEFGGGGGGGCCFGDFGGGGGGFGB@CGGGGGEEFF<FGGGGCGGGGD?F@FCE9@<,C?FAFGGGCGE:FCFGGGGEFGDGFGC,FCDDFGFFABAFFG,=,@FFGCBEGEGF<:EEEG7C8B<EFAFGGF,>E:DCFG9CD9;CADGE=CE5?CDDFFACC;<7AACFFF<8:7CEEF>07;<?6:?ADE5(()4<B>?B0))4:))(((4:(((-.8::7((--66-4<:1().:*621((47)2/C?)-6))
@M06628:26:000000000-CRM2J:1:1101:14563:8347 2:N:0:137
TAATCTTGCGACCGTACTCCCCAGGCGGTCTACTTATCGCGTTAGCTGCGCCACTAAAGGATCAAGTCCTCCAACGGCTAGTAGACATCGTTTACGGCGTGGACTACCAGGGTATCTAATCCTGTTTGCTCCCCACGCTTTCGCACCTCAGTGTCAGTATCGAGCCAGTCAGTCGCCTTCGCCACTGGTTTTCCTTCCCATCTCTACGCATTTCACCGCTACACAGGAAATTCCACTAACCTCTCGCGTACTCTATTGAGTCAGTTTTGAATGCAGTTCCA
+
FGGGGGGGGGGGGGGGGGGGGGGGGGGGGGGGGGGGGGGGGGGGGGGGGGGGGGGGGGGGGGGGFGGGGGGGGGGGDGGGGGGGGGGGGGGGGGGGGGGGGGGGGGGGGGGGGFGEEFGGGGGGGGGGGGGGGGGGGGGGGGGGGGGGGCGGGDGGGFGGCECFGGCDF,ACGFGGG5*;5CGBEFGCG+*:F=+<FDF>@CCEF6>?B??37CCGF39>BFF?F?FF<?FAF<9<<7>4:2321(-(-47:942-66)5<AA47:-6069FAB0+-4<A4
@M06628:26:000000000-CRM2J:1:1101:14466:8414 2:N:0:137
TAACCTTGCGGCCGTACTCCCCAGGCGGTCAACTTAGTGCGTTAGCTGCGCCACTCACGTCTCAAGGACACAAACGGCTAGTTGACATCGTTTACGGCGTGGACTACCAGGGTATCTAATCCTGTTCGCTCCCCACGCTTTCGTTCCTCAGCGTCAGTATCTGTCCAGGTGGCCGCCTTCGCCACTGATGTTCCTTCCAATCTCTACGCATTTCACCGCTACACTGGAAATGCCACAACCCCCTACAGTCCTCTAGTTTGCCAGTTCAAAATGCAGTTCCA
+
GGGGGGGGGGGGGGGGGGGGGGGGGGGGFGGGGGGGGGGGGGGGGGGGGGGGGGGGGGGGGGGGCGGGGGGGGGGGCGGGFGGGGGGGGGGDGFGGGGFGGCCGGGGGGGGGGGGGG,EGGA>CEGFGDGGGGCE7>EE6CGGGGGF@FD:FEEGGGG7DFGF<DCF>F8<FGG=EGE4A5CD3)A*CFGGFFFACF16FFG+;F+16:??B>24D4*1,(4??*)(43)4)).)4(((3(((-0(()).)-6:)).64-62-))*-.5)39)*3?9)).-
@M06628:26:000000000-CRM2J:1:1101:14451:8432 2:N:0:137
TAACCTTGCGGCCGTACTCCCCAGGCGGTCAACTTAGTGCGTTAGCTGCGCCACTCACGTCTCAAGGACACAAACGGCTAGTTGACATCGTTTACGGCGTGGACTACCAGGGTATCTAATCCTGTTCGCTCCCCACGCTTTCGTTCCTCAGCGTCAGTATCTGTCCAGGTGGCCGCCTTCGCCACTGATGTTCCTTCCAATCTCTACGCATTTCACCGCTACACCGGAAATTCCACCACCCTCTACAGTACCCTAGTTTGCCAGTTCAAAATTCATTTCCA
+
GGGGGGGGGG7FGGGGGGGGGGGGGGGGFEGGGGGGGFFGGGGEGGGFGGCGGGEFGGGFFFGGGGGGGFGGFFGEGD@BFGGGFFEGGEFGGGGGD:=CFGGGGFFGFGGGGA8EFDGGFGFGFFGGGGDGGGGGDCCEGGEGGGG;B<DGGCCGGGGF7CGGGG9>FC?>FGEEGDGFC<DBEFGF7+3AACFEFFFGGF7)8:C090?DGA4DF37242),)--((()62<>FF(26?(-,82),6)4)),4,:AAA936?7:4)6)+*(*0+.)6:4
@M06628:26:000000000-CRM2J:1:1101:20188:8575 2:N:0:137
TAACCTTGCGGCCGTACTCCCCAGGCGGTCTACTTATCGCGTTAGCTTCGCTACTCACGACTTAAAGTCACAAACAGCTAGTAGACAGCGTTTACGGTGTGGACTACCAGGGTATCTAATCCTGTTCGCTACCCACACTTTCGCACATGAGCGTCAGTCTTTGGCCAGGGAGTCGCCTTCGCCACTGATGTTCCTCCAGATATCTACGCATTTCACCGCTACACCTGGAATTCCACTCCCCTCTCCAAGACTCTAGTCTGCCAGTTCTAAATGACCGTCC
+
GGGGGGGGGGGGGGGGGGGGGGGGGGGGGGGGGGGGGGGGGGGGGGGGGGGGGGGGGGGGGGGGGGGFGGGGGGGGGGGGGGGGGGGGGGGGGGGGGGGGGGGGGGGGGGGGGGGGGGGGGGGGGGGGGGGGGGGGGGGGGGGGGGGGGGGGGGGGGGGGFGGGGGGGGEGFGGGGGGGFGGGFFFGFGGGFA?FFFFFDGFC;FFFDFFFFGFFGFDFF>FFFF?7?B02:F<AFFF7??1?7:1)431:AFF946ABFFFFF?FAFF)<FAFGC68?F
@M06628:26:000000000-CRM2J:1:1101:21994:8781 2:N:0:137
TAACCTTGCGGCCGTACTCCCCAGGCGGTCAACTTAGTGCGTTAGCTGCGCCACCCACGACTCAAGGTCACAGACGGCTAGTTGACATCGTTTACGGCGTGGACTACCAGGGTATCTAATCCTGTTTGCTCCCCACGCTTTCGTGCCTCAGTGTCAGTATTTGTCCAGGTAGCCGCCTTCGCCACTGATGTTCCTTCCAATCTCTACGCATTTCACCGCTACACTGGAAATTCCACTACTCTCTACAATACTCTACTTTGCCATTTCAAAATGCATTTCC
+
GGGGGGCGGGDGGGGGGGGGGGGGGGGGGGGGGGGGFGGGGGGGGGGGGGGCEGGGGGDFGGGGGGGGGGGGGGGG@FGDGFGGGGGGGGGGGGGGGGGGGDGFFGGGGGGGGFGGGFBFGGGGGGGGGGGGGEGGGGG>FGGGDFGGGCGAFGGGGGGGGGFEF<FDFGF9FFDECEGFFGGDEFFCFFGFFCFFF@F7CFFEFFF@0/;BDEFGFG27;BFFF?32:<A29-.)6(5),).46)-,-44254A))-6-62-*/:<4<>CB)*226<<2
@M06628:26:000000000-CRM2J:1:1101:19214:8957 2:N:0:137
TAACCTTGCGGCCGTACTCCCCAGGCGGTCAACTTAGTGCGTTAGCTGCGCCACTCACGTCTCAAGGACACAAACGGCTAGTTGACATCGTTTACGGCGTGGACTACCAGGGTATCTAATCCTGTTCGCTCCCCACGCTTTCGTTCCTCAGCGTCAGTATCTGTCCAGGTGGCCGCCTTCGCCACTGATGTTCCTTCCAATCTCTACGCATTTCACCGCTACACTGGAAATTCCACCACCCTCTACAGTACTCTAGTCTACCAGTTCAAAATGCATTTCCA
+
GGGGGGGGGGGGGGGGGGGGGGGGGGGGGGGGGGGGFGGGGGGGGGGGGGGGGGGGGGGGGGGGGGGGGGGGGGGGGGGGGGGGGGGGGGGGGGGGGGGFGGGGGGGGGGGGGGFGGGGGGGGGGGGGGGGGGGGGGGGGFGGGGGGGGGGGGGGGGFGGFGFGGGGGDGGFGDEGGGGFGGG>BFGGGCGFFFFFFFFGFD+?AFEDFFFFGFFGFG>BBFFFFF7?FAB6ADFFFFFBB,4:3A2::AFAAAA)64AAFFF)9>ABA<CFB49+64594
@M06628:26:000000000-CRM2J:1:1101:12924:8969 2:N:0:137
CATTCTTGCGGACGTACTCCCCAGGTGGGTTACTTATCACTTTCGCTTAGCCACTCAGACCGAAATCCGAACAGCTAGTAACCATCGTTTACGGCGCGGACTACCAGGGTATCTAATCCTGTTCGCTACCCACGCTTTCGTCCCTTAGCGTCAATTAATTGTTAGTGATCTGCCTTCGCAATCGGTATTCTGTGTAATATCTATGCATTTCACCGCTACACTACACATTCTAACCACTTCACAATAATTCAAGACCTACAGTATCAATGGCAATTTTACGG
+
GGGGGGGGGGGGGGGGGGGGGGGGGGGGGGGGGGGGGGGGGGGGGGGGDGGGGGGGGGGGGGGGDGGGGGGGGGGGFGGGGGFGGGGGGGGGGGGGGGGGGGGGGGGFGGGGGGGGGGGGGGGGGGGGGGGGGGGGGGGGGGGGGGGGGGGGGEGGG9EEFGGGGGGGGGGFGGGGGGGFGDGFFFGGGGGFFFFCFFFGGGGFFFCFEFFFFFFGFD>BBFBBF??FBBBB<<?F?:A?BFFBFFAFFFFF4>?7>3?B?<BFFG2:A:C)3:EGBFFF0
@M06628:26:000000000-CRM2J:1:1101:4981:9003 2:N:0:137
TAACCTTGCGGCCGTACTCCCCAGGCGGTCTACTTATCGCGTTAGCTGCGCTACTCACGGATTAAATCCACAAACAGCTAGTAGACAGCGTTTACGGTGTGGACTACCAGGGTATCTAATCCTGTTCGCTACCCACACTTTCGCACATGAGCGTCAGTCTTTGGCCAGGGAGTCGCCTTCGCCACTGATGTTCCTTCTGATATCTACGCATTTCACCGCTACACCAGAAATTCCACTCCACCCTCCAAGACTCTAGTCTGCCAGTTCTAAATGCTATTCC
+
FGGGGGGGGGFEFGGGGGGGGGGGGGGGGGGGGGGGGGGGGGEEGGGGGGGGGGGGGGGGGGGGFFG9FGGGGGGGCFFGFFFGCGGGCEGGEFGGGGGGGDFEGFFGGGCFGGGGFFGGGGGGGGGGDGGG?F9EECFGCFGEGGGGFA@FEECGGFGGGGGCFGGGGD*9DFEGEE46*:C>EFGFFGGFACACFFF+;AFFFFE;@D<=CE?DFD@;BF774:<?(44:64<923:)3(-8:?7:<7,-465.46<<4>::?CAF4>FF>F7C:<:<
@M06628:26:000000000-CRM2J:1:1101:25140:9031 2:N:0:137
TAACCTTGCGGCCGTACTCCCCAGGCGGTCTACTTATCGCGTTAGCTTCGCCACTAAAAGATCAAGTCTTCCAACGGCTAGTAGACATCGTTTACGGCGTGGACTACCAGGGTATCTAATCCTGTTTGCTCCCCACGCTTTCGCACCTCAGTGTCAATATCAGTCCAGGTAGTCGCCTTCGCCACTGGTGTTCCTTCCTATATCTACGCCTTTCACCGCTACACAGGAAATTCCACTACCCTCTACTGTATTCTAGACTAGCAGTATCAGATGCAGTTCCA
+
GGGGGGGGGGGGGGGGGGGGGGGGGGGGGGGGGGGGGGGGGGGGGGGGGGGGGGGGGGGGGGGGGGGGGFGGGGGGGGGGGGGGGGGGGGGGGGGGGGGGGGGGGGGGGGGGFGGGGGGGGGGGGGGGGGGGGEGGGGGGGGGGGGGGGFDFFFFGGGGGDECGGFFCGG?689?EGGGF5<55AFGGG?FEFFFFFFF>70+1@=>(:(3>CCE>A*(399BBFB6???>FF>AF93>:?>?<A<A26)4A445>)9<DBFB*9C))))0*4*0+66<A2
@M06628:26:000000000-CRM2J:1:1101:3772:9055 2:N:0:137
TAATCTTGCGACCGTACTCCCCAGGCGGAATGCTTAATCCGTTAGGTGTGACACCAACAAGCATGCTTGCTGACGTCTGGCATTCATCGTTTACGGTGTGGACTACCAGGGTATCTAATCCTGTTTGCTCCCCACACTTTCGCACCTCAGCGTCAGTATCGAGCCAGTGAGCCGCCTTCGCCACTGGTGTTCCTCCGAATATCTACGAATTTCACCTCTACACTCGGAATTCCACTCACCTCTCTCGAACTCAAGACCAGGAGTTTACAAGGCAGTTCCAG
+
FFFGGGGGGGGGGGGGGGGGGGGGGGGGGGGGGGGGGGGGGGGGGGGGGGGGGGGGGGGGGGGGGGGGGGGGGGGGGFGGGGGGGGGGGGGGGGGGGGGDGGGGGGGGGGGGGGGGGGGGGGGGGGGGGGGGGGGDGGGGGGGDGGFGGGGEGGGGGFEGCFGGGGGGGGGFFGGGCGG?EGGEF6F?67CFFEFFD@DDGGGCF@1;037FGFFGFGEEFC@<F@@96?BDFFA41(,4>B?F>>?7?:?A)5<77?F?66(7@><):>C>?F5CA25<9
@M06628:26:000000000-CRM2J:1:1101:8881:9396 2:N:0:137
TAACCTTGCGGCCGTACTCCCCAGGCGGTCTACTTATCGCGTTAGCTTCGCTACTCACGGCTTAAAGCCACAAACAGCTAGTAGACAGCGTTTACGGTGTGGACTACCAGGGTATCTAATCCTGTTCGCTACCCACACTTTCGCACATGAGCGTCAGTCTTTGGCCAGGGAGTCGCCTTCGCCACTGATGTTCCTCCAGATATCTACGCATTTCACCGCTACACCTGGAATTCCACTCCCCTCTCCACGACTCTAGTCTGCCAGTTCTAAATGACCATCC
+
GGGGGGGGGGGGGGGGGGGGGGGGGGGGGGGGGGGGGGGGGGGGGGGGGGGGGGGGGGGGGGGGGGGGGGGGGGGGGGGGGGGGGGGGGGGGGGGGGGGGGGGGGGGGGGGGGGGFGGGGGGGGGGGGGGGGGGGGGGGGGGGGGGGGGGGGGGGGGGGGGGGGGGGGGGGFGGGGGGGFGGGEFFGGGGGFFFFFFFFGGFFEFFFFFF<DFFFGFDFFFFFFF?B?7824A<<DFFBFFFBFF0<(49B?FF>)6>BB<<>FF>ABFDC?<4CC>242
@M06628:26:000000000-CRM2J:1:1101:16746:9570 2:N:0:137
TAACCTTGCGGCCGTACTCCCCAGGCGGTCTATTTATCGCGTTAGCTTCGCTACTCACGGATTAAATCCACAAACAGCTAATAGACAGCGTTTACGGTGTGGACTACCAGGGTATCTAATCCTGTTCGCTACCCACACTTTCGCCCATGAGTGTCAGTCTTTGGCCAGAGACTCGCCTTCGCCACTGATGTTCCTCCATATCTCTACGCATTTCACCGCTACCCCTGGAATTCCCCTCACCTCCTCAAGCCCCTCTTCAACCAGTTCCAAAAGCCCTTCCA
+
DFGGFGFGGGGDGGGGGGGGGGGGGGEGE:F@EFGGGFGGGGGDEFFGGGGFDGGGFFGGDGCEFG,FF@FGGGGGGGGGGG<EF<9A8BFGCDGGGGGEGGCF9FFGCF=7D83=@=>,@3,?FDDEE>>EGFCGEEEGGGE6+@DFGFGAFAA9AD9C:EA6EDCF>D9*3;*8*1;F*:C8BA4CC,4+19B8;;+1:+17+;;(66;>+5);0/6699(6>B?0<4>0)6)(2((42.18(342.)-((((().666,(0/*69<4+84)2:.(4(-
@M06628:26:000000000-CRM2J:1:1101:24172:9732 2:N:0:137
TAACCTTGCGGCCGTACTCCCCAGGCGGTCTACTTAGTGCGTTAGCTGCGCCACTAAGACATCAAGTGTCCCAACGGCTAGTAGACATCGTTTACGGCGTGGACTACCAGGGTATCTAATCCTGTTTGCTCCCCACGCTTTCGCACCTCAGTGTCAGTATCAGACCAGGTAGTCGCCTTCGCCACTGGGGTTCCTTCCTATATCTACGCATTTCACCGCTACACAGGAAATTCCACTACCCTCTTCTGTACTCTAGTTATCCAGTATCAGGTTCAGTTC
+
GGGGGGGGGGGGGGGGGGGGGGGGGGGGGGGGGGGGGGGGGGGGGGGGGGGGGGGGGGGGGGGGGGGGGGGGGGGGGGGGGGGGFGGGGGGGGGGGGGGGGGGGGGGGFGGGDGGGGGGGGG9FGGFGGGGGGGGGGGGGGGGGGGG6FGGFGGGGGGGGFFGGGGGGGDFAGGGGGGGFGGGFFFGD**:5A@FFFFFCFG7);CCD9;@>C<EGFDF6>F?<@B:?FFFAF2<AF70:?<?BFFFB><<9<AF)6<44A<2=6CAF><69)/+<6::
@M06628:26:000000000-CRM2J:1:1101:7459:9891 2:N:0:137
TAACCTTGCGGCCGTACTCCCCAGGCGGTCAACTTAGTGCGTTAGCTGCGCCACCCACGACTCAAGGTCACAGACGGCTAGTTGACATCGTTTACGGCGTGGACTACCAGGGTATCTAATCCTGTTTGCTCCCCACGCTTTCGTGCCTCAGTGTCAGTATTTGTCCAGGTAGCCGCCTTCGCCACTGATGTTCCTTCCAATCTCTACGCATTTCACCGCTACACTGGAAATTCCACTACCCTCTACAATACTCTAGTTTGCCAGTTCAAAATGCAGTTCC
+
GGGGGGGGGGGGGGGGGGGGGGGGGGGGGGGGGGGGFGGGGGGGGGGGGGGGGGGGGGGGGGGGGGGGGGGGGGGGGGGGGGGGGGGGGGGGGGGGGGGGGGGGGGGGGGGGGGGFGGFGGGGGGGGGGGGGGGGGGGGGGGGGCGGGGGFGGGGGGGGGGGGGGGGGGGGFGGGGGGGFGGGFEFFFGGGFFCFFFDFDFG97@F<<@DFDFEFFF<>B>>2:F<(4?FF2<2<<<738:3::>B>7ABFFFFD<DBF4:<A??F<)65C=2@G?>5AF
@M06628:26:000000000-CRM2J:1:1101:13523:9943 2:N:0:137
TAACCTTGCGGCCGTACTCCCCAGGCGGTCTACTTATCGCGTTAGCTTCGCCACTAAGTCATTACAACCCAACGGCTAGTAGACATCGTTTACGGCGTGGACTACCAGGGTATCTAATCCTGTTTGCTCCCCACGCTTTCGCACCTCAGTGTCAGTATCAATCCAGAGTGTCGCCTTCGCCGCTGATGTTCCTTCCTATATCTACGCATTTCACCGCTACACAGGAAATTCCACACTCCTCTATCGTACTCTAGCCTGCCAGTATCGGGTGCAATTCCAAA
+
GGGGGGGGGGGGGGGGGGGGGGGGGGGGGGGGGGGGGGGGGGGGGGGGGGGGGGGGGGGGGGGGGGGGGGGGGGGGGGGGGGGGGGGGGGGGGGGGGGGGGGGGGGGGGGGGGGGGGGGGGGGGGGGGGGGGFGGGGGGGGGGGGFGGGGGGGGGGGGGGGFFGGGGGGGGFGGGGGGGFGGGFFFGGGGGFFEFFFCA::FGFFFFFFFFFCEE7@DFFFFFFFBFFFFFF>B??:??226).6:<2:<9AD4<?FFF?FDF?=F:0><5>BFG+4<<29
@M06628:26:000000000-CRM2J:1:1101:20032:10046 2:N:0:137
TAACCTTGCGGCCGTACTCCCCAGGCGGTCTACTTATCGCGTTAGCTTCGCTACTCACGGATTAAATCCACAAACAGCTAGTAGACAGCGTTTACGGTGTGGACTACCAGGGTATCTAATCCTGTTCGCTACCCACACTTTCGCACATGAGCGTCAGTTACTGACCAGGGAGTCGCCTTCGCCACTGATGTTCCTCCAGATATCTACGCATTTCACCGCTACACCTGGAATTCCACTCCCCTCTCCAAAACTCTAGCCTGCCAGTTCTAAATGCAATTCC
+
GGGGGGGGGGGGGGGGGGGGGGGGGGGGGGGGGGGGGGGGGGGGGGGGGGGGGGGGGGGGGGGGGGGGGGGGGGGGGGGGGGGGGGGGGGGGGGGGGGGGGGGGGGGGGGGGGGGGGGGGGGGGGGGGGGGGGGGGGGGGGGGGGGGGGGGGGGGGGGGGGGGGGGCFGGFEGGGGGGGFGGGEEFGGGGGFFFFFFFFFGFC<FFE0;D@:FFFGFC9>>>??F:BFFFFFFFA4)3<BB1374?BBAFF??>A.4?FFFF09F*).6:+96BCC93<A
@M06628:26:000000000-CRM2J:1:1101:17791:10140 2:N:0:137
TAACCTTGCGGCCGTACTCCCCAGGCGGTCTACTTATCGCGTTAGCTTCGCTACTCACGGATTAAATCCACAAACAGCTAGTAGACAGCGTTTACGGTGTGGACTACCAGGGTATCTAATCCTGTTCGCTACCCACACTTTCGCACATGAGCGTCAGTTACTGACCAGGGAGTCGCCTTCGCCACTGATGTTCCTCCAGATATCTACGCATTTCACCGCTACACCTGGAATTCCACTCCCCTCTCCAAAACTCTAGCCTGCCAGTTCTAAATGCAATTCCA
+
GGGGGGGGGGGGGGGGGGGGGGGGGGGGGGGGGGGGGGGGGGGGGGGGGGGGGGGGGGGGGGGGGGGGGGGGGGGGGGGGGGGGGGGGGGGGGGGGGGGGGGGGGGGGGGGGGGGGGGGGGGGGGGGGGGGGGGGGGGGGFFGGGGGGCFGGGGGGGGGGGGGGGFGGGGGFGGGGGGGF5DDBAADFC+CAAEF<FFF741A.;1909??EF37CFGFFFF7?FF?BFBFFFBADFFFFFFF?BFDB>????2A<AFFF?224?CAAB2+*-9C<92>A)
@M06628:26:000000000-CRM2J:1:1101:21928:10148 2:N:0:137
TAACCTTGCGGCCGTACTCCCCAGGCGGTCTACTTATCGCGTTAGCTTCGCTACTCACGGATTAAATCCACAAACAGCTAGTAGACAGCGTTTACGGTGTGGACTACCAGGGTATCTAATCCTGTTCGCTACCCACACTTTCGCACATGAGCGTCAGTTACTGACCAGGGAGTCGCCTTCGCCACTGATGTTCCTCCAGATATCTACGCATTTCACCGCTACACCTGGAATTCCACTCCCCTCTCCAAAACTCTAGCCTCCCAGTTCTAAATGCAATTCCA
+
GGGGGGGGGGDGGGGGGGGGGGGGGGGGGGGGGGGGGGGGGGGGGGGGGBEGGGGGGGGGGGGGGGGGGGGGGGGGGGGGGGGGGGGGGGGGGGGGDGGGGGGGGGGD@FGGGGGGGFFGGGGFGGFGGGGGGGDGCGGGGGGGGGGGCA>EEEGGCCFFFGFF@E,9ECC4DGGGGGDFGC*/8A8FF+@AFFFFAFAC=?C3AF;7(/;DF?CGF56;>6<078???(8359<B9::??2:,3()4<27).-4)6()(4:(<:0-4>6FF)9<+62<B)
@M06628:26:000000000-CRM2J:1:1101:24510:10155 2:N:0:137
TAACCTTGCGGCCGTACTCCCCAGGCGGTCAACTTAGTGCGTTAGCTGCGCCACTCACGTCTCAAGGACACAAACGGCTAGTTGACACCGTTTACGGCGTGGACTACCAGGGTATCTAATCCTGTTCGCTCCCCACGCTTTCGTTCCTCAGCGTCAGTATCTGTCCAGGTGGCCGCCTTCGCCACTGATGTTCCTTCCAATCTCTACGCATTTCACCGCTACACTGGAAATTCCACCACCCTCTACAGTACTCTAGTTTGCCAGTTCAAAATGCAGTTCCA
+
GGGGGGGGGGGGGGGGGGGGGGGGGGGGGGCGGGGGC<EFGGGGDGGGGGGGGGGGGGGGGGGGGGGCGGGGFGGGEGGGGGGGGGG8FGGGGGGGGGDGGGGGGGGGGGGG>FF,@CBFFGGGFDFGGGGCFGGC:CECEFGGFCFACFGGGGGCEFFCGGGFGFFGFGGFGC5ECEGFFGGFFFGGGGGF=EF3A@FDCF@?FFE<><:@GFAFFD9>197162:B?A9AA24<8?B??(2?AFA5<ABFFAA4<45)4496)>4-<2?*26A+6)4:5
@M06628:26:000000000-CRM2J:1:1101:18632:10249 2:N:0:137
TAACCTTGCGGCCGTACTCCCCAGGCGGTCTACTTATCGCGTTAGCTTCGCTACTCACGGATTAAATCCACAAACAGCTAGTAGACAGCGTTTACGGTGTGGACTACCAGGGTATCTAATCCTGTTCGCTACCCACACTTTCGCACATGAGCGTCAGTTACTGACCAGGGAGTCGCCTTCGCCACTGATGTTCCTCCAGATATCTACGCATTTCACCGCTACACCTGGAATTCCACTCCCCTCTCCAAAACTCTAGCCTGCCAGTTCTAAATGCAATTCC
+
GGGGGGGGGGGGGGGGGGGGGGGGGGGGGGGGGGGGGGGGGGGGGGGGGGGGGGGGGGGGGGGGGGGGGGGGGGGGGGGGGGGGGGGGGGGGGGGGGGGGGGGGGGGGGGGGGGGGGGGGGGGGGGGGGGGGGGGGGGGGGGGGGGGGGGFGGGEGGGGGGGGGGGGGGGGFGGGGGGGFGGGFFFGGGGGFFEFFFFFDGEGFFFE<FF@EGEEGFGFFFFFFFFFF0?DFB<AFFFFFFFFBB?F?<BFFFB>2),<??BF:?CBFFFCFAFDGFBFF
@M06628:26:000000000-CRM2J:1:1101:27006:10274 2:N:0:137
TAACCTTGCGGCCGTACTCCCCAGGCGGTCTACTTATCGCGTTAGCTTCGCCACTAAGTCATTACGACCCAACGGCTAGTAGACATCGTTTACGGCGTGGTCTACCAGGGTATCTAATCCTGTTTGCTCCCCACGCTTTCGCACCTCAGTGTCAGTATCAATCCAGAGTGTCGCCTTCGCCACTGATGTTCCTTCCTGTATCTACGCATTTCACCGCTACACAGGAAATTCCACACACCTCTATCGTACTCTAGCCTGCCAGTATCGGGTGCAACTCCAAG
+
AFDEFGGGGG@:FGGGGGGGGGGGGGGG@CFGGGGGGGFGGGGGGGGGGGGGGGGGGG<?EFEGF?@:>CD@C=:FEC=FGG<9FEF7F?DFFE+C>CCG+5AFG<F<=:,3,A;A;FB,DCCF,@99=E8+4C++83@CC8*@:,;F:235<;,2=;<E7;9,>,4/=DFA*?=C=G46C5D618CFCG717);(;);C+146A)(((,/1;)71=51>27).)4::4<).69(-(422:<2-.(4<:29<<))(6,3,87,@**((-.1.:=002)44)
@M06628:26:000000000-CRM2J:1:1101:11230:10301 2:N:0:137
CAATCTTGCGATCGTACTCCCCAGGTGGGACACTTATCACTTTCGCTTAGTCACTGAGATAAATCCCAACAACTAGTGTCCATCGTTTACGGCGTGGACTACCAGGGTATCTAATCCTGTTCGCTCCCCACGCTTTCGTCAATGAGCGTCAGTACATACGTAGTAGACTGCCTTCGCAATCGGTATTCTGTGTAATATCTATGCATTTCACCGCTACACTACACATTCTATCTACTTCCATATGACTCAAGTCAACCAGTATCAAAGGCAGTTCCATAGTA
+
GGGGGGGGGGGGGGGGGGGGGGGGGGGGGGGGGGGGGGGGGGGGGGGGGGGGGGGGGGGGGGGGGGGGGGGGGGGGGGGGGGGGGGGGGGGGGGGGGGGGGGGGGGCFFGGGGGGGGGFFFGGGCFGGEGGGGGGGGGGGGGGGGGGGGGGGGGGGGGGGFGGEFFFFGFGFGGGGGGGFGGGFFFGGGGGFF?FEAEFFGGGFFFFF7CFFGFFGFGFEEFFFFFFFFFCEECEFFFFFFFF?<>EFFFFC3CEEFFBFF>BFFGD<FFE@AFGC<:BB>
@M06628:26:000000000-CRM2J:1:1101:23786:10347 2:N:0:137
TAACCTTGCGGCCGTACTCCCCAGGCGGTCTACTTATCGCGTTAGCTTCGCCACTAAAAGATCAGGTCTTCCAACGGCTAGTAGACATCGTTTACGGCGTGGACTACCAGGGTATCTAATCCTGTTTGCTCCCCACGCTTTCGCACCTCAGTGTCAATATCAGTCCAGGTAGTCGCCTTCGCCACTGGTGTTCCTTCCTATATCTACGCATTTCACCGCTACACAGGAAATTCCACTACCCTCGCCTTGAGTCTAGACTAGCAGTATCAGAAGCAGTTCCA
+
FGGGGGGGGGGGGGGGGGGGGGGGGGGGFFGFFGGGGGGGGGGGGGGGGEGGGGGGGGGGGGGGGGGGGGGGGGGGEEEEFGGGGGGGGGGGEGGGEGGGGGGGGGGG?FGGGGGDGGGGGFGGGGGGGGGGGGGGGGGGGGGGCGGGGGGGGGGGGGGGGGGGGG,AFGDFGGGGGGGFCGCAFFGG>7<BFFFEFDFFDDCCFFF6>1;EDEE>4*3;;BF?63(.4,6<A24>ABFF:>3((--(.)).)-.6<6))(329*:4-)6+*5:+:699))
@M06628:26:000000000-CRM2J:1:1101:28889:10488 2:N:0:137
CACTGTTGCCACCGTACTCCCCAGTCGCTAACTTTATACTTTCGCTTTTGCACTCATATTCAAGTAGACCAGCACCGAGGTAGCATCGTTTAAGGCGTGGGCTACCCGGGGATCTAATTCCTGTTTCTACCCACGCCTTCGTCCCTCAGCGGCAATAATATATTAAGAAGCTGGCTTCGCAATTGGGTGTCTCTCTAATTACTTTGCATTTCACCCCCAAACTACATACTTCGCCTACCTCCAATATAATCCTAACCTACAGTTTCAAAAGCAGGTTCAT
+
CG9F,CFGG9F,CFGGGGGGGG,CC,B68C+,,C,C<CF<6F,,,6C,,C9,,,BF9,6<,,C@5,6,C,,C,6,4++@+,:6,5B6,,CF,5,:444+@++,,,B,4@F7=@A,4C;,7E,,C5,,,,@BF,++++6@23,+++,6,,63+++4,,3E,3,,,7,,+,,,***@,@?7>5*7*/;***=04+9*7BC6++1,*++*9/9?@7);*.).((/)))).C)7)9/(4;1(,.)4((63):)-)))).(,62((..*9*)4:)2)()*:).)6
@M06628:26:000000000-CRM2J:1:1101:16274:10494 2:N:0:137
TAACCTTGCGGCCGTACTCCCCAGGCGGTCTACTTATCGCGTTAGCTGCGCTACTCACGGATTAAATCCACAAACAGCTAGTAGACAGCGTTTACGGTGTGGACTACCAGGGTATCTAATCCTGTTCGCTACCCACACTTTCGCACATGAGCGTCAGTCTTTGGCCAGGGAGTCGCCTTCGCCACTGATGTTCCTTCTGATATCTACGCATTTCACCGCTACACCAGAAATTCCACTCCCCTCTCCAAGACTCTAGTCTGCCAGTTCTAAATGCTATTCCA
+
GGGGGGGGGGGGGGGGGGGGGGGGGGGGGGGGGGGGGGGGGGGGGGGGGGGGGGGGGGGGGGGGGGGGGGGGGGGGGGGGGGGGGGGGGGGGGGGGGGGGGGGGGGGGGGGGGGGFGGGGGGGGGGFGGGGGDFGGGGGGGGGGGGGGGGFGGGGGGFGGGGGGGGGGGGGFGGGEGGGFFGGFFFGGGGGFFEFCFFFGGF?EFFEFBF@EFECFBCBFFB?F??B:<?FA>AFFF?FFF?BBFF<:2:<.,6A6AA><>?F?FFFBFFGFFF?CA<-:)
@M06628:26:000000000-CRM2J:1:1101:18254:10574 2:N:0:137
TAACCTTGCGGCCGTACTCCCCAGGCGGTCTACTTATCGCGTTAGCTTCGCCACTAAGTCATTACAACCCAACGGCTAGTAGACATCGTTTACGGCGTGGACTACCAGGGTATCTAATCCTGTTTGCTCCCCACGCTTTCGCACCTCAGTGTCAGTATCAATCCAGAGTGTCGCCATCGCCACTGATGTTCCTTCCTATATCTACGCATTTCACCGCTACACAGGAAATTCCACACTCCTCTATCGTACTCTAGCCTGCCAGTATCGGGTGCAATTCCCAA
+
GGGGGGGGGGGGGGGGGGGGGGGGGGGGGGGGGGGGGGGGGGGGGGGGGGGGGGGGGGGGGGGGGGGGGGGGGGGGGGGGGGGGGGGGGGGGGGGGGGGGGGGGGGGGDC>CFGGGGGGGGGGGG@AFGGGGGGGGGGGGGGGGGFGGGGGGGGFFGGGFCFGFCFGGGGGFGGGGGGGEGGGFFFGGGG7FFEFFFFFC>F<6F8>FFFEFDCE3>DFF?B26@B?FFFFF<9(87<?FBAFAB:?2<BF<>44<A:BFFFFFFF10>?:@D4A9:2)44
@M06628:26:000000000-CRM2J:1:1101:17174:10620 2:N:0:137
TGACCTTGCGGCCGTACTCCCCAGGCGGTCAACTTAGTGCGTTAGCTGCGCCACCCACGACTCAAGGTCACAGACGGCTAGTTGACATCGTTTACGGCGTGGACTACCAGGGTATCTAATCCTGTTTGCTCCCCACGCTTTCGTGCCTCAGTGTCAGTATTTGTCCAGGTAGCCGCCTTCGCCACTGATGTTCCTTCCAATCTCTACGCATTTCACCGCTACACTGGAAATTCCACTACCCTCTACAATACTCTAGTTTGCCAGTTCAAAATGCAGTTCCA
+
GGGGGGGGGGGGGGGGGGGGGGGGGGGGGGGGGGGGGGGGGGGGGGGGGGGGGGGGGGGGGGGGGGGGGGGGGGGGGGGGGGGGGGGGGGGGGGGGGGGGGGGGGGGGGGGGGGFGGGGGGGGGGGGGGGGGGGGGGGGGGGGGGGGGGGGGGGGGGGGGGGGGGDGGGGGFGGGGGGGFFGGDFFGGGGGFFFFFFFFGGGFEFFFFFFFFGEFGFGB9B;??FF?BFFFFBA>ABF:??B<BB<92<A?ABAFAFFA4AFF66DBBABDFDFGGB2<<4
@M06628:26:000000000-CRM2J:1:1101:25735:10698 2:N:0:137
TAACCTTGCGGCCGTACTCCCCAGGCGGTCTACTTATCGCGTTAGCTTCGCCACTAAGTCATTACAACCCAACGGCTAGTAGACATCGTTTACGGCGTGGACTACCAGGGTATCTAATCCTGTTTGCTCCCCACGCTTTCGCACCTCAGTGTCAGTATCAATCCAGAGTGTCGCCTTCGCCACTGATGTTCCTTCCTATATCTACGCATTTCACCGCTACACAGGAAATTCCACACTCCTCTATCGTACTCTAGCCTGCCAGTATCGGGTGCAATTCCAAG
+
FGGGGGGGGGGGGGGGGGGGGGGGGGGGGGGGGGGGGGGGGGGGGGGGGGGGGGGGGGGGGGGGGGGGGGGGGGGGGGGGCGGGCFGGGGGFFGGGDGGGEGGGGFDFGGGGGGGGDFGGGGGGGGGGGGGGGGDGGGGGGGDEECFFGGGGGGGGGF@CDCGFGGGGGGGF4FG8EG45EC:8;AC>CFG6+<F;:?F7:9=7CF@@FFFFDFEDDD01,(3:>4<BAFFFBAFF::751<2:)4:012<<:6<02.4?732*9DF9(8582=E?442:.
@M06628:26:000000000-CRM2J:1:1101:17121:10699 2:N:0:137
TAATCTTGCGACCGTACTCCCCAGGCGGAATGCTTAATCCGTTAGGTGTGTCACCGAACAGTATACTGCCCGACGACTGGCATTCATCGTTTACGGTGTGGACTACCAGGGTATCTAATCCTGTTTGCTCCCCACACTTTCGTACCTCAGCGTCAGTATCGAGCCAGTGAGCCGCCTTCGCCACTGGTGTTCCTCCAAATATCTACGAATTTCACCTCTACACTTGGAATTCCACTCACCTCTCTCGAACTCTAGACTGATAGTTTTGGAGGCAGTTCCAA
+
GGGGGGGGGGGGGGGGGGGGGGGGGGGGGGGGGGGGGGGGGGGGGGGGGGGGGGGGGGGGGGGGGGGGGGGGGGGGGGGGGGGGGGGGGGGGGGGGGGGGGGGGGGGGGGGFGFGGGGGGGGGGGGGGGGGGGGGGGGGGGGGGGGGFFGGGGGGGGGGGGGGGGGGGGGGF>CEGGGGFGGGFFFGFGGGFFFFFFFFGGGGFFF;@DDD8DFFGFGF<CEDEFBBBAD>FAF<B??F:4:??7>B>F??A2)5:>)8)6AAFFGB?;>E:07=CBF>A)
@M06628:26:000000000-CRM2J:1:1101:26226:10701 2:N:0:137
TAACCTTGCGGCCGTACTCCCCAGGCGGTCTACTTATCGCGTTAGCTTCGCTACTCACGGATTAAATCCACAAACAGCTAGTAGACAGCGTTTACGGTGTGGACTACCAGGGTATCTAATCCTGTTCGCTACCCACACTTTCGCACATGAGCGTCAGTTACTGACCAGGGAGTCGCCTTCGCCACTGATGTTCCTCCAGATATCTACGCATTTCACCGCTACACCTGGAATTCCACTCCCCTCTCCAAAACTCTAGCCTGCCAGTTCTAAATGCAATTCC
+
GGGGGGGGGGGGGGGGGGGGGGGGGGGGGGGGGGGGGGGGGGGGGGGGGGGGGGDGFGGGGGGGGGGGGGGGGGGGGGGGGGGGGGGGGGGGGGGGGGGGGGGGGGGGGGGGGFFGGGFGGGGGGGGGGGGGGGGGGGGGGGGGGGGGGFEGGGG5AGGGGGGGGGGGGGFBGGDGGGGFEGGA;FFGGF@AA?FFFFFCFCFEFFFFFFFFGFFGF56(3><<F?:FBFAFBAFFFBFFF76<?<97<01:2<<AF022<73/<:AFBFCB<FC9>24<
@M06628:26:000000000-CRM2J:1:1101:17118:10718 2:N:0:137
TAATCTTGCGACCGTACTCCCCAGGCGGAATGCTTAATCCGTTAGGTGTGTCACCGAACAGTATACTGCCCGACGACTGGCATTCATCGTTTACGGTGTGGACTACCAGGGTATCTAATCCTGTTTGCTCCCCACACTTTCGTACCTCAGCGTCAGTATCGAGCCAGTGAGCCGCCTTCGCCACTGGTGTTCCTCCAAATATCTACGAATTTCACCTCTACACTTGGAATTCCACTCACCTCTCTCGACGTCTAGACTGATAGTTTTGGAGGCAGTTCCAA
+
GGGGGGGGGGGGGGGGGGGGGGGGGGEFGDGGGGGGFGGGGGGGGGEFFEEGGGGGGGGGGGCFGGG<EGFGGGGGGGGGGC<EFGCGGGFGGGECBFCGGGGGGGGGGGGGGGAEA=FFCGGGGGGGGGCFGGGGGG>FGEFGGEGEEFGGGCEGGGGFC8EEGECF?FFFCGGEEGGFGDDEFFCCFGG6AEFFFF87@CF?FC@@6?<FDCFGFG3);EFFA<5?9<FFBAFB?<:<>B?B?>?F((,-46A<)644><9@FGA:B0CBB:*A5<AF9
@M06628:26:000000000-CRM2J:1:1101:20350:10736 2:N:0:137
TAACCTTGCGGCCGTACTCCCCAGGCGGTCTACTTATCGCGTTAGCTTCGCTACTCACGGATTAAATCCACAAACAGCTAGTAGACAGCGTTTACGGTGTGGACCACCAGGGTATCTAATCCTGTTCGCTACCCACACTTTCGCACATGAGCGTCAGTTACTGACCAGGGAGTCGCCTTCGCCACTGATGTTCCTCCAGATATCTACGCATTTCACCGCTACACCTGGAATTCCACTCCCCTCTCCAAAACTCTAGCCTGCCAGTTCTAAATGCAATTCC
+
GGGGGGGGGGGGGGGGGGGGGGGGGGGGGGGGGGGGGGGGGGGGGGGGGGGGGGGGFGGGGGGGGGGGGGGGGGGGGGGGGGGGGGGGGGGGGGGGGGGGGGGGGGGGGGGGGGGGGGGGGGGGGGGGGGGGGGCEGGGGGGGDGGGGFGCGGGGGGGGGGGEGG<8>EEFFGGGGGGGFGDCAFFGGGGGFFEFEFFF=GGGFFFFDFFFFGEEGFGFFFBFFFF??7?DBF44>AF<B:B<:?05:4::82<ABF?BFFB369CBFFF779FF?<>BF
@M06628:26:000000000-CRM2J:1:1101:15530:10788 2:N:0:137
TAACCTTGCGGCCGTACTCCCCAGGCGGTCTACTTATCGCGTTAGCTTCGCTACTCACGGATTAAATCCACAAACAGCTAGTAGACAGCGTTTACGGTGTGGACTACCAGGGTATCTAATCCTGTTCGCTACCCACACTTTCGCACATGAGCGTCAGTTACTGACCAGGGAGTCGCCTTCGCCACTGATGTTCCTCCAGATATCTACGCATTTCACCGCTACACCTGGAATTCCACTCCCCTCTCCAAAACTCTAGCCTGCCAGTTCTAAATGCAATTCCA
+
GGGGGGGGGGGGGGGGGGGGGGGGGGGGGGGGGGGGGGGGGGGGGGGGGGGGGGGGGGGGGGGGGGGGGGGGGGGGGGGGGGGGGGGGGGGGGGGGGGGGGGGGGGGGGGGGGGGGFGFGGGGGGGGGGGGGGGGGGGGGGGGGGGGGGGGGGGGGGGGGGGGGGGGGGGGFGGGGGGGFGGGEFFGGGGGFFFFFFFFFGGGEFFFFFFFEGFFGFGFBFBFBF?F<B?A)69AD>002:36?FFAFF((5<<B>>7>?BBF4?C6:<A??)97A4ABA)
@M06628:26:000000000-CRM2J:1:1101:10831:10793 2:N:0:137
TAACCTTGCGGCCGTACTCCCCAGGCGGTCTACTTATCGCGTTAGCTTCGCCACTAAGTCATTACAACCCAACGGCTAGTAGACATCGTTTACGGCGTGGACTACCAGGGTATTTAATCCTGTTTGCTCCCCACGCTTTCGCACCTCAGTGTCAGTATCAATCCAGAGTGTCGCCTTCGCCACTGATGTTCCTTCCTATATCTACGCATTTCACCGCTACACAGGAAATTCCACACTCCTCTATCGTACTCTAGCCTGCCAGTATCGGGTGCAATTCCAAA
+
GGGGGGGGGGGGGGGGGGGGGGGGGGGGEGGGGGGGGGGGGGGGGGGGGGGGGGGGGGGGGGGGGGGGGGGGGGGGEGGFFGGGGGGGGGGGGGGGGGGGGGGGGGGGGGGGGGDGGGGGGGGGGGGGGFGGFGGGFGGGGGGGGGGGFFFGGGGGGGGGGGGGGFEFGGGFGGGECFGFGGDFFFGGGGGFFFFDFFFF@FGFFFFFFFFFGFEDEGFFFFFF51?BFFFAAF??:?BFF<AFBF?FFFFFFFF?F<:07:BFFGFF(353:?F94<A>>
@M06628:26:000000000-CRM2J:1:1101:12892:10835 2:N:0:137
TAACCTTGCGGCCGTACTCCCCAGGCGGTCTACTTATCGCGTTAGCTTCGCTACTCACGGATTAAATCCACAAACAGCTAGTAGACAGCGTTTACGGTGTGGACTACCAGGGTATCTAATCCTGTTCGCTACCCACACTTTCGCACATGAGCGTCAGTTACTGACCAGGGAGTCGCCTTCGCCACTGATGTTCCTCCAGATATCTACGCATTTCACCGCTACACCTGGAATTCCACTCCCCTCTCCAAAACTCTAGCCTGCCAGTTCTAAATGCAATTCC
+
GGGGGGGGGGGGGGGGGGGGGGGGGGGGGGGGGGGGGGGGGGGGGGGGGGGGGGGGGGGGGDGGFGGGGGGGGGGGGGGGGGGGGGGGGGGGGGGGGGGGGGGGGGGGGGGGGGGGGGGGGGGGFFGGGGGGGGGGGGGGGGGGCFGGDA,EEEGGGGGGGGGGGGGGGGCACGDGGGGFFGCBFFGFGCFFFCA;FFFDC?FFFFF(7?FF7)9CFD>;>FFBFFF:02>?FA)6:<FFF16(8:9046:3<2<4AFB?0::6F766>)<654++)464
@M06628:26:000000000-CRM2J:1:1101:13379:11034 2:N:0:137
TAACCTTGCGGCCGTACTCCCCAGGCGGTCAACTTAGTGCGTTAGCTGCGCCACTCACGTCTCAAGGACACAAACGGCTAGTTGACATCGTTTACGGCGTGGACTACCAGGGTATCTAATCCTGTTCGCTCCCCACGCTTTCGTTCCTCAGCGTCAGTATCTGTCCAGGTGGCCGCCTTCGCCACTGATGTTCCTTCCAATCTCTACGCATTTCACCGCTACACTGGAAATTCCACCACCCTCTACAGTACTCTAGTTTGCCAGTTCAAAATGCAGTTCCA
+
FGGGGGGGGGGGDFGGGGGGGGGGGGGGEGGGGGGGFGGGGGGGGGGGGGGGGGGGGGGGGGGGGGGGGGGGGGGGGGGGGGGGGGGGGGGGGGGGGGGGGGGGGGGGGGGGGGGFGGFGGGGGGGGGGGGGGGGGGGGGGGGGGGGGGAFGGEGGGGGGGGGGGGGGGGGFGGGGGGGFGGGFFFGDFFGCFFFFFFFFFGGFFFCFB;?DFAFGFGB>FF>?F?<BF2>A>DFBBFFFFFFFFF9:<A<DFF2)<AAFFAFFFD<AFFFFFFFGA><A6
@M06628:26:000000000-CRM2J:1:1101:11131:11124 2:N:0:137
CAATCTTGCGATCGTACTCCCCAGGTGGGACACTTATCACTTTCGCTTAGTCACTGAGATAAATCCCAACAACTAGTGTCCATCGTTTACGGCGTGGACTACCAGGGTATCTAATCCTGTTCGCTCCCCACGCTTTCGTCCATGAGCGTCAGTACATACGTAGTAGACTGCCTTCGCAATCGGTATTCTGTGTAATATCTATGCATTTCACCGCTACACTACACATTCTATCTACTTCCATATGACTCAAGTCAACCAGTATCAGAGGCAGTTCCATAGTT
+
GGGGGGGGGGGGGGGGGGGGGGGGGGGGGGGGGGGGGGGGGGGGGGGGGGGGGGGGGGFGGGGGGGGGGGGGGGGGGGGGGGGGGGGGGGGGGGGGGGGGGGGGGGGGGGGGGGGGGGGGGGGGGGGGGGGGGGGGGGGGGGGGGGGGGGGGGGGGGGGGGGGGFDGGGGGFGGGGGGGFGGGFFFGGGGGFFFFFFFFGGGGFFFFEEFEFGFFGFGFFFFFFFFFFFFEEFCFFFFEFFEF)<CEFFFFC3<EEFD@FFFBFFGFFBBE?>FCFDFFB)
@M06628:26:000000000-CRM2J:1:1101:29399:11252 2:N:0:137
TAATCTTGCGACCGTACTCCCCAGGCGGTACACTTAATGTGTTAACTGCAATACTGCAAGGTCTAGCCTCACAACAACTAGTGTACATCGTTCATGACGTGGACTACCAGGGTATCTAATCGAGTCTGCTCCCCACGCTTTCGCGTCTCAGCGTCAATAATGTTCCAGTAGATCGCCTTCGCAATCGGTATTCCTTCTGATCTCTACGGATTTTACCCCCACACCAGAAATTCCATCTACGTCTCCCATATTCTAGGTAAGCAGTTTTCAAATGAGTTCAA
+
GFFGGGGGGGEGGCFGGGGDGGFGGGGGGGGGGGGGGGGGGGG9FGGGGA,CEFG<CFFEGGGGGGGGGFFGFGGGGGGGFFGGGGGFGGFG:9,:,988888:C=AFGGGGFGGGGGG,9+,4,,76EFDEGDCEEGGD89E+8@CCFGGGGGGC+E;D;E,3,:DFFGGACD*CE9DFGCDF>AGGGG7EFEFFFFFGGCGFF>>29>(?FEFGF4(6(63?>0;D1@EEC7<?ECE3/(/63373<0>9<9<>?<<AD>B@9DBA<>FF)*+0.6<A4
@M06628:26:000000000-CRM2J:1:1101:12991:11279 2:N:0:137
TAACCTTGCGGCCGTACTCCCCAGGCGGTCAACTTAGTGCGTTAGCTGCGCCACCCACGACTCAAGGTCACAGACGGCTAGTTGACATCGTTTACGGCGTGGACTACCAGGGTATCTAATCCTGTTTGCTCCCCACGCTTTCGTGCCTCAGTGTCAGTATTTGTCCAGGTAGCCGCCTTCGCCACTGATGTTCCTTCCAATCTCTACGCATTTCACCGCTACACTGGAAATTCCACTACCCTCTACAATCCTCTAGTTTGCCAGTTCAAAATGCAGTTCCA
+
GGGGGGGGGGGGGGGGGGGGGGGGGGGGGGGGGGGGGGGGGGGGGGGGGGGGGGGGGGGGGGGGGGGFGGGGGGGGGGGGGGGGGGFFGGGGGGGFG>CFGGCDCFGGCFEGGGGGEFDFGGGGGGGGGGGGGGGGGCEGGDC:BGGEFGGFCGGGGGCDEFGGGG9FEBEFG7CEGGGFDGGFFFGFCFCFFFFFFDACGGGEFA72>?FEGFCG6502(4<?F>??>)6<9<ABA(48?211)))4-(46<A>2<<4<A2)09?)).):9)1++)))65
@M06628:26:000000000-CRM2J:1:1101:20444:11293 2:N:0:137
TAACCTTGCGGCCGTACTCCCCAGGCGGTCAACTTAGTGCGTTAGCTGCGCCACCCACGACTCAAGGTCACAGACGGCTAGTTGACATCGTTTACGGCGTGGACTACCAGGGTATCTAATCCTGTTTGCTCCCCACGCTTTCGTGCCTCAGTGTCAGTATTTGTCCAGGTAGCCGCCTTCGCCACTGATGTTCCTTCCAATCTCTACGCATTTCACCGCTACACTGGAAATTCCACTACCCTCTACAATACTCTAGTTTGCCAGTTCAAAATGCATTTCCA
+
GGGGGGGFGGGGGGGGGGGGGGGGGGGGGGGGGGGGGGGGGGGGGGGGGGGGGGGGGGGGGGGGGGGFGGGGGGGGGGGGGGGGGGGGGGGGGGGGGGCCFGEGGGGFGGGGFFFFGGGGGGF<F9DGCFGGFGGGDEGG8EGGFGGCFGDGFEDEEFGGGGGGGGGGCEGF4:?EEGGFGGC3.;DFGGFFF<AEF1F7DGCCFF<602;DFEFGF56B0>F:?>2:BAF<<2-65(8:?24?DF9<9<7)2:2-6<A)-<2??74<<<+*.*0+.:>A<
@M06628:26:000000000-CRM2J:1:1101:20452:11310 2:N:0:137
TAACCTTGCGGCGGTACTCCCCAGGCGGTTGACTTCGTGCGTTAGCTGTGCCACCCACTACTCAAGGTCACAGACGGGTAGTTCACACCGTTTACGGCGGGGACTACCAGGGTATCTGATCCCCTTTGATCCCCACGCTTTCGGGCCTTAGTGTCAGTAGTTGTGCAGGTAGACGCCTTCGCCACTGATGTCCCTTCCACTCTCTGCGCACTTCTCCGCTACACAGGAAATTACACAACCCTCTACAATACTCTAGTTTGCCAGTTCAAATTGCAGTCCCA
+
C,E<6EFE8F+7+@FG7EGC,,,,,,+++++:<6C,,,,,+6,B66,,,C,,5C4,4F,CE9,E,E,CC=<,CF,48++665,,5,,,++6B8+,++4@++@:F<F,,,,**,,6,,,,,62,*@,,,,2,,4*6CG51=FG5*BC)1,34=+B9++3+25C+1*,++2*3?**2:E6/=7D*7)/**202**5*-83*2*0+,9*)411()9,)**)(,(-4:*(((4(-.)44A)((43,428-.).9228))45).<<AF)?GB9))094*@+..)))
@M06628:26:000000000-CRM2J:1:1101:20792:11619 2:N:0:137
TAACCTTGCGGCCGTACTCCCCAGGCGGTCAACTTAGTGCGTTAGCTGCGCCACCCACGACTCAAGGTCACAGACGGCTAGTTGACATCGTTTACGGCGTGGACTACCAGGGGATCTAATCCTGTTTGCTCCCCACGCTTTCGTGCCTCAGTGTCAGTATTTGTCCAGGTAGCCGCCTTCGCCACTGATGTTCCTTCCAATCTCTACGCATTTCACCGCTACCCTGGAAATTCCACTACCCCCTACAATACTTTAGTTTGCCAGTTCAAAATGCAGTTCC
+
GGGGGGGGGGGGGGGGGG<FGGGGGGGGGGGGGGGGGGFGGGGGGGGGGGGGGGGGGGGGGGGGGGFGGGGGGGGGGGGGGGGGGGGGGGGGGGGGGGGGEGGGGGGGGGGG+FEFGGFFEFF<FEGGGG;FGGEED>ECGGGC>:9DGFGGFGGGGGFGGGGGFG?FDFGFGGGGD5CA=<D3=6CDD+C6ACCEFFF7+2:7@A;8@FFBFA9*95(,4(((*.-4:<A2--))-5:B:(-(((5))63)).6)66449<96?CAAADC78*3+.)6<
@M06628:26:000000000-CRM2J:1:1101:13786:11621 2:N:0:137
TAATCTTGCGACCGTACTCCCCAGGCGGTACACTTAATGTGTTAACTGCATTACTGCAAGGTCTAGCCTCACAACAACTAGTGTACGTCGTTTAGGGCGTGGACTACCAGGGTATCTAATCCTGTTTGCTCCCCACGCTTTCGCGTCTCAGCGTCAATAATGTTCCAGTAGATCGCCTTCGCAATCGGTATTCCTTCTGATCTCTACGGATTTTACCCCTACACCAGAAATTCCATCTACCTCTCCCATATTCTAGGTAAGCAGTTTTCAAAGCAGTTCAA
+
GGGGGGGGGGGGGGGGGGGGGGGGGGGGGGGGGGGGGGGGGGGGGGGGGEGGGGGGGGGGGGGGGGGGGGGGGGGGGGGGGGGGGGGGGGGGGGGGGGGGGGGGGGGGGGGGGFGGGGFFGGFFGGGGGFGGGGDEGDGGGFCGGEGDGGDCCEGG@FCFGGGGGGGFGGG>DFGGGGGFGGGFFFGGGFFFFFFFFFF@CFFFFFCF??<BG9CGFGFF@F8@F@FFD@EEFFFFFFEFABDFBFFB<B2<A<<4<AF9?F<FFG)45:F=AF62:<>A.
@M06628:26:000000000-CRM2J:1:1101:24996:11698 2:N:0:137
TAACCTTGCGGCCGTACTCCCCAGGCGGTCTATTTATCGCGTTAGCTTCGCTACTCACGGATTAAATCCACAAACAGCTAATAGACAGCGTTTACGGTGTGGACTACCAGGGTATCTAATCCTGTTCGCTACCCACACTTTCGCACATGAGTGTCAGTCTTTGGCCAGAGAGTCGCCTTCGCCACTGATTGTCCTCCAGATATCTACGCATTTCCACGCCACACCTGGAAATCCACTCCCCTCGCAAAGACTCCAATCAACCAGTTCCAAAAGGCCATCC
+
9CGFGGGGGGGGGGGGGGGGGGGEGGEDGGGG9FFFGGCFGGGGGGGGGEG@FGGEEGCCFCCEFDFEFFGGFF<8=FECFA9FAF<F,48BFC<:FF<FEE<AAFFF@E7FEFFGGGFC=FGAFDFDC7C8@FGGGGFEE9C:EEGA>A>CEC:DAECFCGCGGE,03,4*;D51A4;A57DE>6C::,+;:>F46(=FF7C.3@>?>((:+))+29,,.2/3>7((4()6<(),42?B:(4(-(-((((),()(),))(.45104).49>(7CF(4><
@M06628:26:000000000-CRM2J:1:1101:19009:11706 2:N:0:137
TAACCTTGCGGCCGTACTCCCCAGGCGGGCTACGTCTCGCGTTAGGTTCGCCACTAAGTCGTTACAACCCAACGGCTAGTAGACATCCTTAACGGCGTGGACTACCCTGGGCTCTAATCCACTTTGCTGCCACCGCTTTTACTCGTCATTGTCGGCATCAATCCACCGTGTCGCCTTCGCCCCTGATGTTCCTTCCTACATCGACGCATTTCCCAGCTACACAGCAACTTCCACACTCCTCTCCCGTACTCTGGCCTGCCCGTATCGGGTGACATTCCAAA
+
C,EC9,C,;F7++CFG;DGFGE@@,,++++8,,,:,,C,,6@7FC,5,C++BC:F8F,<E+9+BF9<F=:+:+4+6+8E,8,E<F,C,=,,BF+++6@3++:9F>3,,::+,:@8=,5@C,,,8@,,,,@,,,@4><:*,,2,=*23>7:@=E***=C:,,,2*+22:F:C)***;*=*)/27>55*02+*/8<F0*6***3*(7)4112)8*5)*8*6?7BF().((..45)4.3((,)(.3019,,1(6))).43((((-,0)0-((8*.)*++)).)-
@M06628:26:000000000-CRM2J:1:1101:21396:11731 2:N:0:137
TAACCTTGCGGCCGTACTCCCCAGGCGGTCTACTTATCGCGTTAGCTTCGCCACTAAGTCATTACAACCCAACGGCTAGTAGACATCGTTTACGGCGTGGACTACCAGGGTATCTAATCCTGTTTGCTCCCCACGCTTTCGCACCTCAGTGTCAGTATCAATCCAGAGTGTCGCCTTCGCCACTGATGTTCCTTCCTATACCTACGCATTTCACCGCTACACAGGAAATTCCACACTCCTCTATCGTACTCTAGCCTGCCAGTATCGGGTGCAATTCCAAA
+
GGGEFGGFFG>FGGGGG@FGDGFGGGEEGGGGGGGGGGGGGGEEGGGGGGGGGGFGGGGFGGGGGGGGGGGGGDGGGGGGGGGFGGGGGGGGGGGGGGGGGGDGFFGFGEFGDGGGGGG8;FGGGGCDF=8EFGGGGCFFGGGGECCF7:@CAFGGGGFGGFF6B?DFGC=E7?ECEFGFGCCAA=>CGCCFFFF@67@>+9CEFB0;;?CAFF3*8C((54,45:?><>B<DFFF14(-.4<A>:::?2446668<?B<2:>**0440255)*<94:<).
@M06628:26:000000000-CRM2J:1:1101:16764:11801 2:N:0:137
TAACCTTGCGGCCGTACTCCCCAGGCGGTCTACTTATCGCGTTAGCTTCGCTACTCACGGATTAAATCCACAAACAGCTAGTAGACAGCGTTTACGGTGTGGACTACCAGGGTATCTAATCCTGTTCGCTACCCACACTTTCGCACATGAGCGTCAGTTACTGACCAGGGAGTCGCCTTCGCCACTGATGTTCCTCCAGATATCTACGCATTTCACCGCTACACCTGGAATTCCACTCCCCTCTCCAAAACGCTACCCTGCCAGTTCCAAATGCAATTCC
+
GGGGGGGGFGCGGGGGGFGGGDGCFGECFGGGGGGGGGGGGGGGFFGGGGGGGGGCGGGGGGGG9FGGGGGGGGGGGGGGGG?,?B?FGGGGGFGCEGGFEGGGG8=FGGDDFF8EA8@CF9=5FEECCCEGGGGG+@BFCDG6@F9>@EFCEBCCEG,,@EE7DD6DDCD53?EG==CF*/958)2*2+11;CACFFFDC+1;@FE;B<1>CC?FF<>6012343(3(.4:A))6)(4:?((4?748>67,(1((.:?3:2,)9*)))6<=2=+3))6:
@M06628:26:000000000-CRM2J:1:1101:19903:11827 2:N:0:137
TAACCTTGCGGCCGTACTCCCCAGGCGGTCAACTTAGTGCGTTAGCTGCGCCACCCACGACTCAAGGTCACAGACGGCTAGTTGACATCGTTTACGGCGTGGACTACCAGGGTATCTAATCCTGTTTGCTCCCCACGCTTTCGTGCCTCAGTGTCAGTATTTGTCCAGGTAGCCGCCTTCGCCACTGATGTTCCTTCCAATCTCTACGCATTTCACCGCTACACTGGAAATTCCACTACCCTCTACAATACTCTAGTTTGCCAGTTCAAAATGCAGTTCCCA
+
GGGGGGGGGGGGGGGGGGGGGGGGGGGGGGGGGGGGGGGGGGGGGGGGGGGGGGGGGGGGGGGGGGGGGGGGGGGGGGDGGGGGGGGGGGGGGGGGGGGGGGGGGGGGGGGGGGGGGGGGGGGGGGGGGGGGGGGGGGGGGGGGGGGGGFGFGFFGGGGGGGGGGGGFDGGGFGGGGGGGFGGGEFFGGGGGFFFFFF<=FG@CEFF;B@FFFGEFFBDB1>>FFFFFFBB<<BAFF?FBFF?:ABA>9AB4>AFF26)4<ADFF?799<)+*)*+<<)4<A
@M06628:26:000000000-CRM2J:1:1101:8313:11849 2:N:0:137
TAACCTTGCGGCCGTACTCCCCAGGCGGTCTACTTATCGCGTTAGCTTCGCCACTAAGTCATTACAACCCAACGGCTAGTAGACATCGTTTACGGCGTGGACTACCAGGGTATCTAATCCTGTTTGCTCCCCACGCTTTCGCACCTCAGTGTCAGTATCAATCCAGAGTGTCGCCTTCGCCACTGATGTTCCTTCCTATATCTACGCATTTCACCGCTACACAGGAAATTCCACACTCCTCTATCGTACTCTAGCCTGCCAGTATCGGGTGCAATCCCAAG
+
GGGGGGGGGGGGGGGGGGGGGGGGGGGGGGGGGGGGGGGGGGGGGGGGGGGGGGGGGGGGGGGGGGGGGGGGGGGGGGGGGGGGGGGGGGGGGGGGGGGGGFFGGGGGGGGGGGGGGGGGGGGGGGGGGFFEGGGGDEGGGGGGGGGGGGGGGGGGGGGGFDFGFCCFGGGFCGGGGGGFGGGFFFGGGGDFFFFFFFFFFFE?FF@DF@EFFFFDBD;>DFBFF:BFFAABBF>?31?>?9<>918<?F><4<B?A?FFF05=4::>0:=:?*<+.3::,
@M06628:26:000000000-CRM2J:1:1101:21800:11865 2:N:0:137
TAATCTTGCGACCGTACTCCCCAGGCGGAATGCTTAATCCGTTAGGTGTGTCACCGAATAGCATGCTACCCGACGACTGGCATTCATCGTTTACGGTGTGGACTACCAGGGTATCTAATCCTGTTTGCTCCCCACACTTTCGTACCTCAGCGTCAGTATCGAGCCAGTGAGCCGCCTTCGCCACTGGTGTTCCTCCAAATATCTACGAATTTCACCTCTACACTTGGAATTCCACTCACCTCTCTCGAACTCAAGACCAGGAGTTTAGGAGGCAGTTCCGA
+
GGGGGGGGGGGGGGGGGGGGGGGGGGGGGGGGGGGGGGGGGGGGGGGGGGGG9FGGGGGGGGGGGGGGGGGGGGGGGGGGGGGEGGGFGGGGGGGGGGGGGGGGGGGGGGGGGGGGGGGGGGGGGGGGGGGGGGGGGGGGGGGGGGGGGGGGGGGGGGGGGGGGGGGGGGGFGGGGGGC5EDGEFFGGGGGFFFFFF16FDFGEFFFDFFFFFEFCAF@<C<DFFE8:AF:A<9A48?B?<?2:<??7?::)4??>BB?FFB?F?GAF0)0<37CF-:)1:
@M06628:26:000000000-CRM2J:1:1101:12454:11940 2:N:0:137
TAATCTTGCGACCGTACTCCCCAGGCGGTACACTTAATGTGTTAACTGCATTACTGCAAGGTCTAGCCTCACAACAACTAGTGTACATCGTTTAGGGCGTGGACTACCAGGGTATCTAATCCTGTTTGCTCCCCACGCTTTCGCGTCTCAGCGTCAATAATGTTCCAGTAGATCGCCTTCGCAATCGGTATTCCTTCTGATCTCTACGGATTTTACCCCTACACCAGAAATTCCATCTACCTCTCCCATATGCTAGGTAAGCAGTTTTCAAAGCAGTTCAA
+
FFGGFGGGGGGGGGGGGGGFFFGEGGGGGGGGGGGGGGGFGGGGGGGGG9FGGGGFGGGGFGGGEDFFFGCFFGGGGGGGGGGGGGGGGG=EFFGGFFGGGGGGDEGGGFGGGGGGGG9DFGGGEGFGGGFGGGFCFEG6BDCEGGGGGGGGECECEGFGGGGGGGGGGGG>FCCEGGDA7CG>?AGGG>DACC8@F=F+:CFE8@EFF96AG9CGFF(/3=@@),/=@@>?CEF<)7CC4)/)(4:?<1.)546A3<BF226;9:)4))<*5;+*.6)<6
@M06628:26:000000000-CRM2J:1:1101:15515:11959 2:N:0:137
TAATCTTGCGACCGTACTCCCCAGGCGGAATGCTTAATCCGTTAGGTGTGACACCGAAGGGCAAGCCCCCCGACGTCTGGCATTCATCGTTTACGGTGTGGACTACCAGGGTATCTAATCCTGTTTGCTCCCCACACTTTCGTACCTCAGCGTCAGTATCGAGCCAGTGAGCCGCCTTCGCCACTGGTGTTCCTCCAAATATCTACGAATTTCACCTCTACACTTGGAATTCCACTCACCTCTCTCGAACTCTAGACTGATAGTTTAGGAGGCAGTTCCAA
+
FFGGGGGGGGGGGGGGGGGGGGGGGGGGGGGGGGGGGGGGGGGGGGGGGGGGGGGGGGGGGGGGGGGGGGGGGGGGGGGGGGGGGGGGGGGGGGGGGGGGGGGGGGGGGGGGGGGGFCGGGGGGGGGGGGGGGGGGGGGGGGGGGGGGGGGGGGGGGGCGGGGGGGGGGGFFGGGGGGGFGGGFFFGDGGGFFFFFFFFGGGGFFFFFFFB?GFFGFGFFFA?BFF>>AA?AFFFFF?BFFFFFFFFFFF?FFFB>A>?:AFFFFDBF?BGFFE5C><<A>
@M06628:26:000000000-CRM2J:1:1101:28258:12010 2:N:0:137
TAACCTTGCGGCCGTACTCCCCAGGCGGTCTACTTATCGCGTTAGCTTCGCCACTAAGTCATTACAACCCAACGGCTAGTAGACATCGTTTACGGCGTGGACTACCAGGGTATCTAATCCTGTTTGCTCCCCACGCTTTCGCACCTCAGTGTCAGTATCAATCCAGAGTGTCGCCTTCGCCACTGATGTTCCTTCCTATATCTACGCATTTCACCGCTACACAGGAAATTCCACACTCCTCTATCGTACTCTAGCCTGCCAGTATCGGGTGCAATTCCAAG
+
GGGGGGGGGGGGGGGGGGGGGGGGGGGGGGGGGGGGGGGGGGGGGGGGGGGGGGGGGGGGGGGGGGGGGGGGGGGGGGGGGGGGGGGGGGGGGGGGGGGGGGGGGGGGGGGGGGGGGGGGGGGGGGGGGFGGGGGGGGGG8CCGGGGGGGGGGGGGFFCGGGGGGGFFGGGFGGGGGGGFGGGFFBF++<+@AEF;FEFGC?FCFFBFFFEFCEEGFGB>D:):FF?BFFFFFFF:7017:AADFFFFFFFF<<98A:605?BFBC66>:=>DFFF4:AA3
@M06628:26:000000000-CRM2J:1:1101:14004:12047 2:N:0:137
TAACCTTGCGGCCGTACTCCCCAGGCGGTCAACTTAGTGCGTTAGCTGCGCCACTCACGTCTCAAGGACACAAACGGCTAGTTGACGTCGTTTACGGCGTGGACTACCAGGGTATCTAATCCTGTTCGCTCCCCACGCTTTCGTTCCTCAGCGTCAGTATCTGTCCAGGTGGCCGCCTTCGCCACTGATGTTCCTTCCATTCTCTACGCTTTTCACCGCTACCCTGGAAATTCCACCACACTCTACAGTCACCTATTCAACCAGTCTAAAATGCGTTTCTA
+
FGGGGGGGGGFGGDGGGGGGGGGGGGGGGGGGGGGGGGGGGGGGGGGGGGGEGGEGGGGFFDGGGFGGGGGGGGGG@EGGGGGGGGGGGGGGFGGFFGCFGGGGFFGGGGEFFGFGGFGGFGGGGFFGEECGCE?EGGGGGGEG8@9FGCFFGGGC5?FBAGGG;FCC,?C4?FGGGC7AFGG>DFG*3:;F6<CC6=A+;E97;+9(:(-<DA<:6*43(3(4??4:4AF<9)46(4:(42<<).5)),)),)().))))(()1*).)6F?)0**4(,).
@M06628:26:000000000-CRM2J:1:1101:19435:12162 2:N:0:137
TAATCTTGCGACCGTACTCCCCAGGCGGAATGCTTAATCCGTTAGGTGTGACACCAAAGGGCAAGCCCCCTGACGTCTGGCATTCATCGTTTACGGTGTGGACTACCAGGGTATCTAATCCTGTTTGCTCCCCACACTTTCGTACCTCAGCGTCAGTATCGAGCCAGTGAGCCGCCTTCGCCACTGGTGTTCCTCCAAATATCTACGAATTTCACCTCTACACTTGGAATTCCACTCACCTCTCTCGAACTCTAGACTGAAAGTTTAAAAGGGAGTTCCAA
+
FGGGGGGGFGGGGGGGGGGGGGGGGGGGGGGGGGGGGGGGGGGGGGGGGGGGGGGGGGGGGGGGGGGGGGGGGGGGGGGGGGGGGGGGGGGGGGEGGGGGGGGGFGGGGGGGGGGGGGGGGC9FFGGGGGGGGGGGDGGGGGGGGEGFFGGGCCEGGGGCGGGGGGGGGGGFGGGGGC*9EDD;AAGFG6DFA5CDFEAFC@CCFFF?@<?FGFEF6><AEF8>FA=;<AEFB>AAF0>:7?BF<<(5:2,-::<4)62)))69=D<BAFFB055C?AF9:
@M06628:26:000000000-CRM2J:1:1101:14266:12230 2:N:0:137
TAACCTTGCGGCCGTACTCCCCAGGCGGTCAACTTAGTGCGTTAGCTGCGCCACCCACGACTCAAGGTCACAGACGGCTAGTTGACATCGTTTACGGCGTGGACCACCAGGGTATCTAATCCTGTTTGCTCCCCACGCTTTCGTGCCTCAGTGTCAGTATTTGTCCAGGTAGCCGCCTTCGCCACTGATGTTCCTTCCAATCTCTACGCATTTCACCGCTACACTGGAAATTCCACTACCCTCTACAATACTCTAGTTTGCCTGTTCAAAATGCAGTTCG
+
GGGGGGGGGGGGGGGGGFGGGGGGGGGGGGGFGGGGGGGGGGGGGGGGGGGGGGGGGGGGGGGGGGGGGGGGGGGGFFCFFFFGGGGGGGGGGGGGGGDGEGGGGGGGDFGD,@83;DFFGGGGGGGG7EFGGGGCCEGDGGCGGGGFGGGFGFFGGGFGGGCCEFGGGGFFGGCGEGDFCDC).;D2:1;ACE=?8@F++:1;F66=BD?5:<CF?*-41()(134244A9:2<9A(.8?240<AA36-,).64645><<2)19C9><4:68?<+69)(
@M06628:26:000000000-CRM2J:1:1101:13125:12250 2:N:0:137
TAACCTTGCGGCCGTACTCCCCAGGCGGTCTACTTATCGCGTTAGCTTCGCCACTAAGTCATTACAACCCAACGGCTAGTAGACATCGTTTACGGCGTGGACTACCAGGGTATCTAATCCTGTTTGCTCCCCACGCTTTCGCACCTCAGTGTCAGTATCAATCCAGAGTGTCGCCTTCGCCACTGATGTTCCTTCCTATATCTACGCATTTCACCGCTACACAGGAAATTCCACACTCCTCTATCGTACTCTAGCCTGCCAGTATCGGGTGCAATTCCAAA
+
GGGGGGGGGGGGGGGGGGGGGGGGGGGGGGGGGGGGGGGGGGGGGGGGGGGGGGGGGGGGGGGGGGGGGGGGGGGGGGGFGGGGGGGGGGGGGGGGGGGGGGGGGGCFFGFGGGGGGGGGGGGGGGGGGGGGGGGGGGGGGGGGGFGGGGGGGGGFFGGFFGGGGGGGGGGFGGGGGGFEGGGFFFGGGGGFFFFFFEF7>FGFF36@<DFF75ACEG>>)4,3<???>54<<4(-,:?<848>BF?FBFFAD24:BFFBFFBFFG:6(2:7>?F+4))69
@M06628:26:000000000-CRM2J:1:1101:12442:12314 2:N:0:137
TAACCTTGCGGCCGTACTCCCCAGGCGGTCTACTTATCGCGTTAGCTTCGCTACTCACGGATTAAATCCACAAACAGCTATTAGACAGCGTTTACGGTTTGGACTACCAGGGTATCTAATCCTGTTCGCTACCCACACTTTCGCACATGAGCGTCAGTTACTGACCATGGAGTCGCCTTCGCCACTGATGTTCCTCCAGATATCTACGCATTTCACCGCTACACCTGGAATTCCACTCCCCTCTCCAATACTCTAGCCTGCCAGTTCTAAATGCAATTCC
+
C<FEEEFEEECE7@CEFGGEFGGGGGEGBB@EECFFGD7FFCFCFCGGG>@::>EGGFGGG@FADF<CFFFFBGGEAGDD,:,C,B<==74?4D<C7F+BCEA8FD<FEGECF@8DDF,=F,DFEGGGGGGG,D,@6CD2E,3@CFGG,<,2@B>EEGFFFGGGGG6*=D?9;77>7:8A=8C>BFGGGCGFFEFEAFA70=9>AFE(;;@);5CC*90;B>?<?78<B:<:BFB)2(::?BB8?72().8:?5>)61<<?1409CA9A)<8AB++6A2A
@M06628:26:000000000-CRM2J:1:1101:21978:12332 2:N:0:137
TAACCTTGCGGCCGTACTCCCCAGGCGGTCAACTTAGTGCGTTAGCTGCGCCACCCACGACTCAAGGTCACAGACGGCTAGTTGACATCGTTTACGGCGTGGACTACCAGGGTATCTAATCCTGTTTGCTCCCCACGCTTTCGTGCCTCAGTGTCAGTATTTGTCCAGGTAGCCGCCTTCGCCACTGATGTTCCTTCCAATCTCTACGCATTTCACCGCTACACTGGAAATTCCACTACCCTCTACAATACTCTAGTTTGCCAGTTCAAAATGCAGTTCC
+
GGGGGGGGGGGGGGGGGGGGGGGGGGGGGGGGGGGGGGGGGGGGGGGGGGGGGGGGGGGGGGGGGGGGGGGGGGGGGGEGGGGGGGGGGGGGGGGGGGGGGGGGGGGGGGGGGFGEDFEDFCEGGGGGGGGGGGFGGGGCFGEGGGGGGGCCFGGGGGFGGGGGB@EFFGG=FGGGGGGFGDGEEFGGGGGFFFF9;6AG=FFEFFE;921875<FFGF;,4<?FF?(4.9<ABA<<>?FF<67A>FBFAB<?<<BA<-6>2))6*)64)018*0+4.6<
@M06628:26:000000000-CRM2J:1:1101:20876:12359 2:N:0:137
TAACCTTGCGGCCGTACTCCCCAGGCGGTCTACTTATCGCGTTAGCTTCGCTACTCACGGATTAAATCCACAAACAGCTAGTAGACAGCGTTTACGGTGTGGACTACCAGGGTATCTAATCCTGTTCGCTACCCACACTTTCGCACATGAGCGTCAGTTACTGACCAGGGAGTCGCCTTCGCCACTGATGTTCCTCCAGATATCTACGCATTTCACCGCTACACCTGGAATTCCACTCCCCTCTCCAAAACTCTAGCCTGCCACTTCTAAATGCAATTCC
+
GGGGGGGGGGGGGGGGGGGGGGGGGGGGGGGGGGGGGGGGGGGGGGGGGGGGGGEFGGGGGGGGGGGGGGGGGGGGGGGGGGGGGGGGGGGGGGGGGGGGGGGGGGGGGGGGGGGGGGGGGGGGGGGGGGGGGFGGGGGGGGGGGGGGGGGGGGGGGGGGGGFGGGGGGGGFGGGDDCGFGGGBEFGGFC>FFFFFFFFGGGGECFFFFF?FGFFGFG>96>FFFFF1:BABAFBBFBFF033(4<DFF?B?DFFA<?FF::7*97>44479)6+<-35<
@M06628:26:000000000-CRM2J:1:1101:20053:12499 2:N:0:137
TAACCTTGCGGCCGTACTCCCCAGGCGGTCTACTTATCGCGTTAGCTTCGCCACTAAGTCATTACAACCCAACGGCTAGTAGACATCGTTTACGGCGTGGACTACCAGGGTATCTAATCCTGTTTGCTCCCCACGCTTTCGCACCTCAGTGTCAGTATCAATCCAGAGTGTCGCCTTCGCCACTGATGTTCCTTCCTATATCTACGCATTTCACCGCTACACAGGAAATTCCACACTCCTCTATCGTACTCTAGCCTGCCAGTTTCGGGTGCAATTCCAAA
+
GGGGGGGGGGGGGGGGGGGGGGGGGGGGGGGGGGGGGGGGGGGGGGGGGGGGGGGGGGGGGGGGGGGGGGGGGGGGGGGGGGGGGGGGGGGGGGGGGGGGGGGGGGGGGGGGGGGDDFGGGFFGGGGGGCFGGEE@CEEGGGGGGGGGFGGFGGGGGGFEFCECB9?9ECFFGGEGGGFEGGGFFFGGGGGFFFFFFFFCCFFCF>;DDFEA7C3/=C(6<BF0>:F?99ADDFFF2:<3:)84404<:()--).(.4::>:3***(4(8=;:@@+4<A4<
@M06628:26:000000000-CRM2J:1:1101:17320:12565 2:N:0:137
TAACCTTGCGGCCGTACTCCCCAGGCGGTCAACTTAGTGCGTTAGCTGCGCCACCCACGACTCAAGGTCACAGACGGCTAGTTGACATCGTTTACGGCGTGGACTACCAGGGTATCTAATCCTGTTTGCTCCCCACGCTTTCGTGCCTCAGTGTCAGTATTTGTCCAGGTAGCCGCCTTCGCCACTGATGTTCCTTCCAATCTCTACGCATTTCACCCCTGCACTGGAAATTCCACTACCCTCTACAATACTCTAGTTTGCCAGTTCAAAATGCAGTTCCA
+
GGGGGGGGGGGGGGGGGGGGGGGGGGGGGGGGGGGGGGFGGGGGGGGGGGGGGGGGGGGGGGGGGGGGGGGGGGGGGGGGGGGGFGGGGGGGGGGGGGEGGGEGGGGGFFGDGGGGGGFGGGGFGGFGGGFGGGGGCEEGGGGGGGGFGFFGGGGGDGGGGGGGGGGGGGGFGGGGGGGFGGGBEFGGG9CFFFFFF@=DGGC7C7>6>@FFF<EGF*42:B7?FBFFFFFFAA><4:?<?FBFAB429>:.44))644)6A4)9764<A99)6<7<<<<)
@M06628:26:000000000-CRM2J:1:1101:26875:12568 2:N:0:137
TAACCTTGCGGCCGTACTCCCCAGGCGGTCTACTTATCGCGTTGGCTTCGCTACTCACGGATTAAATCCACAAACAGCTAGTAGACAGCGTTTACGGTGTGGACTACCAGGGTATCTAATCCTGTTCGCTACCCACACTTTCGCACATGAGCGTCAGTTACTGACCAGGGAGTCGCCTTCGCCACTGATGTTCCTCCAGATAACTACGCACTCCACCGCTACACCTGGAATTCCACTCCCCACCCCAAACCACTAGCCTGCCATTTCTAAATACAATCCC
+
9FFFGGGGGGGGGGGGGGGGGGGGGFGGGGGGGGGGGCGG:FGGDFGGGGEGGGGGGGGCCECGF9EGCFFFGGGGGGGGGGAEFGGGGGC=FCEGGGGFGGGGGGGGGGGGDEF=ECAFDDGGGGDGGGGEGGCECBDCFCEGCGGG<98EEEECCDFF,3;@EG69C*7**;C?E5**48565?C7@CC8:CFFF;4*2++)3+5;0(()*65F;943(9?F@1:6023.<4<<5:3?644((2:0(((,-(.)1().1:D***.).4+1)92+-(,3
@M06628:26:000000000-CRM2J:1:1101:10762:12642 2:N:0:137
AACCTTGCGGCCGTACTCCCCAGGCGGTCTACTTATCGCGTTAGCTTCGCTACTCACGGATTAAATCCACAAACAGCTAGTAGACAGCGTTTACGGTGTGGACTACCAGGGTATCTAATCCTGTTCGCTACCCACACTTTCGCACATGAGCGTCAGTTACTGACCAGGGAGTCGCCTTCGCCACTGATGTTCCTCCAGATATCTACGCATTTCACCGCTACACCTGGAATTCCACTCCCCTCCCCAAAACTCTAGCCTGCCAGTTCTAAATGCAATTCCCA
+
GGGGGGGGGGGGGGGGGFGGGGGGFGGGGGGGFFGGGFGGGGGDGGGCGGGGGGGGGGGEGGGGGGGGGGDGGGG8FFGGGGGGGGGGGGGGGGGGGGGGGGGGGFFGGGGEGGGGGDGGGGGGFCC6EGEGFGGGGGGGGGGGGGGFGGGGGGGGGGGGGGGFGGGGEFGFGGGGGGGFG5<DFFGG>EFFFEFFFFFGG9EEFF?>;;(:C6CDED>;FDBFF7:,8BFB><A<7?BFB?(8:<<(,(.<A26<?A?FFF>67C24AAF*.=+2)6475
@M06628:26:000000000-CRM2J:1:1101:14124:12735 2:N:0:137
TAACCTTGCGGCCGTACTCCCCAGGCGGTCAACTTAGTGCGTTAGCTGCGCCACCCACGACTCAAGGTCACAGACGGCTAGTTGACATCGTTTACGGCGTGGACTACCAGGGTATCTAATCCTGTTTGCTCCCCACGCTTTCGTGCCTCAGTGTCAGTATTTGTCCAGGTAGCCGCCTTCGCCACTGATGTTCCTTCCGATCTCTACGCATTTCACCGCTACACTGGAAATTCCACTACCCTCTACAATACTCTAGTTTGCCAGTTCAAAATGCATTTCC
+
GGGGGGGGGGGGGGGGGGGGGGGGGGGGGGGGGGGGGGGGGGGGGGGGGGGGGGGGGGGGGGGGGGGFGGGGGGGGCEGGGGGGGGGGGGCFGGGGGGGGGGGGGGGFGGGGFGGCFFFGGGGGGGGGGGGDGEGGGGGGGGGGCGGGGGGGGFGCGGGGGGGGGGFGCDCFFGCGGCDFGGGFFFGGGFGFFFFFFDD3CC=CFAE?FF?FCBFGF<BF>>?<F>327AD>D4>F>(.86),:2A23-6:<>BA<<9A<<2496><<6)<=4*++6<<<
@M06628:26:000000000-CRM2J:1:1101:14107:12742 2:N:0:137
TAACCTTGCGGCCGTACTCCCCAGGCGGTCAACTTAGTGCGTTAGCTGCGCCACCCACGACTCAAGGTCACAGACGGCTAGTTGACATCGTTTACGGCGTGGACTACCAGGGTATCTAATCCTGTTTGCTCCCCACGCTTTCGTGCCTCAGTGTCAGTATTTGTCCAGGTAGCCGCCTTCGCCACTGATGTTCCTTCCGATCTCTACGCATTTCACCGCTACACTGGAAATTCCACTACCCTCTACAATCCTCTAGTTTGCCAGTTCAAAATGCAGTTCCA
+
GGGGGGGFGGFGGGGGGGGGGGGGGGGGGGGGGGGGGGGGGGGGGGGGGGGGGGGGGGGGGGGCGGGGGGGGGGGGEGGGGGGGGGGFGGGGGGGGGGGGGGGGGGGGGGGGGGGGGGGGGFFFGGG?FFGGGGGGGGGGGGGGGDGGGGGGGFGGGGFGGGCFFCFGGGGFGGCEGGCFFGGFFFGFC@FFFFFFFDE<7CECFFE;BF<376<GF36>6>?:7<<?4<>BFD<<:42<<2:B79A35((5<>)).<A>DBA6?D>)<<C64FFC<<B><
@M06628:26:000000000-CRM2J:1:1101:13345:12743 2:N:0:137
TAACCTTGCGGCCGTACTCCCCAGGCGGTCAACTTAGTGCGTTAGCTGCGCCACCCACGACTCAAGGTCACAGACGGCTAGTTGACATCGTTTACGGCGTGGACTACCAGGGTATCTAATCCTGTTTGCTCCCCACGCTTTCGTGCCTCAGTGTCAGTATTTGTCCAGGTAGCCGCCTTCGCCACTGATGTTCCTTCCAATCTCTACGCATTTCACCGCTACACTGGAAATTCCACTACCCTCTACAATACTCTAGTTTGCCCGCTCAAAAGGCAGTTCCA
+
GGGGGGGGGGGGGGGGGGGGGGGGGGGGGGGGGGGGGGGGGGGGGGGGGGGGGGGGGGGGGGGGGGGGGGGGGGGGGGGGGGGGGGGGGGGGGGGGGGGGGGGGGGGGCGGGBGGFFGGGGGFGGGGGGGGGGGGGGGGGGGGGGGGGGGGGGGFGGGGGGGGGGG9DGGGFGCEGGGGFCDGFAFFGGGGFFFAEFFFFFG+9:7C;>0;AFFFGFG9>0(.8FBF?>AD>AFA><?BFB?F().).-422,)..6.<444)05)(,,)+0(0**494A)
@M06628:26:000000000-CRM2J:1:1101:18052:12884 2:N:0:137
TAACCTTGCGGCCGTACTCCCCAGGCGGCCTACTTATCGCGTTAGCTTCGCTACTCACGACTTAAAGTCTCAAACAGCTAGTAGACAGCGTTTACGGTGTGGACTACCAGGGTATCTAATCCTGTTCGCTACCCACACTTTCGCACATGAGCGTCAGTCTTTGGCCAGGGAGTCGCCTTCGCCACTGATGTTCCTCCAGATATCTACGCATTTCACCCCTACACCAGGAATTCCACTCCCCTCTCCAAGACTCTAGTCTGCCAGTTCTAAATGACCGTCC
+
FGGGGGGGGGFGGGGGGGGGGGGGGGGGGGFGGGGGGGGGGGGGGGGGGGE?FEGEFFFFFEGEFGGEFCFCGGGGFFFGGGFFGG<FFGGB:FCBEGGGGGC8<FEFFFEFF<E9EGB89DGDFGGDGEGG?FFG+CGGGGGGGEDEB,@9:BC@7>,>DGG@FGG4FE79DGEE=55A:CG466CC:+2:@?=CFFFFG+=CF=>;(/;B>CEGF*4:::(.7((,4(4>AAAAABFF?(4,4<4>71:-.).66<)4<?:/9>A>A<:6:FFG1,31
@M06628:26:000000000-CRM2J:1:1101:23844:12959 2:N:0:137
TAACCTTGCGGCCGTACTCCCCAGGCGGTCTACTTATCGCGTTAGCTTCGCTACTCACGGATTAAATCCACAAACAGCTAGTAGACAGCGTTTACGGTGTGGACTACCAGGGTATCTAATCCTGTTCGCTACCCACACTTTCGCACATGAGCGTCAGTTACTGACCAGGGAGTCGCCTTCGCCACTGATGTTCCTCCAGATATCTACGCATTTCACCGCTACACCTGGAATTCCACTCCCCTCTCCAAAACTCTAGCCTGCCAGTTCTAAATGCAATTCC
+
GGGGGGGGGGGGGGGGGGGGGGGGGGGGGGGGGGGGGGFGGGGGGGGGGGGGGG<EGGGGGGGGGGGGGGGGGGGGGGGGGGGGGGGGGGGGGGGGGGGGGGGGGGGGGFGGGGGGGG=DFGGGGGGGGGGG8BFGGGGGGGEEGGGGGGFGGGGGGG7EGGGDFFCGGGGFD7EGGGGFGGC;E)2CGFGFFF8CF@FFGGGEFFF@97;BFEEDADFFFFFFFBFBF?FBA2<AB<?<<:?:?:A042428>A<B:>:?BB4):<ABDGF<B9?444<
@M06628:26:000000000-CRM2J:1:1101:10314:13012 2:N:0:137
TAACCTTGCGGCCGTACTCCCCAGGCGGTCAACTTAGTGCGTTAGCTGCGCCACCCACGACTCAAGGTCACAGACGGCTAGTTGACATCGTTTACGGCGTGGACTACCAGGGTATCTAATCCTGTTTGCTCCCCACGCTTTCGTGCCTCAGTGTCAGTATTTGTCCAGGTAGCCGCCTTCGCCACTGATGTTCCTTCCAATCTCTACGCATTTCACCGCTACACTGGAAATTCCACTACCCTCTACAATACTCTAGTTTGCCAGTTCAAAATGCAGTTCC
+
GGGGGGGGGGGGGGGGGGGGGGGGGGGGGGGGGGGGGGGGEGGGGGGGGGGGGGGGGGGGGGGGGGGGGGGGGGGGGGGGGGGGGGGGGGGFGGGGGGGGGGGGGGGGGGGGFGGGGGGGGGGGGGGGGGGGGGGGGGGGGGGGGGGGGGGGGGGGFGGGGGGGGGGGGGFFGGGGGGGFFDGFFFGGGGGFFFFFFFFGGGFCAFFFFDFFGFECBDFFFFFFFFFB?FFFFFFABFF:??FFAAF?BFFBFBF6<AA2<AAFF79AA)A=A=7CA>A4
@M06628:26:000000000-CRM2J:1:1101:17465:13062 2:N:0:137
TAACCTTGCGGCCGTACTCCCCAGGCGGTCTACTTATCGCGTTAGCTTCGCCACTAAAAGATCAAGTCTTCCAACGGCTAGTAGACATCGTTTACGGCGTGGACTACCAGGGTATCTAATCCTGTTTGCTCCCCACGCTTTCGCACCTCAGTGTCAATATCAGTCCAGGTAGTCGCCTTCGCCACTGGTGTTCCTTCCTATATCTACGCATTTCACCGCTACACAGGAAATTCCACTACCCTCTACTGTATTCTAGACTAGCAGTATCAGATGCAGTTCCA
+
GGGGGGGGGGGGGGGGGGGGGGGGGGGGGGGGGGGGGGGGGGGGGGGGGGGGGGGGGGGGGGGGGGFGGGGGGGGGGGGGGGGGGGGGGGGGG?FGGGGGGGGGGGGGGFF7FEGGGG;CFFGGGF=DGGGGGGGGDGGGGGGGGGGGGGGGGGGGGGGGGGGEFG9>FGGAFGGGGGGFFGGEDFGFF?DAFCFCFFFCGCFEFFE<9<@DFCEGF<>@>F>BFB1612<4<AB46>??:>:?A46<B<AFA<D2)65A??<?=CB<46CFAB0+6:<).
@M06628:26:000000000-CRM2J:1:1101:23770:13093 2:N:0:137
TAATCTTGCGACCGTACTCCCCAGGCGGTCTACTTATCGCGTTAGCTGCGCCACTAAAGGATCAAGTCCTCCAACGGCTAGTAGACATCGTTTACGGCGTGGACTACCAGGGTATCTAATCCTGTTTGCTCCCCACGCTTTCGCACCTCAGTGTCAGTATCGAGCCAGTCAGTCGCCTTCGCCACTGGTGTTCCTTCCCATCTCTACGCATTTCACCGCTACACAGGCAATTCCACTAACCCCTCTCGTACTCTAGTGATGCAGTTTGGAATGCAGTTCCA
+
E6FEFFG9@FB@BFGGGGGGGGC:<,6@FF:CC<E<,CC@FFGGGGGGGEGEGGGFGGCFGCEF8EGFFCCE?EFCCF7+AFCFGGFFFCDF7FGCFGGGGGG@FGGGFC7FDDDEECGGCDA<FFGGE,3@FGGGDG84@AEGGG>,@FGCC>EFGGG;DGGGGG?9<D,+51*=C*8;EGGFDFGF:C75F5:?=;A7:C+;=A>?(438177FFC39(7>?44.(,:02<D2498BFF(46:(813?:1:4))64)).4)*9*622(06:83A9):..
@M06628:26:000000000-CRM2J:1:1101:17537:13170 2:N:0:137
TAACCTTGCGGCCGTACTCCCCAGGCGGTCAACTTAGTGCGTTAGCTGCGCCACCCACGACTCAAGGTCACAGACGGCTAGTTGACATCGTTTACGGCGTGGACTACCAGGGTACCTAATCCTGTTTGCTCCCCACGCTTTCGTGCCTCAGTGTCAGTATTTGTCCAGGTAGCCGCCTTCGCCACTGATGTTCCTTCCAATCTCTACGCATTTCACCGCTACACTGGAAATTCCACTACCCTCTACAATACTCTAGTTTGCCAGTTCAAAATGCAGTTCC
+
GGGGGGGGGGGGGGGGGGGGGGGGGGGGGGGGGGGGGGGGGGGGGGGGGGGGGGGGGGGGGGGGGGGGGGGGGGGGGGGGGGGGGGGGGGGGGGGGGGGGGGGGGGGGFGGGGGGGFGFGGD9FGFGGGGGGGGGGGGGGGGGGGGGDGFGGGGGGGGGGGGGGGGGGGGGFFDDGGGGFFDGDDFGGFFGAFFFFFFFCCGGFFF<DFFFFFEFGFDB;FFFFFFBF72<AA>9AAFFF:23:ADFBA<BFBBA9AFBBAAA4?76AAFGFFFEFB<4A
@M06628:26:000000000-CRM2J:1:1101:25285:13176 2:N:0:137
TAACCTTGCGGCCGTACTCCCCAGGCGGTCAACTTAGTGCGTTAGCTGCGCCACCCACGACTCAAGGTCACAGACGGCTAGTTGACATCGTTTACGGCGTGGACTACCAGGGTATCTAATCCTGTTTGCTCCCCACGCTTTCGTGCCTCAGTGTCAGTATTTGTCCAGGTAGCCGCCTTCGCCACTGATGTTCCTTCCAATCTCTACGCATTTCACCGCTACACTGGAAATTCCACTACCCTCTACAATACTCTAGTTTGCCAGTTCAAAATGCAGTTCC
+
GGGGGGGGGGGGGGGGGGGGGGGGGGGGGGGGGGGGGGGGGGGGGGGGGGGGGGGGGGGGGGGGGGGGGGGGGGGGGGGGGFGGGGGGGGGGGGGGGGGGGGCGGGGGGGGGGGGGGGGGGGGGGGGGGGGGGGGGGCCGDEGGGGGGGGGFGFCGGF7CEGGGGGFGCCFFGGGGGGD4:DGFFF<FGGGFFFFEFFFFGGGEFFFD9D?FF?CDFC909BFFFF:FBFA<BFA2.4?BB?1?<<224<4)..-..6AAADA;FG>):2:9)8C+.464
@M06628:26:000000000-CRM2J:1:1101:13594:13178 2:N:0:137
TAACCTTGCGGCCGTACTCCCCAGGCGGTCTACTTATCGCGTTAGCTTCGCTACTCACGGCTTAAAGCCACAAACAGCTAGTAGACAGCGTTTACGGTGTGGACTACCAGGGTATCTAATCCTGTTCGCTACCCACACTTTCGCACATGAGCGTCAGTCTTTGGCCAGGGAGTCGCCTTCGCCACTGATGTTCCTCCAGATATCTACGCATTTCACCGCTACACCTGGAATTCCACTCCCCTCTCCAAGACTCTAGTCTGCCAGTTCTAAATGACCGTCC
+
FGGGGGGGGGGGGGGGGGGGGGGGGGGGGGGGGGGGGGGGGGGGGGGGGGGGGGGGGGGGGGFGGGGGGGGGGGGGGGEGFGGGGGGGGGGGGGGGDFFGGGGGGGGGGGGGGGGGFFGGGGGGGGGGGGGGGGGGDEGGGGGGGGGGGGGGGGDGGGFGGGGGGG6;@:FAGGGGGGCFFGGFFFGGGGGFFFFFFFFDFGGFFFCF9;DECCEGFGFFFFFFFB26:?A?BD>A:0:<B:608?473(.)44<2<BFFAD>?6*64)<?9)*<<9??B
@M06628:26:000000000-CRM2J:1:1101:29489:13204 2:N:0:137
TAACCTTGCGGCCGTACTCCCCAGGCGGGCTACTTATCGCGTTAGCTTAGCCACTAAGTCATTACACACCAACGGCTAGTAGACATCGTTTACGGCGTGGACTACCAGGGTAACTAATCCTCTTTTCTCCCCCCTCGTTCGCACCCCATTGGTATTATCAATCCAGAGTGTCGCCTTCGTCCCTGTTGTTCCTCCCCATATCTACTCATTTCTCCGCTCCTCCAGAAATTCCACCCTCCGCCATACTACTCTACGCTGCCACAATTGTGTACTACTCCCAT
+
AFE<FGGGGG:CGGGGGGGGGGGGGGGG+@FGGGFGGCCF7FGGGGGG,EDGGGGDGG<,5C<BFD,,8BE,B74@FG,:C5,5,C5+9BD+FE@+>@:>CE<DF@,33+,,3,8,8@E=F,3@A,@DECFE+5***4@91*4=B*9*,0,,,2,24?E,B9,5,7,*5>CF<CC?*A201**2/)+*2=FCF))/)()2*+<)9*)))).0*-61<*,-(((()).54-66)<(-4:<0((((),))))..))(--(-324(07*)-),21)1++),4(-
@M06628:26:000000000-CRM2J:1:1101:8870:13209 2:N:0:137
TAACCTTGCGGCCGTACTCCCCAGGCGGTCTACTTATCGCGTTAGCTTCGCCACTAAGAGATCAAGTCTTCCAACGGCTTGGAGACATCGTTTACGGCGTGGACTACCAGGGTATCTAATCCTGTTTTCTCCCCACGCTCTCGCCCCTCAGTGTCAATATCAGTCCAGGTATGCGCTTTCGCCACTGGTTCTCCTTCCTATCTCTACGCATTTCACCGCGACATAGGATATTCCACTCCCCTCTCTGGTATTCTACACTCACACTCACAGATGGAGGTCAA
+
CFF9@FG98@FGGEC7@FEC<B@F,6:@FGDEFGGAFE@FFGGG7@CFFFGGD,?CF,C69EFB8,<C9E,,,,9,++++++5444,9=:A8:<,@++@@F:+3,B,,,,++AAD,,,,8,,=3>E,,7633,83C:+@+@@CC7*7DFGGG,6,,<;7;5DCE,3,2,?,18::**/:AE*2)29<*022*+.07;3A+:+2.7AE1((()21)+01(,412(14.2-469)))-.(((4:((,)-).).:64<)),)(4())0*((..+/))0*(,,).
@M06628:26:000000000-CRM2J:1:1101:8858:13223 2:N:0:137
TAACCTTGCGGCCGTACTCCCCAGGCGGTCTACTTATCGCGTTAGCTTCGCCACTAAAAGATCAAGTCTTCCAACGGCTAGTAGACATCGTTTACGGCGTGGACTACCAGGGTATCTAATCCTGTTTGCTCCCCACGCTTTCGCACCTCAGTGTCAATATCAGTCCAGGTAGTCGCCTTCGCCACTGGTGTTCCTTCCTATATCTACGCATTTCACCGCTACACAGGAAATTCCACTACCCTCTACTGTATTCTAGACTAGCAGTATCAGATGCAGTTCCA
+
GGGGGGGGGGGGGGGGGGGGGGGGGGGGGGGGGGGGGGGGGGGGGGGGGGGGGGGGGGGGGGGGGGGGGGGGGGGGGGGGGGGGGGGGGGGGGGFGGGGGGGGGGGGGGGGGGGGGGGGGGGGFGGDFGGGGGGGGGGGGGGGEBCGGGGGGGGGGFGFGFFFGGGG4FGCFGFGGGGGFGGGFFFGGGGGFFFFCFFFGGGEEFFFF@?D>CCCGFG>@B>?FFB?F?>92><AAAFFF??:0-457<A>>AA<64<F<2:<?6F<>AD6/6?A9<).).
@M06628:26:000000000-CRM2J:1:1101:11190:13240 2:N:0:137
TAACCTTGCGGCCGTACTCCCCAGGCGGTCAACTTAGTGCGTTAGCTGCGCCACCCACGACTCAAGGTCACAGACGGCTAGTTGACATCGTTTACGGCGTGGACTACCAGGGTATCTAATCCTGTTTGCTCCCCACGCTTTCGTGCCTCAGTGTCAGTATTTGTCCAGGTAGCCGCCTTCGCCACTGATGTTCCTTCCAATCTCTACGCATTTCACCGCTACACTGGAAATTCCACTACCCTCTACAAAACTCTAGTTTGCCAGTTCAAAATGCAGTTCCA
+
GGGGGGGGGGGGGGGGGGGGGGGGGGGGGGGGGGGGGGFGGGGGGGGGGGGGGGGGGGGGGGGGGGGGGGGGGGGGGDGGGGGGGGFGGGGGGGGGGGGEEGGGGGFGFFFGGGGGGGGGGGGGGGGEGFGGFGGEFEGEF7CFDGGGGGGGGGGGGGGCFF:FG?BCFGGFGGGGGGDFFDGFFFGFGGGFFEFFFFF+CGGCFFE19;;DG)6;FG166><BFFFF?<<<4:>><>?<B26?)))528<37>F<:<<9AAB47>4A><9?<FE744<>4
@M06628:26:000000000-CRM2J:1:1101:9748:13304 2:N:0:137
TAATCTTGCGACCGTACTCCCCAGGCGGTCTACTTAACGCGTTAGCTCCGAAAGCCACGGCTCAAGGCCACAACCTCCAAGTAGACATCGTTTACGGCGTGGACTACCAGGGTATCTAATCCTGTTTGCTCCCCACGCTTTCGCATCTGAGTGTCAGTGTCTGTCCAGGGGGCCGCCTTCGCCACTGGTATTCCTTCAGATCTCTACGCATTTCACCGCTACACCTGAAATTCTACCCCCCTCTACAGCACTCTAGTTCACCAGTTTCAAATGCAGTTCCG
+
GGGGGGGGGGGGGGGGGGGGGGGGGGGGGGGGGGGGGGGGGGGGGGGGGGGGGGGGGGGGGGGGGGGGGGGGGGGGGGGGGGGGGGGGGGGGGGGGFGGGGGGGFCFGGGGGGGGFGGGGGGGGGGGGGGGGGGFGGGGGGFGDCBDFGGGGGGGGGGGGGGGEGGGCFEGEDDGGGGGFFDGEFFGGGGGFFEFFFFFCDGGBFFFF><FECAFGFGFF;BFFFBBBF>AFFFFFFF?BF02:7><>?:?BFFFBFBBFFB)8=F49<A7BAF:+6:<A(
@M06628:26:000000000-CRM2J:1:1101:14695:13376 2:N:0:137
TAATCTTGCGACCGTACTCCCCAGGCGGTACACTTAATGTGTTAACTGCATTACTGCAAGGTCTAGCCTCACAACAACTAGTGTACATCGTTTAGGGCGTGGACTACCAGGGTATCTAATCCTGTTTGCTCCCCACGCTTTCGCGTCTCAGCGTCAATAATGTTCCAGTAGATCGCCTTCGCAATCGGTATTCCTTCTGATCTCTACGGATTTTACCCCTACACCAGAAATTCCATCTACCTCTCCCATATTCTAGGTAAGCAGTTTTCAAAGCAGTTCAA
+
GGGGGGGGGGGGGGGGGGGGGGGGGGGGGGGGGGGGGGGGGGGGGGGGGGGGGGGGGGFGGGGGGGGGGGGGGGGGGGGGGGGGGGGGGGGGGGGFGGGGGGGGGGGGGGGGGGGGGGGGGGGGGGGGGGGGGGGGGGGGGGGGGGGGGGGGGGGGGGGGGGGGGGGGGGGFGGGGGGDFGGGFFFGGGGGCFFFFFFFGGGGFFFF>?@FFGFFGFGFD?DFFA@<F@EFFFFEEFFFFFFFF@???AFFFFFF9<<AD)4<79CA>BFG?DFCFFA<>.
@M06628:26:000000000-CRM2J:1:1101:5599:13390 2:N:0:137
TAATCTTGCGACCGTACTCCCCAGGCGGTACACTTAATGTGTTAACTGCATTACTGCAAGGTCTAGCCTCACAACAACTAGTGTACATCGTTTAGGGCGTGGACTACCAGGGTATCTAATCCTGTTTGCTCCCCACGCTTTCGCGTCTCAGCGTCAATAATGTTCCAGTAGATCGCCTTCGCAATCGGTATTCCTTCTGATCTCTACGGATTTTACCCCTACACCAGAAATTCCATCTACCCCTCCCATATTCTAGGTAAGCAGTTTTCAAAGCAGTTCAA
+
GGGGGGGGGGGGGGGGGGGGGGGGGGGGGGGGGGGGGGGGGGGGGGGGGGGGGGGGGGGGGGGGGGGGGGGGGGGGGGGGGGGGGGGGGGGGFFGGGGGGGGGGGGGGGGGGGGGGGGGDFFGGGGGGDGGGGGGGBEGGGGGGGGGDCFFFGEGCEGCFCCFGGGGGGGGFGGGGGGGFFGGDFFGDDFGAFEFFFFF88CEEFFCDD??ECCFGFG???FFFFFF?@;EEEEEFEEEE4(-86?::A:AB><>6?:<28?95=FFF<>FF2?F7<2:<<
@M06628:26:000000000-CRM2J:1:1101:15008:13471 2:N:0:137
TAATCTTGCGACCGTACTCCCCAGGCGGTCTACTTAGTGCGTTAGCTGCGCCACTAAGATCTCAAGGATCCCAACGGCTAGTAGACATCGTTTACGGCGTGGACTACCAGGGTATCTAATCCTGTTTGCTCCCCACGCTTTCGCACCTCAGCGTCAGTGTCAGCCCAGACAGTCGCCTTCGCCACTGGTGTTCCTTCTAATATCTACGCATTTCACCGCTACACTAGAAATTCCACTATCCTCTGCTGCACTCTAGTCACACAGTTTTGAAAGCAGTTCCA
+
GGGGGGGGGGGGGGGGGGGGGGGGGGGGGGGGGGGGGGGGGGGGGGGGGGGGGGGGGGGGGGGGGGGGGGGGGGGGGGGGGFGGGGGGGGGGGGGGGGGGGGGGGGGGGGGGGGFGFFGGGGGGGGGGGGGGGGGGDGGGGGGGGGGGGGGGGGGGGGGGGGGGGGGGGGGFGGGGGGGFFGGEFFGGGFFFFFFFFFFCFGGFFFFFFFFFGCEGFGF>BBBF=87<2):AD26<A?>DFBFFF?FB?B?<:BF<>2ADBFB:FCBFF:CFAFG*:<<6)
@M06628:26:000000000-CRM2J:1:1101:24655:13499 2:N:0:137
TAACCTTGCGGCCGTACTCCCCAGGCGGTCTACTTATCGCGTTAGCTTCGCTACTCACGGATTAAATCCACAAACAGCTAGTAGACAGCGTTTACGGTGTGGACTACCAGGGTATCTAATCCTGTTCGCTACCCACACTTTCGCACATGAGCGTCAGTTACTGACCAGGGAGTCGCCTTCGCCACTGATGTTCCTCCAGATATCTACGCATTTCACCGCTACACCTGGAATTCCACTCCCCTCTCCAAAACTCTAGCCTGCCAGTTCTAAATGCAATTCC
+
GGGGGGGGGGGGGGGGGGGGGGGGGFEGGGGGGGGGGGGGGGGGGGGGGGGGGGGGGGGGGGGGGGGGGGGGGGGGGGGGGGFGGGGGGGGGGGGGGGGGGGGGGGGGGGGGGGGGGGGGGGGGGGGGGGGGGGGGGGGGGFDGGGDGGDEGGGGGGGGGGGGGGGCFEEFEGGGGGGGFGGGDBACFGGGFFFFFAFFFGGGFFFC?F@FFGFFGADB@FFFFFF?BF:<:BF9BA???FBF??BA:<FBB?FF5<(6:?FB::FFFD4+*49<+6>A4
@M06628:26:000000000-CRM2J:1:1101:18645:13569 2:N:0:137
TAATCTTGCGACCGTACTCCCCAGGCGGAATGCTTAATCCGTTAGGTGTGTCACCGAACAGTATACTGCCCGACGACTGGCATTCATCGTTTACGGTGTGGACTACCAGGGTATCTAATCCTGTTTGCTCCCCACACTTTCGTACCTCAGCGTCAGTATCGAGCCAGTGAGCCGCCTTCGCCACTGGTGTTCCTCCAAATATCTACGAATTTCACCTCTACACTTGGAATTCCACTCACCTCTCTCGAACTCTAGACTGATAGTTTTGGAGGCAGTTCCAA
+
GGGGGGGGGGGGGGGGGGGGGGGGGGGGGGGGGGGGGGGGGGGGGGGGGGGGGGGGGGGGGGGGGGGGGGGGGGGGGGGGGGGGGGGGGGGGGGGGGGGGGGGGGGGGGGGGGGGGGGGGGCGGGGGGGGGGGGGGGGGGGGGGGG7EGGGGGGGGGGGGGGGGDCGGGGFFFGGGGGGFGGGFFFGGFGDFFFF@FFFGGGGFFFFFFFFFCEFFAGFFFEFFFDFF<AFF:A4)(3?:>B<?<BFBFFBBFFAFFFFBFFFFFGF<9?E>0<EGDBAA4
@M06628:26:000000000-CRM2J:1:1101:22374:13612 2:N:0:137
TAACCTTGCGGCCGTACTCCCCAGGCGGTCTACTTATCGCGTTAGCTTCGCTACTCACGGATTAAATCCACAAACAGCTAGTAGACAGCGTTTACGGTGTGGACTACCAGGGTATCTAATCCTGTTCGCTACCCACACTTTCGCACATGAGCGTCAGTTACTGACCAGGGAGTCGCCTTCGCCACTGATGTTCCTCCAGATATCTACGCATTTCACCGCTACACCTGGAATTCCACTCCCCTCTCCAAAACTCTAGCCTGCCAGTTCTAAATGCAATTCC
+
GGGGGGGGGGGGGGGGGGGGGGGGGGGGGGGGGGGGGGGGGGGGGGGGGGGGGGFGGGGGGGGGGGGGGGGGGGGGGGGGGGFGGGGGGGGGGGGGGFFGGGGGGGGCFGGGGGGFCDFGGGGFFEFCDGGGGGGGGGGGGGGGGGGGGGDCEGDEGGGGGGGGGGFGGDFEGCEGEGGFCGGFFFGGGGGFFFFFFFFCGGGFFFF@>;1:+9EGFCB@>FFFF13?80<?BFFA<?BFF::?8324>2:?DB<2:<A?:?0/9*).)-9=BB<0).6)
@M06628:26:000000000-CRM2J:1:1101:19405:13715 2:N:0:137
TAATCTTGCGGCCGTACTCCCCAGGCGGATAACTTAGTGCGTTAGCTGCGCCACCAACGCCTTAAGGGCACAGACAGCTAGTTATCATCGTTTACGGCGTGGACTACCAGGGTATCTAATCCTGTTTGCTCCCCACGCTTTCGTACCTCAGTGTCAGTACTTGTCCAGCTAGTCGCCTTCGCCACTGATGCTCTTTCCAATCTCTACGCATTTCACCGCTACACTGGAAATTCCCCTAACCCCTACATTACTCTAGTTTGCCAGTTCAAATTGCTGTTCCA
+
GGG,EFGFGG+FGGGGGGGGGGGGGGGG7+BFGGGG6FGGGGGGGGGGGGGGDGG8F,F+C,,,,CF,F,C,,,B,BFGGGGG,,CFGGGGGGGGGGGGGGGGGGGGGGGGEFCGGGGFGGGGGGGFFGGGGGGCEGGGGGGG3,@9@FFG:EFEF9DG,EEGGGGGG,,9F*=ECEEGFFGGFFAC*:,+;F);7A77CG*=6@FC;0<DB;7?GFCB99;<:9<?.44>BFF)..,(,4,-4-4,)6>25).)6-)6))44497))).+9)9++-).4-
@M06628:26:000000000-CRM2J:1:1101:19402:13732 2:N:0:137
TAACCTTGCGGCCGTACTCCCCAGGCGGTCAACTTAGTGCGTTAGCTGCGCCACCCACGACTCAAGGTCACAGACGGCTAGTTGACATCGTTTACGGCGTGGACTACCAGGGTATCTAATCCTGTTTGCTCCCCACGCTTTCGTGCCTCAGTGTCAGTATTTGTCCAGGTAGCCGCCTTCGCCACTGATGTTCCTTCCAATCTCTACGCATTTCACCGCTACACTGGAAATTCCACTACCCTCTGCAATACTCTAGTTTGCCCGTTCAAAATGCAGTTCC
+
GGGGGGGGGGDGGGGGGGGGGGGGGGGGGGGGGGGGGGGGGGGGGGGGGGGGGGGGGGGGGDGGGGGGGGGGGGGEFGGGGGGGGGGGGGGGGGGGGGGGGGGGGGGGGGGGGGGGGGGGGFFGGGFDGGGGGGGGCBEGFGGGGGGFG6EGGGGGGGGGGGGFGGGGGGG4DDCGGGGFFGGDFFGFG?CFFFACF@A7:CFEFF469;?BF<<FFGBB09?<@<:B?<DABFABF7:?()-:779))6:>?66-46A)6)))791()4<=)9+<9)64
@M06628:26:000000000-CRM2J:1:1101:1969:13806 2:N:0:137
TAACCTTGCGGCCGTACTCCCCAGGCGGTCTACTTATCGCGTTAGCTTCGCTACTCACGGATTAAATCCACAAACAGCTAGTAGACAGCGTTTACGGTGTGGACTACCAGGGTATCTAATCCTGTTCGCTACCCACACTTTCGCACATGAGCGTCAGTTACTGACCAGGGAGTCGCCTTCGCCACTGATGTTCCTCCAGCTATCTACGCATTTCACCGCTACACCTGGAATTCCACTCCCCTCTCCAAAACTCTAGCCTGCCAGTCCTAAATGCAATTCC
+
EEFDFCFFGGGGEG@FGGDEFGGG8FFGGGGFGCFFGG@GGEGGGCGGGDGEGEGGF=FGGGGGGGFGFGGGGGGGGGGFFFCGFGGG@FG=CGE==FFGGGGFFGFGGGDGGGDFCDAACFAFGGGGGGGGEGGDFGF,D<ECEGGGFCFFGGDEGGGGAE7CFFEDGGGFGF>8:EGFGDCDFFFDFGGA=EFFFDF*2A:@FAE;6(63:<CGFC019>F:8:2:1480<A<AA0723:6:??A?28?:?BFA<:A1400607:DFA?BAFGGDA>A
@M06628:26:000000000-CRM2J:1:1101:11988:13888 2:N:0:137
TAACCTTGCGGCCGTACTCCCCAGGCGGTCTACTTATCGCGTTAGCTTCGCTACTCACGGATTAAATCCACTAACAGCTAGTAGACAACGTTTACGGTGTGGACTACTAGGGTATCTAATCCTGTTAGCTACCCACAGCTTCGCACATGAGCGTTAGGTACTGTCCCGGGAGTCGCCTTCGCCAATGATGTTCCTCTAGATATCTACGCCTTTCACCCCTACCCCTGGCATTCCCCTCCCCCTCCACAACTCCTCATCTCTCAATTCTGCACTCATTTTC
+
E@FAFGGDEF:+6@FE@FFEG7A@FGEGGBCGDGA9,C@@BGGEGAFD<+7?:F,,,CE>+,B=?CB<<,,,BF,A,B,C=?,,B??,,+A<<D,FEG744+,AE,,,5A,E,6@,@8@,@;,,9@,3,3E9D,>+@,,@>,+68F+,@:E9:C+++8E@,@A5,3,*4*4*;C>=A*84CC7)))*+4,2=;5AC+)1+++=6;+.4((,5:))39*(,///(),(,(,.5)5)4(-2(1,(-(((.,4)-))())))).).0/:):))2)-)*+))).
@M06628:26:000000000-CRM2J:1:1101:14792:13907 2:N:0:137
TAACCTTGCGGCCGTACTCCCCAGGCGGTCAACTTAGTGCGTTAGCTGCGCCACTCACGTCTCAAGGACACAAACGGCTAGTTGACATCGTTTACGGCGTGGACTACCAGGGTATCTAATCCTGTTCGCTCCCCACGCTTTCGTTCCTCAGCGTCAGTATCTGTCCAGGTGGCCGCCTTCGCCACTGATGTTCCTTCCAATCTCTACGCATTTCACCGCTACACTGGAAATTCCACCACCCACTACAGTACTCTAGTTTGCCAGTTCAAAATGCAGTTCCA
+
GGGGGGGGGGGGGDEGGGGGGGGGGGGFEGGGGGGGCFFGGGGGGGFGGGGGGGGGGGGGGCGFFGGGGGGGGGGD7FFCFFGGGGGGGGFDGGGCG=@FFGEGFGFGGCGCDFCFAEEDGGG9FGGGGGGGGGDE:BE6EGGEFFGFC9EFGGGGG,D,>@:;@B;DGGCFGGCEEEDFCDD>>AC:F7;FFFCF=@6@C*17;1;(2(6B:>DFFD>F>B<?FF<73<4)).<94:1:F(,,4?74:64646:)::B):)400:42)6?*)*036)62.
@M06628:26:000000000-CRM2J:1:1101:16564:13958 2:N:0:137
TAACCTTGCGGCCGTACTCCCCAGGCGGTCAACTTAGTGCGTTAGCTGCGCCACCCACGACTCAAGGTCACAGACGGCTAGTTGACATCGTTTACGGCGTGGACTACCAGGGTATCTAATCCTGTTTGCTCCCCACGCTTTCGTGCCTCAGTGTCAGTATTTGTCCAGGTAGCCGCCTTCGCCACTGATGTTCCTTCCAATCTCTACGCATTTCACCGCTACACTGGAAATTCCACTACCCCCTCCAATACTCTAGTTTGCCAGTTCAAAATGCATTTCC
+
GGGGGGGGGGGGGGGGGGGGGGGGGGGGGGGGGGGGGGGGGGGGGGGGGGGGGGGGGGGGGGGGGGGFGGGGGGGGGGGGGGGGGGFGGGGGGGGGGGGGGGGGGGGGGGGGGGGAFDDFGGGGGGGGGGGGGGGGGGGGGGGGGGFFGFGGGGFFFFFFGGFGGGGFFGGFGGGGGGDF5DDB>ACDCEF6@EFCFFF7:EFCCFE(:;7>@E?C=*4606)1*<:B(<<).)).6(411(,,((((-)))5:))6<A4<2)/974AA471-*++))-6
@M06628:26:000000000-CRM2J:1:1101:3945:13965 2:N:0:137
TAACCTTGCGGCCGTACTCCCCAGGCGGTCTACTTATCGCGTTAGCTTCGCTACTCACGGCTTAAAGCCACAAACAGCTAGTAGACAGCGTTTACGGTGTGGACTACCAGGGTATCTAATCCTGTTCGCTACCCACACTTTCGCACATGAGCGTCAGTCTTTGGCCAGGGAGTCGCCTTCGCCACTGATGTTCGTCCAGATATCTACGCATTTCACCGCTACACCTGGAATTCCACTCCCCTCTCCAAGACTCTAGTCTGCCAGTTCTAAATGACCGTCC
+
GGGGGGGGGGGGGGGGGGGGGGGGGGGGGGGGGGCFGGGGGGGGGGGGGGGGGGGGCGGGGGGGGGGGGGGGGGGGGGGGGGGGGGGGGGGGGGGGGGFGGDFGGGGGGGGGGGGGGCEGGDGGGGGGGGGGGGGGGGGGGGGGGGGGGG7CGGGGGGGGGGFGGFDFGGDDDFEE=GGFGGGFFAGGDGFFFFFFFFFFGFGFFFFFFFFEGAFGFGFF03<???BFF:25:4<A604?FFBB<7<?<?BADFF<><AABFFF:FDFF9?BDFGGF14>
@M06628:26:000000000-CRM2J:1:1101:16585:13968 2:N:0:137
TAACCTTGCGGCCGTACTCCCCAGGCGGTCAACTTAGTGCGTTAGCTGCGCCACCCACGACTCAAGGTCACAGACGGCTAGTTGACATCGTTTACGGCGTGGACTACCAGGGTATCTAATCCTGTTTGCTACCCACGCTTTCGTGCCTCAGTGTCAGTATTTGTCCAGGTAGCCGCCTTCGCCACTGATGTTCCTTCCAATCTCTACGCATTTCACCGCTACACTGGAAAGTCCACTAACCTCCTCCAGACTCTAATGTACCAGTTCCAAATGCAGTTCC
+
ECF<CFGEFG7CCEGGGGGGG@;@@FC@@F:EA@F@FEFFCFGG79E9<@C,7?8F@FGGC?FF,C=FE<=FDGG7@EDE8FF<?FE,5?AEB+CF7:CFEEFCDF>DD8++:DC9C=,2EF,87>6@:3,8,>9BF88EB9*54**777852D=DCG7,D@=FD<,;8,96CDEGGGCF*8*2:94*2+21178?F;@C+027++7362(:CCEGF<03((51*87:24.6).67A2(5:)3((((.(-8.,))).))))-697><)6)2/)*++)-))
@M06628:26:000000000-CRM2J:1:1101:21134:14069 2:N:0:137
TAACCTTGCGGCCGTACTCCCCAGGCGGTCAACTTAGTGCGTTAGCTGCGCCACCCACGACTCAAGGTCACAGACGGCTAGTTGACATCGTTTACGGCGTGGACTACCAGGGTATCTAATCCTGTTTGCTCCCCACGCTTTCGTGCCTCAGTGTCAGTATTTGTCCAGGTAGCCGCCTTCGCCACTGATGTTCCTTCCAATCTCTACGCATTTCACCGCTACACTGGAAATTCCACTACCCTCTACAATACTCTAGTTTGCCAGTTCAAAATGCAGTTCC
+
GGGGGGGGGGGGGGGGGGGGGGGGGGGGGGCGGGFGGGGGGGGGGGGGGGGGFGGGGGGGGGGCGGGGGGGGGGGGGCGGGGCGGGGGGGGGGGGGGDGGGGGGGGGGGGGG<FBDCDEGGGGGGGGGGGGGGGGGGGGGGGGFCGGC:<EGGGFGGGGGGGGGGGGGCGGFGGEEGGGFGGCDF4FCFGF@FCA?F8F:CF9?FFFFF<2BFECGF5(,-7?<9<?0>AFF>B<DAB?B?),().57)4:<<<44<495:226?FA><2:9)0<C<92<
@M06628:26:000000000-CRM2J:1:1101:12925:14156 2:N:0:137
TAACCTTGCGGCCGTACTCCCCAGGCGGTCTACTTATCGCGTTAGCTTCGCCACTAAGTCATTACAACCCAACGGCTAGTAGACATCGTTTACGGCGTGGACTACCAGGGTATCTAATCCTGTTTGCTCCCCACGCTTTCGCACCTCAGTGTCAGTATCAATCCAGAGTGTCGCCTTCGCCACTGATGTTCCTTCCTATATCTACGCATTTCACCGCTACACAGGAAATTCCACACTCCTCTATCGTACTCTAGCCTGCCAGTATCGGGTGCAATTCCAAA
+
GGGFGGGGGGGGEGGGGGGGGGGGGGGGGGGGGGGGGGGGGGGGGGGGGGGGGGGFGGGGGGGGGGGGGGGGGGGGGGGGGGGGGGGGGGGGGGGGEGGGGGGGGGGGGGFD=FGDFGGGGG=FGGGGGFGGDG>EFGFFEGEEG:FFGGGGGGGGCGFDCFCFGC?GGGGFGGG5:CCF=*9AAF7@FGGFFFFFFFFF;FFEFFBFFFEFFFFGFG64)44<@1?>4>FA<B::<B:2::2:<(.(-(6<4))49:1(,.3**0311:7:?4<+6)6)6
@M06628:26:000000000-CRM2J:1:1101:12907:14156 2:N:0:137
TAACCTTGCGGCCGTACTCCCCAGGCGGTCTACTTATCGCGTTAGCTTCGCCACTAAGTCATTACAACCCAACGGCTAGTAGACATCGTTTACGGCGTGGACTACCAGGGTATCTAATCCTGTTTGCTCCCCACGCTTTCGCACCTCAGTGTCAGTATCAATCCAGAGTGTCGCCTTCGCCACTGATGTTCCTTCCTATATCTACGCATTTCACCGCTACACAGGAAATTCCACACTCCTCTATCGTACTCTAGCCTGCCAGTATCGGGTGCAATTCCAAA
+
GGGGGGGGGGGGGGGGGGGGGGGGGGGGFGGGGGGGGGGGGGGGGGGGGGGGGGGGGGGGGGGGGGGGGGGGGGGGGFGEGGGGGGGGGGGGGGGGGGGGDGGGGGFGGGF?FDAEFGGGCF@FFGFGGGGGGGGGGGFGEGEGGGGGC;@FGGGGGGGGFGGFGF;FGFGFGGGCEGGFGGGFFADGFF>FFFFFFEC;;CFFFFFF?FE=DCE>BC>>7?>B@1:B<A4>AA?<,(..3:3-<?BBFFFFFBA?>((,3>:=7C:19?DB2@7CBD269
@M06628:26:000000000-CRM2J:1:1101:8077:14213 2:N:0:137
TAATCTTGCGACCGTACTCCCCAGGCGGTACACTTAATGTGTTAACTGCATTACTGCAAGGTCTAGCCTCACAACAACTAGTGTACATCGTTTAGGGCGTGGACTACCAGGGTATCTAATCCTGTTTGCTCCCCACGCTTTCGCGTCTCAGCGTCAATAATGTTCCAGTAGATCGCCTTCGCAATCGGTATTCCTTCTGATCTCTACGGATTTTACCCCTACACCAGAAATTCCATCTACCTCTCCCATATTCTATGTAAGCAGTTTTCAAAGCAGTTCAA
+
GGGGGGGGGGGGGGGGGGGGGGGGGGGGGGGGGGGGGGGGGGGGGGGGG9FGGGGGGGGGGGGGGGGGGGGGGGGGGGGGGGGGGGGGGGGGGGGGGGGGGGGGGGGGGGGGGGFFGGGGGGGGGGGGGGGFGGGGGGGGGGGGGGGGGFGGGGGGGGGGGGGGGGGGGGGFGGGGGGG54CGFFFGGGGGFFEFFFFFGGGGFFFED=@DDGFFGFG@FFDEFFFFF;EC9?9CEFFFFFEEFF?F?BF2:ABA)6<DA<?BFFGFAA<GF<FECBBA<A
@M06628:26:000000000-CRM2J:1:1101:2518:14270 2:N:0:137
TAACCTTGCGGCCGTACTCCCCAGGCGGTCTACTTATCGCGTTAGCTTCGCCACTAAAAGATCAAGTCTTCCAACGGCTAGTAGACATCGTTTACGGCTTGGACTACCAGGGTATCTAATCCTGTTTGCTCCCCACGCTTTCGCACCTCAGTGTCAATATCAGTCCAGGTAGTCGCCTTCGCCACTGGTGTTCCTTCCTATATCTACGCATTTCACCGCTACACAGGAAATTCCACTACCCTCTACTGTATTCTACACTAGCAGTCTCAGATGCAGTTCC
+
<EE<CEEAFCC+77@FGDGFCFFF@FFEEEGCF<6<FE,@7F:BFFFFFCFBBFGGCFFGFFGGGGA?FGFGG<ECC@CEGG<DAFFF9FDEFGGGGC+@=?F@EDE,AFFDG8F8FABA=DFCGGGGGGG,DEFCC++9>EEE8FG,,7EA:3EGE93,5=,@DEG5,6998=51;7CFGGG5668C7???C5F49@A@:?CC=FC(((6=+9<FA5(6;@<@F?1(3:F4<ADF2:>(4>B<-448-<A2:42)64<(5:A9/*-546<*6B?C469<
@M06628:26:000000000-CRM2J:1:1101:2502:14281 2:N:0:137
TAACCTTGCGGCCGTACTCCCCAGGCGGTCTACTTATCGCGTTAGCTTCGCCACTAAAAGATCAAGTCTTCCAACGGCTAGTAGACATCGTTTACGGCGTGGACTACCAGGGTATCTAATCCTGTTTGCTCCCCACGCTTTCGCACCTCAGTGTCAATATCAGTCCAGGTAGTCGCCTTCGCCACTGGTGTTCCTTCCTATATCTACGCATTTCACCGCTACACCGGAAATTCCACTACCCGCTACTGTATTCTAGACTAGCAGTATCAGATGCCGTTCCA
+
GGFGGGGGGGGGGGGGEGGGGGGGGGGGEDFGGGGGGCGGGGGGGGGGGGGGGGGGGFGFGCEFFGFEFGGGGGGGGGGC?EC<FCFGGGGCFDFGGGGGGGG,EEFGFFGGFEG86CFFGGGGGGGGGFG8DCFC@EGDEF>EGC5>71,,@DC;CE,,;CCGGGG>6D@*==*4AEDFFDDE4)24?CG5@CFCA;FFGFFEFFC;>DDF7).+;*626;D?)-991064:)).-(30,((--9424))).6<).49)5:A4@>2))-38<4+*-,4()
@M06628:26:000000000-CRM2J:1:1101:21360:14440 2:N:0:137
TAACCTTGCGGCCGTACTCCCCAGGCGGTCAACTTAGTGCGTTAGCTGCGCCACCCACGACTCAAGGTCACAGACGGCTAGTTGACATCGTTTACGGCGTGGACTACCAGGGTATCTAATCCTGTTTGCTCCCCACGCTTTCGTGCCTCAGTGTCAGTATTTGTCCAGGTAGCCGCCTTCGCCACTGATGTTCCTTCCAATCTCTACGCATTTCACCGCTACACTGGAAATTCCACTACCCTCTACAATACTCTAGTTTGCCAGTTCAAAATGCATTTCC
+
GGGGGGGGGGGGGGGGGGGGGGGGFFGGEGGGGGGGGGGGGGGGGGGGGGGGGDGGGGGGGGGGGGGGGGGGGGGGEGGGGGGGGGGGGGGGGGGGGGGGGGGGGGGGGGGGGGGGGGGGGGGGGGGGGGGGGGFEGGGGGGDGGGGGGFFEDGFFGGGGGGGGGGGG?FGFG7EEEGGFGGGFFFGG+2CFFCA?BDF77C9CFFFFB;DFGFFGFDF>FF?<?>387<AAFB9>>B???31084489B>B)65<4<A2<<<??D><<)01)003-5<B
@M06628:26:000000000-CRM2J:1:1101:2946:14507 2:N:0:137
TAACCCTGCGGCCGTACTCCCCAGTCGGTCAACTTAGTGCGTTAGCTGCGCCATCCACGCCTCTAGGTCACAGACGGCTAGTTCACATCGTTTACGGCGCGGACTACCAGGGTATCTTATGCTGTTTGCTCCCCACGCTTTCGTGCCGCAGTGTCAGTATTTGTCTAGGTAGCAGCCTTCGCCACTGATGTTCCTTCCAATCTCTACGCATTTCACCGCTACACTGGATAATCCTCTACCCACTACAATACTCTAGTTTGCCAGGTTAAAATGCAGTTCT
+
C,C<F,CCFCF@F:@@FCFFF,6,6;8+@6,6,<E9E<F,78CGEFA<,@F,@,,,::,+,,B,B?<CC=C,A,,8?+4?=FF,5C<E?:FFD<FF4++++4@FEGG,,ACEG,,,8,6=3,3BCD8DFFEF@C,+3+3*@<*D*@9*3;8=,?D9<6,6>@,5,,,1,6=?C+=:,,4AF4C):A47++++1.+1812;@*+)1+//2<()39);/14((4<(*)(()-)6:))59))4,)-,8:444))..)6)))6<)49;)*)).)394*++).4)
@M06628:26:000000000-CRM2J:1:1101:2956:14523 2:N:0:137
TAACCTTGCGGCCGTACTCCCCAGGCGGTCAACTTAGTGCGTTAGCTGCGCCACCCACGACTCAAGGTCACAGACGGCTAGTTGACATCGTTTACGGCGTGGACTACCAGGGTATCTAATCCTGTTTGCTCCCCACGCTTTCGTGCCTCAGTGTCAGTATTTGTCCAGGTAGCCGCCTTCGCCACTGATGTTCCTTCCAATCTCTACGCATTTCACCGCTACACTGGAAATTCCACTACCCTCTACAATACTCTAGTTTGCCAGTTCAAAATGCAGTTCC
+
GGGGGGGGGGGGEEGGGGGGGGGGGGGGGGFGGGGGGFGGGGGGGGGGGGGGGGGGGEGEGGGGGFGFGGGGGFFFGDEGGFGGGGGFFCGGGGGG@FFGGGGGDFGF<FG@DFGFFGCEFGGDFDF@FEGFFD?++BBCFFECFGGFGGGGG>C?:ECDEC7DDGD7DFFFGFEGEEGACDDFEFG=79FFFFFFFDF:7C@?@FEF(345:66CAD099>F<*4(.8A<):4<ABB??<4:BFFF25<5<>>F464.54<A:FG4<>BCFAFD7<<<-
@M06628:26:000000000-CRM2J:1:1101:23127:14690 2:N:0:137
TAACCTTGCGGCCGTACTCCCCAGGCGGTCTACTTATCGCGTTAGCTTCGCTACTCACGGCTTAAAGCCACAAACAGCTAGTAGACAGCGTTTACGGTGTGGACTACCAGGGTATCTAATCCTGTTCGCTACCCACACTTTCGCACATGAGCGTCAGTCTTTGGCCAGGGAGTCGCCTTCGCCACTGATGTTCCTCCAGATATCTACGCATTTCACCGCTACACCTGGAATTCCACTCCCCTCTCCAAGACTCCAGTCTGCCAGTTCTAAGTGACCGTCC
+
GGGGGGGGGGGGGGGGGGGGGGGGGGGGGGGGGGGGGGGGGGGGGGGGGGGGGGGGGGGGGGGGGGGGGGGGGGGGGGGGGGFFGGGGGGGGGGGGEGFGGGGGGGGGGGGGGGGGFGGGGFGGGGGGGGGGGGGGGGGGGGGGGGGGGGGCEGGGGGGGGGGGGGFGGGGFDDGGGGGFGGGFAADFGGGFFFFE;@F*2<<.;FE@B<;ED??GADB>FB>B:3>BF72:AAF<ABBB<1824:>?<<1),(.5644-:2)9774424394=FG>??0
@M06628:26:000000000-CRM2J:1:1101:23111:14698 2:N:0:137
TAACCTTGCGGCCGTACTCCCCAGGCGGTCTACTTATCGCGTTAGCTTCGCTACTCACGGCTTAAAGCCACAAACAGCTAGTAGACAGCGTTTACGGTGTGGACTACCAGGGTATCTAATCCTGTTCGCTACCCACACTTTCGCACATGAGCGTCAGTCTTTGGCCAGGGAGTCGCCTTCGCCACTGATGTTCCTCCAGATATCTACGCATTTCACCGCTACACCTGGAATTCCACTCCCCTCCCCAAGACTCTAGTCTGCCAGTTCTAAGTGACCGTCC
+
FGGGGGGGGGGGGGGGGGGGGGGGGGGGGGGGGGGGGGFGGGGCFGGGGGGFGGFGGGGCFGGGGGFGGDFCGGGGGGGGGGFGGGGGDGGGGGGGGFFGGGGGGGGGGGGGGGCFGGFGGFGAFEGCEG6BDFGGCGGGGGGGGG6E<E7CGGGGGG7FGGGGCCFFGGGFD>58CGGFFGGBBFF=79CFFFFFFFA7DGGEAF<;@FDBDCEGFD>B048?FFB(.48>A95AF??BFFB(40,(,((.5))-62-:<??)9CAA24+=<*<<938(
@M06628:26:000000000-CRM2J:1:1101:28348:14795 2:N:0:137
CATTCTTGCGAACGTACTCCCCAGGTGGGTTACTTATCACTTTCGCTTGGCCACTCAGTACTTAATCGTACCAAACAGCTAGTAACCATCGTTTACGGCGTGGACTGCCAGGGTATCTAATCCTGTTCGCTACCCACGCTTTCGTCCATCAGCGTCAATATATTGTTAGTGATCTGCCTTCGCAATTGGTATTCTATGTAATATCTAAGCATTTCACCGCTACACTACATATTCTGACCACTTCACAATAATTCAAGACTAACACTATCAATGGCAGTGC
+
ECCEEFGGFGGGEGGGFGGGGGGEFGGEDFGFEAFGCGGGGGGGGGGGGEGGGGGGGGFDFFFGGFCG<EFFGGGGFEFFGFEFGFGGGGGGGGCGEEFGGEDGFDFFFGCFDGFEE8D8FFGC9EGGDCEEGE6,@CGGG66A@C+BFEF8DC:+C8D9CFGGGGGD,EEAF+@EGGF695DBEEC*;F8+BAF6A61+5B@6E@EF<5EF>?C7FF=22(:EFE8E3C?E7?EC?C3=DE47?EEF)/45157<C<;)77>F)*56:>99<FF?::?A
@M06628:26:000000000-CRM2J:1:1101:10128:14975 2:N:0:137
TAATCTTGCGACCGTACTCCCCAGGCGGATAACTTAATGCGTTAGCTGCGCCACCGAAACACCATGTGCCCCAGCAGCTAGTTATCATCGTTTACGGCGTGGACTACCAGGGTATCTAATCCTGTTTGCTCCCCACGCTTTCGCACCTCAGCGTCAATACTTGTCCAGCGAGCCGCCTTCGCCACTGGTGTTCTTCCGAATATCTACGAATTTCACCTCTACACTCGGAATTCCACTCGCCTCTCCAAGATTCTAGCAATCCAGTCTCAAAGGCAGTTCCG
+
GGGGGGGGGGGGGGGGGGGGGGGGGGGGGGGGGGGGGGGGGGGGGGGGGGGGGGGEGGGGGGGGGGGGGGGGGGGGGGGGGGGGGGGGGGGGGGGGGGGGGGGGGGGGGGGGGGGGGGGGGGGGGGGGGGGGGGGGGGGGGGGG7@DFGGGGGGGGGGGGGGGGGFCFGGGFGGGGGGGFGGGFFFFC;CFEFFFFFFFDDFECFFFF??:FGFFGF6:?FDFB6<FF0:<DFFFFA??BFBB:826:<77).55-:8AFFB<6*7)6<9:74@*58>5A(
@M06628:26:000000000-CRM2J:1:1101:22067:15023 2:N:0:137
TAACCTTGCGGCCGTACTCCCCAGGCGGTCTACTTATCGCGTTAGCTTCGCTACTCACGGATTAAATCCACAAACAGCTAGTAGACAGCGTTTACGGTGTGGACTACCAGGGTATCTAATCCTGTTCGCTACCCACACTTTCGCACATGAGCGTCAGTTACTGACCAGGGAGTCGCCTTCGCCACTGATGTTCCTCCAGATATCTACGCATTTCACCGCTACACCTGGAATTCCACTCCCCTCTCCAAAACTCTAGCCTGCCAGTTCTAAATGCAATTCCA
+
GGGGGGGGGGGGGGGGGGGGGGGGGGGGGGGGGGGGGGGGGGGGGGGGGGGGGGGGGGGGGGGGGGGGGGGGGGGGGGGGGGGGGGGGGGGGGGGGDGGGGGGGGGGGGGGGGGGGGGGGGFFGGGGGGGGGFGGGGEGGGGGGGGGGGFGFEEGGGGGGGGGGGGFGGGGFGGEGGEGFGGGEFFGGFGGFFFFFFFF7DGGFAF9?@DDFGFFGFGBFFFFFFFF?<BDFFA>BF?FFF:??BFFBFFFFFFFDFBF<B?0?FFFAD2:7>FCC4<:<)
@M06628:26:000000000-CRM2J:1:1101:22051:15039 2:N:0:137
TAACCTTGCGGCCGTACTCCCCAGGCGGTCTACTTATCGCGTTAGCTTCGCTACTCACGGATTAAATCCACAAACAGCTAGTAGACAGCGTTTACGGTGTGGACTACCAGGGTATCTAATCCTGTTCGCTACCCACACTTTCGCACATGAGCGTCAGTTACTGACCAGGGAGTCGCCTTCGCCACTGATGTTCCTCCAGATATCTACTCATTTCACCGCTACACCTGGAATTCCACTCCCCTCTCCAAAACTCTAGCCTGCCAGTTCTAAATGCCATTCCA
+
GGGGGGGGGGGDF@FFGGGGGGGGGGGGGGGGGGGGGGGGGGGGGGGGGGGGGGGGGGGGGGGGGGGGGGGGFGGDGGGGGGGGGGGGGGGGDGGGGGGGGGGGGGGGGGGGGGGGGDFGGFGGGGGGGGGGEFDGFGGGGGGGGGGGFFFFEEEEGGGGGGGFFCFGGG5?CGGGGDDF55<AFFFG:+;:=CCE;@FGFGC4+7;)6>EF7EEGFG6(,4<:F:?(:?FBBFFFF13:?B:3:?A:<0?3<<2428>::74@?C<<94?74*+0-5>9)
@M06628:26:000000000-CRM2J:1:1101:22287:15120 2:N:0:137
TAACCTTGCGGCCGTACTCCCCAGGCGGTCTACTTATCGCGTTAGCTTCGCCACTAAGTCATTACAACCCAACGGCTAGTAGACATCGTTTACGGCGTGGACTACCAGGGTATCTAATCCTGTTTGCTCCCCACGCTTTCGCACCTCAGTGTCAGTATCAATCCAGAGTGTCGCCTTCGCCACTGATGTTCCTTCCTATATCTACGCATTTCACCGCTACACAGGAAATTCCACACTCCTCTATCGTACTCTAGCCTCCCAGTATCGGGTGCAATTCCAAA
+
GGGGGGGGGGGGGGGGGGGGGGGGGFGGGGGGGGGGGGGGGGGGGGGGGGGGGGGGGGGGGGGGGGGGGGGGGGGGGGFGGGFGFBFGGGGGGGGGGGGGGFGGGGGGGGG@CFGGGGGGGGGGGGGGGGGEGGCDCEGGDGDG7:7@FFGFGCFFGF@FGGFCG,9*>>FFCGEGGCCDGGDFFAC@FEDAF?F;FFFD++=CFF0;DFFFFCAC3C@B<?2?F?FFFFBFDFBB0<:2:989:(.,41>:-4<1A(.4305*7C<((4=)0*<C24449
@M06628:26:000000000-CRM2J:1:1101:15229:15169 2:N:0:137
TAACCTTGCGGCCGTACTCCCCAGGCGGTCAACTTAGTGCGTTAGCTGCGCCACCCACGACTCAAGGTCACAGACGGCTAGTTGACATCGTTTACAGCGTGGACTACCAGGGTATCTAATCCTGTTTGCTCCCCACGCTTTCGTGCCTCAGTGTCAGTATTTGTCCAGGTAGCCGCCTTCGCCACTGATGTTCCTTCCAGTCTCTACGCATTTCACCGCTACACTGGAAATTCCACTACCCCCTACAATACTCTAGTTTGCCAGTTCAAAATGCAGTTCC
+
GGGGGGGGGGDGGGGGGGGGGGGGGGGGGGGGGGGGGGGGGGGGGGGGGGGGGGGGGGGGGGGGGGGFGGGGGGGGEGGGGGGGGGGGGGGGGGGCGGGGFGGGGGGGGGGGGGGGGFGGFFFFGGFGGGGGGGGGGGGGGGGGGGGGGGFGGGFFGGGGGGFGGGF4DFGFGGGGGGDFFGDAEFGGG7BAFFFEFDFF7?<?;FF;B?DECCCGFDBFF93<F>FF?AFFF2244:0<?(,461(25).).66)..<<<A>09:4)6<FFA*+:64AF
@M06628:26:000000000-CRM2J:1:1101:29253:15202 2:N:0:137
TAACCTTGCGGCCGTACTCCCCAGGCGGTCAACTTAGTGCGTTAGCTGCGCCACTCACGTCTCAAGGACACAAACGGCTAGTTGACATCGTTTACGGCGTGGACTACCAGGGTATCTAATCCTGTTCGCTCCCCACGCTTTCGTTCCTCAGCGGCAGTATCTGTCCAGGTGGCCGCCTTCGCCACTGATGTTCCTTCCACTCTCTACGCATTTCACCGCTACACTGGAAATTCCACCACCCTCTACAGTACTCTAGTTTGCCAGTTCAAAATGCAGTTCCA
+
E,E@CFGC,CCE:FFG7FGCFC,:FFEEG@:@<,EFA<@,@FEGCC,CFGG:FFG<EGGGGFFGGGFCFCDF=FD4B:@@EFFDG<AAECF?DB,?FGGGGGEFGGGGGG:>3C,E=C;=F,==FFC=+8>C?86CBCGGE78,8<F9D9,<?55>EEDE,@C;BG,CFGGF404C:=C;1/:5899:1:@@=?1)6(;+;*34?*4(,(,<>ABDF37>F;>B@)((.4ABDB<A1((::18(2<444<A2<<44>4<292209C4)64+*)*++.)6))
@M06628:26:000000000-CRM2J:1:1101:26780:15205 2:N:0:137
AACCTTGCGGCCGTACTCCCCAGGCGGTCTACTTATCGCGTTAGCTTCGCTACTCACGGATTAAATCCACAAACAGCTAGTAGACAGCGTTTACGGTGTGGACTACCAGGGTATCTAATCCTGTTCGCTACCCACACTTTCGCACATGAGCGTCAGTTACTGACCAGGGAGTCGCCTTCGCCACTGATGTTCCTCCAGATATCTACGCATTTCACCGCTACACCTGGAATTCCACTCCCCTCTCCAAAACTCTAGCCTGCCAGTTCTAAATGCAATTCC
+
GGGGGGGGGGGGGGGGGGGGGGGGGGGGGGGGGGGGGGGGGGGGGGGGGGGGGGGGGGGGGGGGGGGGGGGGGGGGGGGGGGGGGGGGGGGGGGGGGGGGGGGGGGGGGGGGGGGGGGGGGGGGGGGGGGGGGGGGGGGGGGGGGGGFC@FGEGGGGGGGGGGGGGGGGGFGGGGGGGFFGGFFFGGGGGFFFFFFFFGGFFFFFFFFFFFGFFGFDF>FFFFFBFBFFB?FFFFFFFFF02<<1)5):?D?AF<AFB8<?F49DAAFBAFAFFC:3<A
@M06628:26:000000000-CRM2J:1:1101:26785:15226 2:N:0:137
AACCTTGCGGCCGTACTCCCCAGGCGGTCTACTTATCGCGTTAGCTTCGCTACTCACGGATTAAATCCACAAACAGCTAGTAGACAGCGTTTACGGTGTGGACTACCAGGGTATCTAATCCTGTTCGCTACCCACACTTTCGCACATGAGCGTCAGTTACTGACCATGGAGTCGCCTTCGCCACTGATGTTCCTCCAGATATCTACGCATTTCACCGCTACACCTGGAATTCCACTCCCCTCTCCAAAACTCTAGCCTGCCAGTTCTAAATGCAATTCC
+
GGGGGGGGGCGGGGGGGGGGGGGGGGGGGGGGGGGGGGGGGGGGGGGGGGGGGGGGGGGGGGGGGGGGGGGGGGGGFGGGGFGFGDFGGGGGGFGGGFEGGGGGGGGGGDGGGDDGGGGGGGGGGGGGGGG,DFEEGGGGGC+:FGGF,3@EGGGDFEDGGGCGGF*D6CAFGCGGGDFFGD>AFGGGGGFF3CCA@FGGFG7AA3?;?;>:CCGF39@9>??FF?0::A?A>AA>0::?76??BF:A0<BD>9)6:BFF3>49*4424:94=C+62<<
@M06628:26:000000000-CRM2J:1:1101:28615:15288 2:N:0:137
TAACCTTGCGGCCGTACTCCCCAGGCGGTCAACTTAGTGCGTTAGCTGCGCCACCCACGACTCAAGGTCACAGACGGCTAGTTGACATCGTTTACGGCGTGGACTACCAGGGTATCTAATCCTGTTTGCTCCCCACGCTTTCGTGCCTCAGTGTCAGTATTTGTCCAGGTAGCCGCCTTCGCCACTGATGTTCCTTCCAATCTCTACGCATTTCACCGCTACACTGGAAATTCCACTACCCTCTACAATACTCTAGTTTGCCAGTTCAAAATGCAGTTCC
+
FFGEGGGGFGECFGGGGFGGCEC:FFGGGEFGGGGG,CCFGFGGGFGGEGGDGGGGGEGGCEEGGFFFDEGGGFGGGGGGFGEFGFADGEGGGGGGGGGEGGEGGGFFCFFFEGGFGGGGGA,EGGFGGG9FGGGEFEEC8A8:*@*7@?EFGG7DFG7;FEGFGDCFGFC6C?CCEGDFGD3;AFG=397AFFFEFF+++=:;F:>DFFFFGF3CF39>;B2:F):32<AAAAB2)4:?:)3(4>232),-.-6<A<A<><<6?06A4497<=7C4)64
@M06628:26:000000000-CRM2J:1:1101:9148:15529 2:N:0:137
TAACCTTGCGGCCGTACTCCCCAGGCGGTCAACTTAGTGCGTTAGCTGCGCCACCCACGACTCAAGGTCACAGACGGCTAGTTGACATCGTTTACGGCGTGGACTACCAGGGTATCTAATCCTGTTTGCTCCCCACGCTTTCGTGCCTCAGTGTCAGTATTTGTCCAGGTAGCCGCCTTCGCCACTGATGTTCCTTCCAATCTCTACGCATTTCACCGCTACACTGGAAATTCCACTACCCTCTACAATACTCTAGTTTGCCAGTTCAAAATGCAGTTCCA
+
GGGGGGGGGGGGGGGGGGGGGGGGCGGGGGGGGGGGGGGGGGGGGGGGGGGGGGGGGGGGGGGGDGGGGGGGGGGGGGGGGGGGGGGGGGGGGGGGGGGGGGGGGGGGGGGGGGGGGGGGGGGGGGGGGGGGGGGGGGGGGFGGEGGGGGGGGGFGGGGGGGGGGGFGCGGFFGGGGGGFGDGEEFGGGGGFFFFFFFFGGGGEFFE?>;DFGEFGFGB96><B6<?B?F<44<FFB:4:<287).6<4<4<))))64<9B<4))24):)<*37:7-)6A4
@M06628:26:000000000-CRM2J:1:1101:2066:15540 2:N:0:137
CAGTCTTGCGACCGTACTCCCCAGGTGGGATACTTATCACTTTCGCTTAGTCACTGAGAATTAACCCAACAACTAGTATCCATCGTTTACGGCGTGGACTACCAGTGTATCGAATCCTGATCGCTCCCCACGCTTTCGTCTCTCAGCGTCAGTATATACGTAGTACACTGCATTCGCATTCGGTATTCTAAGTAATATCTATGCATTTCACCGTTACACTACTTATTCTATCTACTTCCATATAACACAAGTCAATAAGTTTCAAAGTCAATTCCAATGTT
+
GGGCFGGGGGGGG:FGGGGGGGGGGCF@:,FFGGGG,CEFGGG9FGG<,CFGGDDGGGGEEFAE<,68CFFFGDDGFE6,9@FF?DCFEF@@+4@++6EFF,,EF,,9?A;++,@+EF,,@F+C8,4614@+@>+@3@DE,,,63CA+@CEGC;;;2;,@9,,@9,3?,>90++7,A>*@F;*09?C97B7AF<+8>6E+D::ABF?4<C<8*(/:A77*760*=9<5.93<C3>).)7<<?E6?4)((/16;C<1)74<)7.++1679:+9)89?))(..
@M06628:26:000000000-CRM2J:1:1101:2930:15548 2:N:0:137
TAACCTTGCGGCCGTACTCCCCAGGCGGTCTACTTATCGCGTTAGCTTCGCCACTAAGTCATTACAACCCAACGGCTAGTAGACATCGTTTACGGCGTGGACTACCAGGGTATCTAATCCTGTTTGCTCCCCACGCTTTCGCACCTCAGTGTCAGTATCCATCCAGATTGTCGCCTTTCCCTCTGATGTTCCTTCCTATAACTCCCCATTTCACCGCTCCACAGGAACTTACACCCCCCACTCTCGTACCATCACCCGCCACTATCGGGTCCCATTCCAAG
+
C6EC@FF9@C7:8CCE@,FG@F,CDFE76@:E<FFG@CFGGG7F@,EEFECGGGGA8FE,6C<@F<6EFGGGDCC@7FBEF??FFF==CFGFA7CGGGCFGG9FC,A<B7=F8E9DFGGG,>CFGEFG9D8+,@88++@FC>@@C79,@EGF7,5,,3@,>,2;><,3,65=CCE*/,+0A+*)14+419+4=*;3;?7+1+9)).(,547C>EA*5),(/317)(3().)).5((((((-((67(2,,())(..((,49(((0*>(,,(*0(*+3).-4)
@M06628:26:000000000-CRM2J:1:1101:2948:15549 2:N:0:137
TAACCTTGCGGCCGTACTCCCCAGGCGGTCTACTTATCGCGTTAGCTTCGCCACTAAGTCATTACAACCCAACGGCTAGTAGACATCGTTTACGGCGTGGACTACCATGGTATCTAATCCTGTTTGCTCCCCACGCTTTCGCACCTCAGTGTCAGTATCAATCCAGAGTGTCGCCTTCGCCACTGATGTTCCTTCCTTATTCTACGCATTTTACCGCTACACAGGAAATTCCACACTCTCCTATCGTACTCTAGCCTGCTTGTAACAGGTGCAATTGCAAG
+
CCDFGGGCGGGGGGEGB,C<CCCFEFC@FGGGGGGGG9E:+CFGD<FF<CGGGGCFFFFE9FGGDDEC7FCFCG7+=??FG9DGGFFGFGFDF+8+@>CF+?FGF<D,C=FFDED8FG937EFFGFDE9@F8,>E7>ED9:8C+*,*@7EFGFBEAA>,,@,=DGCGFF921*9CCCF*?4/:FFFCDGGG+B)+/+)++31+)1)((/23++)//)8;6;()()4:B>944)4(((())(-5))-(.(44<<4-89??()).=*2)31<F)5*<9)).))
@M06628:26:000000000-CRM2J:1:1101:28042:15650 2:N:0:137
TAATCTTGCGACCGTACTCCCCAGGCGGAATGCTTAATCCGTTAGGTGTGTCACCGAACAGTATACTGCCCGACGACTGGCATTCATCGTTTACGGTGTGGACTACCAGGGTATCTAATCCTGTTTGCTCCCCACACTTTCGTACCTCAGCGTCAGTATCGAGCCAGTGATCCGCCTTCGCCACTTGTGTTCCTCCAAATATCTACTAATTTCACCTCTACACTTGGAATTCCACTCACCTCCCTCGCACTCTAGACTGCAATTTTTGGAGGCAGTTCCAG
+
GFGGGFEFGGGCFECGGGCFFGGGGGGGGGFGCFGGFGGGGGGCG?GFEEFFCF9FGGGGGG9FFFGDFDFDEGFBFECCF,BFFGGGFGFFFF:CFDFB@FFF?8?=FE=E>DFGEGGGGGGFGGGFE9DC?86>BDGGFEGGGGC>:A,9EECEGFEFG*9:ED8C9>,=BCFGGGGFGD<AF=>CFFG88<BBFF=D7=A6+@37C458:<3*0/))9CFFA@;343;)95;CF0>:).(,(.,(436><-4.).8().)*1:4((.*)4.8CA2)-.
@M06628:26:000000000-CRM2J:1:1101:3500:15678 2:N:0:137
TAACCTTGCGGCCGTACTCCCCAGGCGGTCAACTTAGTGCGTTAGCTGCGCCACCCACGACTCAAGGTCACAGACGGCTAGTTGACATCGTTTACGGCGTGGACTACCAGGGTATCTAATCCTGTTTGCTCCCCACGCTTTCGTGCCTCAGTGTCAGTATTTGTCCAGGTAGCCGCCTTCGCCACTGATGTTCCTTCCAATCTCTACGCATCTCACCGCTACACTGGAAATTCCACTACCCTCTACAATACTCTATTTTGCCAGTTCAAAATGCAGTTCC
+
CFGGGGGDFGGGFGGGGGGGGGGGGGGGGGGGGGGGEFGGGGGGGGGGGEE@GGGGGGGGGGGGGGGGGGGGGDGEFCEGGGG9FFFFGGDGGGGDDGFGGGGGGGBFFGGCFDFG9DFD@BGEFEEGGGGG6CG7@>E:FGEE7CC9FC:EDBFCFEDEG@@FGCG4CFCFD>C=?EGFGC4>AAGFG7:68CFEB;A:@*4;CFF(64(8CEEF@>99B6<?F?(408<9<<9<<????<<:AB<4>AB>>AD).6A9284677<D))3*44@+.5<A
@M06628:26:000000000-CRM2J:1:1101:27895:15744 2:N:0:137
TAACCTTGCGGCCGTACTCCCCAGGCGGTCTACTTATCGCGTTAGCTTCGCTACTCACGGATTAAATCCACAAACAGCTAGTAGACAGCGTTTACGGTGTGGACTACCAGGGTATCTAATCCTGTTCGCTACCCACACTTTCGCACATGAGCGTCAGTTACTGACCAGGGAGTCGCCTTCGCCACTGATGTTCCTCCAGATATCTACGCATTTCACCGCTACACCTGGAATTCCACTCCTCTCCAAAACTCTAGCCTGCCAGTTCTAAATGCAATTCCCAG
+
GGGGGGFFGGGGGGGGGGGGGGGGCDGGGGGFDGGGGG?FFGGGGGGGGGCCGEGGGGGGG7FCD9FGDFGGGGFGGGGFGCF9FGCEGDGGEFF7+A7FGGGGGGGF8FGDGG,9ECFGDGGGGGGGGEGEGGGGGGGFGA+C+CCF@CCEE*1BCGGG:FGGGGFGGCE>DF*8:CDACDG644?DCF>:FFFEFFFCF?E<FAC162?FCEFGFD609>BFF?::<FF?AFFBB??A?<<BF:<::7>><4:<A044744=4*66<:<4)7996))8,
@M06628:26:000000000-CRM2J:1:1101:17627:15769 2:N:0:137
TAATCTTGCGACCGTACTCCCCAGGCGGAATGCTTAATCCGTTAGGTGTGTCACCGAACAGTATACTGCCCGACGACTGGCATTCATCGTTTACGGTGTGGACTACCAGGGTATCTAATCCTGTTTGCTCCCCACACTTTCGTACCTCAGCGTCAGTATCGAGCCAGTGAGCCGCCTTCGCCACTGGTGTTCCTCCAAATATCTACGAATTTCACCTCTACACTTGGAATTCCACTCACCTCTCTCGAACTCTAGACTGATAGTTTTGGAGGCAGTTCCAA
+
FFGGGGGGGGGGGGGGGGGGGGGGGGGGGGGGGGGGGGGGGGGGGGGGGGGGGGGGGGGGGGGGGGGGGGGGGGGGGGGGGGGGGGGGGGGGGGGGGGGGGGGGGGGGGGGGGGGGGGGGGGGGGGGGGGGGGGGGGGGGGGGGGGGGGGGGGGGGGGGGGGGGGGGGFGGFGGGGGGGFGGGBAACFGGDFFFFFFF4CGGGFFFFFFFFFFFFGA7@FFEFFFBF?A<?A):A<??FFFFDF2<?FFB?A<><4<>?:>DFFFGA<0:FB0<EGAD<>4
@M06628:26:000000000-CRM2J:1:1101:17608:15788 2:N:0:137
TAATCTTGCGACCGTACTCCCCAGGCGGAATGCTTAATCCGTTAGGTGTGTCACCGAACAGTATACTGCCCGACGACTGGCATTCATCGTTTACGGTGTGGACTACCAGGGTATCTAATCCTGTTTGCTCCCCACACTTTCGTACCTCAGCGTCAGTATCGAGCCAGTGAGCCGCCTTCGCCACTGGTGTTCCTCCAAATATCTACGAATGTCACCTCTACACTTGGAATTCCACTCACCTCTCTCGAACTCTAGCCTGAAAGTTTTGGAGGCAGTTCCAA
+
GGGGGGGGGGDGGDFGGGGGGGGGGGGGGGGGGGGGGFGGGGGGGGGGGGGGGGGGGGGGGGFGGGGFFFGGGGDEGGGGGFFGGFFEFFGGGGGFEFGGDGFGGGDGGGGCCGGAEFGFGGGGGGGFGFGGGDEDEGGGGGGGGGFGGGGGEGGGGGGG5:@CGFFFF?CA4DGGGEGFEGGFFFG:<FGFFEFFFE4:;:<7AFD?FD(;:CCC*;<<E<@>?>::2<:BF<BFFFFF<??27)45?B?>A6.),6:(.5<6BGFBBFGB:)*:<AD46
@M06628:26:000000000-CRM2J:1:1101:20957:15851 2:N:0:137
TAATCTTGCGACCGTACTCCCCAGGCGGTACACTTAATGTGTTAACTGCATTACTACAAGGTCTAGCCTCCCAACAACTAGTGTACATCGTTTAGGGCGTGGACTACCAGGGTATCTAATCCTGTTTGCTCCCCACGCTTTCGCGTCTCAGCGTCAATAATGTTCCAGTAGATCGCCTTCGCAATCGGTATTCCTTCTGATCTCTACGGATTTTACCCCTACACCAGAAATTCCATCTACCTCTCCCATATTCTAGTTAGGCAGTTTTCAAAGCAGTTCAA
+
GGGGGGGGGGGGGGGGGGGGGGGGGGGGGC:FGGGGEGGDFGGGGGGGGF@@FGG,,C@,,CFDFGDCCF,BFGGCEGGGFFEFGGGGGGGGGG9FGGGGGGGGGGGGGGGGGGGGGGGGGGGFEEE8DF=FFGGGGEGGGGGG78CCFFFDEGGG6BC;EG7EFGGGG;,4CFCGGCCFGG4B>AD*@,:>BEFFF3@CC?@9C6CD9>@FGC3>=88@0=EDA(148;CEF?C)/).74)7.(4::>?4:AFAA262)(.<EFGAA6:FB))<*6AA2.
@M06628:26:000000000-CRM2J:1:1101:9292:15939 2:N:0:137
TAATCTTGCGACCGTACTCCCCAGGCGGAATGCTTAATCCGTTAGGTGTGACACCAAAGGGCAAGCCCCCTGACGTCTGGCATTCATCGTTTACGGTGTGGACTACCAGGGTATCTAATCCTGTTTGCTTCCCACACTTTCGTACCTCAGCGTCAGTATCGAGCCAGTGAGCCGCCTTCGCCACTGGTGTTCCTCCAAATATCTACGAATTTCACCTCTACACTTGGAATTCCACTCACCTCTCTCGAACTCTAGACTGATAGTTTAAAAGGCAGTTCCAG
+
GGGGGGGGGGGGGGGGGGGGGGGGGGGGGGGGGGGGGGGGGGGGGGGGGEGGGGGGGGGGGGGGGGGGGGGGGGGGGGGGGGGGGGGGGGGGGGGGGGGGGGGGGGGGGGGGGGGGGGGGGGGGGGGGGGGGDGGGGGGGGGGGGGGGGGGGGGGGGGGGGGFGGGGGGGGFGGGGGGGFGGGFFFGGGGGFFCFFF@FGFGGFFFFFFF;FGCE;*>@EFFFFFEE@EEEECFFFF?B?DFFBFFFFF?<BFDD249?3>A<=@GB<<AGE1;EGAB9>)
@M06628:26:000000000-CRM2J:1:1101:15188:16073 2:N:0:137
TAATCTTGCGACCGTACTCCCCAGGCGGAATGCTTAATCCGTTAGGTGTGTCACCGAACAGTATACTGCCCGACGACTGGCATTCATCGTTTACGGTGTGGACTACCAGGGTATCTAATCCTGTTTGCTCCCCACACTTTCGTACCTCAGCGTCAGTATCCAGCCAGTGAGCCGCCTTCGCCACTGGTGTTCCTCCAAATATCTACGAATTTCACCTCTACACTTGGAATTCCACTCACCTCTCTCGAACTCTAGACTGATAGTTTTGGAGGCAGTTCCAA
+
GGGGGGGGGGGGGGGGGGGGGGGGGGGGGGGGGGGGGGGGGGGGGGGGGGGGGGGGGGGGGGGGGGGGGGGGGGGGGGDGGFGGGGGGGGGGGGGGGGGGGGGGGGGGGGGGGGGGGGGGGGGGGGGGGGGGGGGGGGGGGGGGGGGGGGGGGGGGGGGGFGGGGGGGGGGFGGGGGGGFGGGEFFGGGGGCFFFFFEFGGCFEFFDFFF?F7)?C;C<EEFFFFFEFFFBDAABB?:?FFFF?BB?D??1>DFF2<A:?2<>6=F2?40?385CFFA9<)
@M06628:26:000000000-CRM2J:1:1101:8678:16090 2:N:0:137
TAACCTTGCGGCCGTACTCCCCAGGCGGTCAACTTAGTGCGTTAGCTGCGCCACCCACGACTCAAGGTCACAGACGGCTAGTTGACATCGTTTACGGCGTGGACTACCAGGGTATCTAATCCTGTTTGCTCCCCACGCTTTCGTGCCTCAGTGTCAGTATTTGTCCAGGTAGCCGCCTTCGCCACTGATGTTCCTTCCAATCTCTACGCATTTCACCGCTACACTGGAAATTCCACTACCCTCTCCAATACACTAGTTTGCCAGTTCAAAATGCAGTTCCA
+
GGGGGGGGGGGGGEEGGGGGGGGGGGGGGGGGGFFGGGGGGGGDGGGGGGGGGGGGGGGGGGGGGGGGGGGGGGCGGGGGGGGGGFGGGGGGGGGGGGGGGEGGGGGGCGDFFFFGGGEGGGGGGGGGFGFGGGGGGGGGGGGGCGFFDGFCFFGGGGGGGGGGGG97:FFFG:5:5EGFGGCE>FGFFCCFFFFFF@ADFG:4AF<?FFD:7??FFG0;(,239<077<A4A46-.,3::2<?((4(-..).)(.6>AF<22)02<AFF7*)120926>)
@M06628:26:000000000-CRM2J:1:1101:22445:16148 2:N:0:137
TAACCTTGCGGCCGTACTCCCCAGGCGGTCAACTTAGTGCGTTAGCTGCGCCACTCACGTCTCAAGGACACAAACGGCTAGTTGACATCGTTTACGGCGTGGACTACCAGGGTATCTAATCCTGTTCGCTCCCCACGCTTTCGTTCCTCAGCGGCAGTATCTGTCCAGGTGGCCGCCTTCGCCACTGATGTTCCTTCCAATCTCTACGCATTTCACCGCCACACTGGAAATTCCACCACCCCCTACAGTACTCTAGTTTGCCCGTTCAAAATGCAGTTCCA
+
FGGDFGGGGG77FGGGGGGGGGGGGCGGEC@GGGGGEC<F@FGCGGGCEEGGGG8EFEEEGGGGGGFEFFG?A,C=:@:==BFAGGFFG74FGFFCEE7CFG+<ADBFC,@F,,@DFFGADGGDFFG6CCFEFE6B<EECGEEGFFF>@A@,**4:C,=,54,>@,600BCA8C*:E*:A**CEFFG*+++3;9A5B;=:@?7416<09:(7C>FCFC9(,3.8F).40)-)6<)),2:(2(,-4?:34<)5644.<4.4<A0)7*(.4)<?<F:+...6<
@M06628:26:000000000-CRM2J:1:1101:14850:16350 2:N:0:137
TAACCTTGCGGCCGTACTCCCCAGGCGGTCAACTTAGTGCGTTAGCTGCGCCACTCACGTCTCAAGGACACAAACGGCTAGTTGACATCGTTTACGGCGTGGACTACCAGGGTATCTAATCCTGTTCGCTCCCCACGCTTTCGTTCCTCAGCGTCAGTATCTGTCCAGGTGGCCGCCTTCGCCACTGATGTTCCTTCCAATCTCTACGCATTTCACCGCTACACTGGAAATTCCACCACCCTCTACAGTACTCTAGTTTGCCAGTTCAAAATGCAGTTCCA
+
GGGGGGGGGGEGGGGGGGGGGGGGGGGGGGGGGGGGGGGGGGGGGGGGGGGGGGGGGGGGGGGGGGGGGGGGGGGGCGDCFGGDGGGGGEGGGGGGGGGGGGGGGGGGGGGGFGGGGGGGGGGGGGGGGGGGGGGGGGGGGGGGGGGGGGCFGGGGGGGGGGGGGGFGGGG46FCGGGGFFCDDFFGFFGFFFFFFFFF7+0=?FFC?68?EFFFGFGF>BFFFF??<:AB>FF2<?FB612::2<<7:4<4<DBAAA><<>>6FC9A)<+?3*::6)6<.
@M06628:26:000000000-CRM2J:1:1101:27972:16380 2:N:0:137
TAACCTTGCGGCCGTACTCCCCAGGCGGTCTACTTATCGCGTTAGCTTCGCTACTCACGGATTAAATCCACAAACAGCTAGTAGACAGCGTTTACGGTGTGGACTACCAGGGTATCTAATCCTGTTCGCTACCCACACTTTCGCACATGAGCGTCAGTTACTGACCAGGGAGTCGCCTTCGCCACTGATGTTCCTCCAGATATCTACGCATTTCACCGCTACACCTGGAATTCCACTCCCCTCTCCAAAACTCTAGCCTGCCAGTTCTAAATGCAATTCC
+
GGGGGGGGGGGGGGGGGGGGGGGGGGGGGGGGGGGGGGGGGGGGGGGGGGGGGGGGGGGGGGGGGGGGGGGGGGGGGGGGGGGGGGGGGGGGGGGGGGGGGGGGGGGGGGGGGGGCGGGGGGGGGGGGGGGGGGGGGGGGGGEGGGGGFGFGGGGGGGGGGGGGGGGGGGGFGGGGGGGFGDDFEFFGGFGFFFFFFFFFGGGFFFFFBF@BCEEG=C>FB;<?FFFFBFFFFFFFF:?FB?:B??B2AFFF?AF<<3AFF?F:?FAAA>+14@7<A>64
@M06628:26:000000000-CRM2J:1:1101:27558:16385 2:N:0:137
TAATCTTGCGACCGTACTCCCCAGGCGGTCTACTTAGTGCGTTAGCTGCGCCACTAAGATCTCAAGGATCCCAACGGCTAGTAGACATCGTTTACGGCGTGGACTACCAGGGTATCTAATCCTGTTTGCTCCCCACGCTTTCGCACCTCAGCGTCAGTGTCAGCCCAGACAGTCGCCTTCGCCACTGGTGTTCCTTCTAATATCTACGCATTTCACCGCTACACTAGAAATTCCACTATCCTCTGCTGCACTCTAGTCACACTGTTTTGAAAGCAGTTCC
+
GGGGGGGGGGDGDGGGGGGGGGGGGGGGGGGGGGGGGGGGGGGGGGGGGGG:FGGGGGCEFCGGEFGGGGGGGGGGCEEGFGGGGGFFFGGEFGFGGGGGGDEGGGFFFFGGGGGGGFFEGGGGGGGDGE98@@8EFEGGGFGGEGGFFGFFGGEGGFC>:,=EEECF>CFFDGEEGGGFFCDFAAGFFGF):CFEFFFGCC7?FFC7@@FEG<EGFGFFFF>F?:?<)6<<25))6.-679AFF<)).4>9()6-6)4<B:<7FG40.(CF25676)6)
@M06628:26:000000000-CRM2J:1:1101:27545:16399 2:N:0:137
TAATCTTGCGACCGTACTCCCCAGGCGGTCTACTTAGTGCGTTAGCTGCGCCACTAAGATCTCAAGGATCCCAACGGCTAGTAGACATCGTTTACGGCGTGGACTACCAGGGTATCTAATCCTGTTTGCTCCCCACGCTTTCGCACCTCAGCGTCAGTGTCAGCCCAGACAGTCGCCTTCGCCACTGGTGTTCCTTCTAATATCTACGCATTTCACCGCTACACTAGAAATTCCACCATCCTCTGCTGCACTCTAGTCACACTGTTTTGAAAGCCGTTCC
+
FGGGGGGGGGGGGGGGGGGGGGGGGGGGGGGGGGGGGGGGGGDGGGGGFDGGEGGGGGFFFEGGGFGFFGGGGGGGGGGGGGGGGGGGGGGGGGFF@FEGGGEGGFCFFFGGGGGG=FCD=DFGGGFFGGGFG+,@FEGCDFCEEGGGFGDGGGEEGFGGGEGFG>D4EFFA?F55*4?FFGD4>FGGDGF:A5FEBEFFGF+7@=E60(2.;CEGFD>(29?F=(,-6:AFDFA9(.)(,5A4224))(,.4696>A<<>F?6@CA:((+=-)*/,(1<
@M06628:26:000000000-CRM2J:1:1101:18245:16413 2:N:0:137
TAACCTTGCGGCCGTACTCCCCAGGCGGTCTACTTATCGCGTTAACTTCGTCACCAAGAATACTAAGATTCCCAACGACTAGTAGACATCGTTTACGGCGTGGACTACCAGGGTATCTAATCCTGTTTGCTCCCCACGCTTTCGCACCTCAGCGTCAATGTCAGTCCAGGAGGCCGCCTTCGCCACTGGTGTTCCTTCCGATCTCTACGCATTTCACCGCTACACCGGAAATTCCACCTCCCTCTACTGCATTCTAGCCTGCCAGTTTCAAATGCAGTTC
+
GGGGGGGGGGGGGGGGGGGGGGGGGGGGEGGGGGGGGGGGGGGGGGGGGGGGGGGGGGGGGGGGGGGFGGGGGGGGGGGGGGGGGGGGGGGGGGGGGGGGGGGGGGGGGGGGGGGGGGGGGGGGGGGGCCGGGGGFGGGGGGGGGGGGDFGFGGGGGGGGFGGFFFGGGGGFGGGGGGGFGGGFFFD74=DA5CFCFFFGG5C(:6<C:B:@DFBCFF6>FBF?FFFBBF(64<44<(.3:?BBF7A<2<AB9AFAABFA8:<4)79AA2EF26+3-)).
@M06628:26:000000000-CRM2J:1:1101:16537:16441 2:N:0:137
TAACCTTGCGGCCGTACTCCCCAGGCGGTCTACTTATCGCGTTAGCTGCGCTACTCACGGATTAAATCCACAAACAGCTAGTAGACAGCGTTTACGGTGTGGACTACCAGGGTATCTAATCCTGTTCGCTACCCACACTTTCGCACATGAGCGTCAGTCTTTGGCCAGGGAGTCGCCTTCGCCACTGATGTTCCTTCTGATATCTACGCATTTCACCGCTACACCAGAAATTCCACTCCCCTCTCCAAGACTCTAGTCTGCCAGTTCTAAATGCTATTCC
+
GGGGGGGGGGGGGGGGGGGGGGGGGGGGGGGGGGGGGGGGGGGGGGGGGGGGGGGGGGGGGGGGGGGGGGGGGGGGGGGGGGGGGGGGGGGGGGGGGGGGGGGGGGGGGGGGGGGGGGGGGGGGGGGGGGGGGGGDGGGGGGGGGGGGGGGGGGGEGGGGGGGGGGGGGGGFGGGGGGGFEGGFFFGGGGGFFFFFFFFGGGGEFFF;@F?FGEEGFGFFFFFFFF:6<FA>A9AFFFB:?:8?FB25<:?ABBABB><DFFDFFGBAB<98)70+.6<9
@M06628:26:000000000-CRM2J:1:1101:16549:16454 2:N:0:137
TAACCTTGCGGCCGTACTCCCCAGGCGGTCTACTTATCGCGTTAGCTGCGCTACTCACGGATTAAATCCACAAACAGCTAGTAGACAGCGTTTACGGTGTGGACTACCAGGGTATCTAATCCTGTTCGCTACCCACACTTTCGCACTTGAGCGTCAGTCTTTGGCCAGGGAGTCGCCTTCGCCACTGATGTTCCTTCTGATATCTACGCATTTCACCGCTCCACCAGAAATTCCACTCCCCTCTCCAAGACACTCGTCTGCCATTTCTAAAAGCTATTCC
+
@F@<CEFGFGGG:FCGGGFE<EFGFGGG:FGG@FFGGADGGEGGGGGGGGGGGEGGGGGGGEEGEF<FFDFGGGGGFG8FFEEFG9,FCFCFEGGEFFCGCFGGGGGG<FCEF,B9@CA=FFDDFFGGGGGGGGG@CGGGGGC+>F*@DCFGGE5CEFGGFF7FGGG*8B*@GGGGGCC8=<DBEFG7:2C@7CFCFFF+3+=;F132:?(8+.1C=D>F14>?FB<0(.)-:).9>F:?6:<?F0)58(8(,5(-.4<(5))*/;45<<+*.09<:)64
@M06628:26:000000000-CRM2J:1:1101:18598:16459 2:N:0:137
TAACCTTGCGGCCGTACTCCCCAGGCGGTCAACTTAGTGCGTTAGCTGCGCCACCCACGACTCAAGGTCACAGACGGCTAGTTGACATCGTTTACGGCGTGGACTACCAGGGTATCTACTCCTGTTCGCTCCCCACGCTTTCGTGCCTCAGTGTCAGTATTTGTCCAGTTAGCCGCCTTCGCCACTGATGTTCCTTCCAATCCCTACGCATTTAACCGCTACATTGGAAATTCCACTACCCTCTACAATCCTCCGGTTTCCCCGTTCAAAATGCAGTTCC
+
<EFGEFCEFG@E:CFFGGGEAGGD,DFE:+BFEEEF<F9AEFCGG9F9FCCCFFEFGGG:@B:?4CFG?,FGGGGGCF@FFF,EF9,C,4+:4<F@CCFCFC+CFC,A,ACFG8,=;E3,@DFF3E,@CC8C?EFC<8CCCFEC*C4?7A85>D7,<D:D,D@;;F98,6,:C*7E:=7A*5*)288D:@CF=C@CF(1+2A054*(/6(45*)):9),423,)/62<A2<4<>A<A2:?0)2,)-65<(()).(-44?)-)()0*(.:4<*5F++6)5.
@M06628:26:000000000-CRM2J:1:1101:28844:16465 2:N:0:137
TAACCTTGCGGCCGTACTCCCCAGGCGGTCAACTTAGTGCGTTAGCTGCGCCACCCACGACTCAAGGTCACAGACGGCTAGTTGACATCGTTTACGGCGTGGACTACCAGGGTATCTAATCCTGTTTGCTCCCCACGCTTTCGTGCCTCAGTGTCAGTATTTGTCCAGGTAGCCGCCTTCGCCACTGATGTTCCTTCCGATCTCTACGCATTTCACCGCTACACTGGAAATTCCACTACCCTCTACAATACTCTAGTTTGCCAGTTCAAAATGCAGTTCC
+
FFGGGGGGGGGGGGGGGGGGGGGGGGGGGGGGGGGGGGGGGGGGGGGFGGGGGGGDCGGGGGGGGGGFFGGGGGGGGGGGEFGGGFFGGGGGGGGGGGGEGEGDGGCGGGGGFGGDAFGFGGGFFFGGGGFGGGGEEEEGGGGGGGGGGCG:,?FFG9DBEGGGGFGFEFGFGFGCGGGFGGGFFFG=CGGFC?@<A@E*2::<F+7;9;<BGFAG=<(-212<FFF??29556>>A?FFF?FFF<)3<<?22<B2.69<D<6?FFAA>A+0.*:<AA>D
@M06628:26:000000000-CRM2J:1:1101:18828:16474 2:N:0:137
TAACCTTGCGGCCGTACTCCCCAGGCGGTCTACTTATCGCGTTAGCTTCGCCACTAAGTCATTACAACCCAACGGCTAGTAGACATCGTTTACGGCGTGGACTACCAGGGTATCTAATCCTGTTTGCTCCCCACGCTTTCGCACCTCAGTGTCAGTATCAATCCAGAGTGTCGCCTTCGCCACTGATGTTCCTTCCTATATCTACGCATTTCACCGCTACACAGGAAACTCCACACTCCTCTATCGTACTCTAGCCTGCCAGTCTCGGGTGCAATTCCCAA
+
GGGGGGGGGGGGGGGGGGGGGGGGGGGGGGGGGGGGGGGGGGGGGGGGGGGGGGGGGGGGGGGGGGGGGGGGGGGGGGGGGGGGGGGGGGGGGGGGGGGGGGGGGGGGGGGGFFFGGGGGGGGGGCGGFGGGGGGGGGGGGGCGGEGFGGGGGGGGGGGGGGGGGFGFGGGFGGGGGGGFECGFA*=8CGGAF?A;FFFD@EFEF>9?D@FFDFF3DCBF<:??F<BBFFDFBBBF:?33?4)6>::0:3:AB241)((4::4**2(-(.27)99?<))28
@M06628:26:000000000-CRM2J:1:1101:19577:16533 2:N:0:137
TAACCTTGCGGCCGTACTCCCCAGGCGGTCTACTTAGTGCGTTAGCTGCGCCACTAAGACATCAAGTGTCCCAACGGCTAGTAGACATCGTTTACGGCGTGGACTACCAGGGTATCTAATCCTGTTTGCTCCCCACGCTTTCGCACCTCAGTGTCAGTATCAGACCAGGTAGTCGCCTTCGCCACTGGTGTTCCATCCTATATCTACGCATTTCACCGCTACACAGGAAATTCCACTACCCTCTTCTGTACTCTAGTTATCCAGTATCAGGTGCAGTTCCA
+
GGGGGGGGGGGGGGGGGGGGGGGGGGGGGGGGGGGGGGGGGGGGGGGGGGGGGGGGGGGGGGGGGGGGGGGGGGGGGGGGGGGGGGGGGGGGGGGGGGGGGGGGGGGGGGGGGGGFGGGGGGGGGGGGGGGGGGGGGGGGGGGGGGGGGGGGGGGGGGGGGGGGGGGGGGGFGGGGGGGFGGGEFFGGGGGFFFFFFFFFGFFFCFFFFFFFGFFGFGB@>BFFF?4:?FDAABBAFFF?B?FB9AA2:>AABFA4<BABABA?FG<DFFEF:FGGFFDA)
@M06628:26:000000000-CRM2J:1:1101:25456:16563 2:N:0:137
TAACCTTGCGGCCGTACTCCCCAGGCGGTCAACTTAGTGCGTTAGCTGCGCCACCCACGACTCAAGGTCACAGACGGCTAGTTGACATCGTTTACGGCGTGGACTACCAGGGTATCTAATCCTGTTTGCTCCCCACGCTTTCGTGCCTCAGTGTCAGTATTTGTCCAGGTAGCCGCCTTCGCCACTGATGTTCCTTCCAATCTCTACGCATTTCACCGCTACACTGGAAATTCCACTACCCTCTACAATACTCTAGTTTGCCAGTTCAAAATGCAGTTCC
+
FGGGGGGGGGGGGGGGGGGGGGGGGGGGGGGGGGGGGGGGGGGGGGGGGGGFGGGGGGGGGGGGGGGGGGGGGGGGGGGGGGGGGGGGGGGGGGGGG>CCGGFGGGGGGG7CFFGGGGGGGFGGGGGGGGGGGGGGGGGGGGGGGGGGGFFFGGGGGGGGG@=CFGCGGFGFGGGGGGGFFGD:DFGGFFGFFFFFF;F+1AFFF7.39@FFFEFGF<;96>B:=>?B:<AFFFF<)(8?68?:)6>).),5<<AD9969<2-697)):<E=<=7+...:
@M06628:26:000000000-CRM2J:1:1101:4516:16583 2:N:0:137
TAATCTTGCGACCGTACTCCCCAGGCGGAATGCTTAATCCGTTAGGTGTGTCACCGAACAGTATACTGCCCGACGACTGGCATTCATCGTTTACGGTGTGGACTACCAGGGTATCTAATCCTGTTTGCTCCCCACACTTTCGTACCTCAGCGTCAGTATCGAGCCAGTGAGCCGCCTTCGCCACTGGTGTTCCTCCAAATATCTACGAATTTCACCTCTACACTTGGAATTCCACTCACCTCTCTCGAACTCTAGACTGATAGTTTTGGAGGCAGTTCCAG
+
GGGGGGGGGGGGGGGGFGGGGGGGGGGGGDGFGGGGFGGGGGGGGGGGGGGGGGGGGGGGGGGGGFGGGGGGGGGGGGGGGGGGGGGGGGGGGGGGEGGGGGGGGGGGGGGFGGGGFGGGFGGGGGGGGGF7CFGGGGGGGGGGGGGGGFFEGGGGGCG9;@FGGF>D:C?A9DGGGGGF=DGF;AGGDGGFFC6@FEAC7?EEFFFFF@;7;?FF*>@;CEFFFFFBD<>F4<BFF?(:<:,1<F?FFF:4<<24)68396)@FGF7>FFD0@5C4)64.
@M06628:26:000000000-CRM2J:1:1101:24624:16697 2:N:0:137
TAACCTTGCGGCCGTACTCCCCAGGCGGTCAACTTAGTGCGTTAGCTGCGCCACCCACGACTCAAGGTCACAGACGGCTAGTTGACATCGTTTACGGCGTGGACTACCAGGGTATCTAATCCTGTTTGCTCCCCACGCTTTCGTGCCTCAGTGTCAGTATTTGTCCAGGTAGCCGCCTTCGCCACTGATGTTCCTTCCAATCTCTACGCATTTCACCGCTACACTGGAAATTCCACTACCCTCTACAATACTCTAGTTTGCCAGTTCAAAATGCATTTCC
+
GGGGGGGGGGGGGGGGGGGGGGGGGGGGGGGGGGGGGGGGGGGGGGGGGGGGGGGGGGGGGGGGGGGGGGGGGGGGGGGGGGGGGGGGGGGGGGGGGGGGGGGGGGGGGDFGGGGGGGGGGCFGGGGGGGGGGEGGGGGGGGGGGEGGGFCGGGGGGGGGGGGGGFFDGGGFDFGGGGGFGGGFFFCCGGGFFECCF@CFGGG98A9;FFFBGFFGF5;;>B<BB?:<BFFBF<2<<27?B307)6A<DFDF?AA6:<>25A>?/::>AAF?76C+.6><
@M06628:26:000000000-CRM2J:1:1101:7790:16708 2:N:0:137
CACTGTTGCCAGCGTACTCCCCAGGTGGCTAACTTAATACTTTCGCTTTGGCACTCATCTTCAAGTAGACAAGCACCGAGTTAGCATCGTTTACGGCGTGGACTACCGGGGTATCTAATCCCGTTCGCTACCCACGCTTTCGTCCATCAGCGTCAATAATATCTTAGTAAGCTGCCTTCGCAATTGGTGTTCTATGTAATATCTATGCATTTCACCGCTACACTACATATTCCGCCTACTTCAAATATATTCAAGACCTACAGTATCAAAGGCAGTTCCAT
+
GGGGGGGGGGGGGGGGGGGGGGGGGGGGGGGGGGGGGGGGFGGGGGGGGFGGGGGGGGGGGFCFGGGGGGGGFFFGGGFGGGGGGFGFEGGGGG7CFGFGCEGGGGGCFGGFEFGGGGGGGGEEFGECCEGFGEG+>=CDE6>CEGGGCFFCEGC>FFFAGFCCGG9+EEFF<D?DFEGFEDD5F6CGGGGFFFFCFFFGGGGFFFCEC<CF+8CGFG>@@<DEF;4/<CCF?(:??F3=;;3)17-59AFA><)<??F?7>)08>)-5)3)(0:7<9-))
@M06628:26:000000000-CRM2J:1:1101:7778:16724 2:N:0:137
CACTGTTGCCAGCGTACTCCCCAGGTGGCTAACTTAATACTTTCGCTTTGGCACTCATCTTCAAGTAGACAAGCACCGAGTTAGCATCGTTTACGGCGTGGACTACCGGGGTATCTAATCCCGTTCGCTACCCACGCTTTCGTCCATCAGCGTCAATAATATCTTAGTAAGCTGCCTTCGCAATTGGTGTTCTATGTAATATCTATGCATTTCACCGCTACACTACATATTCCGCCTACTTCAAATATATTCAAGACCTACAGTATCAAAGGCAGTTCCAT
+
GGGGGGGGGGGGGGGGGGGGGGGGGGGGGGGGGGGGGGGGGGGGGGGGGGGGGGGGGGGGGGGGGGGGGGGGGGGGGGGGGGGGGGGGGGGGGGGGGGGGGGGGGGGGGGGGGGFGGGGGGGGGGGGCEGGGGGGGGGGGGGGGGGGGGGGGGGGEFCEGGGGGFGGGCGGFFGGGGGGFGGGFFFGGGGGAF?FEF<AGFGGCBFC@EF<FG?C:AD>>BEFFFFFCCFEEC;F@@FFFECFF<EADBBB>2<<AB:>D?7?@@C4A>DGF:FEG<>:A)
@M06628:26:000000000-CRM2J:1:1101:7590:16763 2:N:0:137
TAATCTTGCGACCGTACTCCCCAGGCGGTACACTTAATGTGTTAACTGCATTACTGCAAGGTCTAGCCTCACAACAACTAGTGTACATCGTTTAGGGCGTGGACTACCAGGGTATCTAATCCTGTTTGCTCCCCACGCTTTCGCGTCTCAGCGTCAATAATGTTCCAGTAGATCGCCTTCGCAATCGGTATTCCTTCTGATCTCTACGGATTTTACCCCTACACCAGAAATTCCATCTACCTCTCCCATATTCTAGGTAAGCAGTTTTCAAAGCAGTTCAA
+
GGGGGGGGGGGGGGGGGGGGGGGGGGGGGGGGGGGGGGGGGGGGGGGGGGGGGGGGGGGGGGGGGGGGGGGGGGGGGGGGGGGGGGGGGGGGGGGGGGEGGGGGGGGGGGGEGGGGGGGFGGGCGFGGGGGGGGFGFGGGGGGGGGGDFEDFG67EEGGGGCGGGGGDGGGFDGFGGGGFGGGBFFG4DGGFFFFFFFFCCCFEFFFFF?=EGFCGFG?DFFFF;@FFFFF49C?EFEFFF@EEFB:1<?AB<AFF<>A<),65=C9))6FB94E6<<4:4
@M06628:26:000000000-CRM2J:1:1101:5069:16819 2:N:0:137
TAACCTTGCGGCCGTACTCCCCAGGCGGTCTACTTATCGCGTTAGCTTCGCCACTAAAAGATCAAGTCTTCCAACGGCTAGTAGACATCGTTTACGGCGTGGACTACCAGGGTATCTAATCCTGTTTGCTCCCCACGCTTTCGCACCTCAGTGTCAATATCAGTCCAGGTAGTCGCCTTCGCCACTGGTGTTCCTTCCTATATCTACGCATTTCACCGCTACACAGGAAATTCCACTACCCTCTACTGTATTCTAGACTAGACTTATCAGATGCAGTTCCA
+
GGGGGGGGGGGGGGGGGGGGGGGGGGGGGGGGGGGGGGGGGGGGGGGGGGGEGGGGGGGGGGGGGGFGGGGGGGGDEGGGFGFFFFGGGGGGGGGGGCFGGEGGGGGFGGGC=FGGGDFFGGGGGGGF9FGFGGGGGGGGCGEEGGC?:CFGGGGG7DCFCFGFGGFGGGF*CFEG=ECFFG7??AF*28>:FCF3=@FFGGFFFA<0123>@CEF879@(47?FFF<::B2<92>9(51:44(-:>2:)6---4)44-2().*/2)6))2/)*30.--6)
@M06628:26:000000000-CRM2J:1:1101:27520:16845 2:N:0:137
CAATCTTGCGATCGTACTCCCCAGGTGGGTTACTTATCACTTTCGCTTAGCCACTCAGACCGAAGTCCAAACAGCTAGTAACCATCGTTTACGGCGTGGACTACCAGGGTATCTAATCCTGTTCGCTCCCCACGCTTTCGTCCCTCAGCGTCAGTATATAATTAGTGATCTGCCTTCGCAATCGGTATTCTATGTAATATCTATGCATTTCACCGCTACACTACATATTCTAACCACTTCATCATAACTCAAGTTATTCAGTATCAAAGGCAATTTTACAG
+
EFGGGGGGGGDGGGGGGGGCFFGGGGGGGGGGGGGGGGGGGGGGEGGGGGGCFFGGGGGGGGGGGGGGGGGGGGGGGGGGGGGGGGGFGGGGGGGGGGGGGGGGGGGGGGGGGGGGGGGGGGGFGGGGGGGGGGGGGGGGGGGGGGGFCECGGGGGGFGGGGG:EGGGGGFAFGGACGGFGGGFFFGGFGGFFFFECEFGGFCE>BEF?EFFG=@GDDF3373EF;?3?<<CEE?FFFFFFCEFEEEEF<DF<ABDF>2<><9F4DA2<<*<4?FGFAB2)
@M06628:26:000000000-CRM2J:1:1101:3722:17168 2:N:0:137
TAACCTTGCGGCCGTACTCCCCAGGCGGTCAACTTAGTGCGTTAGCTGCGCCACCCACGACTCAAGGTCACAGACGGCTAGTTGACATCGTTTACGGCGTGGACTACCAGGGTATCTAATCCTGTTTGCTCCCCACGCTTTCGTGCCTCAGTGTCAGTATTTGTCCAGGTAGCCGCCTTCGCCACTGATGTTCCTTCCAATCTCTACGCATTTCACCGCTACACTGGAAATTCCACTACCCTCTACAATACTCTAGTTTGCCAGTTCAAAATGCAGTTCC
+
GGGGGGGGGGGGGGGGGGGGGGGGGGGGGGGGGGGGGGGGGGGGGGGGGGGGGGGGGGGGGGGGGGGGGGGGGGGGGGGGGGGGGGGGGGGGGGGGGGGGGGGGGGGGGGGGGGGGGGFGGGGCEFGGGGGGGGGGGEGGGGGGGGGGGGGGGGG?FGGGGGGGGGGGFGFFGGGGGGGF5DGFFFGGGGFFFFFFFFFGGFEEFCEFFFFFGFFGFG>BFFFFFFF?0A><B6<BFFF?B<BFFFA?BA25?F>ABA<>>>B46><9AFGFD499A<AA
@M06628:26:000000000-CRM2J:1:1101:9823:17241 2:N:0:137
TAACCTTGCGGCCGTACTCCCCAGGCGGTCTACTTATCGCGTTAGCTTCGCTACTCACGGCTTAAAGCCACAAACAGCTAGTAGACAGCGTTTACGGTGTGGACTACCAGGGTATCTAATCCTGTTCGCTACCCACACTTTCGCACATGAGCGTCAGTCTTTGGCCAGGGAGTCGCCTTCGCTACTGATGTTCATCCAGATATCTACGCATTTCACCGCTACACCTGGAATTCCACTCCCCTCTCCCAGACTCTAGTCTGCCAGTTCGAAATGACCGTCC
+
FFGGGFGGGGGDFGGGF<FGGEGDGGGC@:@6FFFCDGGDFGCFFGFEC@@CCG<66EDCE7:=ACFF8<CF@EF=CFFCCGB<FGG@@CFGDFGG:AB?FCAFCFGDF::CFGCAF8=F=CECFGCEGECG8F9>:CGCGFEC:F7DBA@AEE:8CD?FGGCF7DC*DEDBDGEE5CDFEC*):66C+4:FA)+9BFA;FG7<A7;31;(.;?6F45339><15:>0(:A0:.)--82,-2:82((,)43:))-:>96>FFF4)26(4::597CF04:9
@M06628:26:000000000-CRM2J:1:1101:3856:17246 2:N:0:137
TAATCTTGCGACCGTACTCCCCAGGCGGTCTACTTAGTGCGTTAGCTGCGCCACTAAAGTCTCAAGGACCCCAACGGCTAGTAGACATCGTTTACGGCGTGGACTACCAGGGTATCTAATCCTGTTTGCTACCCACGCTTTCGCACCTCAGTGTCAGTATTGGTCCAGTGAGTCGCCTTCGCCACTGATGTTCCTTCCCATCTCTACGCATTTCACCGCTACACAGGAAATTCCACTCACCTCTACCATACTCTAGTTCGCCAGTTTTGAATTCAGTTCC
+
GFGGGGGGGGGGGGGGGGGFGGGGFFGFFFGGGGGGGGGGGGGGGGGGGGGGGEGGGGGGGGGGGGFGGFGGGGGDGGGGFGGGGGGGGGGGGGGCFGGGGGGGGGFGGGGGGGGGFGGGCGGGGGGGGFGGFDFGGGGGCAEGGGGGGGGGEGGGGGGGGGGFCGG4FGFFC8CEGDGFCDGFFFGCGFFAFEA5ADFGFGFEFFC;0(:>GECGFD;@BFFF4:::?:DFF4)94:B:F2:27A<2:<?AD<9<<9<160-7@74A01<*)902-)6<
@M06628:26:000000000-CRM2J:1:1101:9801:17246 2:N:0:137
TAACCTTGCGGCCGTACTCCCCAGGCGGTCTACTTATCGCGTTAGCTTCGCTACTCACGGCTTAAAGCCACAAACAGCTAGTAGACAGCGTTTACGGTGTGGACTACCAGGGTATCTAATCCTGTTCGCTACCCACACTTTCGCACATGAGCGTCAGTCTTTGGCCAGGGAGTCGCCTTCGCCACTGATGTTCCTCCAGATATCTACGCATTTCACCGCTACACCTGGAATTCCACTCCCCTCTCCAAGACTCTAGTCTGCCAGTTCTAAATGACCGTCCA
+
FGGGGGGGGGGGGGGGGGGGGGGGGGGGGGGGGGGGGGGGGGGGGGGGGGGGGGGGGGGGGGGGGGGGGGGGGGGGGGGGGGGGFGGGGGGGGGGGGGGGGGGGGGGGGGGGFFFGGGGGGGGGGGGGGEGGGGGEEGGGGGDGGGGGGGGGGGGGEFGGGGGFGFGGGGGEGGGGGDDFGDGFFFGGGGGFFFFFFFFFFGGEFFE?BFFBGEEGFGB>FFFFFF>:<BF?BA<>AFF0:43((:<>?(4>DAF<64<AA))990:AA<96)*37(,17,
@M06628:26:000000000-CRM2J:1:1101:22028:17369 2:N:0:137
TAATCTTGCGACCGTACTCCCCAGGCGGAATGCTTAATCCGTTAGGTGTGTCACCGAACAGTATACTGCCCGACGACTGGCATTCATCGTTTACGGTGTGGACTACCAGGGTATCTAATCCTGTTTGCTCCCCACACTTTCGTACCTCAGCGTCAGTATCGAGCCAGTGAGCCGCCTTTGCCACTGGTGTTCCTCCAAATATCTACGAATTTCACCTCTACACTTGGAATTCCACTCACCTCTCTCGAACTCTAGCCTGAACGTTTTGGAGGCAGTTCCAG
+
GGGGGGGGGGGGGGGGGGGGGGGGGGGGGGGGGGGGGGGGGGGGGGGGGGGGGGGGGGGGGGGGGGGGGGGGGGGGGGGGGGGGGGGGGGGGGFGEEFGGGGFGGGGGGGGAFGGGGGGGGGGGGGGGGGGGGGGCGGGGGGGGGGGGGG77CGGDGGGGGGFEEFFGFCC9FDGGEGG6CFGF;FGGGGGFF?FFA@FGGF?7AFF634?FFCCF6C@847@CFFFFFFFA>2)-.(2:?BBFFD?FF?1).45),<7()..<FFF?046;:5;AAF44.
@M06628:26:000000000-CRM2J:1:1101:22045:17378 2:N:0:137
TAATCTTGCGACCGTACTCCCCAGGCGGAATGCTTAATCCGTTAGGTGTGTCACCGAACAGTATACTGCCCGACGACTGGCATTCATCGTTTACGGTGTGGACTACCAGGGTATCTAATCCTGTTTGCTCCCCACACTTACGTACCTCAGCGTCAGTATCGAGCCAGTGAGCCGCCTTTGCCACTGGTGTTCCTCCAAATATCTACGAATTTCACCTCTACACTTGGAATTCCACTCACCTCTCTCGAACTATAGACTGATAGTTTTGGAGGCAGTTCCAG
+
DGFFGGGGGEGFCGEGGGGGGGGGGGGGGEFFFGGGCG<FGGF7FFG<FGFEGGEEGGGGGGGFCFGFC@G>FCCCFEE?8AEDAFCFG=EGDDGECFGG7FE98E@FDGGGFGGFCDGDFGGGAD=ED9,>?FGCFCF,,5DCD85@FG7@CEG>A9<@>@CEE@DFGGFF>DG*7*:8=C:6AA*0;CDAFFF@F@FD7EFEFF@0=8D6+957;F<3/;8<=>)=<>?9AA46((.(4040,51)43.)6)664<7)-6:/97513(A>:5/:A<)6-
@M06628:26:000000000-CRM2J:1:1101:9107:17520 2:N:0:137
TAACCTTGCGGCCGTACTCCCCAGGCGGTCTACTTATCGCGTTAGCTTCGCTACTCACGGATTAAATCCACAAACAGCTAGACAGCGTTTACGGTGTGGACTACGAGGGTATCTAATCCTGTTCGCTACCCACACTTTCGCACATGAGCGTCAGTTACTGACCAGGGAGTCGCCTTCGCCACTGATGTTCCTCCAGATATCTACGCATTTCACCGCTACACCTGGAATTCCACTCCCCTCTCCAAAACTCTAGCCTGCCAGTTCTAAATGCAATTCCCAGG
+
GGGGGGGGGGGGGGGGGGGGGGGGGGGGGGGGGGGGGGGGGGGGGGGGGGGGGGFGGGGGGGGGGGGGGGGGGGGGGGGGGGGGGGGGGGGGGGGGGGGGGGGGGGGGGGGGGGGGGGGGGGGGGGGGGGGGGGGGGGGGGGGGGFFGGEEGGGGGGGGGGGGGGGGGGGGFGGGGGGGFGGGFFFGGGGGFFDAEFFFGFCGFFFFFFE?=DEFGFGFFFFBFFFFAFAAFFFFFF016::?<?<BF03<A<A:<<B0)).)11CAAA)079=7+:33:0
@M06628:26:000000000-CRM2J:1:1101:9128:17525 2:N:0:137
TAACCTTGCGGCCGTACTCCCCAGGCGGTCTACTTATCGCGTTAGCTTCGCTACTCACGGATTAAATCCACAAACAGCTAGACAGCGTTTACGGTGTGGACTACGAGGGTATCTAATCCTGTTCGCTACCCACACTTTCGCACATGAGCGTCAGTTACTGACCAGGGAGTCGCCTTCGCCACTGATGTTCCTCCAGATATCTACGCATTTCACCGCTACACCTGGAATTCCACTCCCCTCTCCAAAACTCTAGCCTGCCAGTTCTAAATGCAATTCCCAGG
+
GGGGGGGGGGGGGGGGFGGGGGGGGGGGGGGGGGGGGGGGGGGGGGGGGGGGGGAFGGGGGGGGGGGGGGGGGGGGGGGGGGGGGGGGFGFGGGGDEFFGGGGGFGGGGGGGGFGGGGGGGGDFFEGGG8EEEGGGGGGGGGGGGGFCFGCEGGDGGGGGGGGGGGGGGGCDGGGEGGDFGGGFFF7FFGGAC@FEFFFGGGGFFFF0?CCFGFFGFG>FBFBBF?324A64>DF?0036:<?A?ABFD))-428<1:?:38<FFCB<A<FBDF9E4<A?:
@M06628:26:000000000-CRM2J:1:1101:16094:17709 2:N:0:137
TAACCTTGCGGCCGTACTCCCCAGGCGGTCTACTTATCGCGTTAGCTTCGCTACTCACGGCTTAAAGCCACAAACAGCTAGTAGACAGCGTTTACGGTGTGGACTACCAGGGTATCTAATCCTGTTCGCTACCCACACTTTCACACATGAGCGTCAGTCTTTGGCCAGGGAGTCGCCTTCGCCACTGATGTTCCTCCAGATATCTACGCATTTCACCGCTACACCTGGAATTCCACTCCCCTCTCCAAGACCCTAGCCTGCCAGTTCTCAATGACCATCC
+
GGGGGGGGGGGGGGGGGGGGGGGGGGGGGGGGGGGGGGGGGGGGGGGGGGGGGGGGGGGGGGGGGGGGGGGGGGGGGGGGGGGGGGGGGFFEGEEGGGGGGGGGGGGGGGGGGGGGGGGGGFFFFGFGGGGGGGFEFEGGFF;CGGGGFDFGGGGGGGGGGGFGGG?DGGFEGGDE=EGFFDD5AFGDGGGFC?CEFFA767EFFFFF@;@FGF3CF7>BF9FFFF:??FFFF2).).7020::B?>7<((,.(.,37-2(2)));66)6+*.19<),(3
@M06628:26:000000000-CRM2J:1:1101:16112:17713 2:N:0:137
TAACCTTGCGGCCGTACTCCCCAGGCGGTCTACTTATCGCGTTAGCTTCGCTACTCACGGCTTAAAGCCACAAACAGCTAGTAGACAGCGTTTACGGTGTGGACTACCAGGGTATCTAATCCTGTTCGCTACCCACACTTTCGCACATGAGCGTCAGTCTTTGGCCAGGGAGTCGCCTTCGCCACTGATGTTCCTCCAGATATCTACGCATTTCACCGCTACACCTGGAATTCCACTCCCCTCTCCAAGACTCTAGCCTGCCAGTTCTAAATGACCATCC
+
FFGFEEFAFGGGGGEGGGGGCFGCFGGGGGGGGGEFGF@FGGGGCDFGFDGEGGGFFGFGEGGGFGGGGGGGGGGCGGGGGGGGGGGGGGBFEFGGGGGGGGGGFGGEFGGGGFFEFGGFFGGGGGCEEE>CGGFE7CDGGF:8:FGG<CFCEEG>EBFFFGGDGG6FF>*/3?CGD=DFCDG>BFGGC7:;6<CFFD;7DC@>A774;07>7C?CFG6(,7?BFF?:1:DFFB>A9:.4((,(47>07:B>:<44<<2(42?F?:46<2?4>*<?))((
@M06628:26:000000000-CRM2J:1:1101:19478:17756 2:N:0:137
TAATCTTGCGACCGTACTCCCCAGGCGGAATGCTTAATCCGTTAGGTGTGTCACCGAACAGTATACTGCCCGACGACTGGCATTCATCGTTTACGGTGTGGACTACCAGGGTATCTAATCCTGTTTGCTCCCCACACTTTCGTACCTCAGCGTCAGTATCGAGCCAGTGAGCCGCCTTCGCCACTGGTGTTCCTCCAAATATCTACGAATTTCACCTCTACACTTGGAATTCCACTCACCTCTCTCGAACTCTAGACTGATAGTTTTGGAGGCAGTTCCAG
+
GGGGGGGGGGGGGGGGGGGGGGGGGGGGGGGGGGGGGGGGGGGGGGGGGGGGGGGGGGGGGGGGGGGGGGGGGGGGGGGGGGGGGGGGFGGGGGGGGGGGGGGGGGGGGGGGGGGGGGFGGGGGGGGGGGGGGGGGGGGGGGGGGGFGGGGGGGGGGGGGGGGGGGGGGFGFGGGGGGG:GGDFFFGGGGGFFFFFFFFGGGFCAFFF<?DFFCEC=FF4>>@E6<)4>B0-564:?0234:4:>23?FBF<DF<AAAF>FFFFFGA7;(656BGGFA2:.
@M06628:26:000000000-CRM2J:1:1101:16677:17777 2:N:0:137
TAACCTTGCGGCCGTACTCCCCAGGCGGTCAACTTAGTGCGTTAGCTGCGCCACCCACGACTCAAGGTCACAGACGGCTAGTTGACATCGTTTACGGCGTGGACTACCAGGGTATCTAATCCTGTTTGCTCCCCACGCTTTCGTGCCTCAGTGTCAGTATTTGTCCAGGTAGCCGCCTTCGCCACTGATGTTCCTTCCAATCTCTACGCATTTCACCGCTACACTGGAAATTCCACTACCCTCTACAATACTCTAGTTTGCCAGTTCAAAATGCAGTTCC
+
GGGGGGGGGGGGGGGGGGGGGGGGGGGGGGGGGGGGGGGGGGGGGGGGGGGGGGGGGGGGGGGGGGGGGGGGGGGGGGGGGGGGGGGGGGGGGGGGGGGGEGGGGFGGGGGGGGGGGGGGGGGGGGGGGGGGGGGEGGGGGGGGGGGGGGGFGGGGGGGGGFFGGGGGGGFFGGDGGGGF5DGEDFGGGGGFFFFFF@F7CG?CFFC@B?;>7?3?=3;F>>FFFF0:BAFAF9AFA7???2:?)).8AFFFB444<ADAA>A@FGA<:<+*.89+64:)
@M06628:26:000000000-CRM2J:1:1101:5244:17845 2:N:0:137
TAACCTTGCGGCCGTACTCCCCAGGCGGTCTACTTATCGCGTTAGCTTCGCTACTCACGGATTAAATCCACAAACAGCTAGTAGACAGCGTTTACGGTGTGGACTACCAGGGTATCTAATCCTGTTCGCTACCCACACTTTCGCACATGAGCGTCAGTTACTGACCAGGGAGTCGCCTTCGCCACTGATGTTCCTCCAGATATCTACGCATTTCACCGCTACACCTGGAATTCCACTCCCCTCTCCAAAACTCTAGCCTGCCAGTTCTAAATGCAATTCC
+
GGGGGGGGGGGGGGEFGGGGGGGGGGGGGGGGGGEFGGGGGGGGGGGGGEGFEGGGGGGGGGGGGGGGGGGGGGGGGGGGGGDGGGGGGGGGGGGGGGGGGGGGGGGGGGGGGGGGGGGGGGGGFGGGGGGGGGGGGGGGGGGGGGGGGG7FGECEGGGGGGGGGGGGGGGEGGGEGGGFGGGEFFGGGGGAFFAEFFF7CGGFFFED@DD>GFCDFG>6>FFFF<>???ABFFFDFF7?F<?FBFFF2:?F<AA)::A::BB?FFAAFFCF>FFF9<)5
@M06628:26:000000000-CRM2J:1:1101:28022:17901 2:N:0:137
TAACCTTGCGGCCGTACTCCCCAGGCGGTCTACTTATCGCGTTAGCTTCGCTACTCACGGATTAAATCCACAAACAGCTAGTAGACAGCGTTTACGGTGTGGACTACCAGGGTATCTAATCCTGTTCGCTACCCACACTTTCGCACATGAGCGTCAGTTACTGACCAGGGAGTCGCCTTCGCCACTGATGTTCCTCCAGATATCTACGCATTTCACCGCTACACCTGGAATTCCACTCCCCTCTCCAAAACTCTAGCCTGCCAGTTCTAAATGCAATTCC
+
GGGGGGGGGGGGGGGGGGGGGGGGGGGGGGGGGGGGGGGGGGGGGGGGGEEFGGCFGGGGGGGGGGGGGGGGCGGGGGGGGGGGGGGDGEGGGGGGGGGGGGGGGGGGEFGGGGDGFGGGGGGGG9EEEGGEGGGGGGGGGGEGGGGGEEFFGGGGGFGGGGFGGGDGGDFBDCEGGGGFGG4)?FG7DCFFFECFFDF7C:A9FFED>;7>DEFGFGF99B?FF:?BFFD?4<AF<2:?:1:,(,63<<:3<AA>9BFB<02?@7>BF<CFDFF7:3<A
@M06628:26:000000000-CRM2J:1:1101:16626:17952 2:N:0:137
TAATCTTGCGACCGTACTCCCCAGGCGGTCTACTTAGTGCGTTAGCTGCGCCACTAAGATCTCAAGGATCCCAACGGCTAGTAGACATCGTTTACGGCGTGGACTACCAGGGTATCTAATCCTGTTTGCTCCCCACGCTTTCGCACCTCAGCGTCAGTGTCAGCCCAGACAGTCGCCTTCGCCACTGGTGTTCCTTCTAATATCTACGCATTTCACCGCTACACTAGAAATTCCACTATCCTCTGCTGCACTCTAGTCACACAGTTTTGAAAGCATTTCC
+
FGGGGGGGGGGGGGGGGGGGGGGGGGGGGGGGGGGGGGGGGGGGGGGGGGGGGGGGGGGGGGGGGGGGGGGGGGGGGGGGGGGGGGGGGGGGGGGGGGGGGGGGGGGGGGGGGGGGCFDFGGGFGGGGGGGGFGGGGGGGGG6EGGGFGFGGGCE5EGGGGGGGGGGGDFFFC8=EGGGFGGDD5FGGGFD>FEFFFFFFF9CEFFFFBDFF7??FFD>9992818)<A<>DFDADAF>D2..:??F0>B:4:DFAFADBF?:>FGFF0:FFF46+.6<:
@M06628:26:000000000-CRM2J:1:1101:19988:17960 2:N:0:137
TAATCTTGCGACCGTACTCCCCAGGCGGTACACTTAATGTGTTAACTGCATTACTGCAAGGTCTAGCCTCACAACAACTAGTGTACATCGTTTAGGGCGTGGACTACCAGGGTATCTAATCCTGTTTGCTCCCCACGCTTTCGCGTCTCAGCGTCAATAATGTTCCAGTAGATCGCCTTCGCAATCGGTATTCCTTCTGATCTCTACGGATTTTACCCCTACACCAGAAATTCCATCTACCTCTCCCATATTCTAGGTAAGCAGTTTTCAAAGCAGTTCAA
+
GGGGGGGGGGGGGGGGGGGGGGGGGGGGGGGGGGGGGGGGGGGGGGGGGGGGGGGGGGGGGGGGGGGGGGGGGGGGGGGGGGGGGGGGGGGGGGGGGGGGGGGGGGGGGGGGGGGGGGGGGGGGGGGGGGGGGGGGGGGGGGGGGGGGGGGGGGGGGGGGGGGGGFGGGGGFGGGGGDGFGGGFFFGGGGGFFFFFFFFGGGGFFFEB=8@FCEFGFGDFFFFFF@?FDFFFFF<<CCFFE7;B?FF7<?A6<5AB26)43?B@6C4><>FF2<FCAABFA
@M06628:26:000000000-CRM2J:1:1101:19164:18012 2:N:0:137
CAATCTTGCGATCGTACTCCCCAGGTGGGACACTTATCACTTTCGCTTAGTCACTGAGATAAATCCCAACAACTAGTGTCCATCGTTTACGGCGTGGACTACCAGGGTATCTAATCCTGTTCGCTCCCCACGCTTTCGTCCATGAGCGTCAGTACATACGTAGTAGACTGCCTTCGCAATCGGTATTCTGTGTAATATCTATGCATTTCACCGCTACACTACACATTCTATCTACTTCCATATGACTCAAGTCAACCAGTATCAAAGGCAGTTCCATAGTT
+
GGGGGGGGGGGGGGGGGGGGGGGGGGGGGGGGGGGGGGGGGGGGGGGGGGGGGGGGGGGGGGGGGGGGGGGGGGGGGGGGGGGGGGGGGGGDGGGGGGGGGGGGGGGGGGGGGGGGGGGGGGGGGGGGGGGGGGGGCGGGGGGGGGGECEGGGGGGGGGGGGCEGGGGGGGFGGGGGGGFGGGEAFGGGGGFFCCE6EFGGGGEFFECCEFFG@FGFGDFEFFFF@FFFFFFFFFFEF8CEEFEF9<934<C<ECA@;BDF69FFGF7:F5.499+..8<4
@M06628:26:000000000-CRM2J:1:1101:20861:18162 2:N:0:137
TAACCTTGCGGCCGTACTCCCCAGGCGGTCTACTTATCGCGTTAGCTTCGCTACTCACGGATTAAATCCACAAACAGCTAGTAGACAGCGTTTACGGTGTGGACTACCAGGGTATCTAATCCTGTTCGCTACCCACACTTTCGCACATGAGCGTCAGTTACTGACCAGGGAGTCGCCTTCGCCACTGATGTTCCTCCAGATATCTACGCATTTCACCGCTACACCTGGAATTCCACTCCCCTCTCCAAAACTCTAGCCTGCCAGTTCTAAATGCAATTCC
+
GGGGGGGGGGGGGGGGGGGGGGGGGGGGGGGGGGGGGGGGGGGGGGGGGGGGGGFGGGGGGGGGGGGGGGGGGGGGGGGGGGGGGGGGGGGGGGGGGGGGGGGGGGGGGGGGGGGGGGGGGGGGGGGGGGGGGGGGGGGGGFGEEGGGFFFGGGGGGGGGGGGGGFFFGEGEDG5=CCCFGGGFFFG=FFGFFCFFFFFFGGGFFFEDFFDFGFFGFDBBBFFFF?F?B7ADFABFF?1610:??FFBAFB?<>A)5<A:?FF)/*6>A):*-9+<2))6
@M06628:26:000000000-CRM2J:1:1101:9151:18259 2:N:0:137
TAACCTCGCGGCCGTACTCCCCAGGCGGTCAACTTAGTGCGTTAGCTGCGCCACTCACGTCTCAAGGACACAAACGGCTAGTTGACATCGTTTACGGCGTGGACTACCAGGGTATCTAATCCTGTTCGCTCCCCACGCTTTCGTTCCTCAGCGTCAGTATCTGTCCAGGTGGCCGCCTTCGCCACTGATGTTCCTTCCAATCCCTACGCATTTCACCGCTACCCTGGAAATTCCACCAACCCCTACAGGACTCTAGTTGGCACGTTCAAAATGCATTTCC
+
DGFGGGGGGGCGGGGGGGGGGGGGGGGG@CFGGGGGFEGFGGGGGGGC8ECGGGE<=EFAC<FFEC8EGFGFFD@::EC:EFGGGD9FF7BGG<AFEB:@>F=<=<=FGDCG=>>DBFGCGGFAFEDC7@BEGG,35B8EGF84,>C,7<CFG85*12BCFCFF;FC6FE,0;?:*C/>65<DA:);CG+:816@EFFFFC7*)/*,((((0::2*9/,((,((0,48(394A>)4:((-4,(((.()((4.4)-)6))(..))0*(.)4<93B7+)--6
@M06628:26:000000000-CRM2J:1:1101:6866:18315 2:N:0:137
TAACCTTGCGGCCGTACTCCCCAGGCGGTCAACTTAGTGCGTTAGCTGCGCCACCCACGACTCAAGGTCACAGACGGCTAGTTGACATCGTTTACGGCGTGGACTACCAGGGTATCTAATCCTGTTTGCTCCCCACGCTTTCGTGCCTCAGTGTCAGTATTTGTCCAGGTAGCCGCCTTCGCCACTGATGTTCCTTCCAATCTCTACGCATTTCACCGCTCCACTGGAAATTCCACTACCCTCTACAATACTCTAGTTTGCCAGTTCAAAATGCAGTTCC
+
GGGGGGGGGGGGGGGGGGGGGGGGGGGGGGGFGGGGGGFGGGGGGGGGGGGGGGGGGGGGGGEGCFEFGGGGGGGGGGGGDFGGGGGGGGGGGGGGGGGGGGGGGGGGGGGGGGGGGFGFGGGGGGGGGFGGGGFGGGGGFGEGGGFFFGGGGGGGGE,DGGCDFGGFGGGFGGEGEGGF=DDFDFG7CFGFFFFFFFF7CF+9AFED>?<EDC?GFC90(32:FF?FB2<>AFFFFFFFB7:2>F<?DAFF>BF<BAB<9AA@?G<>BA??<*++6992
@M06628:26:000000000-CRM2J:1:1101:7684:18376 2:N:0:137
TAATCTTGCGACCGTACTCCCCAGGCGGAATGCTTAATCCGTTAGGTGTGTCACCGAACAGTATACTGCCCGACGACTGGCATTCATCGTTTACGGTGTGGACTACCAGGGTATCTAATCCTGTTTGCTCCCCACACTTTCGTACCTCAGCGTCAGTATCGAGCCAGTGAGCCGCCTTCGCCACTGGTGTTCCTCCAAATATCTACGAATTTCACCTCTACACTTTGAATTCCACTCACCTCTCTCGAACTCTAGACTGATAGTTTTGGAGGCAGTTCCAG
+
FFGGGGGGGGGGGGGGGGGGGGGGGGFGGGGGGGFGGGGGGGGGGGGGGGGGGGGGGGGGGGGGGGGGGGGGGGEGGGGGGGGGGGGGGDGGGGGGGGGGGGGGGGGF<CGGGGGGGGGFGGGGGGFFGGGGAEGGGGGGGGGGGGGGGGGGGGGGGGGGGC9CGGGGGFEFGGEEEGGFGGGFFAGGGFCFF?6@F@FC@EFEFFD;3;6FF?CCFGFFFFFC0)6:AADF><AA<130)3),),42::BAF9)44<:7AA27?FF7926>1@5?<9<4)
@M06628:26:000000000-CRM2J:1:1101:20706:18470 2:N:0:137
TAACCTTGCGGCCGTACTCCCCAGGCGGTCAACTTAGTGCGTTAGCTGCGCCACCCACGCCTCAAGGTCACAGACGGCTAGTTGACATCGTTTACGGCGTGGACTACCAGGTTATCTAATCTTGTTTGCTCCCCACGCTTTCGTTCCTCAGTGTCTGTTTTTTTCCAGGTAGCCTCCTTCGCCAGTGTTCTTCCTTCCAACTTTTAAGTATACCACTGCTCCACTGAATATACCAACACCCTATACACTCCACTAACTCACCATTACAAAAAACATTCCC
+
9F,;EFGGGG++FGGGGGGGGGGGG8FG:@@FGGGG,99C7FG7FGGD8FGGGGFGGC@+CA,BBF8C,B=55:E+48CC,,,,,:,C,4A9++BF:FF=>7CFFG,<57357A,,C:,@D,C==3D3E=FGGC>33+@+DF83,@7,><>;;EC,@@,?:E*4,,2+,61;CC7:A,++***))2*1;+;+1)65A(;+**+)3+)).)/+11);62/)),4:6))-)).))),)((-2(-,24)-).((.,-((.)))((.***)).2*)(.*<<)4)
@M06628:26:000000000-CRM2J:1:1101:25174:18504 2:N:0:137
TAACCTTGCGGCCGTACTCCCCAGGCGGTCAACTTAGTGCGTTAGCTGCGCCACCCACGACTCAAGGTCACAGACGGCTAGTTGACATCGTTTACGGCGTGGACTACCAGGGTATCTAATCCTGTTTGCTCCCCACGCTTTCGTGCCTCAGTGTCAGTATTTGTCCAGGTAGCCGCCTTCGCCACTGATGTTCCTTCCAATCTCTACGCATTTCACCGCTACACTGGAAATTCCACTACCCTCTACAATACTCTAGTTTGCCAGTTCAAAATGCAGTTCC
+
GGGGGGGGGGGGGGGGGGGGGGGGGGGGGGGGGGGGGGGGGFGGGGGGGGGGGGGGGGGGGGGGGGGGGGGGGGGGGGGGGGGGGGGGGGGDGGGEDGGGGGGGGGGGFFGGGGGGGGGGGGCFGGFFACEFGGGGGGGG5CGGEGGCFGGGGG@EGGGGFGGGFGGGGGGFGFGGGGGFGGGDFFGFGGGFFFFEFDFDFGFEFFFF>@?FGFFGFGF9>FFFB>0:?FFFFDAFF0:BF>2()524>)8A2>B>:6<:A))/9:5)4<FF3F++.4<<
@M06628:26:000000000-CRM2J:1:1101:7160:18530 2:N:0:137
TAACCTTGCGGCCGTACTCCCCAGGCGGTCAACTTAGTGCGTTAGCTGCGCCACCCACGACTCAAGGTCACAGACGGCTAGTTGACATCGTTTACGGCGTGGACTACCAGGGTATCTAATCCTGTTTGCTCCCCACGCTTTCGTGCCTCAGTGTCAGTATTTGTCCAGGTAGCCGCCTTCGCCACTGATGTTCCTTCCAATCTCTACGCATTTCACCGCTACACTGGAAATTCCACTACCCTCTACAATACTCTAGTTTGCCAGTTCAAAATGAAGTTCC
+
EFFGFFGGGGD@CGCGGGGGGGGGGGGGEGGGGFGGGGDEGGGGGGGGGEGGGGFGGGGGGGEGGGGGFFGGGGGGGGEEGGGGGGDFGGGGGGGGDGGGGGGGGGGGGGGGGFGGFGFFFGGGGFEGGGGG8EE8:CEGGGGGCEFGGFGFFFDCCFFGGG,DEF;*=DCFGGGG:CCF*848>FGG7+;@FCFFFF62;A9CFFE73;15;CCGA36109>,/4((().46)44::>:?7?(8-6.).5<FFBF92-:<54<F::4>5+*)*006)<<
@M06628:26:000000000-CRM2J:1:1101:13850:18551 2:N:0:137
TAACCTTGCGGCCGTACTCCCCAGGCGGTCTACTTATCGCGTTAGCTGCGCTACTCACGGATTAAATCCACAAACAGCTAGTAGACAGCGTTTACGGTGTGGACTACCAGGGTATCTAATCCTGTTCGCTACCCACACTTTCGCACATGAGCGTCAGTCTTTGGCCAGGGAGTCGCCTTCGCCACTGATGTTCCTTCTGATATCTACGCATTTCACCGCTACACCAGAAATTCCACTCCCCTCTCCAAGACTCTAGTCTGCCAGTTCTAAATGCCATTCC
+
GGGGGGGGGGGGGGGGGGGGGGGGGGGGGGGGGGGGGGGGGGGGGGGGGGGGGGGGGGGGGGGGGGGFGGGGGGGGGGGGGGGGGGGGGGG7FFGGGGGGGGGGGGGGGGGGGFFGFCGGGGGGGGGGGGGGGGGG>GGGGGGGGGGGEGFFGGGD>;7BFGFGFGGGGG5BGGGDEEGF=DGAEFGFF7FFFFFFFAFFGGGFFFE6@F6>G?CGF:@>013(<??1:?)4:2>940:?FFB1:72:2<:4>9A:A<>AFBFF4:<94500.8+064<5
@M06628:26:000000000-CRM2J:1:1101:4788:18552 2:N:0:137
TAACCTTGCGGCCGTACTCCCCAGGCGGTCTACTTATCGCGTTAGCTGCGCTACTCACGGATTAAATCCACAAACAGCTAGTAGACAGCGTTTACGGTGTGGACTACCAGGGTATCTAATCCTGTTCGCTACCCACACTTTCGCACATGAGCGTCAGTCTTTGGCCAGGGAGTCGCCTTCGCCACTGATGTTCCTTCTGATATCTACGCATTTCACCGCTACACCAGAAATTCCACTCCCCTCTCCAAGACTCTAGTCTGCCAGTTCTAAATGCTATTCC
+
GGGGGGGGGGGGGGGGGGGGGGGGGGGGGGGGGGGFGFGGGGGGGGGGGGGGGGFFGGGGGGGGGGGGGGGGGGGGGFGGGGGGGGGGGGGCGGGGGGGGGGGGGGGGGGGGGGGGGGGGGGGGGGGGGGGEGGGGGGGGFGGGGGGGGGGGGGGGGDFGGGGDGGGGGGGFGGGGEGDFGDGFDFF7@@CA=CFFFFFDFFGFFFFFB@@>+7?FFGFF>>>FFBBFFFBF><BB<:?BF?B7?<AF70:4?A>DBAAAD<?F?CB9>4<=<=CG244<
@M06628:26:000000000-CRM2J:1:1101:14102:18649 2:N:0:137
TAACCTTGCGGCCGTACTCCCCAGGCGGTCTACTTATCGCGTTAGCTTCGCCACTAAGTCATTACAACCCAACGGCTAGTAGACATCGTTTACGGCGTGGACTACCAGGGTATCTAATCCTGTTTGCTCCCCACGCTTTCGCCCCTCAGTGTCAGTATCAATCCAGAGTGTCGCCTTCGCCACTGATGTTCCTTCCTATATCTACGCATTTCACCGCTCCACAGTAAATTCCACACTCCTCTATCGTACTCTAGCCTGCCAGTAACCGGTGCAATTTCAAG
+
GGGGGGGGGGDGGGGGGGGGGGGGGGGGCEGFGGGGGF@FGGGGGGGGGEEGGGCDGF?DGC<FFFCGDFCF7@CDCCFGGEFFC<<:FGG?,+?==>@FCFGFFGFFFF:FAFA,BE9=;:@EGBE99EGEFGEEDEFA>C88C*336@;;FB:?:;7;E9,8,79>D,=C9CE8C?*0:*79F4DG:9+AFCF;FCF:+21)1=9D?@EC+)7*07,2>?03*)56)6<9><:6(,32:4-:>11328BAA><BBB<7)),1*2)(((*04*<94-)6.
@M06628:26:000000000-CRM2J:1:1101:3208:18670 2:N:0:137
TAATCTTGCGACCGTACTCCCCAGGCGGTACACTTAATGTGTTAACTGCATTACTGCAAGGTCTAGCCTCACAACAACTAGTGTACATCGTTTAGGGCGTGGACTACCAGGGTATCTGATCCTGTTTGCTCCCCACGCTTTCGCGTCTCAGCGTCAATAATGTTCCAGTAGATCGCCTTCGCAATCGGTATTCCTTCTGATCTCTACGGATTTTACCCCTACACCAGAAATTCCATCTACCTTTCCCATATTCTATGTAAGCAGTTTCCAAAGCATTTCAA
+
EFFACEFFF@FECEC<FDEGGGGGGG+F@FGGGDFG9FFFFGEFGGG9F,CCFEF9FFFGFEGFGFF@FF<FEGGFFGGGGFFEEFFFFC,EFFBE8F7FG7=EFGCGFGGCFGFGGGGAFFFFGGGGGGFG=CEE+>>CGFCE7@>EFAEDE:@C6@,43=CFFFG8DDFFG918>59A577>AA9C>,;FFFF?FB6FFGFCAF>DDF?BC)6*6;6?035@F7=8@FECEC7CCCEF))))147842<5A94)5<44)5971:6)-)<=7)++...).
@M06628:26:000000000-CRM2J:1:1101:3192:18684 2:N:0:137
TAATCTTGCGACCGTACTCCCCAGGCGGTACACTTAATGTGTTAACTGCATTACTGCAAGGTCTAGCCTCACAACAACTAGTGTACATCGTTTAGGGCGTGGACTACCAGGGTATCTGATCCTGTTTGCTCCCCACGCTTTCGCGTCTCAGCGTCAATAATGTTCCAGTAGATCGCCTTCGCAATCGGTATTCCTTCTGATCTCTACGGATTTTACCCCTACACCAGAAATTCCATCTACCTCTCCCATATTCTAGGTAAGCAGTTTTCAAAGCAGTTCAA
+
GGGGGGGGGG7FGDGGGGGGGGGGGGGGGGGGGGGGGGGGGGGGGGGGF6CDFGGGGGGGGFCFGGGGGGGFGGGGFGGGEFCGGGGGGGFGFFGGGGGGGGGGGGGGGG7FFFGFEDFEGGF<FGF8AEGEFEGGGDEDGGGGGEDEFGGGGGGGGGGCFGGGGGGGGGGACFCGDGGFCGD4@FGGGGGFFEFFFFFFGGGF6@>B2(5ACCEFAGF;(6@@56?@@=EEE4?CE<54;7A@@37741<4<AFB)64<)2<49FABF>C@A4<*:2:<9
@M06628:26:000000000-CRM2J:1:1101:19170:18687 2:N:0:137
TAACCTTGCGGCCGTACTCCCCAGGCGGTCAACTTAGTGCGTTAGCTGCGCCACCCACGACTCAAGGTCACAGACGGCTAGTTGACATCGTTTACGGCGTGGACTACCAGGGTATCTAATCCTGTTTGCTCCCCACGCTTTCGTGCCTCAGTGTCAGTATTTGTCCAGGTAGCCGCCTTCGCCACTGATGTTCCTTCCAATCTCTACGCATTTCACCGCTACACTGGAAATTCCACTACCCTCTACAATACTCTATTTTGCCAGTTCAAAATGCAGTTCC
+
GGGGGGGGGGGGGGGGGGGGGGGGGGGGGGGGGGGGGGGGGGGGGGGGGGGGGGGGGGGGGGGGGGGGGGGGGGGGGGDGGGGGGGGGGGGGGGGGGGGGGGGGGGGGGGGGGFGGGGGGGGGGGFGGGGGGGGGGGDGGGGGGGGGGGGGGGGGGGGGGGGGGGGFGG?@AFGGGGDDFGGCDFFGGGGFFFEFFFFFFGGGFFFEDF?DFFF<FBGB99;DFFF0<7>BA>AADFB>7:23?B<42<4>B79>))6<<BBA:@>A<247=A?AC6<AB
@M06628:26:000000000-CRM2J:1:1101:3210:18687 2:N:0:137
TAATCTTGCGACCGTACTCCCCAGGCGGTACACTTAATGTGTTAACTGCATTACTGCAAGGTCTAGCCTCACAACAACTAGTGTACATCGTTTAGGGCGTGGACTACCAGGGTATCTGATCCTGTTTGCTCCCCACGCTTTCGCTTCTCAGCGTCAATAATGTTCCAGTAGATCGCCTTCGCACTCGGTATTCCTTCTGATCTCTACGGATTTTACCCCTACACCAGAAATTCCATCTACCTCTCCCATATTCTAGGTAATCAGTTTTCAAACCATTTCAA
+
AD<EFGGGGGGGGDFGGGGGGGGGGGG7F@CFGGGGGGGGCFGGGGGCGCF@FEDFA@F<DFD<FGDCCFCFGGG?<EFDF<<CFGC;@:FGGGGFA=>FEF>EFAEFAFGGGGGGAFFE9FFDFEGD86DFFGGGG=>EGEE?+3=@E:DF83@8C9DE:FCFGGC+,@EFCFF57CCF57***;@DD;*=BECE>>=CB9B?CAC5529DGFFGFG137=53A<11(=399CCEEFCCF@<)383343??<AA:<<).).)9@FDF<>GF)7A+6544)
@M06628:26:000000000-CRM2J:1:1101:5398:18935 2:N:0:137
TAACCTTGCGGCCGTACTCCCCAGGCGGTCTACTTATCGCGTTAGCTTCGCCACTAAAAGATCAAGTCTTCCAACGGCTAGTAGACATCGTTTACGGCGTGGACTACCAGGGTATCTAATCCTGTTTGCTCCCCACGCTTTCGCACCTCAGTGTCAATATCAGTCCAGGTAGTCGCCTTCGCCACTGGTGTTCCTTCCTATATCTACGCATTTCACCGCTACACAGGAAATTCCACTACCCTCTACTGTATTCTAGACTAGCAGTATCAGATGCAGTTCCA
+
FGGGGGGGGGGGGGGGGGGGGGGGGGG7FGGGGGGGGGGGGGGGGGGGGGGGGGGGGGGGGGGGGGGGGGGGGGGGGGEEGGGGGGGGGGGGGGGGGGGGDGGGGGGGGGGGGGFFGGGGGGGGGGGGGGGGGEGGGGGGGGGGGGGGGGGFGGFGGFFGGGGFFFFGCFGFGGGGC=CAADCDDFGGGGGDFFFFF@FGG7EEFFFF6;;BGC?D9C9BFFFFFFB?046A<ABFAB?:<><(5:A?FF<<<<<>2<ABFFFF87.:A<9@64C7<D><5
@M06628:26:000000000-CRM2J:1:1101:23240:19016 2:N:0:137
TAACCTTGCGGCCGTACTCCCCAGGCGGTCTACTTATCGCGTTAGCTTCGCCACTAAGTCATTACAACCCAACGGCTAGTAGACATCGTCTACGGCGTGGACTACCAGGGTATCTAATCCTGTTTGCTCCCCACGCTTTCGCACCTCAGTGTCAGTATCAATCCAGAGTGTCGCCTTCGCCACTGATGTTCCTTCCTATATCTACGCATTTCACCGCTACACAGGAAATTCCCCACTCCTCTATCGTACTCTAGCCTGCCAGTATCGGGTGCAATTCCATG
+
GGGGGGGGGGGGGGGGGGGGGGGGGGGG:FGFGGGGGGGGGGGGGGGGGGGGGGGGGGGGGGGGGGGGGGDFGGGCGGGGGGGGGGGGGGGGGGGGCFGGGGGGGGFGGGGGGGCCGFFFFGGGGFGGGGFGGGGGGGGGCEEGGFGGGGGCCBFCGGC@EGGGGGGGGF=A7>ECCE<5EGGFFFG7:?FFFCFDFFF7+<:CFF>163<FFFE*8C@F<<??FF??<AF)).((.084,42)6:B1?644.44:AFFF?>2*022928*7)999A)4).
@M06628:26:000000000-CRM2J:1:1101:19600:19151 2:N:0:137
TAACCTTGCGGCCGTACTCCCCAGGCGGTCAACTTAGTGCGTTAGCTGCGCCACCCACGACTCAAGGTCACAGACGGCTAGTTGACATCGTTTACGGCGTGGACTACCAGGGTATCTAATCCTGTTTGCTCCCCACGCTTTCGTGCCTCAGTGTCAGTATTTGTCCAGGTAGCCGCCTTCGCCACTGATGTTCCTTCCAATCTCTACGCATTTCACCGCTACACTGGAAATTCCACTACCCTCTACAATACTCTAGTTTGCCAGTTCAAAATGCCTTTCC
+
GGGGGGGGGGGGGGGGGGGGGGGGGGGGGGGGGGGGGGGGGGGGGGGGGGGGGGGGGGGGGGGGGGGGGFGGGGGGGGGGGGGGGGFGGGGGGGGGGGGGGGGGGGGFGGGGGGGGGGGFGGGGGGGGGGFCGGGGFDGGGGGGGGGGFGGGGGGGGGGGGGGGGGFGGGGFGF5EGGGFEGCEEFGGGGGACEFFFFFGGGFCFFC;>?;EFFFGFGFF;BBBF?0:?BFFA2)-6?F:626:>AAFF2>58>4)-4.5<24)7*6AAAC?<6++.4>D
@M06628:26:000000000-CRM2J:1:1101:18436:19274 2:N:0:137
TAACCTTGCGGCCGTACTCCCCAGGCGGTCTACTTATCGCGTTAGCTTCGCTACTCACGGATTAAATCCACAAACAGCTAGTAGACAGCGTTTACGGTGTGGACTACCAGGGTATCTAATCCTGTTCGCTACCCACACTTTCGCACATGAGCGTCAGTTACTGACCAGGGAGTCGCCTTCGCCACTGATGTTCCTCCAGATATCTACGCATTTCACCGCTACACCTGGAATTCCACTCCCCTCTCCAAAACTCTAGCCTGCCAGTTCTAAATGCAATTCC
+
GGGGGGGGGGGGGGGGGGGGGGGGGGGGGGGGGGGGGGGGGGGGGGGGGGGGGGGGGGGGGGGGGGGGGGGGGGGGGGGGGGGGGGGGGGGGGGGGGGGGGGGFGGGGGFEGGGGGGGGGGGGGGGGGGGGGGGGGGGGGGGGGGGGGGGCGGGGGGGGFGGGGGGGGGG>AGGGGGG<AECG>EAFFGGGFFFFCA;F7C@C6FA4(61;E76?F486@09?BFFB?FFFFB9494:BFB2<14(-4)432)6<)6:A1::?)00464>79)7:9:<AF
@M06628:26:000000000-CRM2J:1:1101:20763:19339 2:N:0:137
TAACCTTGCGGCCGTACTCCCCAGGCGGTCTACTTATCGCGTTAGCTTCGCTACTCACGGATTAAATCCACAAACAGCTAGTAGACAGCGTTTACGGTGTGGACTACCAGGGTATCTAATCCTGTTCGCTACCCACACTTTCGCACATGAGCGTCAGTTACTGACCAGGGAGTCGCCTTCGCCACTGATGTTCCTCCAGATATCTACGCATTTCACCTCTACACCTGGAATTCCACTCCCCCCTCCAAAACTCTAGCCTGCCATTTCTAAATGCAATTCC
+
GGGGGGGGGGGGGGGGGGGGGGGGGGGGGGGGGGGGGGFGGGGGGGGGGGGGGGGGGGGGGGGGGGGGGGGGGGGGGGGGGGGGGGGGGGGGGGGGGGCGGGGGGGGGGGGGGGGGGGGGGGGGGGGGGGGGGGGGEGGGGGGGDGGGEG@CCEECE>EAAFGCFGGFED*5?CEGGGGFCGGFBACDGGGFFF6>FDFFG:A7ACC?BFFFD??FF*6)4CFFF076??304<4><?BF:22(4((5).2).462616(41)*1::44:+9)*09---6
@M06628:26:000000000-CRM2J:1:1101:20758:19356 2:N:0:137
TAACCTTGCGGCCGTACTCCCCAGGCGGTCTACTTATCGCGTTAGCTTCGCTACTCACGGATTAAATCCACAAACAGCTAGTAGACAGCGTTTACGGTGTGGACTACCAGGGTATCTAATCCTGTTCGCTACCCACACTTTCGCACATGAGCGTCAGTTACTGACCAGGGAGTCGCCTTCGCCACTGATGTTCCTCCAGATATCTACGCATTTCACCGCTACACCTGGAATTCCACTCCCCTCTCCAAAACTCTACCCTGCCAGTTCTAAATGCAATTCC
+
GGGGGGGGGGGGGGGGGGGGGGGGGGGGEGGGGGGGGGGGGGGGGGGGGGGGGGGGGGGGGGGGGGGGGGGGGGGGGGGGGGFGFGGGGGGGGGGGGGGGGGGGGGGGGGGGGGGGGGGGGFGGGFGGGGDGGGGDGGGGGGGCGGGGCF;CGGCEEGGGGGGGGGGCGGGFD47=?EDFFGGFFF<:>9CFC?FEA@A:FG?6@AE?@FDF@E<FFG@29><BF?FF:?B>AADF<<??07<(41)26??226<))(4314))0>-)-.26)*0+.4<:
@M06628:26:000000000-CRM2J:1:1101:28164:19390 2:N:0:137
TAATCTTGCGACCGTACTCCCCAGGCGGTACACTTAATGTGTTAACTGCATTACTGCAAGGTCTAGCCTCACAACAACTAGTGTACATCGTTTAGGGCGTGGACTACCAGGGTATCTAATCCTGTTTGCTCCCCACGCTTTCGCGTCTCAGCGTCAATAATGTTCCAGTAGATCGCCTTCGCAATCGGTATTCCTTCTGATCTCTACGGATTTTACCCCTACACAAGAAATTCCATCTACCCCTCCCATATTCTAGATAATCAGTTTTCAAAGCATTTCAA
+
F@F9,FFA<FGGDGGGGGGGGGGGGGGGGFGGD<FGFGGGGGGGFCAFCCFGGCFFCFGGGEFGGGGGGGGGFGGA,EEGFEFEGFGGDGCEFGGGCFGEEFGDCEEFGGGGFGGGGGGGGGFFGGEGFGF@@7DEGGEGGGGDGG+BFGFFGEGEE9EDFC:7ECFGC,9B9F>**@C?CGGFEF>>*,9@+>8>A=+CF,C?FF;BFFDEGFE*;41(((/5*(/;@DC)4)7<44?64(,4<?FF>?B25.6)6<AAAA<?/744<:C=<FC+-5<A)
@M06628:26:000000000-CRM2J:1:1101:6147:19449 2:N:0:137
TAACCTTGCGGCCGTACTCCCCAGGCGGTCAACTTAGTGCGTTAGCTGCGCCACTCACGTCTCAAGGACACAAACGGCTAGTTGACATCGTTTACGGCGTGGACTACCAGGGTATCTAATCCTGTTCGCTCCCCACGCTTTCGTTCCTCAGCGTCAGTATCTGTCCAGGTGGCCGCCTTCGCCACTGATGTTCCTTCCAATCTCTACGCATTTCACCGCTACACTGGAAATTCCACCACCCTCTACAGTACTCTAGTTTGCCAGTTCAAAATGCAGTTCCA
+
GGGGGGGGGGGDGGGGGGGGGGGGGGGGGGGGGGGGGGGGGGGGGGGGGGGGGGGGGGGGGGGGGGGGGGGGGGGGGGGGFGGGGGGGGGGGGGGDEGGGGGGGGGGGGGGGGGGGGGGGGGGGGGGGGGGGGEGGGGGEDGGGGGFGGGGFEGGGGGFGGGGGGGGGGGDFGCGGG5CFFDCDEACCGGGA=CFFFFFFGG9CFA>6>??.>BDFFD>BFFFFFBFF:BFF<AFFF?FFB?BFADF?FDFFFAAA<DBAA8<FFFAFF2<=AFG:<<><-
@M06628:26:000000000-CRM2J:1:1101:4728:19482 2:N:0:137
CAATCTTGCGACCGTACTCCCCAGGTGGTACACTTAATGCGTTAACTGGGTTGCTGACGGTGTTTTGCTAACAACAAGTGGTGATCATCGATTACGGCGTGGACTACCAGAGTATCTACTCCTGGTTGCTCCCCACGTTTTCGCTTCTCATCGTCAATAATGTACTAATATATCGTCTTAACAGTCGTTCTGCGTTATATTTACTACTTATATCACCCCTATACACGATCTTCCTACTACCACTCTCTTATACTAAACAAGTATTTTTAAAAGTACTTCAA
+
,F,EFGGGGGG+CGGGGGGGGGGGG,FF,6EFGGGGGGG,6CF,,CF,,,C86CFG,,,+8,6,,,,:,,CFGGG,E,E,4C,,,C,C,,,4,4,:++84++8A,E8,54,,5,,4C,,@=,A5,8E8DCF,@7,+++3,3,+6+++7C,3@,4,3@EF,,3@,,3@+,,,++?*4@:*+,++*13@9;,;8+):)*7++1,,*111*1**+1**4)*81()7C+.((,(/)9>).746;3)63()))19)).).-)(.8:))***)6(.076/++6)-6-
@M06628:26:000000000-CRM2J:1:1101:21209:19533 2:N:0:137
TAATCTTGCGACCGTACTCCCCAGGCGGAATGCTTAATCCGTTAGGTGTGACACCAACAAGCATGCTTGCTGACGTCTGGCATTCATCGTTTACGGTGTGGACTACCAGGGTATCTAATCCTGTTTGCTCCCCACACTTTCGCACCTCAGCGTCAGTATCGAGCCAGTGAGCCGCCTTCGCCACTGGTGTTCCTCCGAATATCTACGAATTTCACCTCCACACTCGGAATTCCACTCACCTCTCTCGAACTCAAGACCAGGAGTTTATAAGGCAGTTCCAG
+
GGGGGGGGGGDDGGGGGGGGGGFGGGGGGGGGGGGGGGGGGGGGGGGGGGGGGGGGGGGGGFGGGGGGGGGGGGGGGGGGGGGGGGGGGGGGGGGGGGGGGGGGGGGGGGGGGGGGAFGGGGGGGGGGGADGGGGGGGGFFGGGGGGGGGGEEGGEGGGGGFF>EDFFCDFFFDGEGGGFGGCBFFFGFFGFFFFFF9BG3=7<762D<;DCD<EGFF(3;(68F@6@01>AA<<41:::7?<?,,4>:?B92:<4:BBBBB?FF7:<9>F?()2:4)).-
@M06628:26:000000000-CRM2J:1:1101:13095:19594 2:N:0:137
TAACCTTGCGGCCGTACTCCCCAGGCGGTCTACTTATCGCGTTAGCTTCGCTACTCACGACTTAAGGTCACAAACAGCTAGTAGACAGCGTTTACGGTGTGGACTACCAGGGTATCTAATCCTGTTCGCTACCCACACTTTCGCACATGAGCGTCAGTCTTTGGCCAGGTAGTCGCCTTCGCCACTGATGTTCCTCCAGATATCTACGCATTTCACCGCTACACCTGGAATTCCACTCCCCTCTCCAAGACTCTAGTCTGCCAGTTCTACATGCCCCTCC
+
GGGGGGGGGGGGGGGGGGGGGGGGGGGGGGDGGGGGGFGGGGGGGGGGGGGEGGGGGGGEGGGGGGGEGGGGGGGGGGGGGGGGGGGGGGGGGGGGGFGGGGGGGGGGGGGGGGGGGGGGGGGGGGGGGGGGGGGGDEGGGGGDEGDG<EFGGGGGGGFGEGGCCGGDF,=FCFGGGGGFGGGFEFGGFFGFFFFEF@FGG7EEFFCDFF@FCCEGFGFBBF?:@??47:DFFFFB<:BF?:12:?)()(265>A6><<>B<7FF>>)6)31.)+2(,4-
@M06628:26:000000000-CRM2J:1:1101:20622:19764 2:N:0:137
TAATCTTGCGACCGTACTCCCCAGGCGGAATGCTTAATCCGTTAGGTGTGTCACCGAACAGTATACTGCCCGACGACTGGCATTCATCGTTTACGGTGTGGACTACCAGGGTATCTAATCCTGTTTGCTCCCCACACTTTCGTACCTCAGCGTCAGTATCGAGCCAGTGAGCCGCCTTCGCCACTGGTGTTCCTCCAAATATCTACGAATTTCACCTCTACACTTGGAATTCCACTCACCTCTCTCGAACTCTAGACTGATAGTTTTGGAGGCAGTTCAAG
+
GGGGGGGGGGEGGGGGGGGGGGGGGGGGGGGGGGGGGGGGGGGGGGGGGGGGGGGGGGGGGGGGGGGGGFGGGGGDGGGGGGGGGGGGGGGGGGGGGGGGGGGGGGGGGGEFGGFGGGGGGGGGGGGGGGGGGGGGEGGGGGGGGGGGGGGGGEGGGGGGGGGGGFGFEGFFCCEEGEG>EGGFA2?FGGGFFEFFF@FF7C?CFFF6230AFEF7*>E39C@EFF>?<7>B>A46?:::7<?BFFF??16A4)-6>A?2449=?FA004FD(0;CBD)).
@M06628:26:000000000-CRM2J:1:1101:6859:19861 2:N:0:137
TAACCTTGCGGCCGTACTCCCCAGGCGGTCAACTTAGTGCGTTAGCTGCGCCACCCACGACTCAAGGTCACAGACGGCTAGTTGACATCGTTTACGGCGTGGACTACCAGGGTATCTAATCCTGTTTGCTCCCCACGCTTTCGTGCCTCAGTGTCAGTATTTGTCCAGGTAGCCGCCTTCGCCACTGATGTTCCTTCCAATCTCTACGCATTTCACCGCTACACTGGAAATTCCACTACCCTCTACAATACTCTAGTTTGCCAGTTCAAAATGCAGTTCC
+
GGGGGGGGGGDGGGGGGGGGGGGGGGGGGGGGGGGGGGGGGGGGGGGGGCGGGGGGGGGGGGGGGGGGGGGFGGGGGGGGGGGGGGGGGGGGGGF:CGEGGGEGGGGGGGGGGGGGGGGGCCF=FGGFGFFEDEGGGGGGGGGGGGGFFFGGGFGFGGGGGGGGFEFF@FGFGGGGGDGFFCDFFFGGGFFFFFFFFFF:DGGFFFFF@DFEGFFGFD>>>9?FFFF::A<AB<49>:F:?B:?B>A><-5<?BA9AA<>A<B)0:<:>>ABB?CC46><
@M06628:26:000000000-CRM2J:1:1101:14895:19933 2:N:0:137
TAACCTTGCGGCCGTACTCCCCAGGCGGTCAACTTAGTGCGTTAGCTGCGCCACCCACGACTCAAGGTCACAGACGGCTAGTTGACATCGTTTACGGCGTGGACTACCAGGGTATCTAATCCTGTTTGCTCCCCACGCTTTCGTGCCTCAGTGGCAGTATTTGTCCAGGTAGCTGCCTTCGCCACTGATGGTCCTTCCAATCTCTACGCATTTCACCGCTACACTGAAAATTCCACTACCCTCTCCAAGACTCTAGTTTGCCAGTTCAACATGCAGTGCC
+
C6F6C,C<EF+8+@FGGGGGG><,,6++@@,C@FF,EC6C@F@FGECFGE@FG@B,C:6+7CFGDCF,,5,,5,,+4=+?E?@5EF<B<44:+A<+4+>FGG:,E<D85D7=:===,@,,6F,FFGG?A,,,@CGG:>*AFEGFGE937,2=E,*,4D7;:EF:EG,A,B<*2+4,,0:6*:D).0*>+:*;+);3+/++;;:?6CE;916A+93CA*2,,7?FFB)-59434)6<>?40.5?8((6(,.3<,4).<2:<A2))02)5>)0)(00+.(6.
@M06628:26:000000000-CRM2J:1:1101:21403:19971 2:N:0:137
TAACCTTGCGGCCGTACTCCCCAGGCGGTCAACTTAGTGCGTTAGCTGCGCCACCCACGACTCAAGGTCACAGACGGCTAGTTGACATCGTTTACGGCGTGGACTACCAGGGTATCTAATCCTGTTTGCTCCCCACGCTTTCGTGCCTCAGTGTCAGTATTTGTCCAGGTAGCCGCCTTCGCCACTGATGTTCCTTCCAATCTCTACGCATTTCACCGCTACACTGGAAATTCCACTACCCTCTACAATACTCTAGTTTGCCAGTTCAAAATGCAGTTCC
+
GGGGGGGGGGGDFGGGGGGGGGGGGGGGGGGGGGGGGGGGGGGGGGGGGGGGGGGGGGGGGGGGGGGGGGGGGGGGGGGGGGGGGGGGGGGGGGGGGGGGGGGGGGGGGGGGGCGGGGGGGGGGGGGGGGGGGGGGGGGGGGGGGGGGGGGGGGGGFEFGGGGGFC?CFGGFGGGGGGGFFGC>DADCFFGFFCFEFFFGGGGFFFF12<FFGEFGFGFBBFDFFFF0:7A44>AFA?B:?>BFFF<DFF?<<BA>A<)-<>A?FGFFDA??>F7+6<>A
@M06628:26:000000000-CRM2J:1:1101:25585:19998 2:N:0:137
TAATCTTGCGACCGTACTCCCCAGGCGGATAACTTAATGCGTTAGCTGCGCCACCGAAACACCATGTGCCCCAGCAGCTAGTTATCATCGTTTACGGCGTGGACTGCCAGGGTATCTAATCCTGTTTGCTCCCCACGCTTTCGCACCTCAGCGTCAATACTTGTCCAGCGAGCCGCCTTCGCCACTGGTGTTCTTCCGAATATCTACGAATTTCACCTCTACACTCGGAATTCCACTCGCCTCGCCAAGATTCTAGCAATCCAGTCTCAAGGCAGTTCCGG
+
GGGGGGGFGGGGGGGGGGGGGGGGGGGGGGGGGGGGGGGGGGGGGGGGGGGGGGGGGGGGGGGGGGGGGGGGGGGGGGGGGGGGGGGGGGGGGGGGGEGGGGGGGGGGGGGGGFGGGGGGGFFCGGGGGGGGGGGEGGGGGGGGGGGFGG7CGGE5?DFGF;CFFFGGGGGBDC5EEGDFFGG>56;5:0;>CECEFFF7D5@EFFABFFFFG99FFCBF<A9:6:B3(-4>A<A>9:?BF::(413(..8)45<ADFA44:260=<92)<)47;C65A6;
@M06628:26:000000000-CRM2J:1:1101:25596:20015 2:N:0:137
TAATCTTGCGACCGTACTCCCCAGGCGGATAACTTAATGCGTTAGCTGCGCCACCGAAACACCATGTGCCCCAGCAGCTAGTTATCATCGTTTACGGCGTGGACTGCCAGGGGATCTAATCCTGTTTGCTCCCCACGCTTTCGCACCTCAGCGTCAATACTTGTCCAGCGAGCCGCCTTCGCCACTGGTGTTTTTCCGAATATCTACGAAGTTCACCTCTACACCTGGAATTCCACTCGCCTCTCCAAGATTCTAGCAATCCAGTCTCAAGGCCGTCCCGG
+
GEFDFGGGGGFGGGGG@FGGGDECGGGDEFFCFGGC<FGGGGGGGGDGGEGGGEC@FGGGCCGGFCGFDFGGGGGGGGFGFGGFDFFGGFFGB<,CECCGGG7FGFGF8FFC+:BFFGGGGGFEGGGFA=78@@6C::+@4@6C*@;8:C7@::**=D@FGFFAFF,CE>C?4?EECEDFFD<).;**+*;5)/);A<)195?9B*6-861<7):GF*282:<15(.,,4<DBFAA9,(4,(344?A7<:)66<2))5)-:?B417)62-<435?5,((--
@M06628:26:000000000-CRM2J:1:1101:15509:20089 2:N:0:137
TAACCTTGCGGCCGTACTCCCCAGGCGGTCTACTTATCGCGTTAGCTTCGCTACTCACGGATTAAATCCACAAACAGCTAGTAGACAGCGTTTACGGTGTGGACTACCAGGTTATCTAATCCTGTTCGCTACCCACACTTTCGCACATGAGCGTCAGTTACTGACCAGGGAGTCGCCTTCGCCACTGATGTTCCTCCAGATATCTACGCATTTCACCGCTACACCTGGAATTCCACTCCCCTCTCCAAAACTCTAGCCTGCCAGTTCTAAATGCAATTCC
+
GGGGGGGGGGGGGGGGGGGGGGGGGGGGFGGGGGGGGGGGGGGGGGGGGGGGGGFGGGGGGGGGGGGGGGGGGGGGGGGGGGGGGGGGGGFGGGGGGGGGGGGGGGGGGGGGFGGGGGGGFEAFGGGGGGGGGGGGGGGGGGGGGGGGGGGGGGGGGGGGGGGGGGGGGGD>DGGGGGGACGDDFFGFGGGFFEFCFFFGGGGFFFFFFF@EFCFGFG96>FFFF?FB0>A?FFFFFF?FFBF747<?<???7<>2<<BB???FF7:AAA962?7<9).6
@M06628:26:000000000-CRM2J:1:1101:17300:20136 2:N:0:137
TAATCTTGCGACCGTACTCCCCAGGCGGTACACTTAATGTGTTAACTGCATTACTGCAAGGTCTAGCCTCACAACAACTAGTGTACATCGTTTAGGGCGTGGACTACCAGGGTATCTAATCCTGTTTGCTCCCCACGCTTTCGCGTCTCAGCGTCAATAATGTTCCAGTAGATCGCCTTCGCAATCGGTATTCCTTCTGATCTCTACGGATTTTACCCCTACACCAGAAATTCCATCTACCTCTCCCATATTCTAGGTAAGCAGTTTTCAAAGAAGTTCAA
+
GGGGGGGGGGGGGGGGGGGGGGGGGGGGGGGGGGGGGGGGGGGGGGGGFFGGGGGGGGGGGGGGGGFGGGGGGGGGGGGGGGGGGGGGGGGGGGGGGGGGGGGGGGGDGGGGGGGGGGFGGFFFGGCGGGGGGGGGGGGGGGGGGGGGGGGGGGGGGGFGGGGGGCGFFGGFGGGGGGGF?DGEFFGDDGFAFFFFFEFGGGGFFFEFDFFFGFFGFGFFFFFFFF@;D3C9;CCEECFFE)7@DB:1<BB<BAFF?4<AFFA49FA>5A765)20:>)<<
@M06628:26:000000000-CRM2J:1:1101:21419:20197 2:N:0:137
TAATCTTGCGACCGTACTCCCCAGGCGGAATGCTTAATCCGTTAGGTGTGACACCAACAAGCATGCTTGCTGACGTCTGGCATTCATCGTTTACGGTGTGGACTACCAGGGTATCTAATCCTGTTTGCTCCCCACACTTTCGCACCTCAGCGTCAGTATCGAGCCAGTGAGCCGCCTTCGCCACTGGTGTTCCTCCGAATATCTACGAATTTCACCTCTACACTCGGAATTCCACTCACCTCTCTCGAACTCAAGACCAGGAGTTTACAAGGCAGTTCCAG
+
GGGGGGGGGGGGGGGGGGGGGGGGGGGGGGGGGGGGGGGGGGGGGGGGGGGGGGGGGGGGGGGGGFGGGGGGGGGGGGGGGGGGGGGGGGGGGGGGGGGGGGGGGGGGGGGGFGGGF8CFGGFGGGGGGGGGGGGCGGGGGGGGGGGGGGGGGGGGGGGGDDFGEGFGGFGFFGGGGDGAGDCBFFGGGGGFFCF:AB;DFFCEFFF6;?@7FEFGFGFFFCDEFDDF;BDFFBBF?<>?FF??B?F7(3648:2><:<B6B6;FFDFFFGF<:E:<ADF9
@M06628:26:000000000-CRM2J:1:1101:4561:20260 2:N:0:137
TAACCTTGCGGCCGTACTCCCCAGGCGGTCAACTTAGTGCGTTAGCTGCGCAACCCACGACTCAAGGTCACAGACGGCTAGTTGACATCGTTTACGGCGTGGACTACCAGGGTATCTAATCCTGTTTGCTCCCCACGCTTTCGTGCCTCAGTGTCAGTATTTGTCCAGGTAGCCGCCTTCGCCACTGATGTTCCTTCCAATCTCTACGCATTTCACCGCCACACTGGAAATTCCGCTACCCTCTACCATACTCTAGTTTGCCAGTTCAAAATGCATTTCC
+
GGGGGGGGGGGGGGGGCGGGGGGGGGGGGGGGFGGGGGGGGEGGGGGGGDGEEFG@EGFE:BFGGGGFFEGGGFGGGGGGFFCGGGGGGGGGGGGGGDGGGDFGGGGGGGGGGEFAFGEFGGDCFGGGGGGECGGDEGGE*EGGGGGGGGGGGGGGGGGGGGGGGGGDGGGFGFGCEDDA5DCDFAGCGGGFF?=CA@A>FG9?FFEFFF0B7)9CB*1(4:7?FF:?F<<AFFFBB>>?024,))).62744AB<5446>7)69DA<2><7<=7+66>A
@M06628:26:000000000-CRM2J:1:1101:20767:20286 2:N:0:137
TAATCTTGCGACCGTACTCCCCAGGCGGTACACTTAATGTGTTAACTGCATTACTGCAAGGTCTAGCCTCACAACAACTAGTGTACATCGTTTAGGGCGTGGACTACCAGGGTATCTAATCCTGTTTGCTCCCCACGCTTTCGCGTCTCAGCGTCAATAATGTTCCAGTAGATCGCCTTCGCAATCGGTATTCCTTCTGATCTCTACGGATTTTACCCCTACACCAGAAATTCCATCTACCTCTCCCATATTCTAGATAATCAGTTTTCAAAGCAGTTCAA
+
GGGGGGGGGGGGGGGGGGGGGGGGGGGGGGGGGGGGGGGGGGGGGGGGGGGGGGGGGGFGFGGGGGGGGGGGGGGGGGGGGGGGGGGGGGGGGGGGGGGGGGGGGGGGGGGGGGGGGGEEGGGGGGGGGGGFGGGGGGGGGGGGGGCCGGAFGGGGGGGGGEFGGGGFCFFF;ECGG5CFGGGAAFDGGFGFFFF@F:8CCFG?FFEF2=<FFE?FAF;=DF;;F<1;@EFCFFFFFCEEEEFFFFF0<?<BAFBA<A<2<B>F=DDB>)AF2?E7:6<9A
@M06628:26:000000000-CRM2J:1:1101:24491:20312 2:N:0:137
TAACCTTGCGGCCGTACTCCCCAGGCGGTCAACTTAGTGCGTTAGCTGCGCCACCCACGACTCAAGGTCACAGACGGCTAGTTGACATCGTTTACGGCGTGGACTACCAGGGTATCTAATCCTGTTTGCTCCCCACGCTTTCGTGCCTCAGTGTCAGTATTTGTCCAGGTAGCCGCCTTCGCCACTGATGTTCCTTCCAATCTCTACGCATTTCACCGCTACACTGGAACTGCCACCACCCCCTACAATCCTCTAGTTTGCCAGTTCAAAAGGCATTTCC
+
FFGGGGGGGGGGCGGGFFFFFGDGGGGGGGGGGGGGFGGGGGGGGGGGGGGGGGGGGGGGGGGGGGGDFGGDGGGGGGGGG<FGFFGGGGGGGGGGGGGGGGGGGGGG<FGGFEGGGGGGG@B,DEGGGGGF6CFDEGGGGGE:F7;ACEF7=?FFG;D;,;CGFFDF6FCAFF=EEGGFECD3>FFCC71@86+?A86C@FFFFFE?F<?3CC?GFD19(448*<1:>()))())(.4?((((-(436((64)3.6A)<A7<)):4)<)+)(0;+24:)
@M06628:26:000000000-CRM2J:1:1101:24475:20323 2:N:0:137
TAACCTTGCGGCCGTACTCCCCAGGCGGTCAACTTAGTGCGTTAGCTGCGCCACCCACGACTCAAGGTCACAGACGGCTAGTTGACATCGTTTACGGCGTGGACTACCAGGGTATCTAATCCTGTTTGCTCCCCACGCTTTCGTGCCTCAGTGTCAGTATTTGTCCAGGTAGCCGCCTTCGCCACTGATGTTCCTTCCAATCTCTACGCATTTCACCGCTACACTGGAAATTCCACTACCCTCTACAATACTCTAGTTTGCCAGTTCAAAATGCAGTTCC
+
GGGGGGGGGGGGGGGGGGGGGGGGGGGGGGGGGGGGGGGGGGGGGGGGGGGGGGGGFGGGGGGGGGGGGGGGGGGGGGGGGGFGGGGGGGGGGGGGEGCFFGGGGGGGGGGG@DFFGGGGFDFFGGGGGGGGGGCGECECGGGGGGGFGGGCFC@FFGGGGGGGGGFGGFF>DGGGGGGFFGGFFFFFGGGAFEFFFD6DFGG;AAE<B@?BC??GF<>;;F?FF?:37>FAA94AA7?BF7,.):A?A28AFAF9<:>AFA46F>2):<F?>FFGF926
@M06628:26:000000000-CRM2J:1:1101:12612:20391 2:N:0:137
TAACCTTGCGGCCGTACTCCCCAGGCGGTCTACTTATCGCGTTAGCTTCGCTACTCACGGATTAAATCCACAAACAGCTAGTAGACAGCGTTTACGGTGTGGACTACCAGGGTATCTAATCCTGTTCGCTACCCACACTTTCGCACATGAGCGTCAGTTACTGACCAGGGAGTCGCCTTCGCCACTGATGTTCCTCCAGATATCTACGCATTTCACCGCTACACCTGGAATTCCACTCCCCTCTCCAAAACTCTAGCCTGCCAGTTCTAAATGCAATTCC
+
GGGGGGGGGGGGGGGGGGGGGGGGGGGGGGGGGGGGGGGGGGGGGGGGGGGGGGGGGGGGDCGGGGGGGGGGGGGGGGGGGGGGGGGGFGGGGGGGGGGGGGGGGGGGGGGGGGGGGGFGGGGGGGGGGGGGGGGGGGGGGGGGGGGGGGCFGEGGGGGGGGGGGDGGCGDDGGDEEEGFFGGFFFGGGGGFFFFFFDFFGFFCFFC@BFFDGEEGFGF>>BBFFFF::>BFFFFBA<??FFF(37::2:<7?4:6::B7?026F7<A<<C74@<+.4<)
@M06628:26:000000000-CRM2J:1:1101:16296:20682 2:N:0:137
TAACGTTGCGGCCGTACTCCCCAGGCGGTCAACTTAGTGCGTTAGCTGCGCCACCCACGACTCAAGGTCACAGACGGCTAGTTGACATCGTTTACGGCGTGGACTACCAGGGTATCTAATCCTGTTTGCTCCCCACGCTTTCGTGCCTCAGTGTCAGTATTTGTCCAGGTAGCCGCCTTCGCCACTGATGTTCCTTCCAATCTCTACGCATTTCACCGCTACACTGGAAATTCCACTACCCTCTACAATACTCTAGTTTGCCAGTTCAAAATTCAGTTCC
+
GGGGGGGGGGGGGGGGGGGGGGGGGGGGGGGGGGGGGGGGGGGGGGGGGGGGGGGGGGGGGGGGGGGGGGGGGGGGGGGGGFGGGGGGGEGGGGGGGGGGGGGGGGGGFFCGGGGGGGGGGGGGGGGGGGFGGGGGGGGGGGGGGGDBFCDEGGFDGG@D,@FFGFGGGGGFGGGGGGGFCDDEFFGFF9CFFFFEFFF@CF19A=C2>08B7<AGFC;6>><<FBFF7<BDFA9)4:B?B213<<A?F2?A<>>4AB<DDFA6FF<A<2<6(0<CA<AF
@M06628:26:000000000-CRM2J:1:1101:18803:20873 2:N:0:137
TAACCTTGCGGCCGTACTCCCCAGGCGGTCTACTTATCGCGTTAGCTGCGCTACTCACGGATTAAATCCACAAACAGCTAGTAGACAGCGTTTACGGTGTGGACTACCAGGGTATCTAATCCTGTTCGCTACCCACACTTTCGCACATGAGCGTCAGTCTTTGGCCAGGGAGTCGCCTTCGCCACTGATGTTCCTTCTGATATCTACGCATTTCACCGCTACACCAGAAATTCCACTCCCCTCTCCAAGACTCTAGTCTGCCAGTTCTAAATGCTATTCC
+
GGGGGGGGGGGGGGGGGGGGGGGGGGGGGGGGGGGGGGGGGGGGGGGGGGGGGGGGGGGGGGGGGGGFGGGGGGGGGGGGGGGGGGGGGGGGGFGGGGGGGGGGGGGGGGGGFFGFGGGGGFGGGGGGGGGGGGGGGGGGGGGGGGGGGFFGGGGGEGFGGGGGGGGD>EFDGDGGGGGFCDGFFFGGGGGFFEFFFFFGGEFCFF629<DFCEEGFGBF9BB???F???AAA<AFBF:BF?BBB?>?F03<?DBAFFFFFF:6?*.624?@2FF794:5
@M06628:26:000000000-CRM2J:1:1101:11016:20909 2:N:0:137
CATTCTTGCGAACGTACTCCCCAGGTGGGATACTTATCACTTTCGCTTAGCCACTCAGCCTTACGCCCGAACAGCTAGTATCCATCGTTTACGGCGTGGTCTACCCGGGTATCTAATCCTGTTTGCTCCCCCCGCTTTCTTCCATCAGCGTCAGTATATTGTTCGTGATCTGCCTTCGCACTCGGTATTCTATGTAATCTCTAAGCATTTTACCGCTACACTATATATTCTACCCTCTTCACCATAACCCCAGACTTACAGTTTCAAAGGCAGTTTCACA
+
@@@FGGGCFEDECFFCFGFGGGGCC@FCE,C<FEGFF<CFFGGGGEGGGFCDEFEEGCDEFF9@F,@@+++6@EFF,,EF9<EBB9,99C<,,6BGGE++99,<C,8C+84E,8,,4@,36EF,,,772D=+3+>BBF,,@:,,,@+,,@:A>*@,@,EEFGG,66:*DFG+:*,;,*3:*)0))2*:C7++1*4*+);;C:+.35)7<5)+04;5A)64=C3)+.)))/6)).()-39<))))-),5((,(-1()).<<)..=6*-6.(*)-0<+-).)
@M06628:26:000000000-CRM2J:1:1101:22176:20972 2:N:0:137
TGACCTTGCGGCCGTACTCCCCAGGCGGTCTACTTATCGCGTTAGCTTCGCCACTAAGTCATTACAACCCAACGGCTAGTGGACATCGTTTACGGCGTGGACTACCAGGGTATCTAATCCTGTTTGCTCCCCACGCTTTCGCACCTCAGTGTCAGTATCAATCCAGAGTGTCGCCTTCGCCACTGATGTTCCTTCCTATACCTACGCATTTCACCGCTACACAGGAAATTCCACACTCCTCTATCGTACTCTAGCCTGCCAGTATCGGGTGACATTCCAAG
+
GFGGFGGF@FGGDGGGGGGGGEGGCGDGGEGGFGGGGCEGEGDFGGGGGDGGGDEFFGFGGGGGDGEDFGGGGGGGGD<FGGGGGFGGFGGGGG77CCGG@FGGGFGGGGDFEGFC;DG,>EFGFDFGGD8CGGGCGGGFGGGGGFGGFEDFGGGFGGDGGFCFGCDFGGGFCFCCGG56?DDFAACCFFGC+6A;F?AC+<CCFF;DF@EFC<;9:D6(54<?FFFB<<).--5:7703(62:A:8<FFFF<<<<9<<?034@6C:B68:))/<C<)).,
@M06628:26:000000000-CRM2J:1:1101:12591:20973 2:N:0:137
TAATCTTGCGACCGTACTCCCCAGGCGGAATGCTTAATCCGTTAGGTGTGACACCAACAAGCATGCTTGCTGACGTCTGGCATTCATCGTTTACGGTGTGGACTACCAGGGTATCTAATCCTGTTTGCTCCCCACACTTTCGCACCTCAGCGTCAGTATCGAGCCAGTGAGCCGCCTTCGCCACTGGTGTTCCTCCGAATATCTACGAATTTCACCTCTACACTCGGAATTCCACTCACCTCTCTCGAACTCAAGACCAGGAGTTTACAAGGCAGTTCCAG
+
GGGGGGGGGGGGGGGGGGGGGGGGGGGGGGGGGGGGGGGGGGGGGGGGGGGGGGGGGGGGGGGGGGGGGGGFGGGGGGFGGGGGGGGGGGGGGGGGGGGGGGGGGGGGDFGGGGGGGGGGGGGGGGGGGGGGGGGGGGGGGGDGGGGGGGGGGGCEGDFFGGGGGGGGFGFFFDGGGEFFGGDAFFGGDGGFFFFFFFFGCFGEFF??;?DA75?C4>@)9EFEFF?FFFFBABFFFFFB7?21<><B74,5)4<AF:0:0<3:FC>DFAEF:;*AAF2:.
@M06628:26:000000000-CRM2J:1:1101:25238:20988 2:N:0:137
TAATCTTGCGACCGTACTCCCCAGGCGGAATGCTTAATCCGTTAGGTGTGTCACCGAACAGTATACTGCCCGACGACTGGCATTCATCGTTTACGGTGTGGACTACCAGGGTATCTAATCCTGTTTGCTCCCCACACTTTCGTACCTCAGCGTCAGTATCGAGCCAGTGAGCCGCCTTCGCCACTGGGGTTCCTCCAAATATCTACGAATTTCACCTCTACACTTGGAATTCCACTCCACTCTCCCGAACTCTAGACGGATAGTTTTGGAGGCAGTTCCAG
+
GGGGGGGGGGGGGGGGGGGGGGGEGGGGGGGGGGGGGGGGGGGGGGGGGGGFGGGGGGGGGGGGGGGGGGGGDEGGGGGGGDGDDGGGGGGGGGGGFFFEGGGGGGGGGGGGFCFFEFGGFDGDFGFGGFGFGGGGGGGC9CF?ECGG@C@CCCEEF9=EGFFEGFGFFC?FFGGGGEC)CDDFFF**)2:;A)1=FE+::<EEFA;<;=;FGFFF6838AFFFF>)8AFFFF944<().)34.1(-13>BAA:>A)((-4609@CDF>5C)25;FFDD<4
@M06628:26:000000000-CRM2J:1:1101:9475:21000 2:N:0:137
TAACCTTGCGGCCGTACTCCCCAGGCGGTCTACTTATCGCGTTAGCTTCGCTACTCACGGATTAAATCCACAAACAGCTAGTAGACAGCGTTTACGGTGTGGACTACCAGGGTATCTAATCCTGTTCGCTACCCACACTTTCGCACATGAGCGTCAGTTACTGACCAGGGAGTCGCCTTCGCCACTGATGTTCCTCCAGATATCTACGCATTTCACCGCTACACCTGGAATTCCACTCCCCTCTCCAAAACTCTAGCCTGCCAGTTCTAAATGCAATTCC
+
GGGGGGGGGGGGGGGGGGGGGGGGGGGGGGGGGGGGGGGGGGGGGGGGGGGGGGGGGGGGGGGGGGGGGGGGGGGGGGGGGGGGFGGGGGGGGGGGGGGGGGGGGGGGGGGGGGGGGGGGGGGGGGGGGGGGFGGGGGGGDFGGGGGGFCDGGGGGGGGGGGGFGGGGGGGEDGGCCGGFGDDEFFGGGGGFFCCCAFFGGGGFFFEF9;?FFFFGFD@B>FFF72:0?7<>FAFFFFFFF:??1(6>2?F23<B4>1)(4:079766ABCF<4C96)64
@M06628:26:000000000-CRM2J:1:1101:8918:21021 2:N:0:137
TAACCTTGCGGCCGTACTCCCCAGGCGGTCTACTTATCGCGTTAGCTTCGCCACTAAGTCATTACAACCCAACGGCTAGTAGACATCGTTTACGGCGTGGACTACCAGGGTATCTAATCCTGTTTGCTCCCCACGCTTCGCACCTCAGTGTCAGTATCAATCCAGAGTGTCGCCTTCGCCACTGATGTTCCTTCCTATATCTACGCATTTCACCGCTACACAGGAAATTCCACACTCCTCTATCGTACTCTAGCCTGCCAGTATCGGGTGCAATTCCAAGG
+
GGGGGGGGGGGGGGGGGGGGGGGGFGGGGGGGGGGGGGGGGGGGGGGGGGGGGGGGGGGGGGGGGGGGGGGGGGGGGGGGGGDGGGGGGGGGGGGGGGGGGGFGGGCFGCDGGFGFGGGGGGGGGGGGGGGGGGGGGGGGGDGGGGGGGGGGGFGGGFGGGFFGGFGGFGG>FGGGG5DF7DFFFFGGGGFFCEAE=CB7@E9>5A<;?EEAFEDGFCB7??<B>:7<<A9)44?:?BBFFA<<??1:?2<2:94>:::DBB<49*3>61=7<?EFB<44,
@M06628:26:000000000-CRM2J:1:1101:26963:21070 2:N:0:137
TAACCTTGCGGCCGTACTCCCCAGGCGGTCAACTTAGTGCGTTAGCTGCGCCACCCACGACTCAAGGTCAGACGGCTAGTTGACATCGTTTACGGCGTGGACTACCAGGGTATCTCATCCTGTTTGCTCCCCACGCTTTCGTGCCTCAGTGTCAGTATTTGTCCAGGTAGCCGCCTTCGCCACTGATGTTCCTTCCAATCTCTACGCATTTTCCCGCTACACTGTAAATTCCACTACTCTCTACAATACTATAGTTTGTCAGTTCAAAATGCAGTTTCCAT
+
FEGCDFG<FGFGEEFG@@FF@B<@CFFEGGGGGGGGDGGFFGGGCA<FEC7FGCGEDGFC@@?@F<=5?EFGGGGDE=<F=??FEAFCDFGFCG+>FFF+:3=FFFGDG7>ABD3,CEEA,CFFFG8@=3B+3@EEC+@9*333@3*,,73EDE9;:>DGCBFFGFB9C,795CCEE95?5?DF;6;@FG7+:)+(:682::E);A1((31++))1)90(.())1)..-6))).63?)))529AAF>B0:)))).):<(6--6*1*-)3<?*5@FF)6--)
@M06628:26:000000000-CRM2J:1:1101:12536:21074 2:N:0:137
TAATCTTGCGACCGTACTCCCCAGGCGGCATGCTTATCGCGTTAGCTGCGACACTGAGACCTAAAGTCCCAACGTCTAGCATGCATCGTTTACGGCGTGGACTACCAGGGTATCTAATCCTGTTTGCACCCCCCGCTTTCGCACCTTAGCGTCAGTATCGAGCAATAAAATCGCCTTCGCCACCGGTGTTCCTGTGAATATCTACGATTTTCCCCTCTACACTCACAATTCCCTTTTCCCCTCTCGATCTCTAGTTGTACCGTTTCAGATGCAATTCATAG
+
EFG9FFGFGG7@FFGGGGGGGGGEGG@C@FGDFGGGGG,C@FF@FGG9AF>FGGGFGG9E,CC,,,CF9<E8=F++,:5B95:,A,BCFGDDEE=F7@F>FFFFFFCFCEA<E,@E,=D=;9FGC89,@DEC+83@FCB:5C8EB<CG:<:9>E5BF9,=EC5*,74?C2=ACF5*7?*)**8;AF5)12@6@DFBF96:>C+-*)((.(.978<0><-4)4)4)::4<24).)6,4)).47,(3-).28:<)).6)-))--4>)*6)).<6)9+06)).)
@M06628:26:000000000-CRM2J:1:1101:26952:21084 2:N:0:137
TAACCTTGCGGCCGTACTCCCCAGGCGGTCAACTTAGTGCGTTAGCTGCGCCACCCACGACTCAAGGTCAGACGGCTAGTTGACATCGTTTACGGCGTGGACTACCAGGGTATCTAATCCTGTTTGCTCCCCACGCTTTCGTGCCTCAGTGTCAGTATTTGTCCAGGTAGCCGCCTTCGCCACTGATGTTCCTTCCAATCTCTACGCATTTCACCGCTACACTGGACATTCCACGACCCTCTACAATACCTTAGTTGTCCAGTTCAAAATGACGTTTCCCG
+
CFFGGGGGGECGGGGGGGGGGGGGGGGGCCFGGGFGGGFGGGGGCGGGGGGGGGCGGGGGGGGCGGGGGGGGGGGGG:?F@A<EFGGGGGGC9CC@7FEGGFGGGGFGGGD@F9D=EFGGGGGFDDGDD@FG?EGEFCGFEFDDFC58DC9@:226CC,>=F,,27,;@,=9)2:/C9CA77DFA8:D;9+;7?FFA<FFCF7);>;??3CF7<4/7DB().-552,4A9A6)4((-(4,(().<<<92)6)..6>)--)5,64/:5<A<+*-7?5(5))(
@M06628:26:000000000-CRM2J:1:1101:4977:21157 2:N:0:137
TAACCTTGCGGCCGTACTCCCCAGGCGGTCTACTTATCGCGTTAGCTTCGCTACTCACGGATTAAATCCACAAACAGTTAGTAGACAGCGTTTACGGTGTGGACTACCAGGGTATCTAATCCTGTTCGCTACCCACCCTTTCGCACATGAGCGTCAGTTACTGACCAGGGAGTCGCCTTCGCCACTGATGTTCCTCCAGTTATCTACGCATTTAACTCCTACACCGGGAATTCCACTCCCCTCCCCAAACTCCTAGCCTGCAAGTTCTAAATGCAATTCC
+
GG@EFGGGGGDGGGGGGGGDCGGGGGGG:FECFGGGGE,CFGGGG<FF9@76FF,9EFC::,B,95EC8AE<E<A=4,<C45@,,A?:A>F:B@FGGG+BF:,?,<F,54?@,8,@=C,,@,3EFFD8+8+>E8,++6@:>,4:+@CF9:,4@@1*@;@,3@=,>>,;85*/**4?*?*2*8*8)/>*;CD;A57C)6)++++)+36=(/;5:));1+)))/,()(-(,-()6))))4:60((,,34:B0)))).-48<<:()01:<2<)0/)*3+.))6
@M06628:26:000000000-CRM2J:1:1101:8065:21158 2:N:0:137
TAATCTTGCGACCGTACTCCCCAGGCGGAATGCTTAATCCGTTAGGTGTGTCACCGAATAGCATGCTACCCGACGACTGGCATTCATCGTTTACGGTGTGGACTACCAGGGTATCTAATCCTGTTTGCTCCCCACACTTTCGTACCTCAGCGTCAGTATCGAGCCAGTGAGCCGCCTTCGCCACTGGTGTTCCTCCAAATATCTACGAATTTCACCTCTACACTTGGAATTCCACTCACCTCTCTCGAACTCCAGACCAGGAGTTTAGGAGGCAGTTCCGG
+
AEFECCEEDFGC:@@<CF@FGGGGGGEGGC@FE@FG9FFGG6F:F,FDFGGF,<,BF7FF9EC<FFF<?FGEFG:CF=74:4,BEFFEEFDGGE7?F?FE7EAFGGCEEE@F<DEF93=ADBEFGGFGDDEF>8C8CDGGFEECGG?D:EDEGGG>FED;?*44@,>CE99?;CG>G=4/A77AFFFFFED8AEFFFFA::1C9=F;<0(4+@<<FFCE8><DFFF24<<24<2440(2(8:,3))8)26?)))4-4:?(461:4F94)-28?5CGFF<B(
@M06628:26:000000000-CRM2J:1:1101:17127:21225 2:N:0:137
TAACCTTGCGGCCGTACTCCCCAGGCGGTCAACTTAGTGCGTTAGCTGCGCCACCCACGACTCAAGGTCACAGACGGCTAGTTGACATCGTTTACGGCGTGGACTACCAGGGTATCTAATCCTGTTTGCTCCCCACGCTTTCGTGCCTCAGTGTCAGTATTTGTCCAGGTAGCCGCCTTCGCCACTGATGTTCCTTCCAATCTCTACGCAGTTCACCGCTACACTGGAAATTCCACTACCCTCTACAATACTCTAGTTTGCCAGTTCAAAATGCAGTTCC
+
GGGGGGGGGGGGGGGGGGGGGGGGGGGGGGGGGGGGGGGGGGGGGGGGGGGGGGGGGGGGGGGGGGGGFGGGGGGGGGGGFGFGGGGGGGGGGGGGGGGGGGCDFGGGGGGGGGGCFGCGFGCFGGGGGGGGGGGGGDGGCFGGGGFFGGGGFGGGGGGGGGGGGGFGGDGFGGGGGGG6ADDEFFGCFGGFCCFEFDFDFGG9FFFFF6(:C<3C?GF>>FBBF?:?>346>2<>A?FFF2:BBF2<422)..4)664><AAFFGFA:6?64?FFA<AF
@M06628:26:000000000-CRM2J:1:1101:11535:21240 2:N:0:137
TAACCTCGCGGCCGTACTCCCCAGGCGGTCAACTTAGTGCGTTAGCTGCGCCACCCACGACTCAAGGTCACAGACGGCTAGTTGACATCGTTTACGGCGTGGACTACCAGGGTATCTAATCCTGTTTGCTCCCCACGCTTTCGTGCCTCAGTGTCAGTATTTGTCCAGGTAGCCGCCTTCGCCACTGATGTTCCTTCCAATCTCTACGCATTTCACCGCTACACTGGAAATTCCACTACCCTCTACAATACTCTAGTTTGCCAGTTCAAAATGCAGTTCC
+
GGGGGGGGGGGGGGGGGGGGGGGGGGGGGGGGGGGGGGGGGGGGGGGGGGGGGGGGGGGGGGGGGGGGGGGGGGGGGGGGGGGGGGGGGGGGGGGGDGGGGGGGGGGGGGGGGGGGGFGGGGGGGGGGGGGGGGGGGGGGGGEGGGGGGGFGFGFGGFCFGGFGFFCGGGGFGGDGGDDF=DGFFFCCGFGFF<@EFFFF>?CEFFFFF?FFGFFGFD>>>B719??::AB>AFFFFFBBF)18)..4A9893465<945624)9C>2:49=)*+3<44<
@M06628:26:000000000-CRM2J:1:1101:18762:21262 2:N:0:137
TAACCTTGCGGCCGTACTCCCCAGGCGGTCAACTTAGTGCGTTAGCTGCGCCACCCACGACTCAAGGTCACAGACGGCTAGTTGACATCGTTTACGGCGTGGACTACCAGGGTATCTAATCCTGTTTGCTCCCCACGCTTTCGTGCCTCAGTGTCAGTATTTGTCCAGGTAGCCGCCTTCGCCACTGATGTTCCTTCCAATCTCTACGCATTTCACCGCTACACTGGAAATTCCACTACCCTCTACAATACTCTAGTTTGCCAGTTCAAAATGCAGTTCC
+
GGGGGGGGGGGGGGGGGGGGGGGGGGGGGGGGGGGGGGGGGGGGGGGGGGGGGGGGGGGGGGGGGGGGGGGGGGGGGGGGFGGGGGGGFGGGGGGGGGEGGGGGGGGGGGGGFGCFFFEGGGDFGGGGDGGGGGGGGCGGGGGGFGFFGGGGGGGGFGGGGGGGGDFGGGGFGFEGGGGFFGGFFFGGFFGFF<FFF36+:FFC++1,1(4>CEFGFGFFFFF?F?4:05<4A<9A>3:?:<??FFA<A)4><F4<ABF<9>DFFDBFFFFFAFC0<255
@M06628:26:000000000-CRM2J:1:1101:14637:21330 2:N:0:137
TAACCTTGCGGCCGTACTCCCCAGGCGGTCAACTTAGTGCGTTAGCTGCGCCACCCACGACTCAAGGTCACAGACGGCTAGTTGACATCGTTTACGGCGTGGACTACCAGGGTATCTAATCCTGTTTGCTCCCCACGCTTTCGTGCCTCAGTGTCAGTATTTGTCCAGGTAGCCGCCTTCGCCACTGATGTTCCTCCCAATCTCTACGCATTTCACCGCTACACTGGAAATTCCACTACCCTCTACAATACTCTAGTTTGCCAGTTCAAAATGCAGTTCC
+
GGGGGGGGGGGGGGGGGGGGGGGGGGGGGGCGGGGGGGGGGGGGGGGGGGGGGGGGGGGGGGGGGGGGGGGGGGGGGGGGGGGGGGGGGGGGGGGGGGDGGGGGGGGGGGGGG@FFGCFGFGGGGGGGGGGGGGGGGGGGGGGGGGGGGGGGGGGFGGFGGGGFEFEGGGGFFGGEGGGFFGGBFFGGGGGFFFFCFFFGGGGCCFF;B@;EG3CGFGFF69<BFFFFBFFFBB2<AFF:<<:?<>A<A<?AFA<>A><AABF:?CD2:>F=27@A94>2
@M06628:26:000000000-CRM2J:1:1101:13018:21336 2:N:0:137
AACCTTGCGGCCGTACTCCTCAGTCGGTCTACTTCTAGCGTTAGCTTCGCTACTCACGGCTTAAAGCCACAAACAGCTAGTAGACAGCGGTACTGTGTGGACTACCAGGGTATCTAATCCTGTTCGCTACCCACACTTGCGCACACGAGCGTCAGTATTTGGACAGGGGGTCGCCTTGGCCACTGATGTTCCGGCAGATATCTACGCATTGCACCGCTACACCCGGAATTCCACTCCCCTCTCCAAGACTCTAGGCTTCCAGTTCTAACTGACCGTCCC
+
,F<,CFA@F++7@FE@6FG,;C,6C,+6B@E9<F,C66EFG:FG,FF@FC::6F,66:FE@:<5E<FGGGGGF,F@,55,CFF9BFFB++CFE9?959,4,4:=,,9,4+AFFCD,346,,4,5,@6E@33=E8>FG,,@>8=+6+++4@CCEE8<5,,@,@,73**=**:*:**:5*;8C*00A>:+A@:A()65();C+<6+;39(4?6*:7*01-42)42)49;9:7<9<A<((361(8:()(.((.4<)-).).2,-)17*.).)00-<6:8130
@M06628:26:000000000-CRM2J:1:1101:5200:21496 2:N:0:137
TAACCTTGCGGCCGTACTCCCCAGGCGGTCTACTTATCGCGTTAGCTTCGCTACTCACGGATTAAATCCCCAAACAGCTAGTAGACAGCGTTTACGGTGTGGACTACCAGGGTATCTAATCCTGTTCGCTACCCACACTTTCGCACATGAGCGTCAGTTACTGACCAGGGAGTCGCCTTCGCCACTGATGTTCCTCCAGATATCTACGCATTTCACCGCTACACCTGGAATTCCACTCCCCTCTCCAACACTCTAGCTTCCCAGTTTTAAATGCAATTCC
+
DGCCFFGFGGCCFGGGGGGGGGGGGGGEGGDGGGGGF,FCEGCCEGGGGGGCGGG@AE<F+,,C?<,CC,C4FFGFFGGGGGFFGGGGGGGCGGFCF4?F+?AFGGGGFEFDG8FF=,EFCF9DGF,AEGGGGGGGCEFGGGGGGG>F,ADECGGGG@DC:BCFDGG7EGGFGGGGGCDAGGGFFFGFF<CFFEFFA@FFG+=CFA7?6?FEFEFGBG909>BFF??03?FFF.6AF:<BFBFBBBD?(3?FBFFA>)6)5:>F6*)).,A*6=934<46
@M06628:26:000000000-CRM2J:1:1101:19724:21537 2:N:0:137
TAACCTTGCGGCCGTACTCCCCAGGCGGTCAACTTAGTGCGTTAGCTGCGCCACCCACGACTCAAGGTCACAGACGGCTAGTTGACATCGTTTACGGCGTGGACTACCAGGGTATCTAATCCTGTTTGCTCCCCACGCTTTCGTGCCTCAGTGTCAGTATTTGTCCAGGTAGCCGCCTTCGCCACTGATGTTCCTTCCAATCTCTACGCATTTCACCGCTACACTGGAAATTCCACTACCCTCTACAATACTCCAGTTTGCCAGTTCAAAATGCCGTTCC
+
GGGGGGGGGGGGGGGGGGGGGGGGGGGGGGGGGGGGGGGGGGGGGGGGGGGFGGGGGGGGGGGGGFF<FFGGGGGGGGGGGGGGGGGGGGGGGGGGGGGEGGGGGGGGGGGGFGGFGGFGGGGFGGGFGFGGGGGGGGGGGGGGGGGDGDGGGGGGGF@FGGFG;FGGGGGFGGGGGGGFGGGFBADFGCFFF<CEFFFDGG??FAEDFD?3F?CGFD>F>FB:@)41:AA<AFABBFFBFFF0)62<>4?A?0:?AAA2:26?FF><ABG627+*-2<F
@M06628:26:000000000-CRM2J:1:1101:20710:21556 2:N:0:137
TAACCTTGCGGCCGTACTCCCCAGGCGGTCAACTTAGTGCGTTAGCTGCGCCACCCACGACTCAAGGTCACAGACGGCTAGTTGACATCGTTTACGGCGTGGACTACCAGGGTATCTAATCCTGTTTGCTCCCCACGCTTTCGTGCCTCAGTGTCAGTATTTGTCCAGGTAGCCGCCTTCGCCACTGATGTTCCTTCCAATCTCTACTCATTTCACCGCTCCACTGGAAATTCCACTACCCTCTACAATACTCTAGTTCGCCAGTTCAAAATGCATTTCT
+
GGGGGGGGGGCFGEGGGGEGGGGGGGGGGGCGGGGGFGGGGGGGGGGF8FF@FEG@,CFEEE:EFEGFCFGFGGFFC@ECFFG9<FGG@=FGGGFGGGEGGGD@FGGGGGGGGFGGGGEFFEFBFGF8@CEGGG6C:BEGGGEGGG5B<C8E:D5DFG@;@FGGGGCGGFG>*4*=EGGFGCDE>;CC7:C8FECE4=F7;FECFC>3;ECFGFFGFGFB092<*.418A42).)9<?37?<:<2492))).4A4)6:)-,1:)97))..29)*0+)6-)
@M06628:26:000000000-CRM2J:1:1101:5176:21616 2:N:0:137
TAATCTTGCGACCGTACTCCCCAGGCGGAATGCTTAATCCGTTAGGTGTGTCACCGAATAGCATGCTACCCGACGACTGGCATTCATCGTTTACGGTGTGGACTACCAGGGTATCTAATCCTGTTTGCTCCCCACACTTTCGCACCTCAGCGTCAGTATCGAGCCAGTGAGCCGCCTTCGCCACTGGTGTTCCTCCGAATATCTACGAATTTCACCTCTACACTCGGAATTCCACTCACCTCTCCCGAACTCTTGACTGATATTTTTGGGTGCAGTTCCAG
+
GGGGGGGGGGGGGGGGGGGGGGGGGGGGGGGGGGGGGFGGGGGGGGGGGGGGGGGGGGGGGGGGGGGGGGGGGCCF::FGGGGGGGGFGGGGFGGGGGGGGGGGGGGGGGGFCFGGGGGGCGGGGGGGGGFDCDEEGGGGGGGGGGGFGGGGGGGGGFGGGGGGGFFGGGGFGGGG=EGFE5DDFFFFGFDFFCF@3;EGF9<CFFFF02;+19?FFF>ABFF4F:0>?6:2<4>20.7?2:73(,4(9>BA>)-))6<79))*1:A0((*046:CADAA6
@M06628:26:000000000-CRM2J:1:1101:24091:21655 2:N:0:137
TAATCTTGCGACCGTACTCCCCAGGCGGTCTACTTATCGCGTTAGCTGCGCCACTAAAGGATCAAGTCCTCCAACGGCTAGTAGACATCGTTTACGGCGTGGACTACCAGGGTATCTAATCCTGTTTGCTCCCCACGCTTTCGCACCTCAGTGTCAGTATCGAGCCAGTCAGTCGCCTTCGCCACTGGTGTTCCTTCCCATCTCTACGCATTTCACCGCTACACAGGAAATTCCACTAACCTCTCTCGTACTCTAGTGAGTCAGTTTTGAATGCAGTTCCA
+
GGGGGGGGGGGGGGGGGGGGGGGGGGGGGGGGGGGGGGFGGGGGGGGGGGGGGGGGGGGGGGGGGGGGGGGGGGGGGGGDFGGGGFGGGEGGGGGGGGGFGGGGGGGGGGGGDGGGGGGGGGGGGGGGGGGGGGGGGGGGGGGGGGGGGGGGACGGGGGFGGGEGGGFFFGFGGCEGGGFGDDE>4CF>CGFFFFFF@FFGG9CAFC6>DDFFFFGFCF>0>DF4,6BB>BFFFFFFFFFF<B)4)56<B?(62))))-842)**26<((<646:+9AAA)
@M06628:26:000000000-CRM2J:1:1101:24092:21675 2:N:0:137
TAATCTTGCGACCGTACTCCCCAGGCGGTCTACTTATCGCGTTAGCTGCGCCACTAAAGGATCAAGTCCTCCAACGGCTAGTAGACATCGTTTACGGCGTGGACTACCAGGGTATCTAATCCTGTTTGCTCCCCACGCTTTCGCACCTCAGTGTCAGTATCGAGCCAGTCAGTCGCCTTCGCCACTGGTGTTCCTTCCCATCTCTACGCATTTCACCGCTACACAGGAAATTCCACTAACCTCCCTCGTACTCTAGTGAGTCATTTTTGAATGCAGTTCCA
+
GGFFFGGGGGGGGGGGGGGGGGGGGGGGGGGGGGGGGGGGGGGGGGGGGGGGGGGGGGGGGGGGGGGGGGGGGGGGEGGGGGGGGGGGGGGGGGGGGGGGGDGGGGGGGGGGGCFGGGAFGGGFGGGGGGGGDEGGGGEECDEGGGGGGCGGGGGGFFCEGEGFEGGGGFGFFFGGGGGFFGGDBA<F+:D>FEFFF1FFGG76CFE61(65C??GBC39197?F?B(4(.:9-4<>>(41<B0((.4?:?6AA<BF26)66A*77<230??4*9+).-.)
@M06628:26:000000000-CRM2J:1:1101:18022:21792 2:N:0:137
TAACCTTGCGGCCGTACTCCCCAGGCGGTCAACTTAGTGCGTTAGCTGCGCCACCCACGACTCAAGGTCACAGACGGCTAGTTGACATCGTTTACGGCGTGGACTACCAGGGTATCTAATCCTGTTTGCTCCCCACGCTTTCGTGCCTCAGTGTCAGTATTTGTCCAGGTAGCCGCCTTCGCCACTGATGTTCCTTCCAATCTCTACGCATTTCACCGCTACACTGGAAATTCCACTACCCTCTACAATACTCTAGTTTGCCATTTCCAAATGCATTTCC
+
GGGGGGGGGGGGGGGGGGGGGGGGGGGGGGGGGGGGGGGGGGGGGGGGGGGGGGGGGGGGGGGGGGGGGGGGGGGGGGGGGGGFFGGGGGGGGGGGDGGGGDGGGGGGCGGGGGGGGGGGGDGFGGGGGGGGGGGGGGGGGGGGFEGFFEEG7DGGGGGGGGDGCFFGGGG4CF=EGGGFCCG:>ADGGG:A+6CEB@F7@FFFF6;@6;@FGCEG?*39;FD06)(822<D>A>AA4201),2-::><)84)442:AB262<6=C<)52+9-*0+65<4
@M06628:26:000000000-CRM2J:1:1101:6388:21975 2:N:0:137
TAACCTTGCGGCCGTACTCCCCAGGCGGTCAACTTAGTGCGTTAGCTGCGCCACTCACGTCTCAAGGACACAAACGGCTAGTTGACATCGTTTACGGCGTGGACTACCAGGGTATCTAATCCTGTTCGCTCCCCACGCTTTCGTTCCTCAGCGTCAGTATCTGTCCAGGTGTCCGCCTTCGCCACTGATGTTCCTTCCAATCTCTACGCATTTCACCGCTACACTGGAAATTCCACCACCCTCTACAGTACTCTAGTCTACCAGTTCAAAATGCAGTTCCA
+
FFGGGGGGGGGGGGGGGGGGGGGGGGGGGGGGGGGGGGGGGGGGGGGGGGGFGGGGGGGGGGGGGGGGGGGGGGGGGGGGGGGGGGGGGGGFGGGGGGGGGGGGGGGGGGGGFGGFGGGGGGGGGGGGGGGGGGGGGGGGGGGGFGGAFCFFGGEGEGDDFGGGGGGGGGG/8CEGGGGFCDDFDFGGGGGFFFFFFFFGGG7?FFF@6@DFGECGFG>>FBFFFF:??FFA9ABDFFFFFF?FBFF?4)).64)6<<24A4::BGFFBA?=A*:066<>4
@M06628:26:000000000-CRM2J:1:1101:20100:22013 2:N:0:137
CAGTCTTGCGACCGTACTCCCCAGGTGGGATACTTATCACTTTCGCTTAGTCACTGAGTCGAAACCCAACAACTAGTATCCATCGTTTACGGCGTGGACTACCAGGGTATCTAATCCTGTTCGCTCCCCACGCTTTCGTCCATGAGCGTCAGTATATACGTAGTAAACTGCCTTCGCAATCGGTATTCTAAGTAATATCTATGCATTTCACCGCTACACTACTTGTTCTATCTACTTCCGTATAACTCAAGTCAACCAGTATCAAAGGCGGTTCCATCGTT
+
GGGGGGGGGGGGGGGGGGGGGGGGGGGGGGGGGGGGGFGGGGGGGGGGGGGGGGGGGGGGDEGGGGGGF7FGGGGGFFGGGGGGGGFGGCCE7FGGEGGDGCF8FGGGGGGGGGGGCFFFGF7FEGGGCDEEC8CFGGFGGDG8>,=EFE@EGFGGGCFGGGGC9,7?FDC?C;C5EGDB6CD>FFC7@:DFFC8?:>+1:,=8AB7?*8C?5((95C@CEECF+.7)..9))7)9/747@(//59<2<74)6<9A(32..-)/97<00(*0(.8746((.
@M06628:26:000000000-CRM2J:1:1101:23570:22060 2:N:0:137
TAACCTTGCGGCCGTACTCCCCAGGCGGTCTACTTATCGCGTTAGCTTCGCTACTCACGGCTTAAAGCCACAAACAGATAGTAGACTGCGTTTACGGAGTGGCCTACCAGGGTATCTAATCCTGTTCGCTACCCACCCTTCAGCACCGGTACTGTAATCTTTGGGCAGGGCCTCGCCTTCGGCACTTCCGTTCCTCCTCATCTCTACGCACTTCACCGCTACACCTGTCATTCCACTCCCCCCTCCCAGACTCTAGTCTGCCCTTTCTCAATTACCGTCC
+
9F,EFGGGGGGEFGGGGGGGGGGGG8FG6+BFGGGGGG<F@FG7FGGG<FE=FGG,F,,,+4+,9,,,,4,,9B,,44C,9:<,?A,A4:F+8A5@F+6C=7+,:46,A43>3AF=;D9F,,8:C,@=C=8>D8,3++@6,,53@:0+*1*1,72,,733,3B6*3,**>**:*/*?*/84*:8BA0***2))(16;()++++9716(6;,><?<C**3(-()4).86)-6)):)6<008?(7(32(,)(()54)).6<):)().*6))-+1)*<<-4?9
@M06628:26:000000000-CRM2J:1:1101:15584:22091 2:N:0:137
TAATCTTGCGACCGTACTCCCCAGGCGGAATGCTTAATCCGTTAGGTGTGTCACCGAACAGTATACTGCCCGACGACTGGCATTCATCGTTTACGGTGTGGACTACCAGGGTATCTAATCCTGTTTGCTCCCCACACTTTCGTACCTCAGCGTCAGTATCGAGCCAGTGAGCCGCCTTCGCCACTGGTGTTCCTCCAAATATCTACGAATTTCACCTCTACACTTTGAATTCCACTCACCTCTCTCGAACTCTAGACTGATAGTTTTGGAGGCAGTTCCAG
+
GGGGGGGGGGGGGGGGGGGGGGGGGGGGGGGGGGGGGGGGGFGGGGGGGGGGGGGGGGGGGGGGGGGGGGGGGGGGGGGGGGGGGGGGGGGGGGGGGGGGGGGGGGGGGGDGGGGGGGGGFDFFGGGGGGEFGGGGGGGGGGGGGGGGFGGGGGGGGGGFGFFGD:C?6;FFGGCGGEGFCDGBFFFGGG3CFFFDFF4DCGFC@8=<FDDFCFCFFG<@E>?B@)6<>4<2:>9<BFFFB07:7<?:?B?4<<<FFF:065)=9FA71?C@<@E?49<2)
@M06628:26:000000000-CRM2J:1:1101:21653:22311 2:N:0:137
TAACCTTGCGGCCGTACTCCCCAGGCGGTCAACTTAGTGCGTTAGCTGCGCCACTCACGTCTCAAGGACACAAACGGCTAGTTGACATCGTTTACGGCGTGGACTACCAGGGTATCTAATCCTGTTCGCTCCCCACGCTTTCGTTCCTCAGCGTCAGTATCTGTCCAGGTGGCCGCCTTCGCCACTGATGTTCCTTCCAATCCTCACTCATTTCACCGCTACCCTGGAAATTCCACCTCCCCCCACATTCCTCTGATTTGCCAGTTTAAAAAGCCTGTCCA
+
GGGGGGGGFGGCGGGGGGGFGGGEGG+@FGEGGGGGGGGGGGGGGCFGGGGGGGGGGGGGGFGGGGGGGGGGGGGFGGGFGEFGGGF9EEGFGGFGCEGGF7CDEFCFFAFFFFFGDFGGGFGGGGGG6@DE:CFEFGGGCFGG@@DF9,@<E31>E>E;DGG;DFCDGC,:CGECGEG=CCD).);7:9+3@<=E=3@@+;*)*+())/4;CC<7?*((((((*(4(58A:<229((..(-(((42))).).40).6<6A<)0)2)...00(00+(-,.)
@M06628:26:000000000-CRM2J:1:1101:15770:22350 2:N:0:137
TAATCTTGCGACCGTACTCCCCAGGCGGTACACTTAATGTGTTAACTGCATTACTGCAAGGTCTAGCCTCACGACAACTAGTGTACATCGTTTAGGGCGTGGACTACCAGGGTATCTAATCCTGTTTGCTCCCCACGCTTTCGCGTCTCAGCGTCAATAATGTTCCAGTAGATCGCCTTCGCAATCGGTATTCCTTCTGATCTCTACGGATTTTACCCCTACACCAGAAATTCCATCTACCTCTCCCATATTCTAGGTAAGAAGTTTTAAAAGCATTTCAA
+
GGGFGGGGGGGGEGGGGGG8FGGGFFGGGGGGFGGGGGGFFGGGGGGGGGGGGGGGGGGGGGFGFEFFFGGGGGGGGGFGGFEFGGGFGGG8FGGGGEGGGGGDFGFFGGG7FCGGGGGADEGGFGFGGGGFGGEE@=EEFDGD8FGEGGFFGGGGGGC,33BFGDGFGGGFGGEEGEGFEGG>EFFGGG5F6>FEFFFCFGB48F=1117>C??7*23=;;1@FF@@DEEFF7?C<9AFABF7?F<?A0ADFFFFB<<9)).09:<9))<66FC7-::54
@M06628:26:000000000-CRM2J:1:1101:14739:22374 2:N:0:137
TAACCTTGCGGCCGTACTCCCCAGGCGGTCAACTTAGTGCGTTAGCTGCGCCACCCACGACTCAAGGTCACAGACGGCTAGTTGACATCGTTTACGGCGTGGACTACCAGGGTATCTAATCCTGTTTGCTCCCCACGCTTTCGTGCCTCAGTGTCAGTATTTGTCCAGGTAGCCGCCTTCGCCACTGATGTTCCTTCCAATCTCTACGCATTTCACCGCTACACTGGAAATTCCACTACCCTCTACAATACTCTAGTTTGCCGGTTCAAAATGCAGTTCC
+
GGGGGGGGGGGGGGGGGGGGGGGGGGGGGGCFGGGGGGGGGGGGGGGGGGGGGGGGGGGGGGGGGGGGGFGGGGGGGGDGGGGGGGGGGGGGGGGGGGGGGGGGGGGGGDGGGGGGGGGGGGGGGGGGGGFFGGGGGGCEGGGGGGFFGFGEGEFFGGFGGG@FFFGGGGFFGGGGD5CFGDGFFFGGGFFFC5:CFFFC>EFCCAE@@FFFGCEGFC>-7;BF4<<BF79A>4ADDBFFFF6?BFA?)9?DFB<A<>A2>247BG?<))27)*3+.444
@M06628:26:000000000-CRM2J:1:1101:14747:22391 2:N:0:137
TAACCTTGCGGCCGTACTCCCCAGGCGGTCAACTTAGTGCGTTAGCTGCGCCACCCACGACTCAAGGTCACAGACGGCTAGTTGACATCGTTTACGGCGTGGACTACCAGGGTATCTAATCCTGTTTGCTCCCCACGCTTTCGTGCCTCAGTGTCAGTATTTGTCCAGGTAGCCGCCTTCGCCACTGATGTTCCTTCCAATCTCTACGCATTTCACCGCTACACGGGAAATTCCACTACCCTCTACAATACTCTAGTTGTCCTGTTCTAAATGCAGTTCC
+
GGGGGGGGGGGGGGGGGGGGGGGGGGGFGGCGGGGGGGGGGGGGCFGGCDGGGGGGGGEGGGGGGGGGGGGEGGGGGGGGFGGFFGGGFGGGGGFGCFGGGGGGGGGGGGGGGGCDF8=ECAFDFGGGGDGFGEFGDEGCGFGGFGGGG?CG,ECFFG7;FGGGGG9C6>CACGGGEGGF5<?DAA87CCFFFCF?A;FCDE:;C6<6BFFFFC3:69692;>?)(7:>0<9)6<A>?>?03?B2444<2)63<AA<666<A)19><4<2<6<F79A<B9
@M06628:26:000000000-CRM2J:1:1101:10721:22546 2:N:0:137
TAACCTTGCGGCCGTACTCCCCAGGCGGTCTACTTATCGCGTTAGCTGCGCTACTCACGGATTAAATCCACAAACAGCTAGTAGACAGCGTTTACGGTGTGGACTACCAGGGTATCTAATCCTGTTCGCTACCCACACTTTCGCACATGAGCGTCAGTCTTTGGCCAGGGAGTCGCCTTCGCCACTGATGTTCCTTCTGATATCTACGCATTTCACCGCTACACCAGAAATTCCAATCCCCTCCTCAAGCATCTAGCCCGCCCGGTCTAAATCCTTTTCC
+
GGGGGGGGGGGGGGGGGGGGGGGGGGGGGGGGGGGGGGGGGGGGGGGGGGGGGGFGFGGGFGGGGGGGGGGGGGGGGGGGFGGFGGGGGGGGGGGGGGGGDGGGGGGGGGGGGGGGGGGGGGGGGGGGGGGGFEFGGEGGGGCEGGGG<7,EEGGGGDFGGGGGFGGGGGFDDGEECEDACCC?A4<>D?1;:?FFF7+::999=AC@>DFFCEE:A<6>FBFFFBF<BB<<<2))-.802(4((,)4))().)5)::((-((0)1-42)<7)9++.5--
@M06628:26:000000000-CRM2J:1:1101:11006:23051 2:N:0:137
TAATCTTGCGACCGTACTCCCCAGGCGGTCTACTTAGTGCGTTAGCTGCGCCACTAAGATCTCAAGGATCCCAACGGCTAGTAGACATCGTTTACGGCGTGGACTACCAGGGTATCTAATCCTGTTTGCTCCCCACGCTTTCGCACCTCAGCGTCAGTGTCAGCCCAGACAGTCGCCTTCGCCACTGGTGTTCCTTCTAATATCTACGCATCTCACCGCTACACTAGAAATTCCACTATCCTCGGCTGCACTCTAGTCACACAGTTTTGAAACCAGTTCC
+
GGGGGGGGGGGGGGGGGGGGGGGGGGGGGGGGGGGGGGGFGGGGGGGGGGGGGGGGGGGGGGGGGGGGGGGGGGGGGGGGGGGCFGGGGGGGGGGGGGGGGGGGGGGGGGGG>FGFFGFFGGFEDFGF8>BDGGGG@EEECGEGEG9CGDCGGGGGGFGGGGFGGC5?5DFFGFEGGGGFC57?B);C+=838/;CFF6@CC+)++.(((/);/);A99(7>B??>79BFFFFFD2)44.8))--112::?)3)5-6)4:<BF49CA<<1C=))**-6<D
@M06628:26:000000000-CRM2J:1:1101:16461:23061 2:N:0:137
TAACCTTGCGGCCGTACTCCCCAGGCGGTCAACTTAGTGCGTTAGCTGCGCCACCCACGACTCAAGGTCACAGACGGCTAGTTGACATCGTTTACGGCGTGGACTACCAGGGTATCTAATCCTGTTTGCTCCCCACGCTTTCGTGCCTCAGTGTCAGTATTTGTCCAGGTAGCCGCCTTCGCCACTGATGTTCCTTCCAATCTCTACGCATTTCACCGCTACACTGGAACTTTCACTACTCTCTACAACACTCTAGTTTGCCATTTCAAAATGCAGTTCC
+
AFGGGFGGGDDG:F:BFF<EFGGGGGGGFGG@FGCFGGFGGGGGG9FFGGG7BCFGGGGEDFGFFGGGGGGGGGGGGGDFG?BFGGGG@FGGGGGGGGGGGCFFGGGGGGGDGFGGGFFE9@CGGGFFFGGFGG?:C>ECGFCFGGGGGGG=D>=;FGEGFGG@FGG4:8994:*:7*9??D48BFG7DCF7FFFFF@F7+21778.3(:;>:56;6C0(-932988?0()))6))6<4)56).6943)36<(62<A)))6.-**2652)3*)*++))))
@M06628:26:000000000-CRM2J:1:1101:21380:23135 2:N:0:137
TAACCTTGCGGCCGTACTCCCCAGGCGGTCAACTTAGTGCGTTAGCTGCGCCACCCACGACTCAAGGTCACAGACGGCTAGTTGACATCGTTTACGGCGTGGACTACCAGGGTATCTAATCCTGTTTGCTCCCCACGCTTTCGTGCCTCAGTGTCAGTATTTGTCCAGGTATCCGCCTTCGCCACTGATGTTCCTTCCAATCTTTACGCATTTCACCGCTACACTGGAAATTCCACTACCCTCGACAACACTCTAGTTTTCCAGTTTAAAATGCGTTGCA
+
GFGGGGGGGGCGFGFGGGGGGGGGGGGGEEEEAFFGFGGGGGGGGGGGGGGGGGGGGGGFGGGGFGGFGGGGGGGDCFDFFGGGGGFGGDGGGGGGGGE+=FGGGGGGGGGGGFFFFGAFGCEEFGGGGG9DFEECGEGGGAC@FEFFC7E;3?=;,6DDFGGCC9DF,2,+5=CFEDD4:4CDD48>F7DFC<6?A(+2@F+)1+)((/8BF).;63430;?BF)((.8<<<B)6-83?02:((-1,(1(486<)).6)6-)/**)).)+1./*24-()
@M06628:26:000000000-CRM2J:1:1101:21755:23232 2:N:0:137
TAACCTTGCGGCCGTACTCCCCAGGCGGTCAACTTAGTGCGTTAGCTGCGCCACCCACGACTCAAGGTCACAGACGGCTAGTTGACATCGTTTACGGCGTGGACTACCAGGGTATCTAATCCTGTTTGCTCCCCACGCTTTAGTGCCTCAGTGTCAGTATTTATCCAGGTAGCCGCCTTCGCCACTGATGTTCCTTCCAAACTCTACTCATTTCACCGCTACCCGGGAAATTCCACTAACCTCCACAATCCTCTAGGTGGCCAGTTCAAAATGCATTCAC
+
FFF9,CE@CFCECGGGEDGECCFEFF@F@@7F<EFGGEFEFEGBCBE66FFFEDGCFFGGGG7FFG<<<BFGGGFGGGEF=CA?EFECDED<FGFCCFCF:FCGGE,A8F:CBFFAE=FF9F9FFGGGCF,DF7BC::BE>,EE9F+@EECFFF,?FG,,>;,>@FD>6D,**=**=ED1/**28;FF>CC6858<+(2++*+/+;4)/));3/<7*:61(4(()((37:262446-3.4251(((..).().6)))-)-.44)/0).))+*)/<C24).
@M06628:26:000000000-CRM2J:1:1101:18342:23313 2:N:0:137
TAATCTTGCGACCGTACTCCCCAGGCGGTCTACTTAGTGCGTTAGCTGCGCCACTAAAGTCTCAAGGACCCCAACGGCTAGTAGACATCGTTTACGGCGTGGACTACCAGGGTATCTAATCCTGTTTGCTACCCACGCTTTCGCACCTCAGTGTCAGTATGGGTCCAGTGAGTCGCCTTCGCCACTGATGTTCCTTCACATCTCTACGCATTTCACCGCTACCCAGGAAATTCCACTACCCTCTACCATACTCTAGTTCTCCAGGTTTGAATGCAGTACAA
+
GGGGGGGGGGGGEGGGGFGGGGGGGGGG:@FFGFGGGGGGGEEGGGGGFEEGGGGGGGGFGGDFCFGGGGGGGGGEGFGEGFGGC<EEFGGGD7,84@F>@CFFGGDCEAFGFFFFFDDFFFC<FFDFGGDFG,@EGGGDCAEGEGCFEFF:D;C;,3@E,8?8D:>C,9D9=8CEGGDFGC*884;:+C1;7?=<A);1+=+7++)(.;;=>?7;*59(6(.(*.13,44<6))--,(((,,(.))))),)4:<4:)).).)0)2.)3<C6:*036).)6
@M06628:26:000000000-CRM2J:1:1101:11925:23391 2:N:0:137
TAATCTTGCGACCGTACTCCCCAGGCGGAATGCTTAATCCGTTAGGTGTGACACCGAATAGCATGCTACCCGACGTCTGGCATTCATCGTTTACGGTGTGGACTACCAGGGTATCTAATCCTGTTTGCTCCCCACACTTTCGTACCTCAGCGTCAGTATCGAGCCAGTGAGCCGCCTTCGCCACTGGTGTTCCTCCAAATATCTACGAATTTCACCTCTACACTTGGAATTCCACTCACCTCCATCGAACTCCAGAATCACAGTATTAAAGGCAGTTCCAG
+
GGGGGGGGGGGGGGGGGGGGGGGGGGGGGGGGGGGGGGGGGGGGGGGGGGGGGGGGGGGGGGGGGGGGGGGGGGGGEGGGGGGGGGGGGGGGGGGGGGGGGGGGGGFFGGGGGGGGGGGGGGFGGGGGGGGGGGGGGGGGGGGGGGGGGFFGGGGGGGGCEGFCCFGFFGGFGGGGGGGFG4?>AFGGGGD8F?6=FE4CFGGFFF0?(2=3;?CC*;;<EED9FFE@C<2))))-.22(4((()-(.4(()),.)(.)).-)97*6)6<C6:)2:46<<)
@M06628:26:000000000-CRM2J:1:1101:13396:23784 2:N:0:137
TAACCTTGCGGCCGTACTCCCCAGGCGGTCTACTTATCGCGTTAGCTTCGCTACTCACGGATTAAATCCACAAACAGCTAGTAGACAGCGTTTACGGTGTGGACTACCAGGGTATCTAATCCTGTTCGCTACCCACACTTTCGCACATGAGCGGCAGTTACTGACCAGGGAGTCGCCTTCGCCACTGATTTTCCTCCAGATATCTACGCATTTCACCGCTCCACCTGGAATTCCATCCCCCTCTCCCAACCTCTAGCCGGCCAGTTGCAAATGCAACTCC
+
GGGFGGGGGCCGGGGEEGGGGGGGGGGGGGGGGGGGGGFGGGGGGGGGGGGGDE=FGGGGGGGDGGGGGGGGGGGGGGGGGGAFGGGFGGGGEFCFGG7F7@<<<FGGGGCFGGFGGG9,,CFFGFEGGGGGFF977CDAEGGE8C7;,,,43**::DDGFG7DFGF*C>CBGGGGGEC=48*8BA*:F++;@)11;=A70++11+7(((3>7<4:FC96((.47((42(),-.)))(,43(-(..(3:0:7?<34A1((-,-800))))+*.9+<)38)
@M06628:26:000000000-CRM2J:1:1101:13411:23797 2:N:0:137
TAACCTTGCGGCCGTACTCCCCAGGCGGTCTACTTATCGCGTTAGCTTCGCTACTCACGGATTAAATCCACAAACAGCTAGTAGACAGCGTTTACGGTGTGGACTACCAGGGTATCTAATCCTGTTCGCTACCCACACTTTCGCACATGAGCGTCAGTTACTGACCAGGGAGTCGCCTTCGCCACTGATGTTCCTCCAGCTATCTACGCATTTCACCGCTACACCTGGAATTCCACTCCCCTCTCCAAAACTCTAGCCCGCCAGTTCTAAATGCACTTCA
+
DFGGEF9FGGGDEGCFGGGFFFGGGGGGCGGGFFFGGAFGDGGGGGGGGGGGGGGFGGGGGGGGFG9FEDGGFGGGGGCGGFFFFGG?<FGGGGGDEGCFGCFGGGGGFGGDGGGFGCGFGG,5FEFGGGGGGGGG@+@AFC>CEGGF9,4EC@*>:FG9<ECFGFF45EF?DF?5EGGF?58BBFDFCCF+@7=CFD)*0=E@AF9=9;DFF).:8*3-41,3;(4((4A?<B>)6?160(-1,8)3-(,.)).442((-(,.00))))30)9<+.,.)
@M06628:26:000000000-CRM2J:1:1101:14562:23800 2:N:0:137
TAACCTTGCGGCCGTACTCCCCAGGCGGTCTACTTATCGCGTTAGCTTCGCTACTCACGGATTAAATCCACAAACAGCTAGTAGACAGCGTTTACGGTGTGGACTACCAGGGTATCTAATCCTGTTCGCTACCCACACTTTCGCACATGAGCGTCAGTTACTGACCAGGGAGTCGCCTTCGCCACTGATGTTCCTCCAGATATCTACGCATTTCACCGCTACACCTGGAATTCCACTCCCCCCTCACAACCTCTATCCGGCCAGTTCGAAAGCCAATCCC
+
GGGGGGGGGGGGGGGGGGFGGGGGGGGGGGGGGGGGGGGGEGGGGDGGGGGGGGDFGGGGGGGGGGGGDGGFGGGGGGFGGGGGGGGGGGGCFGGGGGGFFGGFFGGGGGGGFGGFGGFGFGGFGGGGGGGGCDDEGDFEGGGGCECF>FGDGEGGEFGFGGFGC:2@EE*:C44*=CD6=D5;BFDCCCCFFFFEA(;**+1;F67,2(;EG?3;AD9B>B<,8:7(3(5:>))))3:?1,2(4..58280.,)).(((-(()/2.((.*)()**(4,)
@M06628:26:000000000-CRM2J:1:1101:16493:23825 2:N:0:137
TAATCTTGCGACCGTACTCCCCAGGCGGAATGCTTAATCCGTTAGGTGTGACACCAACAAGCATGCTTGCTGACGTCTGGCATTCATCGTTTACGGTGTGGACTACCAGGGTATCTAATCCTGTTTGCTCCCCACACTTTCGCACCTCAGCGTCAGTATCGAGCCAGTGAGCCGCCTTCGCCACTGGTGTTCCTCCGAATATCTACGAATTTCACCACTACACTCGGAATTCCACTCACCTCTCTCGAACCTAAGACCAGGAGTTTACAAGGCAGTCCCAG
+
GFGGGGGGGGGGGGGGFGGGGGGCFGGCFGGGGGGGGGGGGGGGGGGGGDGGGGGGGGGGGGGGGGGGG?CFGGGGGFGGGGGGFGGGGGGGGGGGGGEFGFGGGGFFGGGAFGFAEFGGGGGFFFGGGGGGGGGGGG9DFGGDEG?FGEFCE>GGGG,@C8CEEFBCEC9ACDEGGGFF5;CDAFG0*=46=<FDFF)87EG<FFDFFF@F7<?F*>(6@@@E4?<B06?424>48::1462:?<2.8(((3::2)4,(((-0):))).+)()2:(),).
@M06628:26:000000000-CRM2J:1:1101:9182:23987 2:N:0:137
TAACCTTGCGGCCGTACTCCCCAGGCGGTCAACTTAGCGCGTTAGCTACGCCACCCACGGTTCAAGACCACAGACGGCTAGTTGACATCGTTTACGGCGTGGACTACCAGGGTATCTAATCCTGTTTGCTCCCCACGCTTTCGTGCCTCAGTGTCAGTCTTTGTCCAGGTAGCCGCCTTCGCCACTGATGTTCCTTCCAATCTCTACGCATTTTACCGCTACACTGGAAATTCCACTACCCTCTACAAAACTCTAGCTTTACAGTTCAACATGCAATTCC
+
GGGGGGGGGGGGGGGGGGGGGGGGGGGFGGGGGGGGGGGGGGGGGGGGGGGGGGGGGGGG<FEGGGGDEGGGF?ECCC>@FGGAFGGGGGGGGGEGGGGG>EGGGGGGGCFGCFEGGAFEGGG9FGGGDFFG?EGGGGGEFF8@FEGGDCGC7>:B76=DFCFFFFFGGGGF4CE=EGGFGGGEFFFG:+;AA<FFB@F7C?C4C:C220-7;))2?3(62(5<62?<?72<54944::?:3(,-6)4<((446<)444))66*9C44<)+)(/++.449
@M06628:26:000000000-CRM2J:1:1101:12912:24020 2:N:0:137
TAATCTTGCGACCGTACTCCCCAGGCGGAATGCTTAATCCGTTAGGTGTGTCCGAACAGTATACTGCCCGACGACTGGCATTCATCGTTTACGGTGTGGACTACCAGGGTATCTAATCCTGTTTGCTCCCCACACTTTCGTACCTCAGCGTCAGTATCGAGCCAGTGAGCCGCCTTCGCCACTGGTGTTCCTCCAAATATCTACGAATTTCACCGCTACACTTGGAATTCCACTCACCTCTCTCGAACACTAGACTGATAGTTTTGGAGGCAGGTCTAGGG
+
GGGGGGGGGGGGGGGGGGGGGFGEGGGGGGGGGGGGGGGFGGFGEGFGGGGGGEGFGGGGGGGGGGG8ECGGGGGGGGGGFFGGGGGGGGGG@FFFEGGGGGGGCGF:CFGGGGDEFFFE9DDGGGC9FG6,=ECGGGGGGGGG,>:?CE8CCGG;C@*>DEGFGGGFGGGA4?E8EE48CGGFFFD?CGC=16).;3@+;C97>:1?FEFCF3,/0)3>B29>4:5A).:46A?:?2318:7704<B(42:5>>B::)4<AAFF59(2(*7();A)))..
@M06628:26:000000000-CRM2J:1:1101:12906:24042 2:N:0:137
TACTCTTGCGCCCTTAATCCCCCGGCGGAATGCTTAATTCGTTAGGAGTGTCTGAACAGTATACTTCCCGACGTCAGGCTTTCATCGTTTAACGCGTGAGGTAAAAGCGTATATATCAGCGTCTGTACCCCACACTTTCGTACCTTTGAGACAGTATTCAGTCAGTGAACCGCCTTCGCTACTGATCCTCGTCCTACGAATGATGAACTTCACACCTGCACAAGTCATTACGGCCACAATACCCGAAACCTAGACAGATAGATTGTGAGTCGCGCCCAAGG
+
GG,,6CF<,6+6++,6,CF6FC+++6++++,,,C,F,F,,,C,6C,,,:CF,,,,,:6E<,C,@B,,,6,BFF+B+8,,,9AFFG,,+,++,,4+84++4,BA,:5<,83@+,,,3,,3,6@+3<,,37C6+=3>>F991,,@8;,+3,4,,,7E7=3,,@3@E;DE+,,49CDEEF**2*2;?+4+++,*.:,))*(21*++1@6.)).)+*)(*)*,/()(.0).))..(((-(4(())),((-(((((,.44-3(.69))***6)-.3)()*/(-(.(
@M06628:26:000000000-CRM2J:1:1101:8104:24128 2:N:0:137
TAACCTTGCGGCCGTACTCCCCAGGCGGTCTACTTATCGCGTTAGCTTCGCTACTCACGGATTAAATACACAAACAGCTAGTAGACAGCGTTTACGGTGTGGACTACCAGGGTATCTAATCCTGTTCGCTACCCACACTTTCGCACATGAGCGTCAGGTACTGACCAGGGAGTCGCCTTCGCCCCTGATGGTCCTCCAGATATCTACGCATTTCACCGCTACACCTGGAATTCCCCTCCCCTCCCCAAAACTCTAGCCGTCCAGTTCTAAATTCAATTCT
+
9FFFGGGG?F+:FFGGGGGFGEGGGGE7FGFGGGGGCGGFFGGGDGGGGEEGGGG,EFCG@,FCFFG,CF<CCGGG,?EEDF?<BFGB8=FBFFCCDGFE7:C@FG8FFFGE,A,,,=EA3F;,CC=+1668@DD=FC?9EABC+C;,,2,,@31@C,@>F;7ACF8*=5?97*=:C*96*/5):81;>+*2+6FEA@FFF++)11>/((,5@))+;5(-3>>BF?(8,()8<)).4:(461<(,((-8(4)5>B)6((,49<4*:4:4<+*)*++.-6)
@M06628:26:000000000-CRM2J:1:1101:8094:24146 2:N:0:137
TAACCTTGCGGCCGTACTCCCCAGGCGGTCTACTTATCGCGTTAGCTTCGCTACTCACGGATTAAATACACAAACAGCTAGTAGACAGCGTTTACGGTGTGGACTACCAGGGTATCTAATCCTGTTCGCTACCCACACTTTCGCACATGAGCGTCAGGTACAGACCAGGGAGTCGCCTTCGCCACTGATGTTCCGTCAGATATCTACGCATTTCACCGCTACACCTGGAATTCCACTACCCTCGCAAAACCTCTAGCCTGCCAGTTCTAAATTAAAATCC
+
FCFFEFFGGGDGEFGE@FGFDFG,CFEGCFGFGFFG,CF@BFGGCEFGEEGEGC<,CFG@:FFFGEF,ECFGGGGGGFEEFF<AF,CDFEFGCFFGGEF?FDA8=E,AFFGFFG8ABE;:EFAD?DFGGECBFFGGGGGG99CED@6EC,37;@@EG6EDE,<;,:2***79/CG*:=DFE47):/;>:F@A;<))0(::@AF6AA<1(,6B@CCFF:11012:48::72>:))56)(.4441(,((-,((((.).4,)((3)))0).6)<*)*39)62:
@M06628:26:000000000-CRM2J:1:1101:11241:24173 2:N:0:137
CAACCTTGCGGCCGTACTCCCCAGGCGGTATACTTAACGCGTTAGCTTCGGTACAGAGGAATTAAAACCACAAACAGCTAGTAGACAACGTTTACGGGGTGGACTACCAGGGGAACTAAATCTCTTTGCTACCCACAGTTTCGGACATTAGCGGCAGGTAATGACCAGGGGTTGGGCCTCGGCCCTGAGTGTCCTCCATGTAACTACGCCATTTACCTCAACACCCATAATTCCACTCCCCTCTCCACCACTCTAGCCTGCAAGTTTTAAAACGCAATCC
+
,C,EFGGGGG@EG7FCFGGGGGGGGGGG6+:EFGGG,FGDFGGGGGF<FG,86,,,<,C,:9E,:?,,8BF,?EFG,=5,4:,C,,<,,84=E+<?+++88@7<,=,ABGGE++++,6@,,@3,,@,@,,,,6@9C+,3@DD6+4**,,,34*3*4**4>,,=CCC:**1*2/)2*2*:=**:.0)*0;+2;7)+653+3*++)*1,,(,(7C))097).,4)()(((.<)6)--)-(.(-,,((3)(((-432)).,9,.()96:)4))0/))*118)(
@M06628:26:000000000-CRM2J:1:1101:11223:24174 2:N:0:137
TAACCTTGCGGCCGTACTCCCCAGGCGGTCTACTTATCGCGTTAGCTTCGCTACTCACGGATTAAATCCACAAACAGCTAGTAGACAGCGTTTACGGTGTGGACTACCAGGGTATCTAATCCTTTTCGCTACCCACACTTTCGCACATGAGCGTCAGTTACTGACCAGGGAGTCGACGTCGCCACTGATGTTCCTCCAGATCTCTACTGCTTTCAACGCTACACCTGGAAATCCACTCCCCTCTCCAAAACTATAGTCGGCCATTTCTAATTGCAATTCC
+
EGDFGGGGGGDGGGGFGGGGFGGG8FEG@@CFFFGGGGGEEEFGGFGGG>F@=FFGGGGGG7F@FCC?=FGGCFGGDF<F@?FFFFG?8CF7CAAFG?DFFGFGF=FGGFGG@ABADFFFGGA,7CDGGGGEGF9@CEECEGEECF+,,,,4:BCE>,;;<E<CGFCDC>5*;7:***28=CCBAA<*11C+;3+6)3)**+19C+)))).;@))+;/(1(72(82::?:).44)5244(-.,.41)()(.)).64).((410/*2))..+*.*++)-.)
@M06628:26:000000000-CRM2J:1:1101:14327:24635 2:N:0:137
TAACCTTGCGGCCGTACTCCCCAGGCGGTCTACTTATCGCGTTAGCTTCGCTACTCACGGATTAAATCCACAAACAGCTAGTAGACAGCGTTTACGGTGTGGACTACCAGGGTATCTAATCCTGTTCGCTACCCACACTTTCGCACATGAGCGTCAGTTACTGACCAGGGAGTCGCCTTCGCCACTGATGTTCCTCCAGATATCTACGCATTTCACCGCTACACCTGGAATTCCACTCCCCTCTCCACAACTCTAGCCTGCCAGTCATAAATGCAATTCC
+
GGGGGGGGGGDEFGGGGGGGGGGGGGEGGGGGGGGGGGGGGGGGGGGGGGDGGGGFGGGGCGGGFE9EFFGGFGGGGGGGEFGGGGFEGEFFEGGGGGG7FGGGGGGGG8CFFFGCEFGGC9FGGGGGGGGGGGFGGDEGGGGGGGGGFFFFGE9EGGGC7ECGGDFFGGGEDGGGGGGF55DBBFD7@CFFF?7>A@;:F+<;FFF791(:FCEG/5(6(3<?F0011,4:>A<95701(,4((,.(.(4,445)50)(.,))0*))..2*6=7+)3).
@M06628:26:000000000-CRM2J:1:1101:8452:24708 2:N:0:137
TAACCTTGCGGCCGTACTCCCCAGGCGGTCAACTTAGTGCGTTAGCTGCGCCACCCACGACTCAAGGTCACAGACGGCTAGTTGACATCGTTTACGGCGTGGACTACCAGGGTATCTAATCCTGTTTGCTCCCCACGCTTTCGGGCCTCAGTGTCAGTATTTGTCCAGGTATCCGCCTTCGCCACTGATGTTCCTTCCCATCTTTAAGCATTTCACCGCTCCACTGGAAATTCCACTCCCCTCCACAAATCTCTAGTTCGCCATTTTAAAATGCCGGTCT
+
EFGFAGGGGGCCFCGGGGFGGGGFGGGGC7:FFFGFCCFGGGGGGGGC8+8=FEFGG7=CFGGGGFC<EFGG,?A+=C@B=FF9?FFAF?F8F@BCEC:FCFEBD=AFGGGGGGGGDF==9FB,>FG8C,9,3:,+8C6AF,6*:F*5C,,,5,=D9>@,,6=FDG;6,?9+1=*8?4:A*2*)=40*+:CC+.8)/()2;?+)13)/7));F5?CF36;09(1/)(.(56<:>BB4,(.3(((.,,((),---)-:<)-3?()00)))-3*-/0*((-(
@M06628:26:000000000-CRM2J:1:1101:11699:24738 2:N:0:137
TAATCTTGCGACCGTACTCCCCAGGCGGTACACTTAATGTGTTAACTGCATTACTGCAAGGTCTAGCCTCACAACAACTAGTGTACATCGTTTAGGGCGTGGACTACCAGGGTATCTAATCCTGTTTGCTCCCCACGCTTTCGCGTCTCAGCGTCAATAATGTTCCAGTAGATCGCCTTCGCAATCGGTATTCCTTCTGATCTCTCCGGATTTTATCCCTACACTAGAAATTCCATCTACCTCTCCCATATTCTAGGTCAGCAGGTTTCAACGCATTTTAA
+
FFGG<FAFFGGGGGGGGGGGGGGGGGGGGGGGGGGGGFAFFGDF@FFCCFFGGEFGCFGC<C,CFGFFGGGGGFGFGGCFG<?FFCE4A,9FDDGFDFF=CFGGFC=4?:FG8FG,C8DGEF9?FFFGGG9E?+68FB6+@EECEGD>:C9DC++81@;EG9@CF=,C=929<<**@;DFCGC>?>F>75CF6*=9B:AF=,=8+*0(-(/86?6+373;32(6+()/4C<?4?<?9>E;A<4/(6,(4(.))-6)56)420<5)93)--+*()**())),
@M06628:26:000000000-CRM2J:1:1101:21347:24929 2:N:0:137
TAATCTTGCGACCGTACTCCCCAGGCGGTACACTTAATGTGTTAACTGCATTACTGCGAGGTCTAGCCTCACAACAACTAGTGTACATCGTTTAGGGCGTGGACTACCAGGGTATCTAATCCTGTTTGCTCCCCACGCTTTCGCGTCTCAGCGTCAATAATGTTCCAGTAGATCGCCTTCGCAATCGGTATTCCTTCTGATCTCTACGGATTTTACCCCTACACAAGAAATTCCATCTACCTCTCCCATATTCTAGTTAATCAGTTTTCAAAGAATTTCAA
+
FFGAFFFFGGGGDGFGCEGFFEFGFGGGGGGGGCFG9FFFGGGGFEDFGFCFFGGD,BCCEGGFDEFGGFG=FFE=FFFCGG,AFEEFGEAE@FFFGCF7+++,CFEAFFGE<?,@@CEF98;FEFF8BF9F++@3@6EE?D++@FCEF73<@:EGEG,@ECE:;FC+@CG>DF*=?5*9*3/988F4*,:>6<@C+>CC7<@?ACF((/3.06?78813((/(*,3=6;7C3)-))664624).4(12(.5)66<)))--.6B=7<A)5:@A)*+5-69>
@M06628:26:000000000-CRM2J:1:1101:14242:25004 2:N:0:137
TAACCTTGCGGCCGTACTCCCCAGGCGGTCAACTTAGTGCGTTAGCTGCGCCACTAACGTCTCAAGGACACAAACGGCTAGGTGACATCGTTTACGGCGTGGACTACCAGGGTATCTAATCCTGTTCGCTTCCCACGCTTTCGTTCCTCAGCGTCAGTATCGTTCCAGGTAGCCGCCTTCGCCACTGATGTTCCTTCCCATCTTCACGCATTTCATCGCTACACCGGAAAGTCCACTCCCCCCTACAGTACTCTAGCTCACAGGTTTAGAATGCATGTCCA
+
GFG,EFGGGGFFF7FGGGDGFGGGGGGGGG8FGGGGGFGGGCFFGGGGG7FCGGG,EEFG=<EEGGG<FEFCFGDECF++A,AE<FGF@FFGG7FDEECFFGGFGFGGFFEEFD8ADEGGAF,BBD,3+6+3@FFF:++AFGD:FGG,@A@,3@CEGF,D@7,44D;@,>,2*27?C=DF7/:5>AFC++13+9@)+5)0+=C)++/,(27:>4)*9*3?(42(),-(31(644:>)(((,(-((.(,).66:4)))))).)))1*)().3*)*0+).4))
@M06628:26:000000000-CRM2J:1:1101:20220:25037 2:N:0:137
TAACCTTGCGGCCGTACTCCCCAGGCGGTCAACTTAGTGCGTTAGCTGCGCCACTCACGTCTCAAGGACACAAACGGCTAGTTGACATCGTTTACGGCGTGGACTACCAGGGTATCTAATCCGGTTCGCTCACCACGCTTTCGCTCCGCAGCGTAAGTAGCTGTCAAGGTGGCCGCCTTGGCCACGGATGTTCCTGCAAAACCCTACGTACTCAACTGCACTACGGGAAATGCCACCACCCGCTACACTACAGTAGTGTGCCAGTTAAAAAAGCATGACAA
+
CEGGGGGGGGGGGGGGGGGGGGGEGFGG:@CFGFGGGFGGGGGGGGGC8CCFCE,,CF=CC,E?FGFFFFGGCFFFD7>FFE9?BFFFGGGGG<FGDDE>CFFFGGDAFFED:A,6@FEF9A+6+@C+;CF8@,@>>88EC,6*3@9C*=E:?*4*,6=,,CC9:,26@,,2;8==5*9)3CFA).9:/*031);9?(9****-)0((()(0*)(9/*))())(),((-4))),).((::?(3,1(,().())..65(.-))))/0.6<:3)-)0:)5.-5
@M06628:26:000000000-CRM2J:1:1102:22207:1183 2:N:0:137
CAATCTTGCGATCGTACTCCCCAGGTGGGACACTTATCACTTTAGCTTAGTCACTGAGATAAAACCCACCAACTAGTGTCCATCGTTTACGGCGTGGACTACCAGGGTATCTAATCCAGTTTGCTCCCCACGCTCTCGTCCATGCGCGTCAGTAAATACGTAGCAGACTGCCTTCGCTCTCGGTATTCTGTCTAATAAATATGCACTACATCGCCCCTCTCCACATTCTATCTACTTCCCTATGCCTCAATTCAACCAACAACAAATGCAGTTCCTTCCTT
+
,CFCFGGGGG8@FGGFDGGGGGGGGFGG7F@CFGGG<6CFEGG9F<FDCFGGGGEFGCECE@F,CBF@,@,:,9C,6,96CFGE=6C?A,,,@FCG+495=,EF?:7,4,,CE?,9,,,94,C<F,=D>FE=B@++C+@6B6>,,+6+@3+=E9,=EG,:BBC+,733,,+345@*@*1:@>*/*;,==7E++++3=+++5=+==*8)))*+2((/0*//(3)32)+17+9?)9CF)6@44457)/)8().).66:(-((-(()9*)))-*-))3*--())
@M06628:26:000000000-CRM2J:1:1102:22139:1201 2:N:0:137
TAATCTTGCGACCGTACTCCCCAGGCGGTACACTTAATGTGTTAACTGCATTACTGCAAGGTCTAGCTTCACAACAACTAGTGTACATCGTTTAGGGCGTGGACTACCAGGGTATCTAATCCTGTTTGCTCCCCACGCTTTCGCGTCTCAGCGTCAATAATGTTCCAGTAGATCGCCTTCGCAAGCGGTATTCCTTCTGATCTCTACGGATTTTACCCCTTCACCAGAAATTCCATCTACCTCTCCTCTATTCTAGGTAAGCAGTTTTAAAAGTCTTTCAA
+
GGGGGGGGGGGGGGGGGGGGGGGGGGGGGGGGGGGGCGGFGGGGEFG,EEFFFGGCEFGGCEEFGEF,<EFFFGG,BCECFFGGF<DF9:,BF7:FGC:FCECFGF8F@FEEFFG,@CCDGGGGEFFGGG9:DFGDG8EEGG>++3C>=63DEEEGGGFGG,<EGG,=E3?+;CC:>CEF*:?7**4?7:CF7@FCBB8+1,11119(4(83=C)*/028((/;A3);(=4793)7646F)..7:?)))..6-44-3<))4)<5*:2.)4?A))+*.-:2)
@M06628:26:000000000-CRM2J:1:1102:19810:1279 2:N:0:137
TAACCTTGCGGCCGTACTCCCCAGGCGGTCTACTTATCGCGTTAGCTGCGCTACTCACGGATTAAATCCACAAACAGCTAGTAGACAGCGTTTACGGTGTGGACTACCAGGGTATCTAATCCTGTTCGCTACCCACACTTTCGCACATGAGCGTCAGTCTTTGGCCAGGGAGTCGCCTTCCCCACTGATGTTCCTTTTGATATTTACGCCTTTCACCGCTACACCAGAAATTCCACTCCCCTCTCCAAGTCTCTAGTCTGCCAGTTTTAAAAGTCATTCC
+
GGGEFGFFGGEGGDEC@DGGGG?CFGGCGGGGGGEGFGFEEGGGGGG,9@F:FFEAFFF=B,BFFEGGDGGGGGGGGDGAFFGGGA9A8FGGGG<?FFGCFEGGCFGFGGGDGGFGF:EDFCFGGFCEEGGGFGGDCGFGFGGGGGGABCC7ECEEG3,?EGGGGCFG*1/;ED?CG556,,;4C<7?9@CGGF=C18+/1+3++3?(:(()2.)36:99B68?42)<(9)6:)))-.(8:3-((4:7)-.6<929<<))).)090.64:*)))2*)6<-
@M06628:26:000000000-CRM2J:1:1102:13389:1524 2:N:0:137
TAACCTTGCGGCCGTACTCCCCAGGCGGTCAACTTAGTGCGTTAGCTGCGCCACCCACGACTCAAGGTCACAGACGGCTAGTTGACATCGTTTACGGCGTGGACTACCAGGGTATCTAATCCTGTTTGCTCCCCACGCTTTCGTGCCTCAGTGTCAGTATTTTTCCAGGTAGCCGCCTTCGCCACTGATGTTCCTTCCAATCTCTACGCATTTCACCGCTACACTGGAAATTCCACTACCCTCTACACTACTCTACTTCACCAGTACAAAATCAATTTCC
+
9FEEFGGGGGF:FCFGGGGGGGGGGCGG+@FGGGFGFC,F7FGFGGGCCFGGGGCGGDC:FCFGFDCCAFGFAFF:CCFEF<E<AE<F=7A,+AFFFCGC:=CG,DA><FEGF<@@FD9=@,>FDAE8ADECFC88<88;DGBE7CC,3@,7,,56DGBFGG:D:>EC?>+;<FG5C=5A:CDDCF7<@1AF+1;+9AC+1*+1+3>(8,(2+)7C*996>(),9<<?(/))5:-66(5.(.848<).4:(2)-6)65)).-))**).))))()+0.).6
@M06628:26:000000000-CRM2J:1:1102:18199:1713 2:N:0:137
TAACCTTGCGGCCGTACTCCCCAGGCGGTCTACTTATCGCGTTAGCTGCGCTACTCACGGATTAAATCCACAAACAGCTAGTTGACAGCGTTTACGGTGTGGACTACCAGGGTATCTAATCCTGTTCGCTACCCACACTTTCGCACATGAGCGTCAGTCTTTGGCCAGGGAGTCGCCTTCGCCACTGATGTTCCTTCTGATATCTACGCATTTCATCGCTACACCAGAAATTCCACTCCCCTCTCAAAGACTCTAGTCTGCCAGTTCTAAATGCTATTTC
+
CEFGGFGGGGGGGGGGGGGGGGGGGGGGGGGGGGGGGGGGGGEGGGGGGGGEEGFEFGGG>CGGGEFG@FFGGGGGGGG9FFGGGGGGGGGGGGGGGGGGGGGGGFGGGGGGGGGGGGGGCGGGGGGGGGGGEG9=>CFGGGGECGDGGGGGGGGDGGGGGGGGGGGG5F4*?77CEEGFGGC5/*=C7+1;;CFF68AC7+::7A41>;?>@7<+:CD?:9?:FB>:(9)<4))6511>02(48).*64?BDF))-6A)-2402*.-669).6<*6.).
@M06628:26:000000000-CRM2J:1:1102:8273:1733 2:N:0:137
TAATCTTGCGACCGTACTCCCCAGGCGGTACACTTAATGTGTTAACTGCATTACTGCAAGGTCTAGCCTCACAACAACTAGTGTACATCGTTTAGGGCGTGGGCTACCAGGGTATCTAATCCTGTTTGCTCCCCACGCTTTCGCGTCTCAGCGTCAATAATGTTCCAGTAGACCGCCTTCGCAATCGGTATTCCTTCTGATCTCTACGGATTTTACCCCTACACCAGAAATTCCATCTACCCCCCCCATCTTCTAGGTAAGCAGTTTTCCAAGCAGTTCAA
+
FGGGGGGGGGGGGGGGGGGGGGGGGGGGFDGCFGGGGGGGGGGGGGGGGCF9FGFGFGGGG<FGGGGDEFEGGCFGGGGG?EFGAFFEGDFGC<FGGGGGG>CCFGGGGCCC?EFGGGG8EDAEGGG?;?DFGFGG:8ECD9CEG+@CDD=D:CEGCFGGABCCFFCGGFFC,@*BCG>A88D*5C55=,==DFF>;B@7@E8878>78;?A4C<CAG?;21=3;();(;36?354<26F)(((-4,)4(66694))544)445FGAA<)15<0**64:2)
@M06628:26:000000000-CRM2J:1:1102:20495:1740 2:N:0:137
TAACCTTGCGGCCGTACTCCCCAGGCGGTCAACTTAGTGCGTTAGCTGCGCCACCCACGACTCAAGGTCACAGACGGCTAGTTGACATCGTTTACGGCGTGGACTACCAGGGTATCTAATCCTGTTTGCTCCCCACGCTTTCGTGCCTCAGTGTCAGTATTTGTCCAGGTAGCCGCCTTCGCCACTGATGTTCCTTCCAATCTCTACGCATTTCACCGCTACACTGGAAATTCCACTACCCTCTACAATACTCTAGTTTGCCAGTTCAAAATGCAGTTCC
+
FGGGGGGGGGGGGGGGGGGGGGGEGGGGGGGGGGGGGGGGGGGGGGGGGGGGGGGGGGFCFFGGFGGFFCGDGGGGGGGGGGGGDDGGGGGGGGGGGGEFDFEGFCFGGGGGGGGGGGGGDGFFGGGFGGGGGGGGEEGGGFGGFGGCFCF:EGCGCC,@?FGGFGGGFFG=CFCEEGGF8:CC7*<CGGGG@FFFFFF>:C+8@FF@31;FGFFGFDBFFFFF6?>??FFADA>A<?:4<?FFAF2=6)54)<-4644<)5666C9:92*.))+29>A2
@M06628:26:000000000-CRM2J:1:1102:9643:1768 2:N:0:137
TAACCTTGCGGCCGTACTCCCCAGGCGGTCAACTTAGTGCGTTAGCTGCGCCACCCACGACTCAAGGTCACAGACGGCTAGTTGACATCGTTTACGGCGTGGACTACCAGGGTATCTAATCCTGTTTGCTCCCCACGCTTTCGTGCCTCAGTGTCAGTATTTGTCCAGGTAGCCGCCTTCGCCACTGATGTTCCTTCCAATCTCTACGCATTTCACCGCTACACTGGAAATTCCACTACCCTCTACAATACTCTATTTTGCCATTTCAAAATTCAGTTTC
+
FFGGGGGGGGGGGGGGGGGGGGGGGGGGGGDGGGGGGGGGGGGGDGGGGGGEEGGGFGGDEGGGGFGFFGGGGGGEGGG=AFGFGGGGDGGGGGFEGGGFG>CEGGFDFFFFFGGFGGFFCAFAFFD8=>>DCECE:CECGGDGGG>CF6BGEFC9EFFGG<,>@F;6:F74795BCEEFGGGDCCF+<<EGF6AFFFFGFGGFG648:13DGE?D*91299?BF<>?(*6<AA<2-(,7:308A)46.)4<<A<)46:44A)*2?::)6*)(.<*6))6
@M06628:26:000000000-CRM2J:1:1102:9649:1785 2:N:0:137
TAACCTTGCGGCCGTACTCCCCAGGCGGTCAACTTAGTGCGTTAGCTGCGCCACCCACGACTCAAGGTCACAGACGGCTAGTTGACATCGTTTACGGCGTGGACTACCAGGGTATCTAATCCTGTTTGCTCCCCACGCTTTCGTGCCTCAGTGTCAGTATTTGTCCAGGTAGCCGCCTTCGCCACTGATGTTCCTTCCAATCTCTACGCATTTCACCGCTACCCTGGAAATTCCACTACCCTCTACAATACTCTAGTTTGCCAGTTCAAAATGCAGTTCC
+
GGGGGGGGGGGGGGGGGFGGGGGGGGGGGGGGGGGGFGGGGGGGGGGGGGGFGGGGGGGGGGGGGGGFGGGGGGGGGGGGGGGGGGGGFGGGGGGGGGGGGGGGGGGGGGGDGGGGFGGGGGGGGGGGFGFGCGGGGGGGGGCG<FGGGCGGGGFFCBFGEGGGFG9E8FGGGGGGGGCA;EDDD<GGGGGGGFFFFFA7FEDFG6C03;(;CEFFFC99>F(3??>F>FFFAFAB92?4?)4:AF>469?>4<42:AA:<<)/9>A>4<442<C7.6):
@M06628:26:000000000-CRM2J:1:1102:19973:1792 2:N:0:137
TAACCTTGCGGCCGTACTCCCCAGGCGGTCAACTTAGTGCGTTAGCTGCGCCACCCACGACTCAAGGTCACAGACGGCTAGTTGACATCGTTTACGGCGTGGACTACCAGGGTATCTAATCCTGTTTGCTCCCCACGCTTTCGTGCCTCAGTGTCAGTATTTGTCCAGGTAGCCGCCTTCGCCACTGATGTTCCTTCCAATCTTTACGCATTTCACCGCTACACTGGAAATTCCACTACCCTCTACAATACTTTAGTTTGCCAGTTCAAAAATCAGTTCC
+
FGGGGGGGGGGGGGGGGGGGGGGGGGGGGGGGGGGGGGGGGGGGGGGGGGGGGGGGGGGGGGGGGGGFGGGGGGGGGGGGGGGGGGGGGGGGGGGGGGGGGGGGGFFFGGGGFGGGGGGGFGGGGGGFGG9FEFFCFGGGG9EG@FEGGFGGGGGGGGGGGGGF,@DFEGG*?:ECEEEF8E45C>CCFGCDFFFFFF+77A;+++93B7?F7C?+=31,3;78B<F?(/-6>2:<437;?)-().464)54)).).625<2)02:62:)7(.(+*.-)4
@M06628:26:000000000-CRM2J:1:1102:18771:1840 2:N:0:137
TAACCTTGCGGCCGTACTCCCCAGGCGGTCTACTTATCGCGTTAGCTTCGCTACTCACGGATTAAATCCACAAACAGCTAGTAGACAGCGTTTACGGTGTGGACTACCAGGGTATCTAATCCTGTTCGCTACCCACACTTTCGCACATGAGCGTCAGTTACTGACCAGGGAGTCGCCTTCGCCACTGATGTTCCTCCAGATATCTACGCATTTCACCGCTACACCTGGAATTCCACTCCCCTCTCCAAAACTCTCGTCTGCCAGTTCTAAATCCAATTCT
+
GFGGGGGGGGGGGGGGFGGGGGGGGGGGFGGDGGGGGFGGGGGGGFFGGGG:FC<CFGGGEGGGGGGGGGGGGGGGFCDBEFGFFGGGGGGGGGGGGGFGGGGGGGGGFGGD,AFFGFGFGGEFGGGGGGGGGGGGGGGGGGGGGGGC:FFGG8>EGGGCEAFGFCFGGCG>?CEGEGEFF559DGG7CFGGGFFA4AF77?DFDFE0A7?:FFFGFG>@0;FFFFFF17<:<AA44:7F(.4::854)47?F<)-(-:<2)4:F7)6<46)).<*-46-
@M06628:26:000000000-CRM2J:1:1102:11733:1887 2:N:0:137
TAATCTTGCGACCGTACTCCCCAGGCGGAATGCTTAATCCGTTAGGTGTGTCACCGAACAGTATACTGCCCGACGACTGGCATTCATCGTTTACGGTGTGGACTACCAGGGGATCTAATCCTGTTTGCTCCCCACACTTTCGTACCTCAGCGTCAGTATCGAGCCAGGTAGCCGCCTTTGCCACTGGTGTTTCTTCCAATATCTACGCATTTCACCTCTCTACTTGTGATTCCACTCCACTCTCTACAACTCTCGACTGATCGTTTTTGATGAGGTTCTAG
+
DFCEGGGGGG+@FEGFGGCGGGGGGCFGEEGFGGGGGCDGGGGGGGGEFGGGGGGGCFCGDGGG9??EFCFG7FGG:CCF8=BFEFF,=FFG=F:+9FFGGGGG8A<B@FG+3+@FA8,683CFFGDEGG8=>FGG+@@F;+,,8CEGGC7:>C5*DAFF>CFCB<2*27;*<=4CC8,+,5:C6*,,4:C4C++3++11;CCA@62(5/(1+15*88@1)19<A<*)6*65)4>)(,..)(6:?)483:)46)(.-3()6)407C0(-2*).)0224-))
@M06628:26:000000000-CRM2J:1:1102:11749:1899 2:N:0:137
TAATCTTGCGACCGTACTCCCCAGGCGGAATGCTTAATCCGTTAGGTGTGTCACCGAACAGTATACTGCCCGACGACTGGCATTCATCGTTTACGGTGTGGACTACCAGGGTATCTAATCCTGTTTGCTCCCCACACTTTCGTACCTCAGCGTCAGTATCGAGCCAGTGAGCCGCCTTCGCCACTGGTGTTCCTCCAAATATCTACGAATTTCACCTCTACACTTGGAATTCCACTCACCTCTCGCGAACTCTAGACTGATAGTTTTGGAGGCAGTTCCAG
+
FFGGGGGGGGGGGGGGGGGGGGGEGGGGGGGGGGGGGGGFGGGGGFGGGGGGGGGGGGGGGGGGGGG<FFFGGEGGDGDGGGGGGGGGGGGGGGGGGGFGGGFGGGGGGGGGGGGGFGFGGGGGGGGGGGFFGGGGGFGGGGGCGGGGAFCECECGGGGGG@GGGFGGFCFFCC>EDEGFGDGGGGGG?FGGGFFFFFFGGGGA>827)6;7D6?FFD@AC<;<F2?4262AF<<BB1,7>B<0(39)19:44)-4<<>0<A<@FGF705F6?2=0665-.
@M06628:26:000000000-CRM2J:1:1102:11733:1912 2:N:0:137
TAATCTTGCGACCGTACTCCCCAGGCGGAATGCTTAATCCGTTAGGTGTGTCACCGAACAGTATACTGCCCGACGACTGGCATTCATCGTTTACGGTGTGGACTACCAGGGTATCTAATCCTGTTTGCTCCCCACACTTTCGTACCTCAGCGTCAGTATCGAGCCAGTGAGCCGCCTTCGCCACTGGTGTTCCTCCAAATATCTACGAATTTCACCTCTACACTTGGAATTCCACTCAACTCTCTCGAACTCTAGACTGATAGTTTTGGATGCAGTTCCAG
+
GGGGGGGGGGGGGGGGGGGGGGGGGGGGGDGGGGGGGGGGGGGGGGGGGGGGGGGGGGGGGGGFGGGGGGGGGGGGGGGGGGGGGGGGGGGGGGGGGGGGGGGGEEGGGGGGGGGFEFGGGGGGGG,;DEDDEFGGGGGGAEGGGGFFGGGEGGGGGGA=E7CEGGFCEFFGGGGGGGF4;ACDGFGGGGGDGCFFFFFG7<CFGA@0:?08CE?F6C@;3>@CA<??AFF2<<<<B?(758>B224?:1,-54><A2:2)4)/:D>(4(*5.)0?A2<<)
@M06628:26:000000000-CRM2J:1:1102:23108:1958 2:N:0:137
TAATCTTGCGACCGTACTCCCCAGGCGGAATGCTTAATCCGTTAGGTGTGACACCAACAAGCATGCTTGCTGACGTCTGGCATTCATCGTTTACGGTGTGGACTACCAGGGTATCTAATCCTGTTTGCTCCCCACACTTTCGCACCTCAGCGTCAGTATCGAGCCAGTGAGCCGCCTTCGCCACTGGTGTTCCCCCGAATATCTACGAATTTCACCTCTACCCTCGGAATTCCACTCACCTCTCTCGAACTCAAGACCAGGAGTTTACAAGGCAGCTACAG
+
EFFFGGGGGGCCEGFGGGGGGGGEFGGDEGFDFGGGGGFDGDEC7@FGFCGGGCGGGGGGEFCFGGGGGGGFGGGGGGGFFFFGGGGGGGDFGFGGFFCFEFECFGGGGGGGGGGECDFGGEFGGGGFGGGGCGGGGGGGGGGGGG8EGG8CE>CGGGFD><7EFGGGGCGC?7:EE5?FGGDG*0,<0::>@*;8B:385+CAGF<741(;CC<>AF).6.().,;><F059A9)400724):><:)(31-)(.),841<:B?CD<AA99:235*8))).
@M06628:26:000000000-CRM2J:1:1102:11775:1989 2:N:0:137
TAACCTTGCGGCCGTACTCCCCAGGCGGTCTACTTAACGCGTTAGCTTCGCCACTAAGTCATGACAACCCCACGGCTAGTAGACATCGTGTACGGCGGGGTGTACCATGGGATCTTATCCTGTTTTCTCGCCACGCTGTCCCCGCTCAGTGTCAGTATCCACCCAGAGTGTCGCCCTCGCCCCTGCTGGTCTTTCCCATTCCTACGCCTTTCACCGCTTCACCGGATAATATCAACTCCTCCTCTGTACTGCACTCGTCCTGTCTCGTGTGCTATTCCTCG
+
FGG<FFAFFGG7@CCFGGGGGGGEGGG>F+B6FFA@,:BCCG+@FE9FG:E,BCG8FG?,,9,<,5C<FG,==F+>@+B,E9555?B+:4A,,:+4F+:C@+3@,@F,@7:365@;,7,,D:,8,,,6,**5=F87**=,,6,1<<5*?+4+>?95<F9+>4AC***3<?+1:*:*2CC>C*)***+++2+0:==**18**028C)((02-*:.3*.)-4))-(),)))*)))))(-4)/(.,(),)*)))))()((.(,,).)**(((.))))2*.:))(
@M06628:26:000000000-CRM2J:1:1102:12181:2067 2:N:0:137
TAGACTTGCGACCGTACTCCCCAGGCGGTGCGCTTAACGCGTTAGCTCCGGGACAGAAGGGGTCGAACCCTCCCACACCAAGCGCACATCGATTACTGCTAGGACTACAGGGGTATCTAATCCCTTTCGCTACCCTAGCCTTCGAGCCGCAGCGTCAGTAAATGTCCAGTAACCTGCTTTCGTCATTGGTCTTCCTCTTGATATCTACGCATTTCACTGCTACACCAAGAATTCCAGTTACCTCTCCATTACTCTAGCATGGCAGTATCGAATGCTGCTTG
+
FAA-CFFFACF@6FFGBFGGGEGCF@:CEEFE7@F,FFEGGGE7FFGG?CG+8FFGFECFGGCFE+D=CGGGGG,EFD7BBAGFD@7>BGE,BFE9<F?<CCFF8>@FDE<EECBFGGF7FFFFFEFAE7EFCGFBFCC,,3@DDFGG*>E5E*AEG@FDF,=C,CFCG@DF+0<CF?@AGD*9CDEFCCF::CA6C@F7:<:AGBABF01><>9F/>22<94)7()02)4<4)69ABAFFABFFBFFA95AAFFF<<>>7:(5/9>2>05:B?70)))).
@M06628:26:000000000-CRM2J:1:1102:8987:2299 2:N:0:137
TAAACTTGCGGCCGTACTCCCCAGGCGGTCTACTTATCGCGTTAGCTTCGCCACTAAGTCATTACAACCCAACGGCTAGTAGACCACGTTTACGGCGTGGACTACCAGGGGATCTAATCCTGTTTGCCCCCCAACCTTTCGCACCTCCGTGTCATTATCAATCCAGAGTGTCGCCTTCGCCACCTATGGTCCGTCCTATATCGCCGCATTTCACCGCTACACCGGAAATTCCACACTACCCTATCGTACTCTAGCCTGCTATTATCGCGTCCAATTTCCAG
+
CCF-,EFECG+@@FGGFGGGG7<,,6@C7@:EFFEF99@,CFGFFAD9,@BCC=<=EF,,CE<,,9?9=?77C=CF=:<AE,@5,,4@4?E+9++>:FFG7B,,><=5CE+:++,,7,,@6@=AF=9,,@8::++@>FFF*4*4@3:,<1*,4;,,27?,,,,52?,,=,:=:=E**,2):/5**2=<+>9C)2=A5=F+;<*)*)-3>:9=:5>*8D0()3(-.48>)944)),43(.)()(,832),2))-)5<>((.)))10:1(4,)(-)+2)-496
@M06628:26:000000000-CRM2J:1:1102:6520:2649 2:N:0:137
TAATCTTGCGACCGTACTCCCCAGGCGGAATGCTTAATCCGTTAGGTGTGTCACCGAACAGTATACTGCCCGACGACTGGCATTCATCGTTTACGGTGTGGACTACCAGGGTATCTAATCCTGTTTGCTCCCCACACTTTCGTACCTCAGCGTCAGTATCGAGCCAGTGAGCCGCCTTCGCCACTGGTGTTCCTCCAAATATCTACGAATTTCACCTCTACACTTGGAATTCCACTCACCTCTCTCGAACTCTAGACTGATAGTTTTGGAGGAAGTTCCAG
+
FGGFFGGGGGGGDGFGGGGFGGGGGGGGGGGGGGGGGGGGGGGGGGGGGGGGGGGGGGGGGGGGGGCFFFGGGGGGGGGGFFFFCGGGGGGGGGEGGGGGDFFGGGGGGGGGGGGGGGGGGGG<FFFGGGGGGGGGGGG8FGGGGGGGGGGGGGGGGGFGGGGGGGGGGGGGGGGGGCFFGGGGGGGF?EEDGFFFFFFGGDFFGF@FF@FFGF?C=5@@FF;;A<F?4?04<A458:3FBFFB><3<??BFD2>A24::BAAFCFA(4?4<(.CCA2.6-
@M06628:26:000000000-CRM2J:1:1102:18783:2681 2:N:0:137
TAACCTTGCGGCCGTACTCCCCAGGCGGTCAACTTAGTGCGTTAGCTGCGCCACCCACGACTCAAGGTCACAGACGGCTAGTTGACATCGTTTACGGCGTGGACTACCAGGGTATCTAATCCTGTTTGCTCCCCACGCTTTCGTGCCTCAGTGTCAGTATTTGTCCAGGTAGCCGCCTTCGCCACTGATGTTCCTTCCAATCTCTACTCATTTCACCGCTACACTGGAAATTCCACTACCCTCTACAATACTCTAGTTTGCTAGTTCAAAATGCATTTCT
+
EFGGGGGGGGEEGGGGGGGGGGFGGFGGFFGGGGGGGGGGGGGGGGGGFGGGGGGDGCFFGGGGGGGFGGGGFGGGEDGGGGGGGGGGGGGGG@FGCFEFEFFGEFFGGGGDFFGGGDGGGFEFGGGGFFFCFBDCF8E5DFGGEFFECFGGGGF@7FGGGGGGGGFFGF8*CFEEGGDF=:?DD<GFG+<71;F6A)+;@6@AFAC3;;CAD));=<>;(3<?67FF2F<AD)).6>??:2:72<.*).4<4A4)6<44A)6/>:)).)/5))<:<<5)
@M06628:26:000000000-CRM2J:1:1102:22831:2687 2:N:0:137
TAACCTTGCGGCCGTACTCCCCAGGCGGTCAACTTAGTGCGTTAGCTGCGCCACCCACGACTCAAGGTCACCGACGGCTAGTTGACATCGTTTACGGCGTGGACTACCAGGGTATCTAATCCTGTTTGCTCCCCACGCTTTCGTGCCTCAGTGTCAGTATTTGTCCAGGTAGCCGCCTTCGCCACTGATGTTCCTTCCAATCTCTACGCATTTCACCGCTACACTGGAAATTCCACTACCCTCTACAATACTCTAGTTTGCCAGTTCAAAATTCAGTTTC
+
GFGFGFGFDGGGGGGGGDGFGGFFGGGCGGGGGGGFGFFDFC@BFGGGEGCB=CGFGGC6:7CE@EF=<FE,=@@B:CEGFFFGGGDGGCF@=@FGEGGEGGGGDFGDDF+FGFEEEAACEECFGGFFGCCFGGFGGGD5DFGFCCFGFFGGGGGGGFC@CGFGGG,>,@DG?E5:EGGFFGGGGGC9:C<:7@C:B;C+;C7@FF3;D:(726>GFG>(4()4*)0)56<46A9A>2()4.4<<B)16>F22))-.6<AFAA?*:>994*.(.30))).
@M06628:26:000000000-CRM2J:1:1102:18783:2702 2:N:0:137
TATTCTTGCGGCCGTACTCCCCAGGCGGTAAACTTAGTGCGTTACCTTGGCTGCCCAAGACTCAGGGCCAAAGACGACTAAATATCATCGTGTACCGCGTGGACCAGCGTATCATATACTCTTGTTTCCTCTCCCTGTTTTCATTCATCATTGTCATTTTTTTTTCAGTTTGCCTCCTTCGTCATTGTTCTACGTCATAACTTTGACTTTTTCCCCTGCTTTTCATCATATGCCATCACCATCTAACATAGTCTCGTTCACTCTTTCAAACTATATTATA
+
EA,6FFGGDE++@FFEEG,CFFEGG,C@F+CFFGGF@6C,:FFF,FG,,,,,,8B,C,,,:66B,,,,,8,,,,4@++8+,,5,,<,9,4:,,,55++6++8CF4A<,46+6,,,,C,,,,,C,:,6,@FG,,3,,,,,7,6,,,9,3@,,,53,,,,,8,8*3*?;:2,+=2<C,1=,9*0//*111<,=++))//)++2=7+++).+1)**/)*)*,()))1+11+.+11./))())0)).)))))))).)))(-((.)))/**)))6?))-+2))))
@M06628:26:000000000-CRM2J:1:1102:22834:2705 2:N:0:137
TAACCTTGCGGCCGTACTCCCCAGGCGGTCAACTTAGTGCGTTAGCTGCGCCACCCACGACTCAAGGTCACAGACGGCTAGTTGACATCGTTTACGGCGTGGACTACCAGGGTATCTAATCCTGTTTGCTCCCCACGCTTTCGTGCCTCAGTGTCAGTATTTGTCCAGGTAGCCGCCTTCGCCACTGATGTTCCTTCCAATCTCTACGCATTTCACCGCTACACTGGAAATTCCACTACCCTCTACAATACTCTAGTTTGCCAGTTCAAAATTCAGTTCC
+
GGGDEGGGGG>FFGGGGGGGGGGGGGGGGGGGGGFGGGGGGGGGGGGGGGGGGGGGDGGGGGGGFGFFEGGGGGG@CCGGGGFGGGGFGDGFGGGGEGGGGGGDGGGCGGDGGGGGGGGGDFGGGGCCCFGGEGGEFGGGGGGGGG@3D?CAFGGGGGGGFGGGFFCFFF5;,::=CEGFGGGGGGGFF?FG7FFFFFFFC?FFFFC;EDFFG7CGADBFB>2(*45)5*)69ADABFFFB<?B25)9:284<5A<<<<<529?9:)):A48()+*.656
@M06628:26:000000000-CRM2J:1:1102:6485:2811 2:N:0:137
TAACCTTGCGGCCGTACTCCCCAGGCGGTCTACTTATCGCGTTAGCTTCGCTACTCACGGTTTAAATCCACAAACAGCTAGTACACAGCGTTTACGGTGTGGACTACCAGGGTATCTAATCCTGTTCGCTACCCACACTTTCGCACATGAGCGTCAGTTACTGACCAGGGCGGCGCCCGCGCCCCTGATGTTCCTCCAGATATACACGCATTTCACCGCTACACCTGGAATTCCACTCCCCTCCACAACACTCTAGCCTGCCACTTCCAAATACAATTCC
+
,<=CFDE,CF+::F@@FG<<FEG@EFEF@F@<F@EF<,DE7FCCFF<FEEDGGF,,,CE7,BBE9C?CEA8<EFF,BF<,AF9,B9,A8CF7:+?FEFGGEFFFGCE8,ACE4C89,@,@E,C<<A:=+@CF,@3>+>E8,;66<C+,8,8DC*@CECE3,@,@,6>4BC***=:****23*))17CCF+C::*=*<76>F97**054>2<.05<>**-41>???<F)3)-,4:9>D7?F:7,-(,(0(.4-:4)).(-48,8***))))1)))+*.65<
@M06628:26:000000000-CRM2J:1:1102:24572:2868 2:N:0:137
TAATCTTGCGACCGTACTCCCCAGGCGGAATGCTTAATCCGTTAGGTGTGACACCAAAGGGCAAGCCCCCTGACGTCTGGCATTCATCGTTTACGGTGTGGACTACCAGGGTATCTAATCCTGTTTGCTCCCCACACTTTCGTACCTCAGCGTCAGTATCGAGCCAGTGAGCCGCCTTCGCCACTGGTGCTCCTCCAAATATCTACGAATTTCACCTCTACACTTGGAATTCTACTCACCTCTCTCGAACTCTAGACTGATAGTTTAAAATGCAGTTCCAG
+
FFFGFFGGGGEGGGGGFFGFFEGGGGFGFGGGGGG@FFGGGGGGGGGGGGGGFGGGFGG8FGGGGGGGGGGGGGGGEFGDGGGGGGGGGGGGGGGGFEFFGGDFGGGFGGGGFFGGDDFF=FAFFGGFCDFG>DEEGGGGGGGGDGGFGGFGGEEGGAEGG:CEGDGGGFC5CEGEGGGFEECGG<F76,<DFAF;6AFGFF:1:;((811A+9?GFGFA4<@FFFFFC44<)15:,).))4<?FF:F13?BF<AA46,)-649?7<464*5).+:62)66
@M06628:26:000000000-CRM2J:1:1102:24577:2887 2:N:0:137
TAATCTTGCGACCGTACTCCCCAGGCGGAATGCTTAATCCGTTAGGTGTGACACCAAAGGGCAAGCCCCCTGACGTCTGGCATTCATCGTTTACGGTGTGGACTACCAGGGTATCTAATCCTGTTTGCTCCCCACACTTTCGTACCTCAGCGTCAGTATCGAGCCAGTGAGCCGCCTTCGCCACTGGTGTTCCTCCAAATATCTACGAATTTCACCTCTACACTTGGAATTCCACTCACCTCTCTCGAACTCTAGACTGATAGTTTAAAAGGCAGTTCCAG
+
GGGGGGGGGGGGGGGGGGGGGGGGGGGGGGGGGGGGGGGGGGGGGGGGGGGGGGGGGGGGGGGGGGGGGGGGGGGGGGGGGGGGFGGGGGGGGGGGGGGGGGGGGGGFGGCFGGGGAEGGGGFGGGGGGGGGECEGGGGGGGGGGGGGGGGGGGGGGFGBCGG5FGGGGGGCCGGGGGF?CEGGGGGFFGGGGFFFFFFF>GF7CF@D:?0AFFEGFGFEFFFFFFFACFEFCEFFBF?04???FDB:??BFFAF))-)).4:B7>9):<FB01EFFF246
@M06628:26:000000000-CRM2J:1:1102:6947:2895 2:N:0:137
AACCTTGCGGCCGTACTCCCCAGGCGGTCTACTTATCGCGTTAGCTGCGCTACTCACGGATTAAATCCACAAACAGCTAGTAGACAGCGTTTACGGTGTGGACTACCAGGGTATCTACTCCTGTTCGCTACCCACACTTTCGCACATGAGCGTCAGTCTTTGGCCAGGGAGTCGCCTTCGCCACTGATGTTCCTTCTGATATCTACGCATTTCACCGCTCCACCAGACACTCCACTCCCCTCTCCAAGCCTCTAGTCTGCCAGTTCTACATGCCATTCT
+
@FFFEF,CF:@@GFG7FFGGC<,@C@66866EFG@@F@C@FEGGC@FG:B+@66,CFCECE,F<?FFGFGFDFFCCA<FFBFFGGFFC:84>DE==FFFEGC=FDGF<FFC3>=9=D,,8F<FGGGGGEGGGGGGGGGFGA+@+CEC,,3<:EEEGGFFD9BCGGGFGG4?EG=8C5CF5EG3CFDC7CCGGFF6=/:1:++++;93=6;)29);FD96(4:::0.7()(54<8<A0:522:3:7A)4(,5<B).6:>4A2?02?A)-)1540+*.66)
@M06628:26:000000000-CRM2J:1:1102:14185:3068 2:N:0:137
TAACCTTGCGGCCGTACTCCCCAGGCGGTCTACTTATCGCGTTAGCTGCGCTACTCACGGATTAAATCCACAAACAGCTAGTAGACAGCGTTTACGGTGTGGACTACCAGGGTATCTAATCCTGTTCGCTACCCACACTTTCGCACATGAGCGTCAGTCTTTGGCCAGGGAGTCGCCTTCGCCACTGATGTTCCTTCTGATATCTACGCATTTCACCGCTACACCAGAAATTCCACTCCCCCCTCCAAGACTCTAGTCTGCCAGTTCTAAATGCTATTCC
+
GGGGGGGGGGDGGGGGGGGGGGGGGGGGGGGGGGGGGGGGGGGGGGGGGGGGGGGGGGGGGGGGGGGGGGGGGGGGGGGGGGGGGGGGGGGGGGGGGGGGGGGGGGGGGGGGFGGFGGGGGGFBGGGGGGGGGGGGGGGGGAEGDGGGGFFGGGGGEC>EFGGGGGGGGGGGGGGGDGGFGGDGGCGCF?:CFFFFFFF7+9@CGFF@AFFFCECGFGFBBFFF?<FFFFFAAFFFFF?:1912<:06?FFB>2<>4)625<:6DC)4<AFA4<F*4:<A
@M06628:26:000000000-CRM2J:1:1102:14174:3082 2:N:0:137
TAACCTTGCGGCCGTACTCCCCAGGCGGTCTACTTATCGCGTTAGCTGCGCTACTCACGGATTAAATCCACAAACAGCTAGTAGACAGCGTTTACGGTGTGGACTACCAGGGTATCTAATCCTGTTCGCTACCCACACTTTCGCACATGAGCGTCAGTCTTTGGCCAGGGAGTCGCCTTCGCCACTGATGTTCCTTCTGATATCTACGCATTTCACCGCTACACCAGAAATTCCACTCCCCTCTCCAAGACTCTAGTCTGCCAGTTCTAAATGCTATTCC
+
FGGGGGGGGG7FFGGGGGGGGGGGGGGGGGGGGGGGGGGGGGGGGGGGGGGGGGGGFGGGGGGFFGGGGGGGGGGGGGGGFGGGGGGGGGGGGGGGGGGGGGGGGGGGGGGGGGGGGFFGGGGGGGAGDEEGGGGGGGGGGGGGGGGGCDGGGGGGG@FGGGGGGGGGGDGGGFEGGGGFFGGGGF?FGGGGGFFFFFFFFFGFGFFFFFFECECGBDBB>>FFFFFFFFA2<BFFF?FF?:?<B?2)434>BFFAABBDF<?FGFF<A>?<>FGF><9>
@M06628:26:000000000-CRM2J:1:1102:13184:3167 2:N:0:137
TAATCTTGCGACCGTACTCCCCAGGCGGAATGCTTAATCCGTTAGGTGTGTCACCGAACAGTATACTGCCCGACGACTGGCATTCATCGTTTACGGTGTGGACTACCAGGGTATCTAATCCTGTTTGCTCCCCACACTTTCGTACCTCAGCGTCAGTATCGAGCCAGTGAGCCGCCTTCGCCACTGGTGTTCCTCCAAATATCTACGAATTTCACCTCTACACTTGGAATTCCACTCACCTCTCTCGAACTCTAGACTGATAGTTTTGGAGGCAGTTCCAG
+
GGGGGGGGGGGGGGGGGGGGGGGGGGGGGGGGGGGGGGGGGFGGGGGGGGGGGGGGGGGGGGGGGGGGGGGGGGGGGGGGGGGGGGGGGGGGGGGGGGGGGGGGGGGGGGGGGGGGFGGGGGGGGGGGGGGGGGGGGGGGGGGGGGCFFGFGGGGGGGGGGFDGGGGGGGGGGGGGGGGFGGGGGGGGGGGGG=FFFFFFCGGFGFFFFDFFFFFGFGEECEFF?2F?AFFF54AFF:B))4,8>73??:<AFF>BFFF>>2:FGGAFF?F??BEGFF24.
@M06628:26:000000000-CRM2J:1:1102:20588:3181 2:N:0:137
TAATCTTGCGACCGTACTCCCCAGGCGGAATGCTTAATCCGTTAGGTGTGTCACCGAACAGTATACTGCCCGACGACTGGCATTCATCGTTTACGGTGTGGACTACCAGGGTACCTAATCCTGTTTGCTCCCCACACTTTCGTACCTCAGCGTCAGTATCGAGCCAGTGAGCCGCCTTCGCCACTGGTGTTCCTCCAAATATCTACGAATTTCACCTCTACACTTGGAATTCCACTCACCTCTCTCGAACTCTAGACTGATAGTTTTGGAGGCAGTTCCAG
+
GGFGGGGGGGGGGGGGGGGGGEGGGGGGGGGGGGGGGGGGGGGGGGGGGGGGGGGGGGGGGGGGGGGGGGGGGGGGGGGGGGGGGGGGGGGGGGGGGGGGGGGGGGGGGGGGGGGGGGGGGGGGGGGGGGGGGGGGGGGGGGGGGEFFGGDEGGGGGGGGGGGGGGGGGGGGCGGGGGCFEGDGGDECFGGGF=AFFFFGFGC+2A?FF?;AD3<DAGFFF98C@AFF9FFFFFFBF1:F<B2()5:@?<?4-)659427AB<FCFF19?FB<?5DBDA<6
@M06628:26:000000000-CRM2J:1:1102:8426:3461 2:N:0:137
TAACCTTGCGGCCGTACTCCCCAGGCGGTCAACTTAGTGCGTTAGCTGCGCCACCCACGACTCAAGGTCACAGACGGCTAGTTGACATCGTTTACGGCGTGGACTACCAGGGTATCTAATCCTGTTTGCTCCCCACGCTTTCGTGCCTCAGTGTCAGTATTTGTCCAGGTAGCCGCCTTCGCCACTGATGTTCCTTCCAATCTCTACGCATTTCACCGCTACACTGGAAATTCCACTACCCTCTACAATACTCTAGTTTGCCAGTTCAAAATGCAGTTCC
+
FGGGGGGGGGGGGGGGGGGGGGGGGGGGGGGGGGGGGGGGGGGGGGGGGGGGGGGGGGGGGGGGGGGGGGGGGGGGGGGGGGGGGGGGGGGGGGGGGGGGGGGGGGGGGGGGFGGGGFGGGGGFGGGGFGGGGGGGGGGGGGGGCEGGGGGFGGG?EGGGGGGGGGGGGGGGGGGGGGGFEEG<GGGFGGGFGFFFFFFGGGGFGFFFFD;EGFFGFGFB>>?BFFFF?4AA<ADBF??F:2?FFBA@A<?F2<F<<BBB>A<4CDAFFA4224<>A>AB
@M06628:26:000000000-CRM2J:1:1102:12756:3545 2:N:0:137
TAATCTTGCGACCGTACTCCCCAGGCGGTACACTTAATGTGTTAACTGCATTACTGCAAGGTCTAGCCTCACAACAACTAGTGTACATCGTTTCGGGCTTGGCCTACCAGGGTATCTAATCCGGTTTGTTCCCCACGCTTTCCCGCTCCGGCGCAATTACTGTTCCAGTAGCCCCCCTTCGCAATCGTTTTTCCTTCAAATCTCTACGAATTTTACCCTTACACCGGAATTCCCATCAACCCTCCCCATCTCTTAGCTAAGCAGTTTGCAAGGCGTTCCAA
+
GGGGGGGGGGGGGGGGGGGGGGGGGGGGEE7,FFFGEGE@FGGGGAFG96FDGGFGDG<<FGFGGF9<,E66F<CF<C,B5BEFC<D,,?FF7,BF+>+9@+,5,9?,9AF>?9>B;FC8E9++@FE643@FD=D773BE+,,3++++6+++5*3**37,@,2,@<;;>>8+,,*4*:,/*=C47*1***2*;*8+1*+++3++++),)((:+)9>*C<(),))),079)2)6))61))0243(16?:(,))-)).).:),()7DGB).61)((191((..
@M06628:26:000000000-CRM2J:1:1102:23394:3840 2:N:0:137
TAACCTTGCGGCCGTACTCCCCAGGCGGTCAACTTAGTGCGTTAGCTGCGCCACCCACGACCCAAGGTCACAGACGGCTAGTTGACATCGTTTACGGCGTGGACTACCAGGGTATCTAATCCTGTTTGCTCCCCACGCTTTCGTGCCTCAGTGTCAGTATTTGTCCAGGTAGTCGCCTTCGCCACTGATGTTCCTTCCAATCTCTACTCATTTCACCGCTACACTGGAAATTCCACTACCCTCTACAATACTCTAGTTTACCAGTTCAAAATGACGTTCC
+
FGGFFGGGGGGEGGEGGGGGGGGEGGGG@FFFFFGG9FCGGGGGGGGGFEGGGGGGGCEC:+7EFGC9FFFF9BE>:FFGEGFF9CFFGDGGGGFEEGCF7CGG9>,@FGGGG8=@@EGGGGGGGGGGGGG,@FFE@EGGGGGC*@CDFC7DCGGFGFG;DFGGGG?,BE8?,45:CEGFF5D<DGF7CF7@F61+;;FFGC>FFC>);7E=F<3:B*496>?F45F44FDBF2)):05??7?B2<)*.-45<A<)66A).5A)::)).)9-))+*-(..
@M06628:26:000000000-CRM2J:1:1102:6768:4121 2:N:0:137
TAATCTTGCGACCGTACTCCCCAGGCGGAATGCTTAATCCGTTAGGTGTGTCACCGAACAGTATACTGCCCGACGACTGGCATTCATCGTTTACGGTGTGGACTACCAGGGTATCTAATCCTGTTTGCTCCCCACACTTTCGTACCTCAGCGTCAGTATCGAGCCAGTGAGCCGCCTTCGCCACTGGTGTTCCTCCAAATATCTACGAATTTCACCTCTACACTTGGAATTCCACTCACCTCTCTCGAACTATAGACTGATAGTTTTGGAGGCAGTTCCAG
+
GGFGGFGGGGGGGGGGGGGGGGGGGGGGGGGGGGGGFGGGGFGGGGGGGGGGGGFGGGGGGGGGGGGGGGGGGGGGGGDGGGGGGGGGGGGGGGGGGGGGGGGGGGFGGGGGGGGG9FGGGGGGGGGGGFFCEGGGGGGGGGGGGGGGGGFEGGGGGGGGGGGGGFFFFFGGGGGCGGGFEGCGG6FC:ED7FFFFFFFG7<FAFF<DA@;A:EEGFGFEC;@FFFF4<B0A649<?:?F?<31,,-9:1(-.6:ABAD:<)4=>CA09:@(((19AAB<6
@M06628:26:000000000-CRM2J:1:1102:11968:4216 2:N:0:137
TAACCTTGCGGCCGTACTCCCCAGGCGGTCAACTTAGTGCGTTAGCTGCGCCACCCACGACTCACGGTCACAGACGGATAGTTGACATCGTTTACGGCGTGGACTACCAGGGTATCTAATCCTGTTTGCTCCCCACGCTTTCGTGCCTCAGTGTCAGTATTTGTCCAGGTAGGCGCCCTCCCCCCTGATGTTCCTTGCTATCTCCACGCATCTCACCGCTACACTGGAAATTCCACTACCCTCTACACTACTCTATTTGCCCTTTTCAAAATGCAGTTCC
+
<F<FGGGGGGGGGGGGGGGGGGGGGGGGGE,EGGGG<9FGGGGCGGGGGGDGGG<:F=FGBFBF,:,:FCEG<FF7=4+8A5,,C9,,:4A,:D?+F7F==++,:<33=F@>F,D,,,,3,,C,@,,3@>EG8F7C+*@88DE,*3@,,,6>,6,6,@,D@9,2,3>8?7+**4**/*4A**:)/)/*=+4;+;7++0+;DGG+*14(70:):<4:F*(,492:4>5F09).4<DF2,45:>61-5))-(5-2..4)6)).)()2:<244*5)60*..6A
@M06628:26:000000000-CRM2J:1:1102:24753:4254 2:N:0:137
TAATCTTGCGACCGTACTCCCCAGGCGGTCTACTTAGTGCGTTAGCTGCGCCACTAAAGTCTCAAGGACCCCAACGGCTAGTAGACATCGTTTACGGCGTGGACTACCAGGGTATCTAATCCTGTTTGCTACCCACGCTTTCGTACCTCAGTGTCAGTATTGGTCCAGTGAGTCGCCTTCGCCACTGATGTTCCTTCCCATCTCTACGCATTTCACCGCTACACAGGAAATTCTACTCACCTCTACCATACTCTAGTTCGCCAGTTTTGAATGCAGTCCCA
+
@<FGGGFGFCCFEGGG@DDEFEGCFGG7FGGGGGGGCFGGGGGGGFGGGDFCGGGGFGGGGAFGGGGGGGGGGGGGGDGGGGGGCFEGGGGGGFGGGGEFFDE=FCFFGFECFCFGGFEDFGGGGGGGFACF,@DECEGD6>CFFGGGGGGFGGGGGCGGGGF<FF:EFGFDFFEEEE>AFGGCCDFGGGGFG6BAAA=:CGGFG@C?:(6:C?<F9592>B@@??FF<F<2A):AA:AF6),)5:A?233)8A9))6529??3C*<90,92)672.()..
@M06628:26:000000000-CRM2J:1:1102:13056:4412 2:N:0:137
CACTGTTGCCAGCGTACTCCCCAGGTGGATTACTTAACGCTTTCGCTTGGACGCGTACTGTAATATCGCACACATCGAGTAATCATCGTTTACGGTGTGGACTACCGGGGTATCTAATCCCGTTCGCTCCCCACACTTTCGTACATCAGCGTCAGTTATTGTCCAGTAAGCTGCCTTCGCTATCGGTGTTCTTTATGATATCTAAGCATTTCACCGCTACATCATAAATTCCGCCTACCTCAACAATACTCAAGATTGACAGTATCAATGGCAGGTCTACA
+
GGFGGGGGGGGGGGGGGGGGGGGEGGGGFGGGGGGGFGGGGGGGGGGGGGGGGGGGGGDG@<AFECFCFGCG8FFGGGGGGGFGGGGGGGGGGGGFFFGDGGGGGG@FGGGGGGGGGGGGGGGGGGGGGEGGGGCGGGGGGGGGGGGGGGGGGGEGG9;EGGGGGGGGDFGGGGGGGGGE:EGGGGGGGGGGFFF>FFFGGGGFFFFFFFFFGFFGEG>BFFC@ACFFFFFEEF03<?B*87?:238?:<BB:7).632:ABFFGGFF<<FBFF*/3A>F)
@M06628:26:000000000-CRM2J:1:1102:14170:4441 2:N:0:137
TAATCTTGCGACCGTACTCCCCAGGCGGTACACTTAATGTGTTAACTGCATTACTGCAAGGTCTAGCCTCACAACAACTAGTGTACATCGTTTAGGGCGTGGACTACCAGGGTATCTAATCCTGTTTGCTCCCCACGCTTTCGCGTCTCAGCGTCAATAATGTTCCAGTAGATCGCCTTCGCAATCGGTATTCCTTCTGATCTCTACGGATTTTACCCCTACACCAGAAATTCCATCTACCTCTCCCATATTCTAGGTAAGCAGTTTTCAAAGCAGTTCAA
+
GGGGGGGGGGGGGGGGGGGGGGGGGGGGGGGGGGGGGGGGGGGGGGGGGGGGGGGGGGGGGGGGGGGGGGGGGGGGGGGGGGGGGGGGGGGGGGGGGGGGGEGGGGGGGGGGGGGGGGGGGGGGGGGGGGGFG:EGGDGGGGGGGEGEEFGGGGGGGGGGGGGGGGGGGGDGGGGGEDEF>ECDGGGGGGGGGFFFFFFGGFGFGFFFFFFFGFCG99=;<@F@5=F:DFEFFFFFFECAA<8E@?:5<<4<AFFF?<A<>?A4:FAADFFF2(<*<)-45
@M06628:26:000000000-CRM2J:1:1102:13256:4654 2:N:0:137
TAACCTTGCGGCCGTACTCCCCAGGCGGTCAACTTAGTGCGTTAGCTGCGCCACTCACGTCTCAAGGACACAAACGGCTAGTTGACATCGTTTACGGCGTGGACTACCAGGGTATCTAATCCTGTTCGCTCCCCACGCTTTCGTTCCTCAGCGTCAGTATCTGTCCAGGTGGCCGCCTTCGCCACTGATGTTCCTTCCAATCTCTACGCATTTCACCGCTACACTGGAAATTCCACCACCCTCTACAGTACTCTAGTTTGCCAGTTCAAAATGCAGTTCCA
+
FGGFFGGGGGGGGGGGGGGGGGGGGFGGEGDGGGGGCCEFGGFFGGGCEGGGGGEGGGG=FFGGGFCEEFG<FFG7FG++?FFEFGGC,BFFGDGFEGCFGECEF@AFFDGG8<3E;DF=3F=,EGCCE@DCFF,@+BCEGGEGGGG,>FFGG@CCEF9B,7,<FCFFGGGDFGGGGEEF58CDDGFDC74::CFFFFCGC77@7AC?E1:EC<):?/11,77?*3).49992<AA1(45213,)459-4<<2-6-644<)4<FGFA<BAFF22+2)6<A<
@M06628:26:000000000-CRM2J:1:1102:13246:4672 2:N:0:137
TAACCTTGCGGCCGTACTCCCCAGGCGGTCAACTTAGTGCGTTAGCTGCGCCACTCACGTCTCAAGGACACAAACGGCTAGTTGACATCGTTTACGGCGTGGACTACCAGGGTATCTAATCCTGTTCGCTCCCCACGCTTTCGTTCCTCAGCGTCAGTATCTGTCCAGGTGGCCGCCTTCGCCACTGATGTTCCTTCCAATCTCTACGCATTTCACCGCTACACTGGAAATTCCACCACCCTCTACAGTACTCTAGTTTGCCAGTTCAAAATGCAGTTCCA
+
GGGGGGGGGGGGGGGGGGGGGGGGGGGGGGGGGGGGFGGGGGGGGGGGGGGGGGGGGGGGG@FGGGFGGGGGGGGGGGGGGGGGGGGGGGGGGGGGGGGGGGGGGGGGGGGGGGGGGGGCFGGGGGGGGGGGGGFGGGGGGGGGGGGGGGGGGGGGGGGFGGG@FFGGGGGGGGGGGGGFFGCDGGGDEFFCGFFFFFFGGGGFGFE@FDFFGFFGFGB9>FFFFFFFF?BADFFABBBF?2:B7A>FA>BFDABABBBFFF>?GFAFA)/5429:<<A<4
@M06628:26:000000000-CRM2J:1:1102:7997:4680 2:N:0:137
TAACCTTGCGGCCGTACTCCCCAGGCGGTCAACTTAGTGCGTTAGCTGCGCCACCCACGACTCAAGGTCACAGACGACTAGTTGACATCTTTTACGGCGTGGACTACCAGGGTATCTAATCCTGTTTGCTCCCCACGCTTTCCTTCCTCAGCGTTAGTATTTGTCCAGGTAGCCGCCTTCGCCACTGATGTTCCTTCCAATCTCTACTCATTTTACCGCTACACTGGATATTCCACTACCCCCTACAATACTCTAGTTTGACAATTCAAAATGCCTTTCC
+
CGFGGGGGGGGGGGGGGGGGGGGGGFGG+@,CFGGG9CFGGGGEGGG96F7F=FFCFEG=+84:E9F,C<F9,,B>+4?FFGFE9A,A,,:B55FF7684+6:F,A,=,,@>,,,,77E,,CF,37@,=,@DE@,++++@E9,,,,4;F,,,***447?;D,=,,>,2?F+3,=**??CF*5D257E?C>:@CFAFFAAG>*+;7A6)8).8:).:*:2(10).*)8))*-))6)6)5(76(4(-((/))).,)4):2.))..**2).)-7)))7*.89<
@M06628:26:000000000-CRM2J:1:1102:24722:4745 2:N:0:137
TAACCTTGCGGCCGTACTCCCCAGGCGGTCTACTTATCGCGTTAGCTTCGCTACTCACGGATTAAATCCACAAACAGCTAGTAGACAGCGTTTACGGTGTGGACTACCAGGGTATCTAATCCTGTTCGCTACCCACACTTTCGCACATGAGCGTCAGTTACTGACCAGGGAGTCGCCTTCGCCACTGATGTTCCTCCAGGTATCTACGCATTTCACCGCTACACCTGGAATTCCACTCCCCTCTCCAAAACTCTAGCCTGCCAGTTCTAGATGCAATTCC
+
GGGGGGGGGGGGGGGGGGGGGGGGGGGGGGGGGGGGGGGGGGGEEGGGGGGGGGCGGGGGCGGGGGGGGGGGGGGGGGGGGGGGCFGGGGGGGGGGGGGGGGGGGGGGFGGGGGGGGGGGGGGFGGGGGGGGGGGGGE@FCFGGGGGGFGFGGG>CGGGGGGGFGGFFGGCDGGGGGGGFGDD*:989CFGGGFFFFFFC<FG=FFE?B@FD:<CCAC;9>F<:::?FFFF?<).-488FF?<1?74?A2<?<AB<<4A1:BB@F>A9A)644ACG4)4>
@M06628:26:000000000-CRM2J:1:1102:7266:4792 2:N:0:137
CAATCTTGCGATCGTACTCCCCAGGTGGGACACTTATCACTTTCGCTTAGTCACTGAGATAAATCCCAACAACTAGTGTCCATCGTTTACGGCGTGGACTACCAGGGTATCTAATCCTGTTCGCTCCCCACGCTTTCGTCCATGAGCGTCAGTACATACGTAGTAGACTGCCTTCGCAATCGGTATTCTGTGTAATATCTATGCATTTCACCGCTACACTACACATTCTATCTGCTTCCATATGACTCAAGTCAACCAGTATCAAAGGCAGTTCCATAGTT
+
GFFGGGGGGGGGGGGGGGGGGGGGGGGGGGGGGGGGGGGGGGGGGGGGGGGGGGGGGGGGGGGGGGGGGGGGGGGGGGGFFGGGGGGGGGGGG@FGGGGGGGGGGGGGGGGGGGGGGGGGGGGGGFGGGGGGGGGGGGGGGGGGGGGGGGGGGGGFGGGGGGGGGGGGGGGGGGGGGGC>GFGGGFGGGGGGGFFFFFFGGGGFGFFFCC?FGB@DFGDFFFFFFFFF?FFFF?ECCE38CEF5?CCFFE8EFEEEFFF<9AAFG>28:?FFAAGC:AFAA
@M06628:26:000000000-CRM2J:1:1102:10565:4810 2:N:0:137
TAACCTTGCGGCCGTACTCCCCAGGCGGTCAACTTAGTGCGTTAGCTGCGCCACCCACGACTCAAGGTCACAGACGGCTAGTTGACATCGTTTACGGCGTGGACTACCAGGGTATCTAATCCTGTTTGCTCCCCACGCTTTCGTGCCTCAGTGTCAGTATTTGTCCAGGTAGCCGCCTTCGCCACTGATGTTCCTTCCAATCTCTACGCATTTCACCGCTACACTGGAAATTCCACTACCCTCTACAATACTCTATTTTGCCATTTCAAAATGCAGTTCC
+
FGGGGGGGGGGGGEFGGGGGGGGGGFGGGDGGGFGGGGGGGGGGDGGGGGGGGGCEGGGGGGGGGGGGGGGGGGGGGGGDGGGGGGGGGGGGGGGGGGGGGG@FCDFGGGGGGGGCFDDEFGGGGGGGGGGGGGGGDGGCGGGGFGFFF?EGGBFGGC;FFCFFGFGCCFGGGFEGGGGAFE93C6E?FGGFFFFFFA@7@FC=FFF@F?@BGF?797>B(43<FFFFFFFAF4<45?FF1)44)44?)6242:42<<<>?>4*::<A427<A97>>9)5
@M06628:26:000000000-CRM2J:1:1102:24582:4878 2:N:0:137
TAACCTTGCGGCCGTACTCCCCAGGCGGTCAACTTGGTGCGTTAGCTGCGCCACCCACGACTCAAGGTCACAGACGGCTAGTTGACATCGTTTACGGCCTGGACTACCAGGGTATCTAATCCTGTTTGCTCCCCACGCTTTCGTGCCTCAGTGTCAGTATTTGTCCAGGTAGCCGCCTTCGCCACTGATGTTCCTTCCAATCTCTTCGCATTTCACCGCTACACTGGAAATTCCACTACCCTCCACAATACTCTAGTTTGCCAGTTCTACATGCAGTTCC
+
<F,6CFGGGGEDFFFGGGGGGGGGGGFGFGCFGGG,,CFFEGGGGGG9F:FGGGFGGGCFEGFFFCFEE,FFFGFECG++9CFGGG,4,?4BFFE?CC+B<7,3,33DDFE76:3>3@EFGG=ADFF?DEEFDG,@<BCGGGGD:CG;>EG@ECE3=@37@EDGGCEF,7DF,<*>CCCF=;D75CFC,<CFGF7AFFAD10+;7+16A00>F?);FGBB06,8*)5?>FABFFFAF>>?:22(8:>FF97>?4<5>>444)<@FGA)6)=>A?+*6:95
@M06628:26:000000000-CRM2J:1:1102:8665:5044 2:N:0:137
TAACCTTGCGGCCGTACTCCCCAGGCGGTCAACTTAGTGCGTTAGCTGCGCCACCCACGACTCAAGGTCACAGACGGCTAGTTGACATCGTTTACGGCGTGGACTACCAGGGTATCTAATCCTGTTTGCTCCCCACGCTTTCGTGCCTCAGTGTCAGTATTTGTCCAGGTAGCCGCCTTCGCCACTGATGTTCCTTCCAATCTCTACGCATTTCACCGCTACACTGGAAATTCCACTACCCTCTACAATACTCTAGTTTGCCAGTTCAAAATGCAGTTCC
+
FGGGGGGGGGGGGGGGGGGGGGGGGGGGFGGGGGGGGGGGGFGGGGGGGGGGGGGGGGGGGGGGGGGGGGGGGGGGGGGGGGGGGGGDGGGGGGGGGGGGGGDGGGGGGGGGGGFGGGGGGGGGGGGGGGGEFGGGGGGGGGGGGGGGGEGEGGGGGGGGGGGGFGGGGGGGGGGGGGGFGGGGGGGGFGGGGFFFFFFGFFGFGFEDFF;EFFEGFGFF99<BFFFFFFFFADFFFBFFFFFFFFBFFFFA?496644<<AD?FF<AA<9224?7<AFF
@M06628:26:000000000-CRM2J:1:1102:4663:5154 2:N:0:137
TAACCTTGCGGCCGTACTCCCCAGGCGGTCAACTTAGTGCGTTAGCTGCGCCACCCACGACTCAAGGTCACAGACGGCTAGTTGACATCGTTTACGGCGTGGACTACCAGGGTATCTAATCCTGTTTGCTCCCCACGCTTTCGTGCCTCAGTGTCAGTATTTGTCCAGGTAGCCGCCTTCGCCACTGATGTTCCTTCCAATCTCTACGCATTTCACCGCTACACTGGAAATTCCACTACCCTCTACAATACTCTAGTTTGCCAGTTCAAAATGCAGTTCC
+
CFGGGGGGGGGGEEGEFGFGGGGGGGEGGGGGGGGGGGGGGGGGGGGGGGGGGGGGGGGGGGGGFGCFEAFGGGGGGGGGGGGDFGF9AFGFGGGGGGGGGGEGGGFGGGGGGGGGC:>DFGGGGGGGGGGGGG8ECCEEEGGGGGFCC?FFFGGGGGGGGGDFFGDGGF:DCFEGGGGFGCDDGGGGGGGFGF=FFFFGGGFAFFE;E;;);CCFFGBFFF?:??FFBFDAAAFA<??4?<:?BFAF>9?DF)<:AFFF2<4?<D<A<9=58<G=9<AB
@M06628:26:000000000-CRM2J:1:1102:19226:5169 2:N:0:137
TAACCTTGCGGCCGTACTCCCCAGGCGGTCTACTTATCGCGTTAGCTTCGCTACTCACGGATTAAATCCACAAACAGCTAGTAGACAGCGTTTACGGTGTGGACTACCAGGGTATCTAATCCTGTTCGCTACCCACACTTTCGCACATGAGCGTCAGTTACTGACCAGGGAGTCGCCTTCGCCACTGATGTTCCTCCAGATATCTACGCATTTCACCGCTACACCTGGAATTCCACTCCCCTCTCCAAAACTCTAGCCTGCCAGTTCTAAATGCAATTCC
+
FGGGGGGGGGGGGGGGGGGGGGGGGGGGGGGGGGGGGGGGGGGGDGGGGGGGGGGGGGGGGGGGGGGGGGGGGGGGGGGGGGGGGGGGGGGGGGGGGGGGGGGGGGGGGGGGGGGGGGGGGGGGGGGGGGGGGGGGGGCFGGGGGGGGGGGGGGGGGGFGFGGGGGGGGGF4=CEGGGGFGGGGGGGGFFGGGFFFAFFCFF76CFF081<5:CFGB9>FFFFFFFFF?FABAFAFFF0F??F(4::FDBB08:BBA?FFF:3?GCAFFBFFFAG*.465
@M06628:26:000000000-CRM2J:1:1102:10027:5274 2:N:0:137
TAACCTTGCGGCCGTACTCCCCAGGCGGTCTACTTATCGCGTTAGCTTCGCCACTAAAAGATCAAGTCTTCCAACGGCTAGTAGACATCGTTTACGGCGTGGACTACCAGGGTATCTAATCCTGTTTGCTCCCCACGCTTTCGCACCTCAGTGTCAATATCAGTCCAGGTAGTCGCCTTCGCCACTGGTGTTCCTTCCTATACCTACGCATTTCACCGCTACACAGGAAATTCCACTACCCTCTACTGTATTCTAGACTAGCAGTATCAGATGCAGTTCCA
+
GGGGGGGGGGGGGGGGGGGGGGGGGGGGGEGGGGGGGGGGGGGGGGGGGGGGGGGGGGGGGGGGGGGGGGGGGGGGGGGGGGGGGGGGGGGGGGGGGGGGGGGGGGGGGGGGGGGGGGFGGGGGGGGGGGGGGEGGGGGGGGGGGGGGGGGGGGGGGGGGGGFGGGGFGGGGGGGGGGGFGGGGGGGGGFGGGFFFFFFDFGGFGFFFEFFEGFFGFGFF>FFFFFFFFFFFFAFFAFFF07<BBA>6A<BFAA><<AAA:?A?>DAABFFFF22*49<>4
@M06628:26:000000000-CRM2J:1:1102:14850:5385 2:N:0:137
TAACCTTGCGGCCGTACTCCCCAGGCGGTCTACTTATCGCGTTAGCTTCGCTACTCACGGATTAAATCCACAAACAGCTAGTAGACAGCGTTTACGGTGTGGACTACCAGGGTATCTAATCCTGTTCGCTACCCACACTTTCGCACATGAGCGTCAGTTACTGACCAGGGAGTCGCCTTCGCCACTGATGTTCCTCCAGATATCTACGCATTTCACCGCTACACCTGGAATTCCACTCCCCTCTCCAAAACTCTAGCCTGCCAGTTCTAAATGCAATTCC
+
GGGGGGGGGGGGGGGGGGGGGGGGGGGGGGGGGGGGGGGGGGGGGGGGGGGGGGGGGGGGGGGGGGGGGGGGGGGGGGGGGGGGGGGGGGGGGGGGGFGGGGGGGGGGGGGGGGGGGGGGFGGGGGGGGGGGGGGGGGGGGGGEGGGGGGFGGGGGGGGGGGGGGGGGGGGGGGGGGGGFDECGDGCFGGGGGFFFFFFF4@FAFFE<ADFFGFFGADBF>FDFFFFFFFFFFFFFF?B>??BFF0<?AB?FBFA:A0A?B?>6F*45AF?ADAG*6.<A
@M06628:26:000000000-CRM2J:1:1102:6105:5466 2:N:0:137
TAATCTTGCGACCGTACTCCCCAGGCGGAATGCTTAATCCGTTAGGTGTGTCACCGAACAGTATACTGCCCGACGACTGGCATTCATCGTTTACGGTGTGGACTACCAGGGTATCTAATCCTGTTTGCTCCCCACACTTTCGTACCTCAGCGTCAGTATCGAGCCAGTGAGCCGCCTTCGCCACTGGTGTTCCTCCAAATATCTACGAATTTCACCTCTACACTTGGAATTCCACTCACCTCTCTCGAACTCTAGACTGATAGTTTTGGAGGCAGTTCCAG
+
FGGGGGGGGGGGGGGGGGGGGGGEGGGGGGGGGGGFGGGGGGGGGGGGGFGGGGGGGGGGGGGGGGGGGFGGGGGGGEGFFGGGGGGGGGGGGGGGGGGGEGGGGGGGFDGGDEFFGGGGGGGGGGGGGGGFGGGGGCFFGGGGGGFGDGGGGGGGGGFGEGGEGDFG9FFCGEEGGGGFGGGGGFGCFCCGGFFFFAFGGGGFGF?3A70@G5.CAF@EEE?<FFFF>?DFF<>BFBFF2:2???:FFFFFA>DF997:<AA6DCA:0:?<6?EFAFB2-
@M06628:26:000000000-CRM2J:1:1102:6111:5483 2:N:0:137
TAATCTTGCGACCGTAGTCCCCACGCGTAATGCTTAATCCGTTAGGTGTGTCACCGAACAGTATACTGCCCGACGACTGGCATTCATCGTTTACGGTGTGTACTACCAGGGGATCTAATCCTGTTTGCTCCCCACACTTTCGTACCTCAGCGTCAGTATCGAGCCAGTGAGCCGCCTTCGCCACTGGTGTTCCTCCAAATATCTACGGACTTCACCTCTACACTTGGAATTCCACTCACCTCTCTCGAACTCTAGACTGATAGCTTCGGAGGCAGTTCCAG
+
C6F<CFGEFGC@:FGG,CFD<@,++@6++BD@@@C,E9EFFF<FGGC@FBC6FFGGG7@CGG9?FD?FF<CCF:@FG:+,AF<CE?549?A+9C+4B<F7,CFGG94A58@+:@@9;E9ED,EFGC839F,+@BCG7,8=EC,@CFDE:,,@@EEGA=;,BD>8FGF,,7**444B58CAEC4*;?,4=CEGFCFFFF8F@@F6>=,(:(6AG?3:6>8EDAF<49F?:*:4)-64?(54?B2783()4<BD992)<9B0):-*>F)-(47(43*2624<-
@M06628:26:000000000-CRM2J:1:1102:4974:5642 2:N:0:137
TAACCTTGCGGCCGTACTCCCCAGGCGGTCAACTTAGTGCGTTAGCTGCGCCACTCACGTCTCAAGGACACAAACGGCTAGTTGACATCGTTTACGGCGTGGACTACCAGGGTATCTAATTCTGTTCGCTCCCCACGCTTTCGTTCCTCAGCGTCAGTATCTGTCCAGGTGGCCGCCTTCGCCACTGTTGTTCCTTCCAATCTCTACGCATTTCACCGCTAAACTGGAACTCTCACCACCCCATACAGTACTCTAGTTGGCCAGTTCAAAATGCAGTTCCA
+
FCFCDFGGGGGGGGGGGGGF,@E:F@CEFGGGGGFAFFC<@BCEFC@@<FF:@FDG<FFCDEGCFG8FFFG@FFDDCGCBFEGCFFAFFEFG@DEEGGGEG7:==FDDD>C7AFBFGF9:,CE9@DD8C>>>+>DEEGG6DDEGCF,@=BCCECGCE72,?,2><322,F>FGGEG5=5=F5C7*6+11+ADF;1:BF=7FGF=7AF1)/0)25976*012(-(/)4?7),.))5:1)2>((-((.,*62<>664<>4)(()(09CA><9*...+*-6<2)
@M06628:26:000000000-CRM2J:1:1102:4981:5659 2:N:0:137
TAACCTTGCGGCCGTACTCCCCAGGCGGTCAACTTAGTGCGTTAGCTGCGCCACTCACGTCTCAAGGACACAAACGGCTAGTTGACATCGTTTACGGCGTGGACTACCAGGGTATCTGATCCTGTTCGCTCCCCACGCTTTCGTTCCTCAGCGTCAGTATCTGTCCAGGTGGCCGCCTTCGCCACTGATGTTCCTTCCAATCTCTACGCATTTCACCGCTACACTGGAAATTCCACCACCCTCTACAGTACTCTAGTTTGCCAGTTCAAAATGCAGTTCCA
+
GGGGGGGGGGGGGGGGGGGGGGGGGGGGGGGGGGGGFFGGGGGGGGGGGGGGGGGGDFFGGGGGFGGGGGGGGFGEGGGGEFDFGGFGGGGGGGGGGGGGEGGGGGFFFGDFFFGGG,DFFGGGGGGDGGGCGGGDGGGDGFGGGGGGFGC8EGGGEFGFGFGFFFFGGGF:FGGGDGGFGGGGGGGFGGGGGFFFFFFGGGGFGFEFBFFFGFFGFGFB>BFFFFF?>FFB92<AFBFBB??:BFF6:AAFAFB<<<DBFAFFFF6<AFFFAB?74<BF9
@M06628:26:000000000-CRM2J:1:1102:4987:5677 2:N:0:137
TAACCTTGCGGCCGTACTCCCCAGGCGGTCAACTTAGTGCGTTAGCTGCGCCACTCACGTCTCAAGGACACAAACGGCTAGTTGACATCGTTTACGGCTTGGACTACCAGGGTATCTGATCCTGTTCGCTCCCCACGCTTTCGTTCCTCAGCGTCAGTATCTGTCCAGGTGGCCGCCTTCGCCACTGATGTTCCTTCCAATTTCTACGCATTTCACCGCTACACTGGAAATCCTACCACCCTCTACATTACTCTAGTTTGCCAGTTTAAAATTCAGTTCCA
+
C@FFGGGFFGC@:BFGGCG8ECF,CCF+CFCEGCFGEFFCGGGGFG9EE+FFGGFFCF8FDEECGF,CFFGGGGG::=FFFGF,CBFGGBFGE<FEEG+648AFCFC<FFGB<=,@DA,,@AF,CF,>6FFFGGGCCCEGCBE:FC7DC>C6E4@E8BC@C2B;F:;,,70@>FGGEE58*4C9D67C7+=++8+@FA6C+++3C8?(:(,=GCEG4:6>9>)29<)54=>)()..(5232(-()6<*.-6446)56:<4A)4)*2)))-1).-006<2-)
@M06628:26:000000000-CRM2J:1:1102:22531:6021 2:N:0:137
CATTCTTGCGAACGTACTCCCCAGGTGGGTCACTTATCACTTTCGCTTAGCCACTCAAACCGAAGTCCGAACAGCTAGTGACCATCGTTTACGGCGTGGACTACCAGGGTATCTAATCCTGTTCGCTCCCCACGCTTTCGTCCATCAGTGTCAGTATATTATTAGTAATCTGCCTTCGCAATTGGTATTCTATGTAATATCTATGCATTTCACCGCTACACTACATATTCTAACTACTTCATAATAACTCAAGACAACCAGTATCAAAGGCAATTCTACAA
+
GFDEFF<EC@::CGGC@CFFFGGE<6C<+CFGGAFFC<CEGFGGGGGGG9@,C8,@6@<<<FF@+6?ECFGFGFGGG,FFDGFE<F:44FEDGC>FGG+CB,<4EAA=CFD55EFGBDCA,CFC>EG?+3>3BEE8==9+3=C8;=4>3@EC:,@@FFFCGGGG9FF,53B52,,5:*7*;C:7DFGG7DF9C>FFFFFGGGGFGFEFFCEFG*>CBD9ED<4;ACCA78CFF9CEFCECC??).?EAE3@F)=8;16(,19AFF=<>41@:67+*5:44)
@M06628:26:000000000-CRM2J:1:1102:14641:6042 2:N:0:137
TAACCTTGCGGCCGTACTCCCCAGGCGGTCAACTTAGTGCGTTAGCTGCGCCACCCACGACTCAAGGTCACAGACGGCTAGTTGACATCGTTTACGGCGTGGACTACCAGGGTATCTAATCCTGTTTGCTCCCCACGCTTTCGTGCCTCAGTGTCAGTATTTGTCCAGGTAGCCGCCTTCGCCACTGATGTTCCTTCCAATCTCTACGCATTTCACCGCTACACTGGAAATTCCACTACCCTCTACAATACTCTAGTTTGCCAGTTCAAAATGCAGTTCC
+
GGGGGGGGGGGGGGGGGGGGGGGGGGGGGGGGGGGGGGGGGGGGGGGGGGGGGGGGGGGGGGGGGGGGGGGGGGGGGGGGGGGGGGGGGGGGGGGGGGGGGGGGGGGGGGGGGGGGGGGGGGGGGGGGGGGGGGGGGGGGGGGGCGGGGGFGGGGGGGGFGGGFEFGGGGGDFGGGGGGF8CDGGGFEFGGFGFFFFFCDDFGFGFEFFFFEFEEGFGF>>FFFF?FFFFFF<AFFFFFFB<<FFFA*:<?A4<A><>A4AAFFCGF24AFABFG>AA2<
@M06628:26:000000000-CRM2J:1:1102:16187:6042 2:N:0:137
TAATCTTGCGACCGTACTCCCCAGGCGGTACACTTAATGTGTTAACTGCATTACTGCAAGGTCTAGCCTCACAACAACTAGTGTACATCGTTTAGGGTGTGGACTACCAGGGTATCTAATCCTGTTTGCTCCCCACGCTTTCGCGTCTCAGCGTCAATAATGTTCCAGTAGATCGCCTTCGCAATCGGTATTCCTTCTGATCTCTACGGATTTTACCCCTACACCAGAAATTCCATCTACCTCTCCCATATTCTAGGTAAGCAGTTTTCAAAGCAGTTCAA
+
GFGGGGGGGGDGGGGGGGGGGGGEGGGGGGGGGGGFGFGGGGGGGFGGGGGGGGGGGGGGFGGGGGGGGGGGGGGGGGGGGGGGGGGGGGGGGGGEFGGGGGGGGGGFFGGEFFFFGFGFEGGGGGGGGGGGGGGGGGGGGGGGGGG7FGGGGGGGGGGGGGCEFGG7FGGGFGGGGGGFFGCDGGGGGGC:CFFFFFC@C9FFGFCD>@986C?F8;=<DFE@FFF5@FEC3?ECFEEFE3775;:4;=EEBFFFFBFA7<D@*:<<AA4.6?GG>44<4
@M06628:26:000000000-CRM2J:1:1102:18549:6058 2:N:0:137
TAACCTTGCGGCCGTACTCCCCAGGCGGTCAACTTAGTGCGTTAGCTGCGCCACCCACGACTCAAGGTCACAGACGGCTAGTTGACATCGTTTACGGCGTGGACTACCAGGGTATCTAATCCTGTTTGCTCCCCACGCTTTCGTGCCTCAGTGTCAGTATTTGTCCAGGTAGCCGCCTTCGCCACTGATGTTCCTTCCAATCTCTACGCATTTCACCGCTACACTGGAAATTCCACTACCCTCTACAATACTCTAGTTTGCCAGTTCAAAATGCAGTTCC
+
CGGGCEFGFGGGDG@FGGF@FGGGGGDGCCFFEAFGGGGGGFGFGGGGGEGEGFFGG@E@FEGC<EFGGGGGGGG7?FGGGFGFGGGCEGGGFGD7:+CFGE@,=BDFA8@:FFFGFFFCGCFFGGGGGGFFGGGDEDGGGCDGFGGGGGGGGGGGGGGGGGGDFGF6FGGGGFGEGGGFFCD:DGFFGGGG7CFFF4AGFGGFGAC?B0(:+9CG4DBFB67:F<>F?FFA2>>><2:F15382<:?2<>A7<>4ADAF>74)2:<62)93<AC7A))6
@M06628:26:000000000-CRM2J:1:1102:16183:6059 2:N:0:137
TAATCTTGCGACCGTACTCCCCAGGCGGTACACTTAATGTGTTAACTGCATTACTGCAAGGTCTAGCCTCACAACAACTAGTGTACATCGTTTAGGGTGTGGACTACCAGGGTATCTAATCCTGTTTGCTCCCCACGCTTTCGCGTCTCAGCGTCAATAATGTTCCAGTAGATCGCCTTCGCAATCGGTATTCCTTCTGATCTCTACGGATTTTACCCCTACACCAGAAATTCCATCTACCTCTCCCATATTCTAGGTAAGCAGTTTTCAAAGCAGTTCAA
+
GFGGGGGGGGGGGGGGGGGGGGGGGGGGGGGGGGGGFGGGGGGGGGGGGGGGGGGGGGGGGGGGGGGGGGGGGGGFGGGGGGGGGGGGGGGGGGGGGFGGGGGGGGGGGGGGGGGGGGGGGGGGGGGCFGGGGGFEEEGGGGGGGGGGGGGGGGGGGGGGGGGGGGGGGGGGGGGGGGGFEGGDCGGEEGGGGFFFFFFCFGGFGFFFDFFFGFEG?CFDFFEDF?F5@FEEEEFFFFFA334@;1;5>@C<AA2<?5<A??A@:FBF<AFAFFCD944:<
@M06628:26:000000000-CRM2J:1:1102:18545:6076 2:N:0:137
TAACCTTGCGGCCGTACTCCCCAGGCGGTCAACTTAGTGCGTTAGCTGCGCCACCCACGACTCAAGGTCACAGACGGCTAGTTGACATCGTTTACGGCGTGGACTACCAGGGTATCTAATCCTGTTTGCTCCCCACGCTTTCGTGCCTCAGTGTCAGTATTTGTCCAGGTAGCCGCCTTCGCCACTGATGTTCCTTCCAATCTCTACGCATTTCACCGCTACACTGGAAATTCCACTACCCTCTACAATACTCTAGTTTGCCAGTTCAAAATGCAGTTCC
+
GGGGGGGGGGGGGGGGGGGGGGGGGGGGGGGGGGGGGGGGGGGGGGGGGGGGGGGGGGGGGGGGGGGGGGGGGGGGGGGGGGGGGGGGGGGGGGGGGGGGGGGGGGGGGGGGGGGGGGGGGGGFGGGGGGGGGGGGGGGGGGGGGGGCFFGGGGGGGGGGGGGGGGGGFFGGGDEGGGGFGGGGDFCFGGGFFFFFFFFCFG7FGFF?3/;>GFFGFGFFFFFFFF>4>FFAF2:><2?:?<BFFFF4><?A?D>4<<BA><<)9724A96<2)<>A499
@M06628:26:000000000-CRM2J:1:1102:14153:6145 2:N:0:137
TAACCTTGCGGCCGTACTCCCCAGGCGGTCAACTTAGTGCGTTAGCTGCGCCACCCACGACTCAAGGTCACAGACGGCTAGTTGACATCGTTTACGGCGTGGACTACCAGGGTATCTAATCCTGTTTGCTCCCCACGCTTTCGTGCCTCAGTGTCAGTATTTGTCCAGGTAGCCGCCTTCGCCACTGATGTTCCTTCCAATCTCTACGCATTTCACCGCTACACTGGAAATTCCACTACCCTCTACAATACTCTAGTTTGCCAGTTCAAAATGCAGTTCC
+
GGGGGGGGGGGGGGGGGGGGGGGGGGGGGGGGGGGGGGGGGGGGGGGGGGGGGGGGGGGGGGGFFGGGGFGGGGGGGGEGGGGGGGFFGGGGGGGGGGGGGGGGGGGGGGGGFFFGDDEGGGGGGFDGGGGGGGFGGGGDGGGGGGGFFGGGGGG9DGGGGGCFFGCCFGGFFFGGGGGFCGD<DFFFGFGGGFFFFFFCFFFAF=>0>D;A7?EGFD>19>?F?FF?BFBFFF>AA:>4:76,5A)7:2847<BAA>9<AB<:FGBAB2=AFFFFBB96
@M06628:26:000000000-CRM2J:1:1102:14154:6163 2:N:0:137
TAACCTTGCGGCCGTACTCCCCAGGCGGTCAACTTAGTGCGTTAGCTGCGCCACCCACGACTCAAGGTCACAGACGGCTAGTTGACATCGTTTACGGCGTGGACTACCAGGGTATCTAATCCTGTTTGCTCCCCACGCTTTCGTGCCTCAGTGTCAGTATTTGTCCAGGTAGCCGCCTTCGCCACTGATGTTCCTTCCAATCTCTACGCATTTCACCGCTACACTGGAAATTCCACTACCCTCTACAATACTCTAGTTTGCCAGTTCAAAATGCAGTTCC
+
GGGGGGGGGGGGGGGGGGGGGGGGGGGGGGGGGGGGGGGGGGGGGGGGGGGGGGGGGGGDGGGGGGGGGGGGGGGGGGGGGGGGGG9FGGGGGGGGGE7FFEGGGFFG@FEGGGGGGGGFGGGGGGGGGGGGGGCECEGGGGGF@FGGF6EAFCFCFGGGGGGGGGFGGGGGGFGGGG=A8EGDGGGGGGGGGFFFFFFFCGGFG67?FF6E@CCGFDBF9B??FB>F:=AAB<<BFFFFB?BFFFF@AFD429><6:2A<7)097:<2A?><<+?A44A
@M06628:26:000000000-CRM2J:1:1102:9561:6295 2:N:0:137
CACTGTTGCCAGCGTACTCCCCAGGTGGCTAACTTAATACTTTCGCTTTGGCACTCATCTTCAAGTAGACAAGCACCGAGTTAGCATCGTTTACGGCGTGGACTACCGGGGTATCTAATCCCGTTCGCTACCCACGCTTTCGTCCATCAGCGTCAATAATATCTTAGTAAGCTGCCTTCGCAATTGGTGTTCTATGTAATATCTATGCATTTCACCGCTACACTACATATTCCGCCTACTTCAAATATATTCAAGACCTACAGTATCAAAGGCAGTTCCAT
+
GGGGGGGGGGGGGGGEGGGGGGGGGGFGGGGGGGGGGGGGGGGGGGGGGGGGGGGG,EGGGGGGGGGGFGGGGGGGGGGGGGGGGGGGGGGGGGGEGGGGGGGGGGGCGGGGGGGGGCFGGGGGGGGGGCGGGDEGGGGGGGGGG@DGEGGGGGGGGGGGGGGFGFGFGGGGGGGGGGGFGGDDGGGGGGGGGFFFFFBFDGGFGFEFFFFFGFFGFDBFFEDF;EFFFFFFF8@FFFFFFFF<)9<@<BFFAAB<0:FFFF:FGGB>AAF<FFGGFFAD)
@M06628:26:000000000-CRM2J:1:1102:25124:6349 2:N:0:137
TAACCTTGCGGCCGTACTCCCCATGCGGACTACTTATCGCGTTAGATTTGCTACTCACGGATTAGATCCACAACCTGCTAGTAGAGAGCGTTTACGTTGTGGACTACCAGGTTATTTAATCCTGTTCGCTACCCACCCTTTGGCACATGGTCGTAAGTTCCTGACCATGGAGTCGCCTCCGCCACTGCTTTTCCTCCAGATACCAACGCATTCCCCTCCTAACCCGGAAATTCCACTCCCCTCTCCCAACCTCTATCCGGCCAGTTCTAAATGAACTCCC
+
@,CD6<E@@CFD:FCEC8,6,BF,C6@C+@F,CFF,@6,86@:BE,CE,,,C<C6CFEFGGG7EA?<C9,C6C,,,9,499C?EG,,++4@8++:C,A,BC+5,:4A,:A@5,C4,,@,,@9,,CEFGC++@,A8+6+@=,3,,,8,>9,,,3+,,,7@,38,@FG68D,99,,*334*;*:3*97F,,,4248180A6**41)*2((0(,=+))0)1(())((0(0...9):AB)),.54(((.(,<,(,(()))-,((,-()*26).6*)))+*.)5(
@M06628:26:000000000-CRM2J:1:1102:27853:6375 2:N:0:137
TAATCTTGCGACCGTACTCCCCAGGCGGTACACTTAATGTGTTAACTGCATTACTGCAAGGTCTAGCCTCACAACAACTAGTGTACATCGTTTAGGGCGTGGACTACCAGGGTATCTAATCCTGTTTGCTCCCCACGCTTTCGCGTCTCAGCGTCAATAATGTTCCAGTAGATCGCCTTCGCAATCGGTATTCCTTCTGATCTCTACGGATTTTACCCCTACACCAGAAATTCCATCTACCTCTCCCATATTCTAGGTAAGCAGTTTTCAAAGCAGTTCAA
+
FGGGGGGGGGGGGGGGGGGGGGGGGGGGGGGFGGGGFDGGGGGGGGGGGGGGGGGGGGGGGGGGGGGGGGGGGGGGGGGFGGGGGGGGGGFFGGGGGGGGGGEGGGGGGGGGGFFGGCFGGCFGGGGGGGGGGGGGGGGGGGGGGGGGGDFGGGGGGGGGGGGGGGDGGGGGGGGGGGGFGGGGGGGGEFGFFFFFFFFGGGDCG>EFFFDEFEFFFGFFFFFFA;FF;FEEFFFFFFFFEFF36@?FA<FBB<A>2:2<8?FFGGA:99@AB:CF<92A2
@M06628:26:000000000-CRM2J:1:1102:25118:6379 2:N:0:137
TAACCTTGCGGCCGTACTCCCCAGGCGGTCTACTTATCGCGTTAGCTTCGCTACTCACGGATTAAATCCACAAACAGCTAGTAGACAGCGTTTACGGTGTGGACCACCAGGGTATCTAATCCTGTTCTCTACCCACACATTCGCACATGAACGTCAGTTACTGACCAGGGAGTCGCCTTCGCCACTGCTGTTCCTCCAGATATCTACGCAGTTCACCGCTACACCCCGAATACCACTCCCCCCTCCAAACCACTAGCCTCCCAGTTCTCACTGCAATTCC
+
FAFD<CEF9F@:@FFGEGGGG@EBCFCCFEDGGGGGGGGGGCE7,CA,@@7FE7A8F=88C=,C,CFF,,9C8E==<<AFCF,<F9?EEC8?:+A=84A+?@F,,AD+B<7FB<8DCDCG,DF?F,D,3C=D,>38>3+=;=D+@F7@3,,7,::85@;F9C,=<B,,*697;CECGC16*/?DG4,0,>C4:=+BF)6:0C+:78>3),(017?>A*699644)())(04()),571(5((991(.<9(4(45()(.-.313?02.:)6*4))30)-)-
@M06628:26:000000000-CRM2J:1:1102:6371:6461 2:N:0:137
TAACCTTGCGGCCGTACTCCCCAGGCGGTCAACTTAGTGCGTTAGCTGCGCCACCCACGACTCAAGGTCACAGACGGCTAGTTGACATCGTTTACTGCGTGGACTACCAGGGTATCTAATCCTGTTTGCTCCCCACGCTTTCGTGCCTCAGTGTCAGTATTTGTCCAGGTAGCCGCCTTCTCCACTGATGTTCCTTCCAATCTCTACGCATTTCACCGCTACACTGGAAATTACATTCCCCTCTTCAATACTCTACTTTGCCAGTTCAAAATTCATTTCC
+
CFGGGGGGGGG7FBFGGGGGAFGGGGGGECCFGGGGECFFGGGGGGGGGDDCEG8CFGGGECEFGFFCE=FDEC8+47C:<EAFGG?FGEGFF@E,BFCFCG7ABFGDF<>+A<DDC3>E9=FBDFGF,E=F++,@38BCF;CD:5+,@EB3=DFFCDF=EFCFAF;,>>DGGC*B>CCF;F>CCF,,=CFCC+==+A8+;;7+3+16:07:76<+9*31;@33A88?0=<-)6>)6))*4,8:).)*-67<)-6)64)))))/2:9<A)92,)+2.6<2
@M06628:26:000000000-CRM2J:1:1102:8920:6515 2:N:0:137
TAACCTTGCGGCCGTACTCCCCAGGCGGTCAACTTAGTGCGTTAGCTGCGCCACCCACGACTCAAGGTCACAGACGGCTAGTTGACATCGTTTACGGCGTGGACTACCAGGGTATCTAATCCTGTTTGCTCCCCACGCTTTCGTGCCTCAGTGTCAGTATTTGTCCAGGTAGCCGCCTTCGCCACTGAGGTTCCTTCCAATTTCTACGCATTTCACCGCTACACTGGAAATTCCACTACCCTCTCCAATACTCTAGTTTGCCAGTTTCAAATGCAGTTCC
+
DGDCFGGGGGEFG7FGGG9FGGGGGGGGGGCGGGGGC6FGGGGGGGGGC:B:FG8BCF=FFBC<?CD5CEE?AFG@BFECEEFGGGAC,+4BFDF:F7+@:F:D,BDF?FGG>663,8@FAFBDFFFD9>E,DF:>+3*@FB*@:F937,8EED,,5@,@>FCDDG,,DFD7E=C5EDEA*8C75F6<+*2>D;FFAFA71+11:;34=(/:C5)0=51((4,87<77?F>B9><BB(,7?),.(3))).,-4)...695<79:CD)).6469<+29A95
@M06628:26:000000000-CRM2J:1:1102:26988:6532 2:N:0:137
TAATCTTGCGACCGTACTCCCCAGGCGGAATGCTTAATCCGTTAGGTGTGTCACCGAACAGTATACTGCCCGACGACTGGCATTCATCGTTTACGGTGTGGACTACCAGGGTATCTAATCCTGTTTGCTCCCCACACTTTCGTACCTCAGCGTCAGTATCGAGCCAGTGAGCCGCCTTCGCCCCTGGTGTTCCTCCAAATATCTACGAATTTCACCTCTACACTTGGAATTCTACTCACCTCTCTCGAACTCTACACTGATAGTTTTTGAGGCAGTTTCAG
+
<FFGFGGGGGGECEFGGGGGGGGGGGGGGGGCFFFGGGGGGGGGGFGFFGFFFGGECFGGGFGEF9FE98EFCG7F>GC,A,FEF9<E@FFCFEEDFGG>CFC9FFG@FDFA<FDF,=BFGG<CFG?B,EBFG8EGGD=EFCBCDFDGFG,;:E8@EFG9CFF5FFC<F97>EG>>/4=)C8*2?*5+:CE7+1;A546:@:@C+A@(=(06@EF7*17=>2:<?>F?<FB4)6<DF2.)58)1)86)84(-<9)5,.42.6</C7<((-.((4*>)).))
@M06628:26:000000000-CRM2J:1:1102:18407:6592 2:N:0:137
CAATCTTGCGATCGTACTCCCCAGGTGGGACACTTATCACTTTCGCTTAGTCACTGAGATAAATCCCAACAACTAGTGTCCATCGTTTACGGCGTGGACTACCAGGGTATCTAATCCTGTTCGCTCCCCACGCTTTCGTCCATGACCGTCAGTACATACGTAGTAGACTGCCTTCGCAATCGGTATTCTGTGTACTATCTATGCATTTCACCGCTACACTACACATTCTATCTACTTCCATATGACTCAAGTCAACCAGTATCAAAGGCAGTTCCATTG
+
GFGDFGGGGGGGGCFFFFFGGEFEGF@@@FFGGGGGG9CFGGGEFCCFFFGGGGGFGGGFG9@FGGFGFEFFGGGFGFGGGGGGEGGGFGEDEGGCEEFGGG8FA+64,AA<EFCBFFEFFFF+@FGGGECCCE+@FEGGGDFAF,=CFDGEFGGDAAFBE9C8FA,@C<?;2@EB?*1*,54C79@,,><2BB9=AABC+=:4CA<CFCEA?9@DDF@C(;@=;;7A)+7<C5;9;94:??E7)7CF;()9>)6;;04-:<<4>F23(().)6?*-))
@M06628:26:000000000-CRM2J:1:1102:19667:6665 2:N:0:137
TGATCTTGCGACCGTACTCCCCAGGCGGAATGCTTAATCCGTTAGGTGTGACACCAACAAGCATGCTTGCTGACGTCTGGCATTCATCGTTTACGGTGTGGACTACCAGGGTATCTAATCCTGTTTGCTCCCCACACTTTCGCACCTCAGCGTCAGTATCGAGCCAGTGAGCCGCCTTCGCCACTGGTGTTCCTCCGAATATCTACGAATTTCACCTCTACACTCGGAATTCCACTCACCTCTCTCGAACTCAAGACCAGGAGTTTACAAGGCAGTTCCAG
+
FE@FFGFFGGEGGGGGGGGGGGGGGGGGGGGFFGGGEFGGGGGGGGGDFGDCCFG<FGGEFGGGGFGFGGGGGGDGGFGFFEFGGGGGGGGGGGGGGGGGGGGFGGGGGGGGEFFGEAEGGCGGGGGGGF,D>FCCFFGGGGGEGGGFFGG>EGGCEFFCE*@CFCCDF@CCF>>EGGG>CC?CGGGG6ACGGF=4/>ADC1CCGF60)63AFFFFFGFFEEDFFFDE:<)6>54<:(7;7(4:722618147,))..41-43?FC4<A9F(8:7FF4<<.
@M06628:26:000000000-CRM2J:1:1102:27959:6741 2:N:0:137
TAACCTTGCGGCCGTACTCCCCAGGCGGTCAACTTAGTGCGTTAGCTGCGCCACCCACGACTCAAGGTCACAGACGGCTAGTTGACATCGTTTACGGCGTGGACTACCAGGGTATCTAATCCTGTTTGCTCCCCACGCTTTCGTGCCTCAGTGTCAGTATTTGTCCAGGTAGCCGCCTTCGCCACTGATGTTCCTTCCAATCTCTACGCATTTCACCGCTACACTGGAAATTCCACTACCCTCTACAATACTCTAGTTTGCCAGTTCAAAATGCAGTTCC
+
GGGGGGGGGGGGGGGGGGGGGGGGGGGGGGGGGGGGGGGGGGGGGGGGGGGGGGGGGGGGGGGGGGGGGGGGGGGGDGGGGGGGGGGGGGGGGGGDGGGGFGGGGGGGGGGGGGFGGGGGGGGGGGGGGGG,@CFGGGGGGGGGGGGGGGGGGCFGGGGGGGGGGGGGGGFGGGGGGGGFFGGGGGGGGGGGGFFFFFAG7CFFGFF?FFFEGFFGFGF69>FF=?FF:FABFFFFFFFF??B?BA9@A<?BBF2<5<AAAA>4*?>9A29825A>9>A<
@M06628:26:000000000-CRM2J:1:1102:21378:7107 2:N:0:137
TAACCTTGCGGCCGTACTCCCCAGGCGGTCTACTTATCGCTTTAGCTTCGCTACTCACGGATTAAATCCACAAACAGCTAGTAGACAGCGTTTACGGTATGGACTACCAGGGTATCTAATCCTGTTCGCTACCCACACTTTCGCACATGAGCGTCAGTTACTGACCAGGGAGTCGCCTTCGCCCCTGATTTTCCTCCAGATATCTCCGCATTTCACCGCTACACCTGGAATTCTACTCCCCTCGCCAAAACTCTAGCCTCCCAGTTCTAAATCCATTTCC
+
,ECGGGGGGGCGG:FGGGGGGGGGGGGG+6,EFGGGA<FG,FG<CFGGGGG@FE<FGFFGG:=FEE,EF=EGFFEF8F??<F,5?A?4A7FG@+BF7F+9FE5?=EFE=FGD=E8,9@44CE,,CFFCCC8FG:EE+@DG936@+@7D:>,33>A8*EB;FF7:FC>3@F97*,1>;C7**=**:9C6,,=+C8:A)0;**+21:+.(..65+)7D8/((193:???4()52<)).44?F:(-(,(,.((487)).61)(414)>*655>*)).3*.-59
@M06628:26:000000000-CRM2J:1:1102:14623:7108 2:N:0:137
TAACCTTGCGGCCGTACTCCCCAGGCGGTCTACTTATCGCGTTAGCTTCGCCACTAAGTCATTACAACCCAACGGCTAGTAGACATCGTTTACGGCGTGGACTACCAGGGTATCTAATCCTGTTTGCTCCCCACGCTTTCGCACCTCAGTGTCAGTATCAATCCAGAGTGTCGCCTTCGCCACTGATGTTCCTTCCTATATCTACGCATTTCACCGCTACACAGGAAATTCCCCCCTCCTCTATCGTACTCTAGCCTGACAGTATCGGGTGCAATTCCAAG
+
GGGGGGGGGGEG+@FGGGGGGGGGGGGGEBGEFGGGGA@FGGGGGGGCFGGGGGGFGFFFGGGFFFGFGGGGGCGGGEG?<CFBGEE?=EG=FCGGGFFG:F>DEG8<FGDAFDD9FFGGEC=FF,9DDFGGGGDG<CFE8BEGG7C:@A9<<,>@DFC,>;FG@928>@FGCCG>EFCBGCD4;:?<+><DFFFFFCF+++++3)6(.6?=7?E<>899,()3><5?6=A4),(-(335:<85>01>:25):5<7A:(5524/**3(1.533:+2)6<>4
@M06628:26:000000000-CRM2J:1:1102:8614:7254 2:N:0:137
TAACCTTGCGGCCGTACTCCCCAGGCGGTCAACTTAGTGCGTTAGCTGCGCCACCCACGACTCAAGGTCACAGACGGCTAGTTGACATCGTTTACGGCGTGGACTACCAGGGTATCTAATCCTGTTTGCTCCCCACGCTTTCGTGCCTCAGTGTCAGTATTTGTCCAGGTAGCCGCCTTCGCCACTGATGTTCCTTCCAATCTCTACGCATTTCACCGCTACACTGGAAATTCCACTACCCTCTACAATACTCTAGTTTGCCAGTTCAAAATGCAGTTCC
+
GGGGGGGGGGGGGGGGGGGGGGGGGGGGGGGGGGGGGGGGGGGGGGGGGGGGGGGGGGGGGGGGGGGGGGGGGGGGGGGGGGGGGGGGGGGGGGGCGGGGGGFGGGFGFGGGGGGGGFFGGGGFGGGGGGGGGGGGGGGGGGGGDFGGGGGGGGGGGGGGGGGGGGFFFGGGGGGGGGEFGGGGGGGGGCFFGFFFFFAFGFFFGFFFFF6B@C?FFC;B9B??4?FFBF9):AABD>BF:7?BDFA*6<>A?A>)64>FAAA:DCABF27<<2026<<)
@M06628:26:000000000-CRM2J:1:1102:9548:7290 2:N:0:137
TAACCTTGCGGCCGTACTCCCCAGGCGGTCTACTTATCGCGTTAGCTTCGCTACTCACGGATTAAATCCACAAACAGCTAGTAGACAGCGTTTACGGTGTGGACTACCAGGGTATCTAATCCTGTTCGCTACCCACACTTTCGCACATGAGCGTCAGTTACTGACCAGGGAGTCGCCTTCGCCACTGATGTTCCTCCAGATATCTACGCATTTCACCGCTACACCTGGAATTCCACTCCCCTCTCCAAAACTCTAGCCTGCCAGTTCTAAATGCAATTCC
+
FGGGGGGGGGGGGGGGGGGGGGGGGGGGGGGGGGGGGGGGGGGGGGGGGGGGGGGGGGGGGGGGGGGGGGGGGGGGGGGGGGGGGGCGGDGGGGFEEGGGGGGGGGGGGGGGGGGGGGGGGGGGGGGGGGGGGGGGGGGGGGGGGGGGGG>FEGG8CFGGGGGGGG?FGGCGGF>EGGCF5EGGGGGGC7EGFFFFFFF7F9FFGAC058DFFFFCA37039<FFB:53<2:FF9A>075:(2(4?<6).8:>):<B:<<B?);FC<9<<4564<*4)).
@M06628:26:000000000-CRM2J:1:1102:10179:7413 2:N:0:137
TAATCTTGCGACCGTACTCCCCAGGCGGTACACTTAATGTGTTAACTGCATTACTGCAAGGTCTAGCCTCACAACAACTAGTGTACATCGTTTAGGGCGTGGACTACCAGGGTATCTAATCCTGTTTGCTCCCCACGCTTTCGCGTCTCAGCGTCAATAATGTTCCAGTAGATCGCCTTCGCAATCGGTATTCCTTCTGATCTCTACGGATTTTACCCCTACACCAGAAATTCCATCTACCTCTCCCATATTCTAGGTAAGCAGTTTTCAAAGCAGTTCAA
+
GGGGGGGGGGGGGGGGGGGGGGGGGGGGGGGGGGGGGGGGGGGGGGGGGGGGGGGGGGGGGGGGGGGGGGGGGGGGGGGGGGGGGGGGGGGGGGGGGGGGGGGGGGGGGGGGGGGGGGGGGGGGGGGGGGGGGGGGGGGGGGEGEGGGGGGGGGGGGGGCGGGGGGFCGGGGGGGGGGGFGGGDGGGEEFGGGFFFFFFFFGGFGFFDFFFFGFFGFGFFFFFFFFFFDFFFFFFFFFCFFEE>???:97AAFAAA?FBF?BFFCFB<<F?BF:<5A9452
@M06628:26:000000000-CRM2J:1:1102:10169:7428 2:N:0:137
TAATCTTGCGACCGTACTCCCCAGGCGGTACACTTAATGTGTTAACTGCATTACTGCAAGGTCTAGCCTCACAACAACTAGTGTACATCGTTTAGGGCGTGGACTACCAGGGTATCTAATCCTGTTTGCTCCCCACGCTTTCGCGTCTCAGCGTCAATAATGTTCCAGTAGATCGCCTTCGCAATCGGTATTCCTTCTGATCTCTACGGATTTTACCCCTACACCAGAAATTCCATCTACCTCTCCCATATTCTAGGTAAGCAGTTTTCAAAGCAGTTCAA
+
FDGGGGGFGGGGEGFGGGGGGGFGGGGGGGGCFGGG9FGGEGGGGGGGGGGCFGGGGGFGGGGGGFGGGG?FGGGGGGGGGGGGGGDGGGGCGFFFGGGGGGGFGGGGFGGGGFGGGDGGFGGGGGFGGGGGGGFGGGGCGFDGGGGGGGGGGGGGCFG9DACFGCCFGC++@FGGGGGF@EDDGGGGGGGCDFFCFAFDDCCFGFE9?@?BG??FFG@D03@;ADFA;A>);C?74>CFA<AFB(:56(69AF<<25<>B79F:C:><<F<)1+*.4)-.
@M06628:26:000000000-CRM2J:1:1102:12200:7497 2:N:0:137
TAATCTTGCGACCGTACTCCCCAGGCGGAATGCTTAATCCGTTAGGTGTGTCACCGAACAGTATACTGCCCGACGACTGGCATTCATCGTTTACGGTGTGGACTACCAGGGTATCTAATCCTGTTTGCTCCCCACACTTTCGTACCTCAGCGTCAGTATCGAGCCAGTGAGCCGCCTTCGCCACTGGTGTTCCTCCAAATATCTACGAATTTCACCTCTACACTTGGAATTCCACTCACCTCTCTCGAACTCTAGACTGATAGTTTTGGAGGCAGTTCCAG
+
GGGGGGGGGGGGGGGGGGGGGGGGGGGGGGGGGGGGGGGGGGGGGGFGGGGGGGGGGGGGGGGGGGGFGGGGGGGGGGDGGFFGGGGGGGGFGGGGGGGGGGGGGGGGDFGFGGGGFGGGGGGGGGEDCGGGGFGEEGGGGGGCFGGGGCFCGGGGGGGGGGGGD7DFGGGGGGGGGGGFGG4CDF6A?FEGDFFFFF4>FGDF7A;@4=77CECGAFF<EFFEFF:FFF?FBAF2032@??BB7<?)440:AAF>BDF7<><6CGA:;0F0:677<94<6
@M06628:26:000000000-CRM2J:1:1102:15953:7511 2:N:0:137
CAATCTTGCGATCGTACTCCCCAGGTGGGACACTTATCACTTTCGCTTAGTCACTGAGATAAATCCCAACAACTAGTGTCCATCGTTTACGGCGTGGACTACCAGGGTCTCTAATCCTGTTCGCTCCCCACGCTTTCGTCCATGAGCGTCAGTACATACGTAGTAGCCTGCCTTCGCCATCGCTATTCTGTGTAATATCCATGCATATCACCGCTACACTACACCGTCTATCTACTTCCATATGACTCAAGTCATCAAGTATCAAAGCCAATTCCATAGC
+
FGGGGGGGGGG@FCGGGGGGGGGGGEGGC8,CFGF<CF@FFGGCGGGGGGGGGGG<FGGGG9CFGCGF8@<6EAF,9<<E?BFAFD<?<FG:=+>FDEGBBEFG=7:4,99AE<,>FF=4EG=++,6@+,++@68>FG=@>+,@,,@+C8BE:@9,3,3@E>,@;@,3,877C,<CE**:@E**@9E<5<=:C+=B1:9+=@+4*=*/+*//*5558*/76()()(20:F3<E366.68+1)9))9.A@().1)).)-)66)6B70:(.8),64<04)37
@M06628:26:000000000-CRM2J:1:1102:16803:7567 2:N:0:137
TAATCTTGCGACCGTACTCCCCAGGCGGAATGCTTAATCCGTTAGGTGTGACACCAACAAGCATGCTTGCTGACGTCTGGCATTCATCGTTTACGGTGTGGACTACCAGGGTATCTAATCCTGTTTGCTCCCCACACTTTCGCACCTCAGCGTCAGTATCGAGCCAGTGAGCCGCCTTCGCCACTGGTGTTCCTCCGAATATCTACGAATTTCACCTCTACACTCGGAATTCCACTCACCTCTCTCGAACTCAAGACCAGGAGTTTACAAGGCAGTTCCAG
+
GGGGGGGGGGGGGGGGGGGGGGGGGGGGGGGGGGGGGGGGGGGGGGGGGGGGGGGGGGGGGGGGGGGGGGGGGGGGGGGGGFGGGGGGGGGGGGGGGGGGGGGGGGGGGGGGGGGGCFGGGGGGGGGGGGGGGGGGGGGGGGGGGGGGGGGGGGGGGFGGGGGGGGGGGCGGGGGGGGGFGGGGGFGGGFGGGFFFFFEGFGGFDC@6F@@FGFFF=FFEFFFFFF3:?F?BAFFFF?FF24<?7???2<?FF0>7:::::B()9F244<60:7>F<<<96
@M06628:26:000000000-CRM2J:1:1102:22960:7598 2:N:0:137
TAACCTTGCGGCCGTACTCCCCAGGCGGTCAACTTAGTGCGTTAGCTGCGCCACCCACGACTCAAGGTCACAGACGGCTAGTTGACATCGTTTACGGCGTGGACTACCAGGGTATCTAATCCTGTTTGCTCCCCACGCTTTCGTGCCTCAGTGTCAGTATTTGTCCAGGTAGCCGCCTTCGCCACTGATGTTCCTTCCAATCTCTACGCATTTCACCGCTACACTGGAAATTCCACTACCCTCTACAATACTCTAGTTTGCCAGTTCAAAATGCAGTTCC
+
GGFGFGGGGGGGGGGGGGGGGGFGDGGGFGGGGGGGGGGGGGGGGGGGGGGGGGGGGGGGGGGGGGGGGGGGGGGGDGGGGGGGGGEGGGGGGGGGGGDGGGGGGGGGGGGGGFGGGGGGGGGGGGGGGGGGFEGGGGGGGGGGGGGGGGGGGGGGGGEGGGGGGGGGGGGGGFGGGGEF=CGCDFGFEGGFGFFFFFFDGGFFGFC?FFFFGFFGFGF>B>F?B?4F:FDFADFFFFFFF?FFF<465AFB<<AAAAAABFF:CFFFFFFDFFGDFFA)
@M06628:26:000000000-CRM2J:1:1102:24065:7654 2:N:0:137
TAACCTTGCGGCCGTACTCCCCAGGCGGTCTACTTATCGCGTTAGCTTCGCTACTCACGGATTAAATCCACAAACAGCTAGTAGACAGCGTTTACGGTGTGGACTACCAGGGTATCTAATCCTGTTCGCTACCCACACTTTCGCACATGAGCGTCAGTTACTGACCAGGGAGTCGCCTTCCCCACTGATGTTCCTCCAGATACCCACGCATTTCACCGCTACACCTGGAATTCCACTCCCCTCCCCACAACTCTAGCCTGCCAGTTCTAAATGCATTTCC
+
<CFEACCCCB::@CB@CDFCEEGDGGFG@@FDF<FFG@CFG:F,FCGGGEGF::FFGGGGG:F9?FFE=FFGFGG8FFEF@A,FF???EFGGFFFG@FFGCEFGCFAF=FC@FE>FGG;EGGFGGGGGGGEGDFCEFGGFGGGG@FEG:DD;C:8*CGGADFA:FG,=EGFDE,;*:4?A,8?CCF?799ECCFFFFF;*0++)*/3(=,75+97+;59922<?F0/5(6-5><A)..843<B(40<)(.-345<))4)(31.)20))6<F4><:*66:4
@M06628:26:000000000-CRM2J:1:1102:7168:7703 2:N:0:137
TAACCTTGCGGCCGTACTCCCCAGGCGGTCAACTTAGCGCGTTAGCTACGCCACCCACGACTCAAGGTCACATACGGCTAGTTGACATCGTTTACGGCGTGGACTACCAGGGTATCTAATCCTGTTTGCTCCCCACGCTTTCGTGCCTCAGCGTCAATCTTTGTCCAGGTAGCTGCCTTCGCCACTGATGTTCCTTCCAATCTCTACGCATTTCACCGCTACACTGGAAATTCCACTACCCTCTACAAGATTCTAGCCTGCCAGTTCAAAATGCAGTTCC
+
C6F96CF,CF:B:FG7;FGGFG876C@6@@FF@FFAFFFD@FGGGGDFGDC=F,E,F7=+@7BF,EFD<=EF,?F,+CB:<EFCEFGCFEDFFFG+FFGFCC7,:FC<,,@3,36>3=EE9D9DC=AFA9CF?CFE7E@@*3@FGDGFGC6DC*;>?FFCFGGGFG?FGGGCF,<<CFGFGGGGGGF7@GC@>A8AFFFGCGC+@;42518DG<DGFC269BBFF?F@B4>ABA24<B>F6?F?<AA428<ABBA:A(670:))0:44:<=>))+*6446
@M06628:26:000000000-CRM2J:1:1102:13591:7728 2:N:0:137
TAACCTTGCGGCCGTACTCCCCAGGCGGTCTACTTATCGCGTTAGCTTCGCTACTCACGGCTTAAAGCCACAAACAGCTAGTAGACAGCGTTTACGGTGTGGACTACCAGGGTATCTAATCCTGTTCGCTACCCACACTTTCGCACATGAGCGTCAGTCTTTGGCCAGGGAGTCGCCTTCGCCACTGATGTTCCCCAGATATCTACGCATTTCACCGCTACACCTGGAATTCCACTCCCCTCTCCAAGACCCTAGTCTGCCAGTTCTAAATGACCATCCCA
+
FFGGGGGGGGEDCFGGGGGGGGGGGGGGGGGGGGGGGGEGGGGGGGGGGGGGGGGGGGGGGGEFGGGGGGGGGGGGGGGGGFGGGGFFGCCFEGGEDGGGGGFGGGGGAEGGGGFGFG9FGGGGGGGGGGGGGGGGGGGGGGGGDGGGDGCFGGGGDGGGGGGGGGDGGGCDGFGGGEGFGDGGGGGGGGGGDFFFAFFDFCGFCF?>>@@FFFFGDGBFFFFFFBF@>??DAFFF???FB1(4:A>*4<?B?1<>ADA<2?))2:2644B<<A?4826<)
@M06628:26:000000000-CRM2J:1:1102:26804:7814 2:N:0:137
TAACCTTGCGGCCGTACTCCCCAGGCGGTCTACTTATCGCGTTAGCTTCGCTACTCACGGATTAAATCCACAAACAGCTAGTAGACAGCGTTTACGGTGTGGACTACCAGGGTATCTAATCCTGTTCGCTACCCACACTTTCGCACATGAGCGTCAGTTACTGACCAGGGAGTCGCCTTCGCCACTGCTGTTCCTCCAGATATCTACGCATTTCACCGCTACACCTGGAATTCCACTCCCCTCTCCAAAACTCTAGCCTGCCAGTTCTAAATGCAATTCC
+
<FGGGGGGGGGDCGGFGGGGGGGGGGGGGGGFGGGGGFFGGGGCECGGGEFCFGGGGGGGGGGGGGGGGGGGGGGFFGGGGGGGGFFFGGGGGGGGGGDFCEGFGGGGCF7FGGFGCFGGGGAFGGGGGGEGGFGGCEGGGGGG>FGF9EDFE>:EGFGGGGGGGG?FGGG>;<5>EEGFFGGCGGG+48<>DFFFFFFDGEDFGFE(=@@EGFFGAD9BF>27:1@>BFF?DF<BB<<FFFB2:?BF917?FFAAFFFFF0)79>AA<B4:<40253>A
@M06628:26:000000000-CRM2J:1:1102:12057:7822 2:N:0:137
TAACCTTGCGGCCGTACTCCCCAGGCGGTCTACTTATCGCGTTAGCTTCGCTACTCACGGCTTAAAGCCACAAACAGCTAGTAGACAGCGTTTACGGTGTGGACTACCAGGGTATCTAATCCTGTTCGCTACCCACACTTTCGCACATGAGCGTCAGTCTTTGGCCAGGGAGTCGCCTTCGCCACTGATGTTCCTCCAGATATCTACGCATTTCACCGCTACACCTGGAATTCCACTCCCCTCTCCAAGACTCTAGTCTGCCAGTTCTAAATGACCGTCC
+
CGGGGGFGGGGGGGGGGGGGGGGGGGGGFGGGGGGGGGGGGGEGGGGGGGGGGGGGGGGGGEFFDGGGGFGGCFGFGGGFGFGGGGFGGGGGGGGGGGGGGGGGGDGGGGGGGFFGFGGGGGGGGGGGGGGGGGFEGGGGGGGGGGGGGGGGGGGDGCGGGGGGGG?EGGGGGGGGGEGF8CGGGGGFCGGGGFFFFFFFG?FF>A;=FDFD+9CGF<>39>FFF??F062:>FFFFFFF:1<BFBD67BB9?)<)6<A<<?062:42)<FA2)+96(,(
@M06628:26:000000000-CRM2J:1:1102:10521:7865 2:N:0:137
TAACCTTGCGGCCGTACTCCCCAGGCGGTCTACTTATCGCGTTAGCTTCGCTACTCACGGATTAAATCCACAAACAGCTAGTAGACAGCGTTTACGGTGTGGACTACCAGGGTATCTAATCCTGTTCGCTACCCACACTTTCGCACATGAGCGTCAGTTACTGACCAGGGAGTCGCCTTCGCCACTGATGTTCCTCCAGATATCTACGCATTTCACCGCTACACCTGGAATTCCACTCCCCTCCCCAAAACTCTAGCCTGCCAGTTCTAAATGCAATTCC
+
9EFGGGGGGGGDEGGGGGFGGGGBFGGGCCFGFEFFGEFGGGGEGGGGGFGFGGGGGGGGGGECFGFEF9FGEGGGFGFGGFCGGGABECGGGGFFBF=FFGFGGGFG8FDDGGFGDFGGGFGGFFFGGGEGDG@E7CF9FF8EGGGGCFCEECC:EGG9DGEFFG61BC>C7,;BEGEF*;CGDFGGGGFGFFFCFAA*;+;8:CE6><DF7767=C@F167<41<F?4<7AFF><BBF?3:(41:)2(48>-)6239?:???GGB<2A444)224><-
@M06628:26:000000000-CRM2J:1:1102:27014:7901 2:N:0:137
TAACCTTGCGGCCGTACTCCCCAGGCGGTCAACTCAGTGCGTTAGCTGCGCCACCCACGACTCAAGGTCACAGACGGCTAGTTGACATCGTTTACGGCGTGGACTACCAGGGTATCTAATCCTGTTTGCTCCCCACGCTTTCGTGCCTCAGTGTCAGTATTTGTCCAGGTAGCCGCCTTCGCCACTGATGTTCCTTCCAATCTCTACGCATTTCACCGCTACACTGGAAATTCCACTACCCTCTACAATACTCTAGTTTGCCAGTTCAAAATGCAGTTCC
+
FGGGGGGGGGGGGGGGGGGGGGGGGGGGGGGGGGGGGGGGGGGGCFGGGGGGGGGGGGGGGGGGGGGGGGGG<FGGEGGGGGGGGGGGGGGGGGGGGGFFGGGGGGGGGGGGFFGGGGGGGGGCBFGGGGGGGGDEGGGGGFGGGGGFGCEFGGGGGGGGGGGGGGGGGGGGGGGGGGGF=EDG8FG7@FGFGFFFFFFGGC:CGFF65;6BGC3FFGFFF>>?=<FF7BADAF<B-(:FB>:17AFFADFBBFFF>ADAD))99CAFAB6A<9<CBAFF
@M06628:26:000000000-CRM2J:1:1102:13789:7983 2:N:0:137
TAATCTTGCGACCGTACTCCCCAGGCGGAATGCTTAATCCGTTAGGTGTGTCACCGAACAGTATACTGCCCGACGACTGGCATTCATCGTTTACGGTGTGGACTACCAGGGTATCTAATCCTGTTTGCTCCCCACACTTTCGTACCTCAGCGTCAGTATCGAGCCAGTGAGCCGCCTTCGCCACTGGTGTTCCTCCAAATATCTACGAATTTCACCTCTACACTTGGAATTCCACTCACCTCTCTCGAACTCTAGACTGATAGTTTTGGAGGCAGTTCCAG
+
GGGGGGGGGGGGGGGGGGGGGGGGGGGGGGGGGGGGGGGGGGGGGGGGGGGGGGGGGGGGGGGFGGGEGGGGEGGDGGGGGDGGGFFFFGGGGGGGFFGGGGGGGGGGGGGGGGGGCECFGGGGGGDGFGGGGGGGGGGGGGG6FGGGFGGGGGGGGGGFGGGGG7DFGGCGFGGGEGGFGGCDFCEFGGGGGAFFFF8CGGGFGF;(586CCCEG6F@8EFFFFDFFFF.4-<>>?07:387:2,(0422>DABFFFB454)9CGF?30.(4:EF29A<:
@M06628:26:000000000-CRM2J:1:1102:26714:8274 2:N:0:137
TAATCTTGCGACCGTACTCCCCAGGCGGTACACTTAATGTGTTAACTGCATTACTGCAAGGTCTAGCCTCACAACAACTAGTGTACATCGTTTAGGGCGTGGACTACCAGGGTATCTAATCCTGTTTGCTCCCCACGCTTTCGCGTCTCAGCGTCAATAATGTTCCAGTAGATCGCCTTCGCAATCGGTATTCCTTCTGATCTCTACGGATTTTACCCCTACACCAGAAATTCCATCTACCTCTCCCATATTCTAGGTAAGCAGTTTTCAAAGCAGTTCAA
+
FGGGGGGGG7FFEGFGGGGGGGGGGGGGGGGFGGGGGGGGFGGGGGGGGGGGGGGFGGGGGGGGGGGGGGGGGGGGGGGGGGGGGGGGGGGGGGGGGGGGGGGGGGGGGGGGGGGGGGGGGGGGGGGGGGGGGGGGGGGGGGGGGGGGGGGGEGGGGGGFGGGGGGGGGCFGGGGGGDEFFGGGGGGGGCGGGFFFFFFGGGGFGFFFE@;E6;CFACDDFFFFFDFFFAEEEECEFFFFAEAF?:8@A74-:AD<<49A24<4:CA2><=>B?FGA92>4
@M06628:26:000000000-CRM2J:1:1102:23790:8428 2:N:0:137
TAACCTTGCGGCCGTACTCCCCAGGCGGTCTACTTATCGCGTTAGCTTCGCTACTCACGGCTTAAAGCCACAAACAGCTAGTAGACAGCGTTTACGGTGTGGACTACCAGGGTATCTAATCCTGTTCGCTACCCACACTTTCGCACATGAGCGTCAGTCTTTGGCCAGGGAGTCGCCTTCGCCACTGATGTTCCTCCAGATATCTACGCATTTCACCGCTACACCTGGAATTCCACTCCCCTCTCCAAGACTCTAGTCTGCCAGTTCTAAATGACCATCC
+
GGGGGGGGGGGGGGGGGGGGGGGGGGGGGGGFGGGGGGGGGGGGGGGGGGGGGGGGGGGGGGGGGGGGGGGGGGGGGGGGGGGGGGGGGGGGGGGGGGGGGGGGGGGGGGGGGFGGGGGGGGGGGGGGGGGGGGGGGGGGGGGGGGGGFGGGGGGGGGGGGGGGGGGGGGGGGGGCEGGFFGGGGGGGGGGGGFFFFFFFFGGFGFFFFF@FCEFGFGFFB>BB:7FF:FF:ABFAFF7F?BF?F?AF?7?FFFFABFFFFFFFF=5<ABF9AAFG?DFF
@M06628:26:000000000-CRM2J:1:1102:2886:8446 2:N:0:137
TAATCTTGCGACCGTACTCCCCAGGCGGTACACTTAATGTGTCAACTGCATTACTGCAAGGTCTAGCCTCACAACAACTAGTGTACATCGTTTAGGGCGTGGACTACCAGGGTATCTAATCCTGTTTGCTCCCCACGCTTTCGCGTCTCAGCGTCAATAATGTTCCAGTAGATCGCCTTCGCAATCGGTATTCCTTCTGATCTCTACGGATTTTACCCCTACACCAGAAATTCCATCTACCTCTCCCATCTTCTAGGTACGCAGTTTTCAAAGCAGTTCAA
+
<CFGGFFCF@:FGGE<FDFGGGGG,CFCFGGGFFGFGGDGGGGFGGFGGGEDGGFGGGGGGF<FFGG<ECFGFGGGFFFGAFGGDFGFFGGG@FG=,AFGGCEGGGGFFDC:FCCDFGGGGGGGGGFB=;E=+CF@FEGDGGGDGCEDGGGGGGGC6;99;@EFG,@CFE8FACFGGGGFGGGGGFGGGGGCFFCFF=6C@EGA@CC25-5:4?<F4FFDFD;;F15A;F<EFFECC35A74;@@D1@A72<AAAF?<F)8;<)/06:AFFFA?FCBAA9A
@M06628:26:000000000-CRM2J:1:1102:27943:8474 2:N:0:137
CAATCTTGCGATCGTACTCCCCAGGTGGGACACTTATCACTTTCGCTTAGTCACTGAGATAAATCCCAACAACTAGTGTCCATCGTTTACGGCGTGGACTACCAGGGTATCTAATCCTGTTCGCTCCCCACGCTTTCGTCCATGAGCGTCAGTACATACGTAGTAGGCTGCCTTCGCAATCGGTATTCTGTGTAATATCTATGCATTTCACCGCTACACTACACATTCTATCTACTTCCATATGACTCAAGTCAACCAGTATCAAAGGCAGTTCCATAGTT
+
GFFGGGGGGGGGGGGGFGFGGGGGGGGGGGGEGGGGGGGGGGGGGGGGGGGGGGGGGGCFGFGGGCFGGGGGGGGGGGGGGGGGGGGGGGGGGGGGGGGGGDGGGGGGGGGGFGF9FGGGGGGGGGGGGCGGCCEGEGGGG6DGFGGGFEGEGGFGGGGGG9FEDFGGGGGGGGGCEGGFGFGGFGGGGGGGGFF>=@AFCFGFGFFFAEFF75@)08@EFFFDF@CFFA?.<36<CEFFCEECE<CF3;)7959<?:?A<9<*:CBFB?D0>290643>-
@M06628:26:000000000-CRM2J:1:1102:18619:8480 2:N:0:137
TAACCTTGCGGCCGTACTCCCCAGGCGGTCAACTTAGTGCGTTAGCTGCACCACCCACGACTCAAGGTCACAGACGGCTAGTTGACATCGTTTACGGCGTGGACTACCAGGGTATCTAATCCTGTTTGCTCCCCACGCTTTCGTGCCTCAGTGTCAGTATTTGTCCAGGTAGCCGCCTTCGCCACTGATGTTCCTTCCAATCTCTACGCATTTCACCGCTACACTGGAAATTCCACTACCCTCTCCAATACTCTAGTTTGCCACTTCAAAATGCCGTTCC
+
FCGEEFGCCG:@CCFGGFGGGDEGGGE:FGGGGGF@FFGGG:FFGGFFG@@@DE:FEFGGG@FE,=E=<=FGCDGGCFFGFFFG,=,AFCGFFGGF7BC>FFCG<<FGCGCFFC@FC8>,9FDFGGFFD;EFDF@EFE8+DC:,*6:AFGC;AFGGGGFFCFEEGGEF?>FF?FEGE=EAEGG*/C6F:<<DF7+8=F8+1;CCF+63=;;57?<FF3;>(,.2*445(99<FFF9).8F?26<(45)-,444).)6<A42A>*2*5)4>4<34+9,2:0
@M06628:26:000000000-CRM2J:1:1102:23315:8485 2:N:0:137
CATTCTTGCGAACGTACTCCCCAGGCGGAATACTTAATCCGTTCGCTTTGTCACCGAACAGTATACTGGCCGACCACTGGCATTCATCTTATACGGTGTGGACTACCAGTGTATATACTCCTTTTTGCTCCCCACACTTTCGTACCTCTGCGTCAGTATCGAGCCAGTGATCCGCCCTCGCTACTTGTGTTCTGCCAAATCTCTACTTATTTCACCTCTACACTTGAAATTCACCTCTCCACTATGGAACTATAGACTGATAATTTTGGAGGCTTTTCCAG
+
,E,FFGGGGGG7FGGGGGGGGGGGG8FG@@<,CFGG9CCF:FG,F+B@9E6EFG<:CB:+,,C,96,6,6,+@+++9A,?4,,5,5<C5F,959,@EF@=+,4,9,4,B,7F?F,8,,7E,E,5,,+@=FF+@>C+3@,,,36DCF,,,@3+43+:3EF,B++3*3@3E,++@,****4*1*/)2+1=6,=++++*;1/C*=8A1@))+11+;3):=4));)(//.*)/1;)9)7)6)(;)6)(.))*,2).4<)-).)56<2?*7).445(((*24-.)-
@M06628:26:000000000-CRM2J:1:1102:23322:8502 2:N:0:137
TAATCTTGCGACCGTACTCCCCAGGCGGAATGCTTAATCCGTTAGGTGTGTCACCGAACAGTATACTGCCCGACGACTGGCATTCATCGTTTACGGTGTGGACTACCAGGGTATCTAATCCTGTTTGCTCCCCACACTTTCGTACCTCAGCGTCAGTATCGAGCCAGTGAGCCGCCTTCGCCACTGGTGTTCCTCCAAATATCTACGAATTTCACCTCTACACTTGGAATTCCGCTCACCTCTCTCGAACTCTAGACTGATAGTTTTGGAGGCAGTTCCAG
+
GGGGGGGGGGGGGGGGGGGGGGGGGGGGGGGGGGGGGGGGGGGGGGGGGGGGGGGGGGGGGGGGGGGGGGGGGGGGGGGGGGGGGGGGGGGGGGGGGGGGGGGGGGGGGGGGGGGGCGGGGGGGGGGGGGGGGGGGGGGGGGGGGGGGGFFE:CECDFGGGGGGGGGGGGGGGGGGGGGFGGGGGGFGFGGGGFFFFF=DFCDAFF6D;=FFFEE:6>@EFFFFBA465FDA67?199<F7:)8?FFF::?<<55<ABFFFFFFGGFB9041((:FF>AF<
@M06628:26:000000000-CRM2J:1:1102:22547:8514 2:N:0:137
TAATCTTGCGACCGTACTCCCCAGGCGGAATGCTTAATCCGTTAGGTGTGACACCAACAAGCATGCTTGCTGACGTCTGGCATTCATCGTTTACGGTGTGGACTACCAGGGTATCTAATCCTGTTTGCTCCCCACACTTTCGCACCTCAGCGTCAGTATCGAGCCAGTGAGCCGCCTTCGCCACTGGTGTTCCTCCGAATATCTACGAATTTCACCTCTACACTCGGAATTCCACTCACCTCTCTCGAACTCAAGACCAGGAGTTTACAAGGCAGTTCCAG
+
GGGGGGGGGGGGGGGGGGGGGGGGGGGGGGGGGGGGGGGGGGGGGGGGGGGGGGGGGGGGGGGGGGGGGGGGGGGGGGGGGFGGGGGGGGGGGGGGGGGGGGGGGGGGGGGGGGGGGGGGGGGGGGGGGGGGGGGGGGGGGGGGGGGGFGGGGGGGGGGGGGGGGFGGGGGGFGGGGGGFGGGDGCGGGGGGGFFFFFFGGGGFDFF@AD?FGFFGFF@EFEF6A@8A?FFFFAD9?<?@2<218>:F2:BFA:BFFF:B:?:FDF222<F?B?CC><9<4
@M06628:26:000000000-CRM2J:1:1102:22982:8656 2:N:0:137
TAACCTTGCGGCCGTACTCCCCAGGCGGTCTACTTATCGCGTTAGCTTCGCTACTCACGGCTTAAAGCCACAAACAGCTAGTAGACAGCGTTTACGGTGTGGACTACCAGGGTATCTAATCCTGTTCGCTACCCACACTTTCGCACATGAGCGTCAGTCTTTGGCCAGGGAGTCGCCTTCGCCACTGATGTTCCTCCAGATATCTACGCATTTCACCGCTACACCTGGAATTCCACTCCCCTCTCCAAGACTCTAGTCTGCCAGTTCTAAATGACCGTCC
+
GGGGGGGGGGGGGGGGGGGGGGGGGGGGGGGGGGGGGGGGGGGGGGGGGGGGGGGGGGGGGGGGGGGGGGGGGGGGGGGGGGGGGGGGGGGGGGGDGGFGGGGGGGGGGGGGGFGGGGGGGGGGGGGGGGGGGGGGGGGGGGGGGGGGGFGGGGGGGGGGGGGGGGGFGD>DGGGGGGGFFEGGGGGGF7EGFFFFFF;;F?CFFFEFFFFFGFFGFGFF>F<<FFFF?FF?FFFFFFFFF?FFF?<741:6:<9)64<AAF?FFF<BFA?ADAGG0<:;
@M06628:26:000000000-CRM2J:1:1102:3754:8775 2:N:0:137
TAATCTTGCGACCGTACTCCCCAGGCGGAATGCTTAATCCGTTAGGTGTGACACCAACAAGCATGCTTGCTGACGTCTGGCATTCATCGTTTACGGTGTGGACTACCAGGGTATCTAATCCTGTTTGCTCCCCACACTTTCGCACCTCAGCGTCAGTATCGAGCCAGTGAGCCGCCTTCGCCACTGGTGTTCCTCCGAATATCTACGAATTTCACCTCTACACTCGGAATTCCACTCACCTCTCTCGAACTCAAGACCAGGAGTTTATAAGGCAGTTCCAG
+
D9F<@FCCEFGG:BF8@CFG86F,:FCFGGCCFEF9@FFGE@F@FEGGGGGFGGGGGGGGGGGGGFGGGGGGGGGFFEGGGCFGFGFGFEGFGGGGFGGGGGGGGGGGGGGGGGGG9DEGGFGFGGGGGF8FGGGGGGGGGGGGGGGGGGGGGGGGCFGGGFFEGGFGGFGF?7EEGG?FGGDGGGG?6FGGGFBFF>AGDEGC7C61)6=FFFFGA5<EF<@F;<5>;>:A2.9:2(4<?FFFFFB@<??FA(5<B???012@GGFAADFBBBEDAFA96
@M06628:26:000000000-CRM2J:1:1102:3840:8924 2:N:0:137
TAATCTTGCGACCGTACTCCCCAGGCGGTACACTTAATGTGTTAACTGCATTACTGCAAGGTCTAGCCTCACAACAACTAGTGTACATCGTTTAGGGCGTGGACTACCAGGGTATCTAATCCTGTTTGCTCCCCACGCTTTCGCGTCTCAGCGTCAATAATGTTCCAGTAGATCGCCTTCGCAATCGGTATTCCTTCTGATCTCTACGGATTTTACCCCTACACCAGAAATTCCATCTACCTCTCCCATATTCTAGGTAAGCAGTTTTCAAAGCAGTTCAA
+
GGGGGGGGGGGGGGGGGGGGGGGGGGGGGGGGGGGGFGGGGGGGGGGGGGGGGGGGGGGGGGGGGGGGGGGGGGGGGGGGGGGGGGGGGGGGGGGGGGGGGGGGGGGGGGGGGGGGGCGGGGGGGGGGGGGGGGGGGGGGGGGGGGGGGFGGGGGGDGGFFGGGFGGGGGGGGGGGGGGFGGGGGGGGGGGGGFFFFFFCFGGFGFFFF@FF4CFGFGFDDF@FAFFFFFFCEFFFFFFF<@EFF0?FF:BFFD2<7<<A??DF:CABFAFAB<FC<>AA4
@M06628:26:000000000-CRM2J:1:1102:5154:9022 2:N:0:137
TAACCTTGCGGCCGTACTCCCCAGGCGGTCTACTTATCGCGTTAGCTTCGCCACTAAGTCATTACAACCCAACGGCTAGTAGACATCGTTTACGGCGTGGACTACCAGGGTATCTAATCCTGTTTGCTCCCCACGCTTTCGCACCTCAGTGTCAGTATCAATCCAGAGTGTCGCCTTCGCCACTGATGTTCCTTCCTATATCTACGCATTTCACCGCTACACAGGAAATTCCACACTCCTCTATCGTACTCTAGCCTGCCAGTATCGGGTGCAATTCCAAG
+
FGGGGGGGDGEFGCFGGFGGGGGGGGGGGFGFGGGGFCFGGGGGGGGGGGGGGGGGGGGGGGFGGGGGGGGGGGGGGGGFFGGGGCGGFGGGGGGGGEGGGGGGGGGFCGGGGGGFGGGGDFEGGFGFGGGGGGGGGGFGGG>CFGGFF,,@DFGFFGGGGFGDFGGF;,=F5?C5?FGB885CGGGFGCFDCFFFFFFFFGGCGF@FFFFFC<3CED@12:)6@?FF<BAD2431((./2)<<A<?>:3.).-:7.(3::2:B:*321:):)-<CA<4).
@M06628:26:000000000-CRM2J:1:1102:5135:9022 2:N:0:137
TAACCTTGCGGCCGTACTCCCCAGGCGGTCTACTTATCGCGTTAGCTTCGCCACTAAGTCATTACAACCCAACGGCTAGTAGACATCGTTTACGGCGTGGACTACCAGGGTATCTAATCCTGTTTGCTCCCCACGCTTTCGCACCTCAGTGTCAGTATCAATCCAGAGTGTCGCCTTCGCCACTGATGTTCCTTCCTATATCTACGCATTTCACCGCTACACAGGAAATTCCACACTCCTCTATCGTACTCTAGCCTGCCAGTATCGGGTGCAATTCCAAG
+
GGGGGGGGGGGGGGGGGGGGGGGGGGGGGGGCGGGGGGGGGGGGGGGGGGGGGGGGGGGGGGGGGGGGGGGGGGGGGGGGGGGGGGGGGGGGGGGGGGGGGGGGGGGGGGGGGGGGGGGGGGGGGGFEGGGGGGGGGEGGGGGGG:CFGGGGGGGGGFGGGGGGGGGGGGGGEGGGGGGFEEDFGGGGGGGGGFFAFFFC@CFFFF@FFFFFGFFGFGFFFFFFFFFFFFF>AFFF0<FFFD262:?FFFD<<<AFFFF?B7?B>F?BB:@?0:FF<<AA2
@M06628:26:000000000-CRM2J:1:1102:4780:9039 2:N:0:137
TAACCTTGCGGCCGTACTCCCCAGGCGGTCAACTTAGTGCGTTAGCTGCGCCACCCACGACTCAAGGTCACAGACGGCTAGTTGACATCGTTTACGGCGTGGACTACCAGGGTATCTAATCCTGTTTGCTCCCCACGCTTTCGTGCCTCAGTGTCAGTATTTGTCCAGGTAGCCGCCTTCGCCACTGATGTTCCTTCCAATCTCTACGCATTTCACCGCTACACTGGAAATTCCACTACCCTCTACAATACTCTAGTTTGCCAGTTCAAAATGCAGTTCC
+
GGGGGGGGGGGGGGGGGGGGGGGGGGGGGGGGGGGGGGGGGGGGGGGGGGGGGGGGGGGGGGGGGGGGGGGGGGGGGGGGGGGGGGGGGGGGGGGGGGGGGGGGGGGGGGGGGCFGGGFGGGFGGGGGGGGGGGGGGGGGGGGGGGGGGDGGGGGGGGGGGGGGGGGGGGGGGFEGGGGFFGGGGGGGGGGGGFFFFFFGFGGFGFF@FFFF@?FFFGFFFBFFFFF??*6AFBFFFFFF:2:?BF2=A9?B<>AABAFF<FFFGGFABFFFFACC44>D
@M06628:26:000000000-CRM2J:1:1102:4728:9069 2:N:0:137
TAACCTTGCGGCCGTACTCCCCAGGCGGTCTACTTATCGCGTTAGCTTCGCCACTAAGTCATTACAACCCAACGGCTAGTAGACATCGTTTACGGCGTGGACTACCAGGGTATCTAATCCTGTTTGCTCCCACGCTTTCGCACCCCAGTGTCAGTATCAATCCAGAGTGTCGCCTTCGCCACTCATGTTCCTTCCTATTTCTACGCATTTCACCGCTACACAGGAAATTCCACACTCCTCTATCGTACTCTAGCCTGCCAGTATCGGGCTCCATTCCAAGG
+
6CEFEFGGGGG7F:FGGGGGGGGGGGGG@@FFFGFGGGGGGGGGGGGGCCFEGEG@,=CEFFGCEG<FEGGFGC@:BFAFEBF??<FEEFFGGEG+:FEG@CFG@38A@C6FFFFGG:E8=FFG=DGGG:8A,:@8FDGGGE8@*37@,7EFGFEFEFFBF<C,2>8D;2+/*44;>/C)*4**;C,491<DFFFF6A+3+17C<5?15<367)8DB39<B21(53@*6*-6.22:?B7F)-)--.(5().<640),31>7:97*1,((-)(.)<724).4
@M06628:26:000000000-CRM2J:1:1102:9747:9363 2:N:0:137
TAACCTTGCGGCCGTACTCCCCAGGCGGTCTACTTATCGCGTTAGCTTCGCTACTCACGGATTAAATCCACAAACAGCTAGTAGACAGCGTTTACGGTGTGGACTACCAGGGTATCTAATCCTGTTCGCTACCCACACTTTCGCACATGAGCGTCAGTTACTGACCAGGGAGTCGCCTTCGCCACTGATGTTCCTCCAGATATCTACGCATTTCACCGCTACACCTGGAATTCCACTCCCCTCTCCAAACCTCTATCCTGCCAGTTCTAAATGCAATTCC
+
FFGGGGGGGGGGGGFGGGGGGGGGGGGGGGGGGGGGGGGGGGGGGGGGGGGGGGGGGGGGGGGGGGGGGGGGGGGGGGGGGGGFGGGGGGGGGGGGGGGGGGGGGGFGGGGGGGGCFGGGGGGFGGCEGGGGGGGGEGGGGGGGGGGG<CFFEEGGGGGCGG7EGGGGGGCDEGGGGEGFFGCDGGGGGGGGGFFFFFF*CGGFGFF?FF<FF?EGFD@F9BFFF7F>??4?D4<<)4?FBFB:<?269(4<<?2)579>014?7>A>A<9<6477555A
@M06628:26:000000000-CRM2J:1:1102:19307:9463 2:N:0:137
CAGTCTTGCGACCGTACTCCCCAGGTGGGATACTTATCACTTTCGCTTAGTCACTGAGTCGAAACCCAACAACTAGTATCCATCGTTTACGGCGTGGACTACCAGGGTATCTAATCCTGTTCGCTCCCCACGCTTTCGTCCATGAGCGTCAGTATATACGTAGTAGACTGCCTTCGCAATCGGTATTCTAAGTAATATCTATGCATTTCACCGCTACACTACTTATTCTATCTACTTCCGTATAACTCAAGTCAACCAGTATCAAAGGCAGTTCCATCGTT
+
GGGGGGGGGGGGGGGGGGGGGGGGGGGGGGGGGGGGGGGGGGGGGGGGBFGGGGGGGGGGGGGGGGGGGGGGGGGGGGGGFFGGGGGGGGGGGGGGGGGGGGGGGGGGGGGGGGGGGGCFGGGGCFGFGGGEGDGGGGGGECGGFGG@FGGDGGFAFGGCGGGGGGGGGGGGGGGDE>EDGGGGGGGGFGGGGFFFFFFGGGGFGFFFFFCFG@BCDC@EFFFFFFFFFFF?EEFFFFFB3=DBB94*5:BFFFF<:0<FA44=7F:B:35(-4<0)5:(.
@M06628:26:000000000-CRM2J:1:1102:17653:9507 2:N:0:137
TAACCTTGCGGCCGTACTCCCCAGGCGGTCTACTTATCGCGTTAGCTGCGCTACTCACGGATTAAATCCACAAACAGCTAGTAGACAGCGTTTACGGTGTGGACTACCAGGGTATCTAATCCTGTTCGCTACCCACACTTTCGCACATGAGCGTCAGTCTTTGGCCAGGGAGTCGCCTTCGCCACTGATGTTCCTTCTGATATCTACGCATTTCGCCGCTACACCAGAAATTCCGCTCCCCTCTCCAAGACTCTAGTCTGCCAGTTCTAAATGCTATTCCA
+
GGGGGGGFGGGGGGGGGGGGGGGGGGGGGGGGGGGGGGGGGGGGGGGGGGGGGGGGGGGGGGGGGGGGGGGGGGGGGGGGGGGGGGGGGGGGGGGGGGGGGGGGGGGGGGGEGGGGGGGGGGGGGGGGGGGGGGGGGGGGGGGDEGGGFGGGGGGGGGGGGGGGGGGGGGGGGGGGGGGFGGGCCFEGGGGFFFFFFFF7C<@AFFED31<>:<;D:D6>>B??43>:?FBBFA>BF6>F:0<?BB262(49BA2A9AFFA?7@FC:<AABB<)3*5)49)
@M06628:26:000000000-CRM2J:1:1102:20123:9514 2:N:0:137
TAACCTTGCGGCCGTACTCCCCAGGCGGTCTACTTATCGCGTTAGCTTCGCTACTCACGGCTTAAAGCCACAAACAGCTAGTAGACAGCGTTTACGGTGTGGACTACCAGGGTATCTAATCCTGTTCGCTACCCACACTTTCACACATGAGCGTCAGTCTTTGGCCAGGGAGTCGCCTTCGCCACTGATGTTCCTCCAGATATCTACGCATTTCACCGCTACACCTGGAATTCCACTCCCCTCTCCAAGACTCTAGTCTGCCAGTTCTAAATGACCGTCC
+
GGGGGGGGGGGGGGGGGGGGGGGGGFGGGGGGGGGGGGFGGGGGGGGGGGGGGGFFFGGDGGGGGFFFGGGGGGGGGGGGGGGGGGGGGGGGGGGGGGDGGGGGGGGGGGGGGGGGGGGGGGGFFGGGGGGGGGGGGGGGGGFGGGGGGFBFGEGGG@>EFGGGGGGGGGFGGGGGGGGA=EDDGGG7=FFFGFFFFFFFFFFFGFFFFFFEF?CFFD@F>FFFF<@F<FA?>BAF>FFF<??FFFF??01)39).6)-5:7:4*2:ABA=<<):C;B6>
@M06628:26:000000000-CRM2J:1:1102:18316:9515 2:N:0:137
TAACCTTGCGGCCGTACTCCCCAGGCGGTCTACTTATCGCGTTAGCTTCGCCACTAAGTCATTACAACCCAACGGCTAGTAGACATCGTTTACAGCGTGGACTACCAGGGTATCTAATCCTGTTTGCTCCCCACGCTTTCGCACCTCAGTGTCAGTATCAATCCAGAGTGTCGCCTTCGCCACTGATGTTCCTTCCTATATCTACGCATTTCACCGCTACACAGGAAATTCCACACTCCTCTATCGTACTCTAGCCTGCCAGTATCGGTTGCAATTCCAAA
+
GGGGGGGGGGGGGGGGGGGGGGGGGGGGCGGGGGGGGGGGGGGGGGGGGGGGGGGGGGGGGGGGGGGGGGGGGGGGGGGGGGGGGGGFGGGGGAEFGGGGGGGGGGGGGGGGGGGFGGGGGGGGGGGGGGGGGGGGGGGGGGGGGFGGGGGGGGGGGGGGGGGGGGFFGGGGGGGGGFGFGGGGGGFFGGGGGFFFFFFG@FGFGFBFFFFFGFFDFGFF@@@;F?FFBFFFFFFF77?FBFA246?F<B<6<4<?D??BBF>@*:<>4(),34CGADAFA
@M06628:26:000000000-CRM2J:1:1102:17643:9524 2:N:0:137
TAACCTTGCGGCCGTACTCCCCAGGCGGTCTACTTATCGCGTTAGCTGCGCTACTCACGGATTAAATCCACAAACAGCTAGTAGACAGCGTTTACGGTGTGGACTACCAGGGTATCTAATCCTGTTCGCTACCCACACTTTCGCACATGAGCGTCAGTCTTTGGCCAGGGAGTCGCCTTCGCCACTGATGTTCCTTCTGATATCTACGCATTTCGCCGCTACACCAGAAATTCCGCTCCCCTCTCCAAGACTCTAGTCTGCCAGTTCTAAATGCTATTCC
+
FFFGGGGGGGDGF@FFGGGGGGGGGGGGGGGGGGGGGGGGGGGGGGGGGGGEGGGGGGGGGGGGGGGGGGGGGGGGGGGGGGFGGGGGFFGGGGGGGGGGGGGGGGGGGGGGGGGGGGGGGGGGGGGGGGGGGGGGGGGGGDGGGGGG>CFGGGGGGGGGGGGGGGGGGGGGGGEEGGEF5EDGGGGGGGEGGFFF46ACF+@AG74;B6@B7?D3AC>F;9<?FB>:7?FBFFF<<;BF?F?0:BF:<(4).)--:>52<72)CD569AF<A<9><29>
@M06628:26:000000000-CRM2J:1:1102:19289:9602 2:N:0:137
CATTCTTGCGAACGTACTCCCCAGGTGGGTTACTTATCACTTTCGCTTAGCCACTCAGACCGAAATCCGAACAGCTAGTAACCATCGTTTACGGCGTGGACTACCAGGGTATCTAATCCTGTTCGCTACCCACGCTTTCGTCCCTTAGCGTCAATTAATTGTTAGTGATCTGCCTTCGCAATCGGTATTCTGTGTAATATCTATGCATTTCACCGCTACACTACACATTCTAACCACTTCACAATAATTCAAGACCTACAGTATCAATGGCAATTTTACGG
+
GGGGGGGGGGGGGGGGGGGGGGGGGGGGGGGGGGGGGGGGGGGGGGGGGGGGFGGGGGGGGGGGGGGGGGGDGGGGGCFFGFEGGGGFGGGGCGGGGGGGGGGGGGGDGFGFGGGGGGGGGGGGGGGGGGFFGGGGGGGGGGGGGGGFFGEGGGGGGGGGGGGGCGFGGCC7CCGGGGGFEGGGGGFGGGGGGFFFAFFGGGGFFBEFFF<=CE@GED@FFE@EFFAFEFEFFA@??B<=)36?FAFFA>DBB<:7?FBFFBBFFGFF90@B739>>)5:(
@M06628:26:000000000-CRM2J:1:1102:27835:9657 2:N:0:137
CAATCTTGCGATCGTACTCCCCAGGTGGGACACTTATCACTTTCGCTTAGTCACTGAGATAAATCCCAACAACTAGTGTCCATCGTTTACGGCGTGGACTACCAGGGTATCTAATCCTGTTCGCTCCCCACGCTTTCGTCCATGAGCGTCAGTACATACGTAGTAGACTGCCTTCGCAATCGGTATTCTGTGTAATATCTATGCATTTCACCGCTACACTACACATTCTATCTACTTCCATATGACTCAAGTCAACCAGTATCAAAGGCAGTTCCATAGTT
+
GGFFGGGGGGEGGGGGGGGGGGGGGGGGGGGGGGGGGGGGGGGGGGGGDGGGGGGGGGGGFADGGGGGGGGGGGGGGGGGFFGGGGGGGGGGGGGGGGGGGGGGGGGGGGGGDCFGGGGGGGFGGGEGDGGGGGEGGGGGGEGGGGGGGGGGGFDGGGEGFFGGA3>EGGGGFGGGGGGBGGGDGGGGGGGGGFCFF69+=FFFDFEFFFFFDFFGFGDEFFE14=AFFFEFFCFFFFFFC5CCEEFF;;EFFF<E;@?6<99@GG>FF?33<AG7<ABAA
@M06628:26:000000000-CRM2J:1:1102:27812:9666 2:N:0:137
CAATCTTGCGATCGTACTCCCCAGGTGGGACACTTATCACTTTCGCTTAGTCACTGAGATAAATCCCAACAACTAGTGTCCATCGTTTACGGCGTGGACTACCAGGGTATCTAATCCTGTTCGCTCCCCACGCTTTCGTCCATGAGCGTCAGTACATACGTAGTAGACTGCCTTCGCAATCGGTATTCTGTGTAATATCTAGGCATTTCACCGCTACACTACACATTCTATCTACTTCCATATGACTCAAGTCAACCAGTCTCAAAGGCAGTTCCATAGTT
+
F<FFEGGCAFCE@FGGCGGGGEE:CE<6@EF@FFGG9EGFGGGFC@F@FGGGGGG,E,EA@FEAC@AFGGC8<8E<F9?6?FFDEEF:7FE,@@++@=4FF8FG8F:,B<,,CE;9F,94>FGCC8=++,@>CCEFF7>=E+E9>==+@EECFDCGGGCFF3::;@C@A,=F9C?GGDGB:*//;9@FGGGGGFA6B:C7C,;A4?8*=*8;59=DBC@61;=@F;AFCA)?9CEE??3@35C7?C?+).7?C?)7338)))69D7::?B@7)6C:9AF>.
@M06628:26:000000000-CRM2J:1:1102:25350:9717 2:N:0:137
TAATCTTGCGACCGTACTCCCCAGGCGGAATGCTTAATCCGTTAGGTGTGTCACCGAACAGTATACTGCCCGACGACTGGCATTCATCGTTTACGGTGTGGACTACCAGGGTATCTAATCCTGTTTGCTCCCCACACTTTCGTACCTCAGCGTCAGTATCGAGCCAGTGAGCCGCCTTCGCCACTGGTGTTCCTCCAAATATCTACGAATTTCACCTCTACACTTGGAATTCCACTCACCTCTCTCGAACTCTAGACTGATAGTTTTGGAGGCAGTTCCAG
+
@CFE<FFEEEEC@FCGGFGFGGGGGGGDEEGGGGGFGGGCEGGGGGFFGEGGFGGECGGGGGFFFFFGGGGDGGG:CBFGGFCGGGEFGGGGGGEFEFGGDCB9FFE8ABGDFGFGEAFGGDGEDFGFFGGGG:EEGGFGGGGGGG7BCFCEEEGGGGGFGG*4>:BDDEC99CE8C=EAEGG<FGFCFEED1;CAAFFG>EGFGF<18,/AF37*85=AEE@F=9?6AFFF94452(5><??:2??FB0?B>A<AAAF)6<)*:>47;05<<:GGF9A26
@M06628:26:000000000-CRM2J:1:1102:24472:9745 2:N:0:137
TAATCTTGCGACCGTACTCCCCAGGCGGAATGCTTAATCCGTTAGGTGTGTCACCGAATAGCATGCTACCCGACGACTGGCATTCATCGTTTACGGTGTGGACTACCAGGGTATCTAATCCTGTTTGCTCCCCACACTTTCGTACCTCAGCGTCAGTATCGAGCCAGTGAGCCGCCTTCGCCACTGGTGTTCCTCCAAATATCTACGAATTTCACCTCTACACTTGGAATTCCACTCACCTCTCTCGAACTCAAGACCAGGAGTTTAGGAGGCAGTTCCGG
+
GGGGGGGGGGGGGGGGGGGGGGGGGGGGGGGGGGGGGGGGGGGGGGGGGGGGGGGGGGGGGGGGGGGGGGGGGGGGGGGGGGGGGGGGGGGGGGGGGGGGGGGGGGGGGGGGGGGDGFFGFGGGGGGGGGGGGGGGGGGGGGGGGGGGGGGGGGGGGGGGGGGG@FGGGGGGGGGGGGGFGGGGGGGGGGGGGFFFFFFGFGGFGFFFFFFFGEFGFGF<EFFFFFAFAFFF<A9AFFFFFF<:????BFFFA?FFB????BFFGGFB?BF:0:GGDF<6(
@M06628:26:000000000-CRM2J:1:1102:8390:9914 2:N:0:137
TAACCTTGCGGCCGTACTCCCCAGGCGGTCAACTTAGTGCGTTAGCTGCGCCACCCACGACTCAAGGTCACAGACGGCTAGTTGACATCGTTTACGGCGTGGACTACCATGGTATCTAATCCTGTTTGCTCCCCACGCTTTCGTGCCTCAGTGTCAGTATTTGTCCAGGTAGCCGCCTTCGCCACTGATGTTCCTTCCAATCTCTACGCATTTCACCGCTACACTGGAAATTCCACTACCCTCTACAATACTCTAGTTTGCCAGTTCAAAATGCAGTTCC
+
GGGGGGGGGGGGGGGGGGGGGGGGGGGGEGEGGGGGGGGGGGGGGGGGGGGGGGGGGGGGGGGGGGGGGGGGGGGGGGGGGGGGGGGGGGGGGGGGGGGGGGGGGGGGGGGGGGGGGGGGGGGGGGGGGGGGGGGGGGGGGGGGGGGGGGGGGGGGGGGGGGGGGGGCGGGGGGGGGGGFCCDGGGGGGGGGGFAFFAA>@FFFGACFDFFAFFFGFC99>FD76>FFBFAA<<AAFFF?B2<BFBA=<<?9,4:<B2<>F<<FFGFF>>?AD9<*6444
@M06628:26:000000000-CRM2J:1:1102:22565:10092 2:N:0:137
TAACCTTGCGGCCGTACTCCCCAGGCGGTCTACTTATCGCGTTAGCTTCGCCACTAAGTCATTACAACCCAACGGCTAGTAGACATCGTTTACGGCGTGGACTACCAGGGTATCTAATCCTGTTTGCTCCCCACGCTTTCGCACCTCAGTGTCAGTATCAATCCAGAGTGTCGCCTTCGCCACTGATGTTCCTTCCTATATCTACGCATTTCACCGCTACACAGGAAATTCCACACTCCTCTATCGTACTCTAGCCTGCCAGTATCGGGTGCAATTCCAAA
+
GGGGGGGGGGGGGGGGGGGFGGGGGGDDGGGGGGGGGGGGGGGGGGGGGGGGGGGGGGGGGGGGGGGGGGGGGGGGGEGGGGGGGGGGGGGGGGGGGGGGGGGGGGGGGGGGGFGGGGG8;FGGGGFAEDCGDGEGGCEGGGGGGDCGGF;@CGGFGGGGGGGGFC9DDGGGGGGGCFC;EEGGGGGGGFGGGFFFA+:::9CFGF@@>?EF7<@CDD;B<07646F@AF996A7??B?48)8D>B?@:(.6:A4:>?FFF))*2:0;;?)64<9>)6:)6
@M06628:26:000000000-CRM2J:1:1102:15294:10163 2:N:0:137
TAACCTTGCGGCCGTACTCCCCAGGCGGTCAACTTAGTGCGTTAGCTGCGCCACCCACGACTCAAGGTCACAGACGGCTAGTTGACATCGTTTATGGCGTGGACTACCAGGGTATCTAATCCTGTTTGCTCCCCACGCTTTCGTGCCTCAGTGTCAGTATTTGTCCAGGTAGCCGCCTTCGCCACTGATGTTCCTTCCAATCTCTACGCATTTCACCGCTACACTGGAAATTCCACTACCCTCTACAATACTCTAGTTTGCCAGTTCAAAATGCAGTTCCA
+
FGGGFGCFGGGGGGGGGGGGGGGGFGGDGGGGGGGGGGGGGGGGGGGGGGGGGGGGGGGGGGGGGGGGGGGGGGGGGGDEGGGFGGGGFG7AFGGGGGGGGGGGGGGGGGGGGGGGGGGFGGGGGGGGGGGGGGGGGGEDGFG?FGGFF,>DGGGGGGGGGGGGGGGGGGGGGGDEGGGFFGGGGGGGGE+:CFFFFFFGGGGFGFCDFFFFFFEGFDB690)(98F??FF<DAAF93>FB261<<B?)),.49A<B<B9AFB?<CB49)9284+26<BF4
@M06628:26:000000000-CRM2J:1:1102:26024:10268 2:N:0:137
CAGTCTTGCGACCGTACTCCCCAGGTGGGATACTTATCACTTTCGCTTAGTCACTGAGTCGAAACCCAACAACTAGTATCCATCGTTTACGGCGTGGACTACCAGGGTATCTAATCCTGTTCGCTCCCCACGCTTTCGTCCATGAGCGTCAGTATATACGTAGTAGACTGCCTTCGCAATCGGTATTCTAAGTAATATCTATGCATTTCACCGCTACACTACTTATTCTATCTACTTCCGTATAACTCAAGTCAACCAGTATCAAAGGCAGTTCCATCGTT
+
FFGGGFGGGGGGGGGGGGGGGGGCGGGGGGGGGGGGGGFGGGGGGGGGGGGFGGGGGGGCEGFGGGGECGEFGGGGGGGGCFFGGFFGGGGGGGGGGGGGGGGGGGDFFFFGFGGGGFGGGGFEFFE6==CFGCGGFGGGGGGG>=FDGGGGGFFFGGGFGDFECFGGGFFCFFGGGGG4FGGGGGEGGDFFFFCFFFFFGGGFCFFEFF?FDF@DDC@EFFEC;CFFFF..17CEEFABE(=@>FFFF??AFFFF:6<AF<>*>75(33>:AA<:4412,
@M06628:26:000000000-CRM2J:1:1102:28080:10284 2:N:0:137
TAATCTTGCGACCGTACTCCCCAGGCGGAATGCTTAATCCGTTAGGTGTGACACCAACAAGCATGCTTGCTGACGTCTGGCATTCATCGTTTACGGTGTGGACTACCAGGGTATCTAATCCTGTTTGCTCCCCACACTTTCGCACCTCAGCGTCAGTATCGAGCCAGTGAGCCGCCTTCGCCACTGGTGTTCCTCCGAATATCTACGAATTTCACCTCTACACTCGGAATTCCACTCACCTCTCTCGAACTCACGACCAGAAGTTTACAAGACAGTTCCAG
+
CEAFCEFACFGE@FB,FG<FEFGC8FEGGEC@69CFEFFGD,C@F<FDFCE@CFFEGCGF<EEGGFFGF@F,C,BFGF=8<<EEDFE@FBFGCFC7B<FGE9F9EFGCEGCGFGGGD=FFGGFGGG8@=A=F>>=8>DFD;EGEGGGGAEDCCEGGECGFG7CCFCBD939C@@>*1:C?E:?CFDGE0AEF71=?6?5<5<CAFF03A;@6DFEFFG37CFFFFF5A08)6<9AA?2?)5:?F3)2/((..3(1(4266(8(72794<4*(47FFFF>4<
@M06628:26:000000000-CRM2J:1:1102:10072:10383 2:N:0:137
TAACCTTGCGGCCGTACTCCCCAGGCGGTCTACTTATCGCGTTAGCTTCGCCACTAAGTCATTACAACCCAACGGCTAGTAGACATCGTTTACGGCGTGGACTACCAGGGTATCTAATCCTGTTTGCTCCCCACGCTTTCGCACCTCAGTGTCAGTATCAATCCAGAGTGTCGCCTTCGCCACTGATGTTCCTTCCTATATCTACGCATTTCACCGCTACACAGGAAATTCCACACTCCTCTATCGTACTCTAGCCTGCCAGTATCGGGTGCAATTCCAAA
+
GGGGGGGGGGGGGGGGGGGGGGGGGGGGGGGGGGGGGGGGGGGGGGGGGGGGGGGGGGGGGGGGGGEEFGGGGGGGGGGGGGGGGGGGGGGGGGGGGGGGGGGGGGGFEGGGGGGGGGGGGGGGGGGGGGGGGFGGGGGGGGGGGFFFGGGGGGGGGG@FGFGGFCGGGFGGGGGGGGGFGGGG4>FGD?FGGFFFFFFFGGGFGFFFFFEC7EFDDGFFFFBBF?FFFFFFAABFFFFFF9BFB??>??<BBFFFFFFFFBDF7DBF6?FB75CDD2AF>
@M06628:26:000000000-CRM2J:1:1102:13068:10472 2:N:0:137
TAACCTTGCGGCCGTACTTCCCAGGCGGTCTACTTAGTGCGTTAGCTGCGCCACTAAGACATCAAGTGTCCCAACGGCTAGTAGACATCGTTTACGGCGTGGACTACCAGGGTATCTAATCCTGTTTGCTCCCCACGCTTTCGCACCTCAGTGTCAGTATCAGACCAGGTAGTCGCCTTCGCCACTGGTGTTCCTTCCTATATCTACGCATTTCACCGCTACACAGGAAATTCCACTACCCTCTTCTGTACTCTAGTTATCCAGTATCAGGTGCAGTTC
+
GGGGGGGGGGGGGGGGGGGGGGGGGGGGGGGGGGGGGGGGGGGGGGGGGGGGGGGGGGGGGGGGGGGGGGGGGGGGGGGGGGGGGGGGGGGGGGGGGGGGGGGGGGGGGGGGGFGGGGGGGGGGGGGGGGGGGGECEDGGGGGGGGGGGGGGGGGGGGGGGGGGGGGGGGGGGGGGGGGFGGGGGGGGGGGGGFFFFFFGGG:CGFEFF?FFGFFGFDB@FFFFF?FFFFFFFFFFFF7FF?BFFFA7>FFBDFFBFFFAABFFGFABADFBBBGC6:<
@M06628:26:000000000-CRM2J:1:1102:8654:10553 2:N:0:137
TAACCTTGCGGCCGTACTCCCCAGGCGGTCAACTTAGTGCGTTAGCTGCGCCACTCACGTCTCAAGGACACAAACGGCTAGTTGACATCGTTTACGGCGTGGACTACCAGGGTATCTAATCCTGTTCGCTCCCCACGCTTTCGTTCCTCAGCGTCAGTATCTGTCCAGGTGGCCGCCTTCGCCACTGATGTTCCTTCCAATCTCTACGCATTTCACCGCTACACTGGAAATTCCACCACCCTCTACAGTACTCTAGTTTGCCAGTTCAAAATGCAGTTCCA
+
FGGGGGGGGGGGEGCFGGGGGGGGGGGGCGGFGGGGFGGGGGGGGGGGGGGGGGGFGGGGGGGGGGGFGFGGGGGGGGGGGGGGGGGGFGGFGGGGGGGGGGGGGGGGGDGGEGGGGGDDFGGGGGFGGGG7+C:CGGGGGGGGGGGGGGGGGGGEEDCFGGFGGGGGGGGGGGGGGECFCEDDDGGFGGGGGFFFFFFGGGGFGFEFA;?:GFFFFG>BFFB:F?5?BFFFFA9<(::56<?:DFF)5>BFFBA66)6<A><FFDBFFBFAFBG7<<A96
@M06628:26:000000000-CRM2J:1:1102:16499:10653 2:N:0:137
TAACCTTGCGGCCGTACTCCCCAGGCGGTCAACTTAGTGCGTTAGCTGCGCCACCCACGACTCAAGGTCACAGACGGCTAGTTGACATCGTTTACGGCGTGGACTACCAGGGTATCTAATCCTGTTTGCTCCCCACGCTTTCGTGCCTCAGTGTCAGTATTTGTCCAGGTAGCCGCCTTCGCCACTGATGTTCCTTCCAATCTCTACGCATTTCACCGCTACACTGGAAATTCCACTACCCTCTACAATACTCTAGTTTGCCAGTTCAAAATGCAGTTCCA
+
GGGGGGGGGGGGGGGGGGGGGGGGGGGGGGGGGGGGGGGGGGGGGGGGGGGGGGGGGGGGDGEGGGGGGGGGGGGDGGGGGGGGGGGGGGGGGGGGGGGGGGGGGGGGGGGGGGGGGGGGGGGGGGGGGGGGGGGGGGGGGGGGGGGFFGGGGGGEGGGGGGGF<FCGGGGGGGGGGGGFFEDDGGGGGGGGGFFFFFFDGGDFGFEFFD@FGFFGFC9BFFFFFFFFFFFFF>AAA7:F?<<BAF2=29?DDDD4<BDAAFFFGGB<><?AA<EFAB<<)
@M06628:26:000000000-CRM2J:1:1102:21343:10696 2:N:0:137
TAACCTTGCGGCCGTACTCCCCAGGCGGTCTACTTATCGCGTTAGCTTCGCTACTCACGGATTAAATCCACAAACAGCTAGTAGACAGCGTTTACGGTGTGGACTACCAGGGTATCTAATCCTGTTCGCTACCCACACTTTCGCACATGAGCGTCAGTTACTGACCAGGGAGTCGCCTTCGCCACTGATGTTCCTCCAGATATCTACGCATTTCACCGCTACACCTGGAATTCCACTCCCCTCTCCAAAACTCTAGCCTGCCAGTTCTAAATGCAATTCCA
+
GGGGGGGGGGGGGGGGGGGGGGGGGGGGGGGGGGGGGGGGGGGGGGGGGGGGGGGGGGGGGGGGGGGGGGGGGGGGGGGGGGGGGGGGGGGGGGGGGGGGGGGGGGGGGGGGGGGGGGGGGFGGGGGGGGGGGGGGDGGGGGGGGGGGGGGGGGGGGGGGGGGGGGGGGGGGGGGGGGGFFGGGGFGGGFEGGFFFFFFCGGGFGFFFF@DDGFEGFG@FFF?FFFFFFFFFFFFABFFFFFFFF?FF<(8:DB<5>BFFF<:FGGFDFA4424<*6><A)
@M06628:26:000000000-CRM2J:1:1102:13650:10711 2:N:0:137
TAACCTTGCGGCCGTACTCCCCAGGCGGTCAACTTAGTGCGTTAGCTGCGCCACCCACGACTCAAGGTCACAGACGGCTAGTTGACATCGTTTACGGCGTGGACTACCAGGGTATCTAATCCTGTTTGCTCCCCACGCTTTCGTGCCTCAGTGTCAGTATTTGTCCAGGTAGCCGCCTTCGCCACTGATGTTCCTTCCAATCTCTACGCATTTCACCGCTACACTGGAAATTCCACTACCCTCTACAATACTCTAGTTTGCCAGTTCAAAATGCAGTTCCA
+
GGGGGGGGGGGGGGGGGGGGGGGGGGGGGG,EGGGGGGGGGGGGGGGGGGGGGGGGGGGGGGGGGGGFGGGGGGGGGGGGGGGGGGGGGGGGGGGGGGGGGGGGGGFGGGGGGGFCGGGFGGGGGGGGGGGGGDGGGGGGGGGF7BFGGGGGGGGGGGGDFGFEFGGGGG8FGGGGGGGFG=DGGGGFGGGGGFFFFFFGGGGFGFFFFF<DGFFGFGFBFFFBFFFF?FFFFFDFA>0????04>F92)3>7A>DFAF<BBFFGGFFF265)5C7>A<A)
@M06628:26:000000000-CRM2J:1:1102:12613:10790 2:N:0:137
TAACCTTGCGGCCGTACTCCCCAGGCGGTCCACTTAGTGCGTTAGCTGCGCCACCCACGACTCAAGGTCACAGACGGCTAGTTGACATCGTTTACGGCGTGGACTACCAGGGTATCTAATCCTGTTTGCTCCCCACGCTTTCGTGCCTCAGTGTCAGTATTTGTCCAGGTAGCCGCCTTCGCCACTGATGTTCCTTCCAATCTCTACGCATTTCACCGCTACACTGGAAATTCCACTACCCTCTACAATACTCTAGTTTGCCAGTTCAAAATGCAGTTCC
+
GGGGGGGGGGGGGGGGGGGGGGGGGGGGGG7FGGGGGGGGGGGGGGGGGGGGGGGGGGGGGGGGGGGGGGGGGGGGGGGGGGGGGGGGGGGGGGGGGGGGGGGGGGGGGGGGGGGGGGGGGGGGGGGGGGGFGGGGGGGGGGGGGGGGGGGGGGGGGGCGGGGGGGGGFGGGGGGGGGGFGGGGGGGGFFGGGFFFFFFDFGGFGFEFD@FFGFFGFGFBFF?BFFFFBFFBFFFFFFFF?>:BFFFF>ABABAABFFFFFF<@GFFFFAFF<AGFAFFF
@M06628:26:000000000-CRM2J:1:1102:28566:10839 2:N:0:137
TAATCTTGCGACCGTACTCCCCAGGCGGTCTACTTAGTGCGTTAGCTGCGCCACTAAAGTCTCAAGGACCCCAACGGCTAGTAGACATCGTTTACGGCGTGGACTACCAGGGTATCTAATCCTGTTTGCTACCCACGCTTTCGCACCTCAGTGTCAGTATTGGTCCAGTGAGTCGCCTTCGCCACTGATGTTCCTTCCCATCTCTACGCATTTCACCGCTACACAGGAAATTCCACTCACCCCTACCATACTCTAGTTCGCCAGTTTTGAATGCAGTTCCA
+
GGEGGGGGGGGGGGGGGGGGGGGGGGGGGEGFGGGGGFFGGGGGGGGFGGGGGGGGGGGGFFCGGGGGGGGGGEGGFECCFFGGF9ADFFGGGDEECFFGGGEEGFCFGGGGGG=D;DDDDC?9FFFFGGGGGGGGEGC6>C8>7FE8FC8:EGGGGGGGF;EA<@DCF@FGC@CCCCEF5C**19E7,1:BDFCFFFF7C?FCC6CFD7@FG<3FFD69(9><44@@BF).64-9502??((4:<B?B736?BA<6><?6?B:FGBB??=9<AC7<4<A)
@M06628:26:000000000-CRM2J:1:1102:21109:10845 2:N:0:137
TAATCTTGCGACCGTACTCCCCAGGCGGTCTACTTATCGCGTTAGCTGCGCCACTAAAGGATCAAGTCCTCCAACGGCTAGTAGACATCGTTTACGGCGTGGACTACCAGGGTATCTAATCCTGTTTGCTCCCCACGCTTTCGCACCTCAGTGTCAGTATCGAGCCAGTCAGTCGCCTTCGCCACTGGTGTTCCTTCCCATCTCTACGCATTTCACCGCTACACAGGAAATTCCACTAACCTCTCTCGTACTCTAGTGAGTCAGTTTTGAATTCAGTTCCA
+
GGGGGGGGGGGGGGGGGGGGGGGGGGGGGGGGGGGGGGGGGGGGGGGGGGGGGGGGGGGGGGGGGGGGGGGGFGGGGGGGGGGGGGGGGGGGGGGGGGGGGGGGGGGGGGGGGGGGGGFDCGEFGFAEGGGGGGGGGDGGGGGGCFGFGGGGGGGGGFFGGGFGGG?8FFGGGGGGGGGF@EGDGGGGGGGGGFFFFFFFGCFFGFF<D<?>FFCGFD9>B>???BFF:FAAF44>>?BFF62)4)<3::FFA<A<AA24)).9>FA<::?))42:56<46
@M06628:26:000000000-CRM2J:1:1102:25822:10932 2:N:0:137
TAACCTTGCGGCCGTACTCCCCAGGCGGTCAACTTAGTGCGTTAGCTGCGCCACCCACGACTCAAGGTCACAGACGGCTAGTTGACATCGTTTACGGCGTGGACTACCAGGGTATCTAATCCTGTTTGCTCCCCACGCTTTCGTGCCTCAGTGTCAGTATTTGTCCAGGTAGCCGCCTTCGCCACTGATGTTCCTTCCAATCTCTACGCATTTCACCGCTACACTGGAAATTCCACTACCCTCTACAATACTCTAGTTTGCCAGTTCAAAATGCAGTTCC
+
CFGGGGGGGEGGGDGGGGGGG;FFGGGGGGGGGGGCFGGGGGGGGGFGGGG=FGGDFEGGGGGFGGGGGGGGGGGGGGGGGGGGGGGGGGGGGGGGGGGGGGGGGGGGGGGGFGGFGGGGGGGGGGGGGGGGGGGGGGGGGGGGGGGFGGGGGGGGGGCFGGFG9FGGGGG>CFGGDEGF=?DGGDE?FGGFFFFFFFCGGGCFG6C=B0;D@?EGFD>>FBBF4)4@?FFF9>ABF??F?<??DF9FABBFFAFBAABBA<<@GG94A)=<)<C7<<<9
@M06628:26:000000000-CRM2J:1:1102:17304:11018 2:N:0:137
TAATCTTGCGACCGTACTCCCCAGGCGGAATGCTTAATCCGTTAGGTGTGTCACCGAACAGTATACTGCCCGACGACTGGCATTCATCGTTTACGGTGTGGACTACCAGGGTATCTAATCCTGTTTGCTCCCCACACTTTCGTACCTCAGCGTCAGTATCGAGCCAGTGAGCCGCCTTCGCCACTGGTGTTCCTCCAAATATCTACGAATTTCACCTCTACACTTGGAATTCCACTCACCTCTCTCGAACTCTAGACTGATAGTTTTGGAGGCCGTTCCAA
+
GGGGGGGGGGGGGGGGGGGGGGGGGGGGGGGGGGGGGGGGGGGGGGGGGGGGGGGGGGGGGGGGGGGGGGGGGGGGGGGGGGGGGGGGGGGGGGGGGGGGGGGGGGGGGGGGGGGGGGGGGGGGGGGGGGGGGGGGGGGGGGGGGGGGGGGGGGGGGFGGGGGGGGGGGFGGGGGGGGGFGGGGGGGGGGGGGFFFFFFGGGGFGFFFFDFFGFFGFGFFFFFFFFFFFFFFFFBF:<BFFFFFBFFFFB?AAFFFFFF:<<AFGGFF;?F0:(:><::<5
@M06628:26:000000000-CRM2J:1:1102:17309:11036 2:N:0:137
TAATCTTGCGACCGTACTCCCCAGGCGGAATGCTTAATCCGTTAGGTGTGTCACCGAACAGTATACTGCCCGACGACTGGCATTCATCGTTTACGGTGTGGACTACCAGGGTATCTAATCCTGTTTGCTCCCCACACTTTCGTACCTCAGCGTCAGTATCGAGCCAGTGAGCCGCCTTCGCCACTGGTGTTCCTCCAAATATCTACGAATTTCACCTCTACACTTGGAATTCCACTCACCTCTCTCGAACTCTAGACTGATAGTTTTGGAGGCAGTTCCAG
+
GGGGGGGGGGGGGGGGGGGGGGGGGGGGGGGFGGGGGGGGGGGGGGGGGGGGGGGGGGGGGGGGGGGGGGGGGGGGGGGGGGGGGGGGGGGGGGGGGGGGGGGGGGGGGGGGGGGGGGGGGGGGGGGFGGGGGGGGGGGGG8FFGGGGGGGGGGGGGGGGGGGGGDFFFGGGGGGGGGGFGCCGGGFGGGGGGFFFFFFGGGGFGFFFA@?FGCEFFGFFFFFFFDFFBFFFFF<<77?F>?<B8?BF<??FBFA<BA??AF9FGGFF0?4:??EGFFFF5
@M06628:26:000000000-CRM2J:1:1102:19377:11120 2:N:0:137
TAACCTTGCGGCCGTACTCCCCAGGCGGTCAACTTAGTGCGTTAGCTGCGCCACCCACGTCTCAAGGTCACAGACGGCTAGTTGACATCGTTTACGGCGTGGACTGCCAGGGTATCTAATCCTTTTTGCTCCCCACGCTTTCGTGCCTCAGGTTCAGTATTTGCCCATGTAGCCGCCTTGCCCCCTGATTTCCCTTCCAATCTTTACCAATTTCCCCCTTACACTGGAATTTCCACTACCTCCTCCAAAACTCTAGTTTGCCAGTTAAAAATGCATTCCC
+
GGG9EFGGGGGGGGGGGGGGGGGGGGGG@@7CFGGGEF9FGGGGGFGGDE=FGGGCG:7,4,9EB<<5EEGFDF?++84???F,,,,,94FF74?F@F7+@::=B<E,=DF76<8,7@=3E=,,CF9+@3>FFCCC>7CG8,3@*C7=FDC,32,,2@2@DFG,>F>,>,22=?*:*;*),>6//)1*+1=+;69+;)@++23+11))+)681));5)(.)(.-05)8:*5)6924)27?)4(((44?)(())))-664442))2*).4)1()-3:<)62
@M06628:26:000000000-CRM2J:1:1102:6977:11135 2:N:0:137
TAACCTTGCGGCCGTACTCCCCAGGCGGTCAACTTAGCGCGTTAGCTGCGCCACCCACGACTCAAGGTCACAGACGGCTAGTTGACATCGTTTACGGCGTGGACTACCAGGGTATCTAATCCTGTTTGCTCCCCACGCTTTCGTGCCTCAGTGTCAGTATTTGTCCAGGTAGCCGCCTTCGCCACTGATGTTCCTTCCAATCTCTACGCATTTCACCGCTACACTGGAAATTCCACTACCCTCTACAATACTCTAGTTTGCCAGTTCAAAATGCAGTTCC
+
GGGDGGGGGGGGGGGGGGGGGGGGGGGGGGGGGGGGGGGGGGGGGGGGGGGGGGGGGGGGGGGFGGGGFGGGGGGGGGGGGGGGGGGGFGGGGGGEGGGGGGGGGGGGGGGGGGGGGGGGGGGGGGGFGG9FGCFGGGGEFFGFCFGFGGGGGGGGEGGGGGGGGGGGGGGGGGGGGEEF8CGDGGGFGGGGGFFFFFFGGGFFGCFFFFFFGFFGF*34>B?FFFFFFFFFDFAFFF?FF?BFFFA=9BFFF<B<AADFFB>?FGF<A>?>><?79549
@M06628:26:000000000-CRM2J:1:1102:19369:11137 2:N:0:137
TAACCTTGCGGCCGTACTCCCCAGGCGGTCAACTTAGTGCGTTAGCTGCGCCACCCACGACTCAAGGTCACAGACGGCTAGTTGACATCGTTTACGGCGTGGACTGCCAGGGTATCTAATCCTGTTTGCTCCCCACGCTTTCGTGCCTCAGTGTCAGTATTTGTCCAGGTAGCCGCCTTCGCCACTGATGTTCCTTCCAATCTCTACGCATTTCACCGCTACACTGGAAATTCCACTACCCTCTACAATACTCTAGTTTGCCAGTTCAAAATGCAGTTCCA
+
GGGGGGGGGGGGGGGGGGGGGGGGGGGGGGGGGGGGGGGGGGGGGGGGGGGGGGGGGGGGGGGGGGGGGGGGGGGGGGGGGGGGGGGGGGGGGGGGGGEGGGGGGGGGGGGGGGGGGGGGGGGEFFGGGGGGGGGGGGGGGGGGGGFGGGGGGGGGGGGGGGGGFGGGGGGGGGGGGGGFFCGGGGFGGGGGGFFFFFFCCCCCGAE;D;@FGFFGFGFFB;<BB?7FFFAAA2)4<>:FF<<B22-*64:4):4>A><AFA)69><ABD=))-2:9<<A)
@M06628:26:000000000-CRM2J:1:1102:25065:11228 2:N:0:137
TAATCTTGCGACCGTACTCCCCAGGCGGAATGCTTAATCCGTTAGGTGTGTCACCGAACAGTATACTGCCCGACGACTGGCATTCATCGTTTACGGTGTGGACTACCAGGGTATCTAATCCTGTTTGCTCCCCACACTTTCGTACCTCAGCGTCAGTATCGAGCCAGTGAGCCGCCTTCGCCACTGGTGTTCCTCCAAATATCTACGAATTTCACCTCTACACTTGGAATTCCACTCACCTCTCTCGAACTCTAGACTGATAGTTTTGGAGGCAGTTCCAG
+
GGGGGGGGGGGGGGGGGGGGGGGGGGGGGGGGGGGGGGGGGGGGGGGGGGGGGGGGGGGGGGGGGGGFGGGGGGGGGGGGGGGGGGGGGGGGGGGGGGGGGGGGGGGGGGGGGGGGGGGGGGFGGGGGGGGGGGGGGGGGGGGGGGDGGGGGGGGEGGGGGGGGGGGGGGGGGGGGGGGFCGGGGGGGGGGGGFFFFFFGGFCCGFFFFFFAGFFGFG<7>C@C=AFFFFDAFFFFF::FFF2:<?FF<<?A4).))524<6<@DGFFFBFB0657<4:A:
@M06628:26:000000000-CRM2J:1:1102:16257:11230 2:N:0:137
TAACCTTGCGGCCGTACTCCCCAGGCGGTCTACTTATCGCGTTAGCTTCGCTACTCACGGATTAAATCCACAAACAGCTAGTAGGCAGCGTTTACGGTGTGGACTACCAGGGTATCTAATCCTGTTCGCTACCCACACTTTCGCACATGAGCGTCAGTTACTGACCAGGGAGTCGCCTTCGCCACTGATGTTCCTCCAGATATCTACGCATTTCACCGCTACACCTGGAATTCCACTCCCCTCTCCAAAACTCTAGCCTGCCAGTTCTAAATGCAATCCC
+
GGGGGGGGGGGGGGGGGGGGGGGGGGGGGGGGGGGGGGGGGGGGGGGGGGGGGGFFGGGGGGGGGGGGGGGGGGGGGGGGGGGGGGGGGGGGGGGGGGGGGGGGGGGGGGGGGGGGGGGGGGGGGGGGGGGGGGGGGGGGGGGGGGGGFCFGGGGGGGGGGGGGGGGGGGGGGGGGDGGFFGDGGGGGGGGGGFCFFFFFGGGFGFCDFFDFGFFGFGFFFFFFFFFFF?DFFFFFFFFFF::8::AF><BF?<>6>:BB?7:6D74>ADFB2AF*:),8
@M06628:26:000000000-CRM2J:1:1102:15744:11305 2:N:0:137
TAATCTTGCGACCGTACTCCCCAGGCGGAATGCTTAATCCGTTAGGTGTGTCACCGAACAGTATACTGCCCGACGACTGGCATTCATCGTTTACGGTGTGGACTACCAGGGTATCTAATCCTGTTTGCTCCCCACACTTTCGTACCTCAGCGTCAGTATCGAGCCAGTGAGCCGCCTTCGCCACTGGTGTTCCTCCAAATATCTACGAATTTCACCTCTACACTTGGAATTCCACTCACCTCTCTCGAACTCTAGACTGATAGTTTTGGAGGCAGTTCCAG
+
GGGGGGGGGGGGGGGGGGGGGGGGGGGGGGGGGGGGGGGGGGGGGGGGGGGGGGGGGGGGGGGGGGGGGGGGGGGGGGGGGGGGGGGGGGGGGGDGGGGGGGGGGGGGGGGGGGGGGGGGGGGGGGGGGGGGGGGGGGGGGGGGGGGGFGGGGGGGGGGGGGGGGGGGFGGGGGGGGGGFGGGGGFGGFGGGGFFFFFBFGGGFGFDFFD@FG?EGACEEFEFCAAFFBFF>FAFFFFFFFFF?3>1F<<BFB>BAA>),62.9FGFBF:F?<<GGF<24)
@M06628:26:000000000-CRM2J:1:1102:23463:11347 2:N:0:137
CAATCTTGCGATCGTACTCCCCAGGTGGGACACTTATCACTTTCGCTTAGTCACTGAGATAAATCCCAACAACTAGTGTCCATCGTTTACGGCGTGGACTACCAGGGTATCTAATCCTGTTCGCTCCCCACGCTTTCGTCCATGAGCGTCAGTACATACGTAGTAGACTGCCTTCGCAATCGGTATTCTGTGTAATATCTATGCATTTCACCGCTACACTACACATTCTATCTACTTCCATACGACTCAAGTCAACCAGTATCAAAGGCAGTTCCATAGTT
+
GGGGGGGGGGGGGGGGGGGGGGGGGGGGGGGGGGGGGGGGGGGGGGGGGGGGGGGGGGGGGGGGGGGGGGGGGGGGGGGGGGGGGGGGGGGGGGGGGEGGGGGGGGGGGGGGGGGGGGGGGGGGGGGGGGGGGGGGGGGGGGGGGGGGGGGGGGGGGGDFGGGGGGDGGGGGGGGGGGGFGGGGGGGGGGGF9>BFFFFFGGCFFFFFFFFFGFFGFGFFFFFFFFFFEFFFECEFFFFFFFFFF9?FFF<CFFFF?FF<<92@GGFFBB@7A:<*)6:AA
@M06628:26:000000000-CRM2J:1:1102:17112:11375 2:N:0:137
TAATCTTGCGACCGTACTCCCCAGGCGGAATGCTTAATCCGTTAGGTGTGACACCGAACAGTATACTGCCCGACGTCTGGCATTCATCGTTTACGGTGTGGACTACCAGGGTATCTAATCCTGTTTGCTCCCCACACTTTCGCACCTCAGCGTCAGTATCGAGCCAGTGAGCCGCCTTCGCCACTGGTGTTCCTCCAAATATCTACGAATTTCACCTCTACACTTGGAATTCCACTCACCTCTCTCGAACTCAAGACGACCAGTATGAAAGGCAGTTCCAA
+
GFGGGGGGGGGGGGGGDFFGGEGEGGGGGGGFGGGGGGGFGGFGGGGGGGGGGGFEGGGEGGFFGFGGGFFGGE:FCGGGGFEGGGGGGGFGGGDC,FFGG9FGFFGGCFGFGGFG99EFGGGGGGCCGF,>>CC+CDDFFEGGGF6BCFGGGDGD;;BEEGGCCDEFC<>FF5EGGGG4EGDGFGFGCFGFGFFFFAAFD7DFFF01A@<FGFFGAGE);;:<89666?8>4)69?02.)82:2<<)3:<AA:?<18;BB;86?FDFB<F0(2A749696
@M06628:26:000000000-CRM2J:1:1102:22920:11509 2:N:0:137
TAATCTTGCGACCGTACTCCCCAGGCGGAATGCTTAATCCGTTAGGTGTGACACCAACAAGCATGCTTGCTGACGTCTGGCATTCATCGTTTACGGTGTGGACTACCAGGGTATCTAATCCTGTTTGCTCCCCACACTTTCGCACCTCAGCGTCAGTATCGAGCCAGTGAGCCGCCTTCGCCACTGGTGTTCCTCCGAATATCTACGAATTTCACCTCTACACTCGGAATTCCACTCACCTCTCTCGAACTCAAGACCAGGAGTTTACAAGGCAGTTCAAA
+
FGGGGGGGGGGGGGGGGGGGGGGGGFGGGGGGGGGGGGGGGGGGGGGGGGGGGGGGGGGGGGGGGGGGGGGGGGGGGGGGGGGGGGGGGGGGGGGGGGGGGGGGGGGGGGGGGGGGGGGGGGGGGGGGGGGGGGGGGGGGGGGGGGGGGGGGGGGGGGGGGGGGGGGGGGGGGGGGGGGFGGGGGGGGGGGGGFFFFFFGGGGC>FF;FFFFFEFGFF@FFFFCFDDFBF>BBA<<1(3@<62:?FFFFBFFFFFFF?FFBB::DF>DF<FBBBGGF<)6-
@M06628:26:000000000-CRM2J:1:1102:23001:11578 2:N:0:137
CAATCTTGCGATCGTACTCCCCAGGTGGGACACTTATCACTTTCGCTTAGTCACTGAGATAAATCCCAACAACTAGTGTCCATCGTTTACGGCGTGGACTACCAGGGTATCTAATCCTGTTCGCTCCCCACGCTTTCGTCCATGAGCGTCAGTACATACGTAGTAGACTGCCTTCGCAATCGGTATTCTGTGTAATATCTATGCATTTCACCGCTACACTACACATTCTATCTACTTCCATATGACTCAAGTCAACCAGTATCAAAGGCAGTTCCATAGTT
+
GGGGGGGGGGGGGGGGGGGGGGGGGGGGGGGGGGGGGGGGGGGGGGGGGGGGGGGGGGGGGGGGGGGGGGGGGGGGGGGGGGGGGGGGGGGGGGGGGGGGGGGGGGGGGGGGGGGGFGGGGGDGFGGGGGGGGDGGGGGGGDDGGGGGGDEEGGGGGGGGGGGGFGGCCGGFGFGGDE5>FGGGGGGGGGGGGFFFFFFGGGGFGFFFFFFFGBFGFGFFFFFFFFFFCFFEFFFFFFFFFEFEFEEFEEFFFFFF;;FAA<AF:CDF:FEF>AC:9>:<-
@M06628:26:000000000-CRM2J:1:1102:7150:11685 2:N:0:137
TAACCTTGCGGCCGTACTCCCCAGGCGGTCAACTTAGTGCGTTAGCTGCGCCACCCACGACTCAAGGTCACAGACGGCTAGTTGACATCGTTTACGGCGTGGACTACCAGGGTATCTAATCCTGTTTGCTCCCCACGCTTTCGTGCCTCAGTGTCAGTATTTGTCCAGGTAGCCGCCTTCGCCACTGATGTTCCTTCCAATCTCTACGCATTTCACCGCTACACTGGAAATTCCACTACCCTCTACAATACTCTAGTTTGCCAGTTCAAAATGCAGTTCC
+
FFGGGGGGGGGGGGGGGGGGGGGGGGGGGGGGGGGGGGGGGGGGGGGGGGGGGGGGGGGGGGGGGGGGGGGGGGGGGGGGGGGGGGGGGDGGGGGGGGGGGGGGGGGGGGGGGGGGGGGGGGGGGGGGGGGGGGGGGGGGGGGGGGGGGGGGGGGGGGGGGGGGFGGFGGGGGGGGGGGFCEGGCCGFFFGFGFFFFFFCGGGFGFF@D71BFFFGFGFF>F?FFFFF:FFDFFFBF7?41)4<ABDFA<:A?FF)6<AAFADFGF4<:AFA79CC<ABA
@M06628:26:000000000-CRM2J:1:1102:11187:11728 2:N:0:137
TAATCTTGCGACCGTACTCCCCAGGCGGTACACTTAATGTGTTAACTGCATTACTGCAAGGTCTAGCCTCACAACAACTAGTGTACATCGTTTAGGGCGTGGACTACCAGGGTATCTAATCCTGTTTGCTCCCCACGCTTTCGCGTCTCAGCGTCAATAATGTTCCAGTAGATCGCCTTCGCAATCGGTATTCCTTCTGATCTCTACGGATTTTACCCCTACACCAGAAATTCCATCTACCTCTCCCATATTCTAGGTAAGCAGTTTTCAAAGCAGTTCAA
+
GGGGGGGGGGGGGGGGGGGGGGGGGGGGGGGGGGGGGGGGGGGGGGGGGEFGGGGGGGGGGGGGGGGGGGGGGGGGGGGGGGGGGGGGGGGGGGGGGGGGGGGGGGGGDGGGGCEGGGGGGGGGGGGGGGGGGGGGGGGGGGGGGGGGGGGGGGGGGGGGGGGGGGGGGGFGGGGGGGGFGGGGGGGGGGGGGFFFFFFFGGGFGFFDF@9BGFFGFGFFFFFFFFFFFFECCFEEFFFFFEA<DBFFFF<<BFF<FFF9?DAFDFA>AFF9<FGFAAAF<
@M06628:26:000000000-CRM2J:1:1102:5531:11733 2:N:0:137
TAATCTTGCGACCGTACTCCCCAGGCGGTACACTTAATGTGTTAACTGCATTACTGCAAGGTCTAGCCTCACAACAACTAGTGTACATCGTTTAGGGCGTGGACTACCAGGGTATCTAATCCTGTTTGCTCCCCACGCTTTCGCGTCTCAGCGTCAATAATGTTCCAGTAGATCGCCTTCGCAATCGGTATTCCTTCTGATCTCTACGGATTTTACCCCTACACCAGAAATTCCATCTACCTCTCCCATATTCTAGGTAAGCAGTTTTCAAAGCAGTTCAA
+
EEFGGGGGGGGGEGGGGGGGGGGEGGGGGGGFGGGGCGFFGGGGGGGGGGFGFGGCFECFGGE@FFGGGGEFGGGFFGFGGFGGGGFGGCFGGGFEEGGGEDCFFFGGGGEGGGGGGFGGGGGGGFFGGGFGCGGDCEGGGGGGG@>EFFCCECEG>FGDFGFGGGG7FEGGGF>CEGGFCC9DGGCEE,CFGFFFFFFCDGGFG6/>8>D>*7<:;7==FDE8535;3).99C5?CEEC<7)/81:79?AA>AA2?5<)57<F:0<49>4<4:65>DAA6
@M06628:26:000000000-CRM2J:1:1102:18922:11818 2:N:0:137
CAATCTTGCGATCGTACTCCCCAGGTGGGACACTTATCACTTTCGCTTAGTCACTGAGATAAATCCCAACAACTAGTGTCCATCGTTTACAGCGTGGACTACCAGGGTATCTAATCCTGTTCGCTCCCCACGCTTTCGTCCATGAGCGTCAGTACATACGTAGTAGACTGCCTTCGCAATCGGTATTCTGTGTAATATCTATGCATTTCACCGCTACACTACACATTCTATCTACTTCCATATGACTCAAGTCAACCAGTATCAAAGGCAGTTCCATAGTT
+
GGGGGGGGGGGGGGGGGGGGGGGGGGGGGGGGGGGGGGGGGGGGGGGGGGGGGGGGGGGGGGGGGGGGGGGGGGGGGGGGGGGGGGGGGGGFGGGGGGGGGGFGGGGGGGGGGGGGGGGGGGGDCDGGGGGGDGEFFGGGGGFGGGGGGDGCFGGGGGGGGGFGGGCFFFGGGGGGGGGFGGGGGGGGGGGGGFFFAFFGGFGFGFEFFFFBDFFGFGFFFFFF=58@?F??EF9CC?)66)73?95@;6=<>EEE8;=ACE?FGGC;0?).)6:CA9,.)
@M06628:26:000000000-CRM2J:1:1102:23049:11827 2:N:0:137
TAACCTTGCGGCCGTACTCCCCAGGCGGTCAACTTAGTGCGTTAGCTGCGCCACCCACGACTCAAGGTCACAGACGGCTAGTTGACATCGTTTACGGCGTGGACTACCAGGGTATCTAATCCTGTTTGCTCCCCACGCTTTCGTGCCTCAGTGTCAGTATTTGTCCAGGTAGCCGCCTTCGCCACTGATGTTCCTTCCAATCTCTACGCATTTCACCGCTACACTGGAAATTCCACTACCCTCTACAATACTCTAGTTTGCCAGTTCAAAATGCAGTTCCA
+
FGGGGGGGGGGGGGGGGGGGGGGGGGGGGGGGGGGGGGGGGGGGGGGGGGGGGGGGGGGGGGGGGGGGGGGGGGGDGGGGGGGGGGGGGGGGGGGGGGGGGGGGGGGGGGGGGGGGGGGFGGGGGGGGGGGGGGGGGGGGGGGFFGGGGGGGGGGGGGGGGGGGGGGGGGGGGGGGGGGFCEDGGGGFGGGGGFFFFAFFGFFFGFF@D<@E7?EGFDFFFF?FF?FFFFFF<>AABBBFFFF08AAFFB><?FFAFFFFFAA6FGBFFAFFA2<7<BAA2
@M06628:26:000000000-CRM2J:1:1102:18936:11830 2:N:0:137
CAATCTTGCGATCGTACTCCCCAGGTGGGACACTTATCACTTTCGCTTAGTCACTGAGATAAATCCCAACAACTAGTGTCCATCGTTTACAGCGTGGACTACCAGGGTATCTAATCCTGTTCGCTCCCCACGCTTTCGTCCATGAGCGTCAGTACATACGTAGTAGACTGCCTTCGCAATCGGTATTCTGTGTAATATCTATGCATTTCACCGCTACACTACACATTCTATCTACTTCCATATGACTCAAGTCAACCAGTATCAAAGGCAGTTCCATAGTT
+
GGGGGGGGGGGGGGGGGGGGGGGGGGGGGGGGGGGGGGGGGGGGGGGGGGGGGGGGGGGGGGGGGGGGGGGGGGGGGGGGGGGGGGGGGGGGGGGGGGGGGGGGGGGGGGGGGGGGGGGGGFEGGGGGGGGGGGGGGGGGGGGGGGGGGGGGGGGGGGGGGGGGGGGGGGGGGGGGGGGFGGGGGGGGGFGGG>FFFFFGGGGFGFFFFFFFGBFGEGDEFF@FFFFFEFFFFEEEFEAFEEE?CCEFEF@EFFFE:?DEFCFFGGCD:?EFABDCAF?-)
@M06628:26:000000000-CRM2J:1:1102:29650:11850 2:N:0:137
TAACCTTGCGGCCGTACTCCCCAGGCGGTCTACTTATCGCGTTAGCTTCGCCACTAAAAGATCAAGTCTTCCAACGGCTAGTAGACATCGTTTACGGCGTGGACTACCAGGGTATCTAATCCTGTTTGCTCCCCACGCTTTCGCACCTCAGTGTCAATATCAGTCCAGGTAGTCGCCTTCGCCACTGGTGTTCCTTCCTATATCTACGCATTTCACCGCTACACAGGAAATTCCACTACCCTCTACTGTATTCTAGACTAGCATTATCAGATGCAGTTCCA
+
FFGFGEGGGGGGGDFG,DFGGG<@FFGCFGF,EFGGCEGGGGDGGAF@FGGGGGGDFGGGG9FGCGGGE<EFGD@,:+FCFEFCGGGFFGF<DFF@EDEGGGGFGGGGGGEDDDECF8FF9F9FGGGGGDFGGDGGCEEGCFCGGGD@7DFFGACFFG,,@CF;FG,DCGGGG@>EG=EAEGGDGFFFC?FCFFFFB;FGCFGFGFFFD<?D>CCGF52,3;<?=2.506)6<AFDFFFF:?B?<ABFF<>A9A)64.47(47/:FBFFB?-.6<CAAB))
@M06628:26:000000000-CRM2J:1:1102:16873:11987 2:N:0:137
TAATCTTGCGACCGTACTCCCCAGGCGGAATGCTTAATCCGTTAGGTGTGTCACCGAACAGTATACTGCCCGACGACTGGCATTCATCGTTTACGGTGTGGACTACCAGGGTATCTAATCCTGTTTGCTCCCCACACTTTCGTACCTCAGCGTCAGTATCGAGCCAGTGAGCCGCCTTCGCCACTGGTGTTCCTCCAAATATCTACGAATTTCACCTCTACACTTGGAATTCCACTCACCTCTCTCGAACTCTAGACTGATAGTTTTGGAGGCAGTTCCAA
+
GGGGGGGGGGGGGGGGGGGGGGGGGGGGGGGGGGFFGGGGGGGGGGGGGGGGGGGGGGGGGGGGGGGGGGGGGGGGGGGGGGGGGGGGGGGGGGGGGGGGGGGGGGGGGGGGGGGGFGGGGGGGGGGGGGGGGGGGGGGGGGGGGGGGCFGEGGGGGGGGEGGGGGGGGGGGFGGGGGGAEG<DFFFGGGGGFFFFFFFGGGGFGFFFFFFFGFFGFGFFFFFFFFFFAF?9<BAA?F:FFFFFFFFFBBFFFFFBFFF?FFFFGGF:(2??B:GGFFFF)
@M06628:26:000000000-CRM2J:1:1102:16861:12009 2:N:0:137
TAATCTTGCGACCGTACTCCCCAGGCGGAATGCTTAATCCGTTAGGTGTGTCACCGAACAGTATACTGCCCGACGACTGGCATTCATCGTTTACGGTGTGGACTACCAGGGTATCTAATCCTGTTTGCTCCCCACACTTTCGTACCTCAGCGTCAGTATCGAGCCAGTGAGCCGCCTTCGCCACTGGTGTTCCTCCAAATATCTACGAATTTCACCTCTACACTTGGAATTCCACTCACCTCTCTCGAACTCTAGACTGATAGTTTTGGAGGCATTTCCAG
+
GFGGGGGGGGGG@CFGGFGGGGGGFGGGGGGGGGGGFGGGGGGGGGGGGGGGGFGGGGGGGGGFGGGFGGGGGGGGGGGGGGGGGGGGGGGGGFGEFFGGGGGGGGGGGGGGGGGGGGGGGGFGGGGGGDGGDGGGGGGGGGGFGGGFGGGGGGEBFGFEEGGGGGGGGGGGFGGGGEF;C57CGGGCDFGGGFFFFF4DDEF6:FD;F(28;<EGFGEEFFFFFF@F26..42<A??BF7:7??B?4:?FAA4A)-.47:A48FGBB44)2?0+:<B9:-
@M06628:26:000000000-CRM2J:1:1102:23334:12011 2:N:0:137
TAATCTTGCGACCGTACTCCCCAGGCGGTCTACTTAGTGCGTTAGCTGCGCCACTAAGATCTCAAGGATCCCAACGGCTAGTAGACATCGTTTACGGCGTGGACTACCAGGGTATCTAATCCTGTTTGCTCCCCACGCTTTCGCACCTCAGCGTCAGTGTCAGCCCAGACAGTCGCCTTCGCCACTGGTGTTCCTTCTAATATCTACGCATTTCACCGCTACACTAGAAATTCCACTATCCTCTGCTGCACTCTAGTCACACATTTTTGAAAGAAGTTCC
+
FGGGGGGGGGGGGGGGGGGGGGGGGGGGGGGGGGGGGGGGGGGGGGGGGGGGGGGGGGGGGGGGGGGGGGGGGGGGGGGGGGGGGGGGGGGGFGGGGGEFGGGGGGGGGGGGGGGGGGGGGGG?DGGGGGGGGGGGGGE8DFGGCGGGGGGGGGGGGGGGGGGG>FGFGGGGGGCGGGGFGGGDDFGGGGGGGFFFFF@7D?7AFFEDFDFFD<CGFGFFFF??F???<FFFABFFFFA42<<DF24<<?B>BA4)<4)2:?F)0?AF>64<2?C66><9
@M06628:26:000000000-CRM2J:1:1102:4728:12191 2:N:0:137
CATTCTTGCGAACGTACTCCCCAGGTGGGTTACTTATCACTTTCGCTTAGCCACTCAGACCGAAATCCGAACAGCTAGTAACCATCGTTTACGGCGTGGACTACCAGGGTATCTAATCCTGTTCGCTACCCACGCTTTCGTCCCTTAGCGTCAATTAATTGTTAGTGATCTGCCTTCGCAATCGGTATTCTGTGTAATATCTATGCATTTCACCGCTACACTACACATTCTAACCACTTCACAATAATTCAAGACCTACAGTATCAATGGCAATTTTACGG
+
FFCGGFFGGGGGEGFGGGGGFGGGGGGGGGGGGGGGGGGFGGGCFGEGFFGFFGGGGEGF<FGGDGGGG@@FGFGGGGGGGGAGFGGGGGFFCCGGGGEFFFGGGGGDEGGGGGGEGGEFGGGFGDEEEFG?>FEGGGAEGEGGFFFCC>EEGGGGGGGGGGGG9CF7DDFGGGGGGGGFEGGGGG,:CCCFC8AFFFFFFFFFGF3C8C?FF;@GED98@CEFFFFFFACEEFDFFFA?<79<A<27A4<A)8<FBD>?:A<FGGF<A:>???GC<>A?6
@M06628:26:000000000-CRM2J:1:1102:4354:12431 2:N:0:137
TAACCTTGCGGCCGTACTCCCCAGGCGGTCAACTTAGTGCGTTAGCTGCGCCACTCACGTCTCAAGGACACAAACGGCTAGTTGACATCGTTTACGGCGTGGACTACCAGGGTATCTAATCCTGTTCGCTCCCCACGCTTTCGTACCTCAGCGTCAGTATCTGTCCAGGTGGCCGCCTTCGCCACTGATGTTCCTTCCAATCTCTACGCATTTCACCGCTACACTGGAAATTCCACCACCCTCTACAGTACTCTAGTTTGCCAGTTCAAAATGCAGTTCCA
+
GGGGGGGGGGGGGGGGGGGGGGGGGGGGGGGGGGGGGGGGGGGGGGGGGGGFGGGGGGGGGGGGGGGGGGGGGGGGGGGGGGGGGGGGGGGGGGGGGGGGGDGGGGGGGGGGGFGGGGGGFGGGGGGGGGGGGGGGGGGGGGGGGGGGGGGGGGGGGGGGFGGGGGGGGGGGGGGGGGGFGGGGGGGGGGGGFFFFFFFCFC78D=E@EFBFGFFGFGBBFFFFFFF@BFFFF):AFBFEFF?:<A<:AF<24AB2<<5A9ABFGGFB9BFFFFGFA29A2
@M06628:26:000000000-CRM2J:1:1102:25623:12436 2:N:0:137
TAATCTTGCGACCGTACTCCCCAGGCGGAATGCTTAATCCGTTAGGTGTGACACCAAAGGGCAAGCCCCCTGACGTCTGGCATTCATCGTTTACGGTGTGGACTACCAGGGTATCTAATCCTGTTTGCTCCCCACACTTTCGTACCTCAGCGTCAGTATCGAGCCAGTGAGCCGCCTTCGCCACTGGTGTTCCTCCAAATATCTACGAATTTCACCTCTACACTTGGAATTCCACTCACCTCTCTCGAACTCTAGACTGATAGTTTAAAGGCAGTTCCAGG
+
GGGGGGGGGGGGGDGGGGGGGGGGGGGGGGGGGGGGFGGGGGGGGGGGGGGGGGGGGGGGGGGGGGGGGGGGGGGGGGGGGGGFGGGGGGGGGGGGGGGGGGGGGGGGGGGGGFGGGGGGG;FGGGGGGGGGGGGGGGGGFGGFGGGGGDGGGGGGGGGGDGGGGGGGGGGGGGGGGGGFGGGGGGGFG=ECDFFFFFFGGGGFGFFFFFFFGFFGFGFFFEFFFFFFFFFFF5>FFF?<8?>722:)8<?D4:A<AABBAA4BFFBDAA=?BFGG)-<<?
@M06628:26:000000000-CRM2J:1:1102:18841:12455 2:N:0:137
TAATCTTGCGGCCGTACTCCCCAGGCGGAATACTTAACCCGTTAGGTGTGTCACCGAACAGTATACTACCCGACAACTGGCATACATCGTTTACGGTGTGGACTACCAGGGTATCTAATCCTGTTTGCTCCCCACGCTTTCGTACCTCAGCGTCAGTATAGATCCAGTGGACCGCCTTCGCCATCGGTGTTCCTCCACATATCTACGAATTTCACTTCTACACGTGGAATTCCACTCACCTCTCCCGAACTCTAGCCCGATAGTTTTAAAGGCCATTCCAA
+
,EG-CFGGGG+FGGGGGGGGGGGGGGGG++,,CFG,E,:FGGGGG<F<:BF@EG,CF++@,CFB,,5,CFG7FG+@F,,B,,,,CFFGGGGGG9FG<FGGGGGGGGGGGGGGGGGGGGGGGGGGGGGGGGGGGGG+FGGFGEG,@:C3>DGDGGGGGG,,@,,@BCF,:,**,=CGGGGFGGG**:CGGGGGGFFF));CFE>FGFD(88?FFFF7+;CEFFF(5:BF<BDDAD))4.:F21.(,:9)7>BBFAF<(((-,41@**))).*)4(*26<>26
@M06628:26:000000000-CRM2J:1:1102:1938:12531 2:N:0:137
TAATCTTGCGACCGTACTCCCCAGGCGGAATGCTTAATCCGTTAGGTGTGACACCAAAGGGCAAGCCCCCTGACGTCTGGCATTCATCGTTTACGGTGTGGACTACCAGGGTATCTAATCCTGTTTGCTCCCCACACTTTCGTACCTCAGCGTCAGTATCGAGCCAGTGAGCCGCCTTCGCCACTGGTGTTCCTCCAAATATCTACGAATTTCACCTCTACACTTGGAATTCCACTCACCTCTCCCGACCTCTAGACTGATAGTTTAAAAGGCAGTTCCAG
+
GFGGGGGGGGGGGGGGGGGGGGGGGGGGGGGGGGGFGGGGGGGGGGGGGGGGGGGGGGGGGGGGGGGGGGGGFGGGGGGGGGGGGGGGGFGGGGGGGGGGDCGGGGGGGGGGGGGGGGGGGGGGGGGGGGGGGGGGGGGGGGG?FGGGGGGGGGGGEGFGGGGGGGGGGGFFFEEGEGGFGE5DFFGFGGGGGFFFFFF=;FGCGFF<F0=C>?EGAGF89EFF69AFFF3>E444:BFF5:,((47B(-(454-5<AFFFFAFGGBFFFFF?7=F<>)).
@M06628:26:000000000-CRM2J:1:1102:26335:12653 2:N:0:137
CAGTCTTGCGACCGTACTCCCCAGGTGGGATACTTATCACTTTCGCTTAGTCACTGAGAGTTAACCCAACAACTAGTATCCATCGTTTACGGCGTGGACTACCAGGGTATCTAATCCTGTTCGCTCCCCACGCTTTCGTCCATGTGCGTCAGTATATACGTAGTAGACTGCCTTCGCAATCGGTATTCTAAGTAATATCTATGCATTTCACGGCTCCACTACTTATGCTATCTACTTCCGTATAACTCAAGCCAACCAGTATCAAAGGCAGTTCCATAGTT
+
FFGEFGFCGGGGGGFGGGGGGGGGFGGGGFGGGGGGFG<FFGGCFGGGEGGFGFGDGGGGECFFG96BFGGGF<FFGFF<<FFGGGGGGFGGGGGFGGGFFG8F8=:?DE<FGCC,=,>FEF7+?<==>BE@E@8@FC8A>EAD=9DC>@E>ADF9:FFEFFG:D;3EEFD*@FC>EG5@8:3;4C:CFG,=@1=AF6C8DGFFGAC?FEC)*57*=C@4..).+<++)193CEEFF)7>;D@EEFEAE())-(.40,2<<9AFGGA0(.<,)6+*4:7>)
@M06628:26:000000000-CRM2J:1:1102:26323:12670 2:N:0:137
CAGTCTTGCGACCGTACTCCCCAGGTGGGATACTTATCACTTTCGCTTAGTCACTGAGAGTTAACCCAACAACTAGTATCCATCGTTTACGGCGTGGACTACCAGGGTATCTAATCCTGTTCGCTCCCCACGCTTTCGTCCATGTGCGTCAGTATATACGTAGTAGACTGCCTTCGCAATCGGTATTCTAAGTAATATCTATGCATTTCACCGCTACACTACTTATTCTATCTACTTCCGTATAACTCAAGTCAACCAGTATCAAAGGCAGTTCCATAGTT
+
GGGFGGGGGGGGGGGGGGGGCFGGGGGGGGGGGFGGGDGGGGGGGGFFE<FFGGGGGGGGCGGGGGGEGGGGGGGGGGGGFGGGDGFGGGGDEGGGGGGGGGGGGGGGGGGGGGGGGGGGGGE>EFE8EGGFGGEGFGGGGEGFFDFGE6BEGGGFGGGGFFEGF9>EECGGGFC88C@AGGGGGGGGGG:+=B:C811@=,+88@C5BE?F5@BGFGDF1@C3AEAFFAEEFFF?EE<3@<;E<CFFFE3)6<A<26?>BF9*:C<?01;14<<*.606-
@M06628:26:000000000-CRM2J:1:1102:2316:12719 2:N:0:137
TAACCTTGCGGCCGTACTCCCCAGGCGGTCTACTTATCGCGTTAGCTTCGCCACTAAGTCATTACAACCCAACGGCTAGTAGACATCGTTTACGGCGTGGACTACCAGGGTATCTAATCCTGTTTGCTCCCCACGCTTTCGCACCTCAGTGTCAGTATCAATCCAGAGTGTCGCCTTCGCCACTGATGTTCCTTCCTATATCTACGCATTTCACCGCTACACAGGAAATTCCACACTCCTCTATCGTACTCTAGCCTGCCAGTATCGGGTGCAATTCCAAG
+
GGGGGGGGGGGGGGGGEGGGGGGGGGGGEFGGGGGGGGGGGGGGFGGGGDFGGGFGGGGGGGFGGGGGDGGGGGGDGEGGGGGGGGGGGGGFGEEDGGGGGGGGGGGGGGGGGG9EFGGGDGGGGGGGGGCCCEEGGGGGGGGGF7CEFGGGGGGGGG9CGGGFGFDGGACF7FECEFFBCEGGGGF=FGGGFFFFCFFG>CFA>F;DEFE67CEDEG9>BFF?>0>09FD<4<763:??<484<<,5:?FF24>:2<BB:8?*0?:0(,)-:49:-6<6.
@M06628:26:000000000-CRM2J:1:1102:2298:12722 2:N:0:137
TAACCTTGCGGCCGTACTCCCCAGGCGGTCTACTTATCGCGTTAGCTTCGCCACTAAGTCATTACAACCCAACGGCTAGTAGACATCGTTTACGGCGTGGACTACCAGGGTATCTAATCCTGTTTGCTCCCCACGCTTTCGCACCTCAGTGTCAGTATCAATCCAGAGTGTCGCCTTCGCCACTGATGTTCCTTCCTATATCTACGCATTTCACCGCTACACAGGAAATTCCACACTCCTCTATCGTACTCTAGCCTGCCAGTATCGGGTGCAATTCCAAG
+
GGGGGGGGGGGGGGGGGGGGGGGGGGGGGGGGGGGGGGGGGGGGGGGGGGGGGGGGGGGGGGGGGGGGGGGGGGGGGGGGGGGGGGGGGGGGGGGGGGGGGGGGGGGGGGGGDFGGGGGGGGGGGGGGGGGGGGGGGGGGGGGGGGGGFGGGGGGGGGGGGGGGGGFFG?FGGGGGDGGEGGGGGGGGGGGGG==AFCFFGGGFGFB?EFFFGFFDFGFFFFFFF?FFAFFFFFFF??FFB>AA>:<>BFFFA<AFBF?BF>??7D(11:>04AF>>BDA4
@M06628:26:000000000-CRM2J:1:1102:5071:12810 2:N:0:137
TAATCTTGCGACCGTACTCCCCAGGCGGTCTACTTAGTGCGTTAGCTGCGCCACTAAAGTCTCAAGGACCCCAACGGCTAGTAGACATCGTTTACGGCGTGGATTACCAGGGTATCTAATCCTGTTTGCTACCCACGCTTTCGCACCTCAGTGGCAGTATTGGTCCAGTTAGTCGCCTTCCCCACTGATGTTCCTTCCCATCTCTACGCATTTCACCGCTACACAGGAAATTCCACTCACCTCTACTATACTCTAGTTCGCCAGTTTTGAATGCAGTTCCA
+
C6EEGFGDDGGGEFGG,CFFG;@,CC@+6@CF@FFDE6E9FF@FC,C,,+8,6C,E=<FC<,CEFFC,444?::?=FC:4<CE,,C5,C:+A=FFGC++64@F,5BFFF==+:A=DF=>=9F,CCD,3ECE;D8,@F8+:+7:3C3;8B>@,@,*,:FFGG;CD@:4DC,D+5=@G5C=A,,;?C9,,=9B>FFFAFFA7;6DFC671A6(8+/?DF59(:6?:?B4>:?>F)).6<3()().42<)/45<.5:A)).:?>13>67)6317A>BC7<4)6.
@M06628:26:000000000-CRM2J:1:1102:5057:12822 2:N:0:137
TAATCTTGCGACCGTACTCCCCAGGCGGTCTACTTAGTGCGTTAGCTGCGCCACTAAAGTCTCAAGGACCCCAACGGCTAGTAGACATCGTTTACGGCGTGGACTACCAGGGTATCTAATCCTGTTTGCTACCCACGCTTTCGCACCTCAGTGTCAGTATTGGTCCAGTGAGTCGCCTTCGCCACTGATGTTCCTTCCCATCTCTACGCATTTCACCGCTACACAGGAAATTCCACTCACCTCTACCATACTCTAGTTCGCCAGTTTTGAATGCAGTTCCA
+
FGGGGGGGGGGGGGGGGGGGGGGGGGGGGGGGGGGGGGGGGGGGGGGGGGGGGGGGGGGGGGGGGGGGGGGGGGGGGGGGGGGGGGGGGGGGGGGGGGGGGGGGGGGGGGGGGGFGGFGGGGGGGGGGGGGGGGGGGGGDGGGGGGGFGGGGGGGGGGGGGGGGGGGGGGGGGGGGGGGFGGGGGGGGGGGGGFFFFFFGGGGFGAE<FFFFGFFGFGFFFFFFFFFFFFFFFFFF>:BFFF?FAFFFF??A<A><A<DBF::EGGFFFFBA<AGGFBAF9
@M06628:26:000000000-CRM2J:1:1102:28967:12911 2:N:0:137
TAACCTTGCGGCCGTAATCCCCAGGCGGTCAACTTAGTGCTTTAGCTGCGCCACCCACAAGTCAAGGACACAGACGGTTAGTTGACATCGTTTACAGCGTGGAATACAAGGGGATCTAATCCTGTTTACTCCCCACCGTTTCGTGCCTTAGTGTCAGTTTTTGTCCAGGTATCCGCCTTCGCCACTGATGGTTCTTCCAATCTCTACGCATTTCACCTCTACACTGGAAATTCCACTACCCTCTACGACTCTCTAGTTTGCCAGTTCAAAATTGATTTCC
+
C@F<,CF,-C++6@FE8:FEE,,B<C@7C+6C<,C@FEG9,E,F,9,CFFEEGGF@<,,,,<,<,6,,,,:E<,,+,48+4ECAE,5FC74?7=E,C,4B?>7,:=E,,C,@+>7=,,@D,@5?FEF9,,,,6>D>++83D6@@3+1,,,,7,@=A@;,@;7*,@=;,,@C+5,****1;;EC74*89<C,;++4B88++2;++++/()((::.1@F*3;76;18;A458;)96544(.)(.-())(8,((.)446:49)5)./2:64))*)()+*..))
@M06628:26:000000000-CRM2J:1:1102:20333:12974 2:N:0:137
TAACCTTGCGGCCGTACTCCCCAGGCGGTCAACTTAGTGCGTTAGCTGCGCCACCCACGACTCAAGGTCACAGACGGCTAGTTGACATCGTTTACGGCGTGGACTACCAGGGTATCTAATCCTGTTTGCTCCCCACGCTTTCGTGCCTCAGTGTCAGTATTTGTCCAGGTAGCCGCCTTCGCCACTGATGTTCCTTCCAATCTCTACGCATTTCACCGCTACACTGGAAATTCCACTACCCTCTACAATACTCTAGTTTGCCAGTTCAAAATGCAGTTCC
+
GGGGGGGGGGGGGGGGGGGGGGGGGGGGGGGGGGGGGGGGGGGGGGGGGGGGGGGGGGGGGGGGGGGGGGGGGGGGGGGGGGGGGGGGGGGGGGGGGGGGGGGGGFGGGGGGGGGGGGGGGGGGGGGGGGGGGGGGGGGGGGGGGGGGGGGGGGGGGGGGGGGGGGGGGGGFGGGGGGGFGGGGGGGGGGGGGFFFFFFDGGGFGAEFFFFFFE5FFGFFFFFFF?:FBFAFFAFFFFFFF???BFFFFF?FFDFFFFFFBFFFGFFFD>FA72C7<<AF
@M06628:26:000000000-CRM2J:1:1102:11160:13009 2:N:0:137
TAACCTTGCGGCCGTACTCCCCAGGCGGTCAACTTAGTGCGTTAGCTGCGCCACCCACGACTCAAGGTCACAGACGGCTAGTTGACATCGTTTACGGCGTGGACTACCAGGGTATCTAATCCTGTTTGCTCCCCACGCTTTCGTGCCTCAGTGTCAGTATTTGTCCAGGTAGCCGCCTTCGCCACTGATGTTCCTTCCAATCTCTACGCATTTCACCGCTACACTGGAAATTCCACTACCCTCTACAATCCTCTAGTTTGCCAGTTCAAAATGCAGTTCC
+
CFAE@FFGFGGGCFCEGGGGCGGGGGGG:FEGCEFGEGGGGFFGGGGGGGGFGGDGGGGGGGEGGGGGFGGGGGG7+FEGGGGGGGCFFCGFFDGEFCFGEGDDCG8FFGC7D8DGGE;:FFGDDFGGFGFGCGE:::CE>BE8:FCGGGGGGGGGGGFGGGGFFGG6CFGFGGEGDG=F*877DGGG@;CFGFCFF4::7E7A>AC(>;DE79CG?*499>??B?FF>6>DF><4>02?:7:?2<964(4).484::A<<BA@GG))6:72<A?D<<>4
@M06628:26:000000000-CRM2J:1:1102:11147:13023 2:N:0:137
TAACCTTGCGGCCGTACTCCCCAGGCGGTCAACTTAGTGCGTTAGCTGCGCCACCCACGACTCAAGGTCACAGACGGCTAGTTGACATCGTTTACGGCGTGGACTACCAGGGTATCTAATCCTGTTTGCTCCCCACGCTTTCGTGCCTCAGTGTCAGTATTTGTCCAGGTAGCCGCCTTCGCCACTGATGTTCCTTCCAATCTCTACGCATTTCACCGCTACACTGGAAATTCCACTACCCTCTACAATACTCTAGTTTGCCAGTTCAAAATGCAGTTCC
+
GGGGGGGGGGGGGGGGGGGGGGGGGGGGGGGGGGGGGGGGGGGGGGGGGGGGGGGGGGGGGGGGGGGGGGGGGGGGGGGGGGGGGGGGGGGGGGGGGGGGGGGGGGGGGGGGGGGGGGGGGGGGGGGGGGGGGGGGGGGGGGGGGGGGGGGGGGGGGGGGGGGGGGGGGGGGGGGGGGGFFGGGGGGGGGGGGFFFFFFCFGGFGFFDFF?FGFFGFDFFFFFFFFFFFFFFFF>BFFFFFFFFBFFFFFFADFFAAAAFFFF?FFFFFFFFFFFGFFFF
@M06628:26:000000000-CRM2J:1:1102:29459:13058 2:N:0:137
TAACCTTGCGGCCGTACTCCCCAGGCGGTCAACTTAGTGCGTTAGCTGCGCCACCCACGACTCAAGGTCACAGACGGCTAGTTGACATCGTTTACGGCGTGGACTACCAGGGTATCTAATCCTGTTTGCTCCCCACGCTTTCGTGCCTCAGTGTCAGTATTTGTCCAGGTAGCCGCCTTCGCCACTGATGTTCCTTCCAATCTCTACGCATTTCACCGCTACACTGGCAATTCCACTACCCTCTACAATACTCTAGTTTGCCAGTTCAGAATGCAGTTCC
+
GGGGGGGGGGGGEEFGC@FFGGGGGGGGGG7FGGGGGGFGGGGGGGGGGGGGGGGGGGGGGFGGGGGGGGGGGGGGGGGGGGGGGGGGFGGDFGGGGGGGDGGGGGGGGFGGGFGGGGFGGGGGGGGDGGGGGGCEGGGECFGGGGGGGCFFGGGGGGC;EGGGFGGG6FDDCFGGGCEFFGG3D7=7CGFCGFFFFFF7+=FFGFE;D;DFGEEGFGF>FFFFFB:)492>FFA<AF?44)::>DF?A<068AFBFAABF>A?FC4<><@<A>+:<26)
@M06628:26:000000000-CRM2J:1:1102:11312:13069 2:N:0:137
TAACCTTGCGGCCGTACTCCCCAGGCGGTCAACTTAGTGCGTTAGCTGCGCCACCCACGACTCAAGGTCACAGACGGCTAGTTGACATCGTTTACGGCGTGGACTACCAGGGTATCTAATCCTGTTTGCTCCCCACGCTTTCGTGCCTCAGTGTCAGTATTTGTCCAGGTAGCCGCCTTCGCCACTGATGTTCCTTCCAATCTCTACGCATTTCACCGCTACACTGGAAATTCCACTACCCTCTACAATACTCTAGTTTGCCAGTTCAAAATGCAGTTCC
+
<DFGFGFACCCFGEC@CFFGCCEG8<FC@FGGGGGF<FGGDC@FEFGG8FEGGGGGFGGGGGDFGGFFGGGGGGGDGGGDGGGGFGFFGGGGGGGDGGGGGGGGGGGGGGGGGGFGGGGGGGGGGGGGGCFFFGGGGGGGGGGGGGGFGGGGGGGGGGGGGGGGGGGGGGGGGGGGGGGFGGGGGGGGGGGGGFFFFFFFFGG6C=EFFFFFGEFGFGF>9>BFFFFFFFABFFFFAFFFBFF<ABDF<BBA?FFA<BFAFAF6DFFBFFFFF29*6446
@M06628:26:000000000-CRM2J:1:1102:13648:13176 2:N:0:137
TAACCTTGCGGCCGTACTCCCCAGGCGGTCTACTTAGTGCGTTAGCTGCGCCACTAAGACATCAAGTGTCCCAACGGCTAGTAGACATCGTTTACGGCGTGGACTACCAGGGTATCTAATCCTGTTTGCTCCCCACGCTTTCGCACCTCAGTGTCAGTATCAGACCAGGTAGTCGCCTTCGCCACTGGTGTTCCTTCCTATATCTACGCATTTCACCGCTACACAGGAAATTCCACTACCCTCTTCTGTACTCTAGTTATCCAGTATCAGGTGCAGTTCC
+
GGGGGGGGGGGGGGGGGGGGGGGGGGGGEGGGGGGGGGGGGGGGGGGGGGGGGGGGGGGGGGGGGGGGGGGGGGGGGGGGGGGGGGGGGGGGGGGGGGGGGGGGGGGGGGGGGGGGGGGGGGGGGGGGGGGGGGGGGGGGGGGGCFGGGGFCEGGGGGGGGGGGGGGGGGGGGGGGGGGFCGDGGGGGGGGGGFFFFFFGGGCFGFFFFD@FFFEGADFFFFFBFFFFBFFDFBDAFFBFFFFFAFFFBFFFFFFFBAAFFFAFGG646A@A?DCFBABF
@M06628:26:000000000-CRM2J:1:1102:7637:13246 2:N:0:137
TAATCTTGCGACCGTACTCCCCAGGCGGTCTACTTAGTGCGTTAGCTGCGCCACTAAAGTCTCAAGGACCCCAACGGCTAGTAGACATCGTTTACGGCGTGGACTACCAGGGTATCTAATCCTGTTTGCTACCCACGCTTTCGCACCTCAGTGTCAGTATTGGTCCAGTGAGTCGCCTTCGCCACTGATGTTCCTTCCCATCTCTACGCATTTCACCGCTACACAGGAAATTCCACTCACCTCTACCATACTCTAGTTCGCCAGTTTTGAATGCAGTTCCA
+
GGGGGGGGGGGGGGGGGGGGGGGGGGGGGGGGGGGGGGGGGGGGGGGGGGGGGGGGGGGGGGGGGGGGGGGGGGGGGGGGGGGGGGGGGGGGGGGGGGGGGGGGGGGGGGGGGGGGGGGGGGGGGGGGGGGGGGGGGDGGGGGGDDEFGGGGGGGGGGGGGGGGGG?FGGGGGGGGGGGFCGGGGGGGGGGGGFFFFFFFGGGFFFF@F;FFGC?GFGF@>F?:4:F>:FDFBDFFF?BFF2?DFFF::7?<):<.:A9?F??FGGFA7BF<BBFFA449)
@M06628:26:000000000-CRM2J:1:1102:7651:13258 2:N:0:137
TAATCTTGCGACCGTACTCCCCAGGCGGTCTACTTAGTGCGTTAGCTGCGCCACTAAAGTCTCAAGGACCCCAACGGCTAGTAGACATCGTTTACGGCGTGGACTACCAGGGTATCTAATCCGGTTTCTAACCCACCCTTCGCACCTCAGTTTCCATTTTGGTTCCGTGGATCCCCTTTGCCACCGAAGTTCCCTCCCATCTCTACGCATTTCACCGCTACCCAGGAAATTCCACTCACCCCTACCCTACTCTAGTTCGCCAGTTTTTAATGCAGTTCCAA
+
GGGGGGGGGGGGGGGGGGGGGGGGGGGGGGGGGGGGGGGGGGGGGGGGGGGGGGGGGGGGGGGGGGGGGGGGGGGGGGEGGGGGGGGGGEGGGGGGGGGGGGGGGGGGGGGGGFGFGGGGG9++8C+3,,6CF@++33@D,3**>F7@,,7,,,,,,,6@;C1*@:*21**0,,,=,=,+5>+0*)***3<:C/;):B5@8+2++3(..(2A1))2)13(4(...35<7*6-<))).((8(44(4?(9:0>74)5.<23>F(-)7>4(.27).47CA)6).
@M06628:26:000000000-CRM2J:1:1102:14450:13265 2:N:0:137
TAATCTTGCGACCGTACTCCCCAGGCGGAATGCTTAATCCGTTAGGTGTGTCACCGAACAGTATACTGCCCGACGACTGGCATTCATCGTTTACGGTGTGGACTACCAGGGTATCTAATCCTGTTTGCTCCCCACACTTTCGTACCTCAGCGTCAGTATCGAGCCAGTGAGCCGCCTTCGCCACTGGTGTTCCTCCAAATATCTACGAATTTCACCTCTACACTTGGAATTCCACTCACCTCTCTCGAACTCTAGACTGATAGTTTTGGAGGCAGTTCCAA
+
GFGGGGGGGGGGGGGGGGGGGGGGGGGGGGGGGGGGGGGGGGGGGGGGGGGGGGGGGGGGGGGGGGGGGGGGGGGGGGGGGGGGGGGGGGGGGGGGGGGGGGGGGGGGGGGGGGGGGGGGGGGGGGGGGGGGGGGGGGGGGGGGGGGGGGGGGGGGGGGGGGGGGGGGFGGGFGGGGGGFGDDDGG=FGGGGGFFFFFFGGGGFFFFFFFDFGFFGFGFFFEFFFFFF<??FFAFFFBFFF?BFFFFFB??FF<B<ABF?>DFFGGF:3?FB0?GGFFFF)
@M06628:26:000000000-CRM2J:1:1102:26852:13302 2:N:0:137
TAACCTTGCGGCCGTACTCCCCAGGCGGTCAACTTAGTGCGTTAGCTGCGCCACCCACGACTCAAGGTCACAGACGGCTAGTTGACATCGTTTACGGCGTGGACTACCAGGGTATCTAATCCTGTTTGCTCCCCACGCTTTCGTGCCTCAGTGTCAGTATTTGTCCAGGTAGCCGCCTTCGCCACTGATGTTCCTTCCAATCTCTACGCATTTCACCGCTACACTGGAGATTCCACTACCCTCTACAGTACTCTAGTTTGCCAGTTCAAAATGCAGTTCC
+
GGGGGGGGGGGGGGGGGGGGGGGGGGGGGGGGGGGGGGGGGGGGGGGGGGGGGGGGGGGGGGGGGGGGGGGGGGGGGGGGGGGGGGGGGGGGGGGGGGGGGGGGGGGFGGGGGGGGGGGGGGGGGGGGGGGGGGGGGGGGGGGGGGGGGGGGGGGGGGGGGGGGGGGGGGGGGGGGGGGFFEGGGGGCGFGGGFFFFFFFCGGFGAEFFFFFGFFGFGFFF><:??FF?:<9ABDFFFFFF<:<F>B@>)4:46:>BAFAFAB?FGFFFFBB):EC<A>F
@M06628:26:000000000-CRM2J:1:1102:21101:13329 2:N:0:137
TAACCTTGCGGCCGTACTCCCCAGGCGGTCAACTTAGTGCGTTAGCTGCGCCACCCACGACTCAAGGTCACAGACGGCTAGTTGACATCGTTTACGGCGTGGACTACCAGGGTATCTAATCCTGTTTGCTCCCCACGCTTTCGTGCCTCAGTGTCAGTATTTGTCCAGGTAGCCGCCTTCGCCACTGATGTTCCTTCCAATCTCTACGCATTTCACCGCTACACTGGAAATTCCACTACCCTCTACAATACTCTAGTTTGCCAGTTCAAAATGCAGTTCC
+
GGGGGGGGGGGGGGGGGGGGGGGGGGGGEEGGGGGGGGGGGGGGGGGGGGGGGGGGGGGGGGGGGGGFCFGGGGGGGGGGFGGGGAFFGGGEGGGGDCFFGEGGGFGGGGGGGGGGGGGGGGGGGGGGGGGGGGGGGGGEGDDGFGGGGCCFGGGGGGGGGGGGGGEFCFF4FEEGCGDFGGGDGGGGFFGFGFFFFFF7CGCFGFF?D;DFFF<C=D67;>FFBBFF?FFFF94AAFFFF?3,.44?).49<A><<BAABF96CC<AAA*2>AE792:2
@M06628:26:000000000-CRM2J:1:1102:4377:13398 2:N:0:137
TAACCTTGCGGCCGTACTCCCCAGGCGGTCTACTTATCGCGTTAGCTTCGCTACTCACGGCTTAAAGCCACAAACAGCTAGTAGACAGCGTTTACGGTGTGGACTACCAGGGTATCTAATCCTGTTCGCTACCCACACTTTCGCACATGGGCGTCAGTCTTTGGCCAGGGAGTCGCCTTCGCCACTGATGTTCCTCCAGATATCTACGCATTTCACCGCTACACCTGGAATTCCACTCCCCTCTCCAAGACTCTAGTCTGCCAGTTCTAAATGACCATCC
+
GGGGGGGGGGEGGGGGGGGGGGGGGGGEGGDAFGFFFGGGGGGGGGGGGGGGGGGFGGGGGGGDGGFGGGGGGGE<FG8AAFFFGGGECFGGGGGGGGGGGGFGGCAFFGGGGGGGFGGF>FFGGGFDGFEGGGGEE8BFGCEEEFGF:FGGC8C@:FEFGGGGGGGGGGGGGFGGGEEA8CD<CFEEG7=DFFC+=4F*0+362;475((8C<ADFC>69142F?FFFFFFFBFFF?FFB2(.32)93,(..)-.66>6<?777>A<DFFBFFGFFFBB
@M06628:26:000000000-CRM2J:1:1102:12779:13465 2:N:0:137
TAATCTTGCGACCGTACTCCCCAGGCGGTACACTTAATGTGTTAACTGCATTACTGCAAGGTCTAGCCTCACAACAACTAGTGTACATCGTTTAGGGCGTGGACTACCAGGGTATCTAATCCTGTTTGCTCCCCACGCTTTCGCGTCTCAGCGTCAATAATGTTCCAGTAGATCGCCTTCGCAATCGGTATTCCTTCTGATCTCTACGGATTTTACCCCTACACCAGAAATTCCATCTACCTCTCCCATATTCTAGGTAAGCAGTTTTCAAAGCAGTTCAA
+
GGGGGGGGGGGGGGGGGGGGGGGGGGGGGGGGGGGGGGGGGGGGGGGGGCGGGGGGGGGGGGGGGGGGGGGGGGGGGGGGGGGGGGGFGGGGGGGGGGGGGGGGGGGGGGGGGGGGGGFGGGGGGGGGGGGGGGGGGGGGGGGGGGGGGGGGGCEEDGGFGGGGGGGGGGGGGGGGGGGFGGGGGGGGGGG7@FFFBABFGGGFGFFFFFFFGFFGFG@FF;EDF7AF@FFFFFFFFFFFF<E@DF?FAFFFFFFBFABB<BBFFGAAADFADBFDBFAB6
@M06628:26:000000000-CRM2J:1:1102:29027:13765 2:N:0:137
TAACCTTGCGGCCGTACTCCCCAGGCGGTCAACTTAGTGCGTTAGCTGCGCCACTCACGTCTCAAGGACACAAACGGCTAGTTGACATCGTTTACGGCGTGGACTACCAGGGTATCTAATCCTGTTCGCTCCCCACGCTTTCGTTCCTCAGCGTCAGTATCTGTCCAGGTGGCCGCCTTCGCCACTGATGTTCCTTCCAATCTCTACGCATTTCACCGCTACACTGGAAATTCCACCACCCTCTACAGTACTCTAGTCTACCAGTTCAAAATGCAGTTCCA
+
FGGGGGGGGGGGGGGGGGGGGGGGGGGGGGGGGGGGGGGGGGGGGGGGGGGGGGGGGGGGGGGGGGGGGGGFGGGGGGGGGGGGGGGGGGGGGGGGGGGGGGGGGGGGGGEGGFGFGGGGGGGGGGGGGGGFGGGGGGGGGGGGGGGGGGGGGGGGGGGFGFGGCFGGFGGCGG5CGGGFGGG:DGGGGGEGFFFFFFFGGGGFG6;;E@FFGFFGBD>FFFFFB?FFBFBFFFFBFFF>B?BFFFFFF<FFFAA<4>:AFFF@FC294<?>DAF>>D>B9
@M06628:26:000000000-CRM2J:1:1102:12593:13958 2:N:0:137
TAACCTTGCGGCCGTACTCCCCAGGCGGTCTACTTATCGCGTTAGCTTCGCCACTAAGTCATTACAACCCAACGGCTAGTAGACATCGTTTACGGCGTGGACTACCAGGGTATCTAATCCTGTTTGCTCCCCACGCTTTCGCACCTCAGTGTCAGTATCAATCCAGAGTGTCGCCTTCGCCACTGATGTTCCTTCCTATCTACGCATTTCACCGCTACACAGGAAATTCCACACTCCTCTATCGTACTCTAGCCTGCCAGTATCGGGTGCAATTCCAAGGA
+
FGGGGGGGGGGGGGGGGGGGGGGGGGGGGGGGGGGGGGGGGGGGGGGGGGGGGGGGGGGGGGGGGGGGGGGGGGGGGGGGGGGGGGGGGGGGGGGGGGGGGGGGGGGFGGGGGGGFGGGGGGGGGGGGGGGGGGGGGGFGGGGGG@FFDGGGGGGGGGGGFCFGCGGGGGGGGGGG59EAG?DFGCFGGGGGGFFFFFFGGGGFGE?<FFFFGFFGEGFBFFF<F:FBFFA>:?2<BBBFA6:0:?FF<92<BF>0:?075259CC>?(4?A<BFF)62<(
@M06628:26:000000000-CRM2J:1:1102:3271:13960 2:N:0:137
TAACCTTGCGGCCGTACTCCCCAGGCGGTCTACTTATCGCGTTAGCTTCGCCACTAAGTCATTACAACCCAACGGCTAGTAGACATCGTTTACGGCGTGGACTACCAGGGTATCTAATCCTGTTTGCTCCCCACGCTTTCGCACCTCAGTGTCAGTATCAATCCAGAGTGTCGCCTTCGCCACTGATGTTCCTTCCTATATCTACGCATTTCACCGCTACACAGGAAATTCCACACTCCTCTATCGTACTCTAGCCTGCCAGTATCGGGTGCAATTCCAAA
+
EFFFGGFE@FEGGGGGGGGGGGGG?FGDC@FGGGGGGGFGGGGGGDEFFCGFGGFGGGFGGGGGGGGFFFEGGGGGGGGFCCEFADFEDGFFGGE7@EGGGGGGGGGGGEG<=B9FB8=EFG,EFAFDDFGGGF>EFEGGCE>EG,CFFFAEFGGFFFGGGGGD9?B5BFBFEFECEFGEGCD<CFCFFFCCF68AFAF7:@FFFFF6.6)375=8>C(4.2?6>?>FA?AA<<::0(4FB4.:>:?)(4<<A9AF<BFFF??4*:269?B:?)+2)--4)
@M06628:26:000000000-CRM2J:1:1102:12615:13962 2:N:0:137
TAACCTTGCGGCCGTACTCCCCAGGCGGTCTACTTATCGCGTTAGCTTCGCCACTAAGTCATTACAACCCAACGGCTAGTAGACATCGTTTACGGCGTGGACTACCAGGGTATCTAATCCTGTTTGCTCCCCACGCTTTCGCACCTCAGTGTCAGTATCAATCCAGAGTGTCGCCTTCGCCACTGATGTTCCTTCCTATCTACGCATTTCACCGCTACACAGGAAATTCCACACTCCTCTATCGTACTCTAGCCTGCCAGTATCGGGTGCAATTCCAAGGT
+
FGGGGGGGGGGGGGGGGGGGGGGGGGGGGGGGGGGGGGGGGGGGGGGGGGGGGGGGGGGGGGGGGGGGGGGGGGGGGGGGGGGGGGGGGGGGGGGGGGGGGGGGGGGGGGGFGGGGGGGGGGGGGDGGGGGGGGGGGGGGGGGGGGGGGGGGGGGGGGGGGFGGGGGGGGGGGGGGGGGFGGGFFG9CFGGGGFFFFFFGGGGFGA@FFFEF78@G>GFFFFB?FBFFFF<A:?BFFA?FFFF:<BFFDFFFFBFFF:7::DFFDGF<>2F:BAFC444:.
@M06628:26:000000000-CRM2J:1:1102:8764:14035 2:N:0:137
TAACCTTGCGGCCGTACTCCCCAGGCGGTCTACTTATCGCGTTAGCTTCGCCACTAAGTCATTACAACCCAACGGCTAGTAGACATCGTTTACGGCGTGGACTACCAGGGTATCTAATCCTGTTTGCTCCCCACGCTTTCGCACCTCAGTGTCAGTATCAATCCAGAGTGTCGCCTTCGCCACTGATGTTCCTTCCTATATCTACGCATTTCACCGCTACACAGGAAATTCCACACTCCTCTATCGTACTCTAGCCTGCCAGTATCGGGTGCAATTCCAAA
+
GGGGGGGGGGGGGGGGGGGGGGGGGGGGGGGGGGGGGGGGGGGGGGGGGGGGGGGGGGGGGGGGGGGGGGGGGGGGGGGGGGGGGGGGGGGGGGGGGGGGGGGGGGGGGGGGGGGGGGGGGGGGGGGGGGGGCFEGEGGFCGGGG@FGGEGGGGGGGGGGGGGGGGGFGFGGGGGEGGGFGGGG;FFGGGCDGFFFFFADDGGFGFF;>;EFGFFCEGBB??<?>?F?AFDAADFF:??FB>2><:?42:>:<2<BA:?B:D2*2:8;02)()49C4<A)-
@M06628:26:000000000-CRM2J:1:1102:2873:14217 2:N:0:137
TAACCTTGCGGCCGTACTCCCCAGGCGGTCTACTTATCGCGTTAGCTTCGCTACTCACGGCTTAAAGCCACAAACAGCTAGTAGACAGCGTTTACGGTGTGGACTACCAGGGTATCTAATCCCGTTCGCTACCCACACTTTCGCACATGAGCGTCAGTCTTTGGCCAGGTAGTCGCCTTCGCCACTGATGTTCCTCCAGATATCTACGCATTTCACCGCTACACCTGGAATTCCACTCTCCTCTCCAAGACTCTATTCTGCCAGTTCTAAATGACCCTCC
+
CFFGGGGGGGCFEFFGGGFGGGG:<FGE:7FGGGGGGGGGGGGGGGGECCCGGGG8EFE:7=FC<FGGCEEEGGCF,?EBFFCC9FE8A7FEG+5@BE=FFGCFFGCFFF:F<FEFFFGGGG,86@F6CFC7F=E7BB:FF;>8+@>=,@>A*533*,>2DF9DGDCFG,:*4=*BGCCF5*?DDGDCC9<;7AF;FF4GGEFAFAC(5<;EG?C:9149>9777?F)46<:46<4>4)08<0)41472(364<A):AA<A)5)90-64)94)6?6(.(,
@M06628:26:000000000-CRM2J:1:1102:2862:14233 2:N:0:137
TAACCTTGCGGCCGTACTCCCCAGGCGGTCTACTTATCGCGTTAGCTTCGCTACTCACGGCTTAAAGCCACAAACAGCTAGTAGACAGCGTTTACGGTGTGGACTACCAGGGTATCTAATCCTGTTCGCTACCCACACTTTCGCACATGAGCGTCAGTCTTTGGCCAGGGAGTCGCCTTCGCCACTGATGTTCCTCCAGATATCTACGCATTTCACCGCTACACCTGGAATTCCACTCCCCTCTCCAAGACTCTAGTCTCCCAGTTCTAAATGACCGTCC
+
AFFFEFGGGGEGGECFGGGGGGGFGGGG@CGGGGGGGGGGFEGGGGGGGEEGGGGGGGFGGEFDEFFGE8FFGGG?EGGGGGGGED<EEGEGGGGGGG?GB7FGGFGGGGGGDFFGFFGGFGGGGFGEDEEEGGF=FEEFFAEEGGEGDC,@CGGGG9DFFGCGGGF>F***=8C5CECFFEGGGGGCC1<C7CCC4=47>7CFCF)4>7(:CEC7=2162>?<FF@FFFA:AF29<1(76068<?<4210<24)).66)4?F:9:<BA:FF))+2(,(4
@M06628:26:000000000-CRM2J:1:1102:13676:14440 2:N:0:137
TAACCTTGCGGCCGTACTCCCCAGGCGGTCAACTTAGTGCGTTAGCTGCGCCACTCACGTCTCAAGGACACAAACGGCTAGTTGACATCGTTTACGGCGTGGACTACCAGGGTATCTAATCCTGTTCGCTCCCCACGCTTTCGTTCCTCAGCGTCAGTATCTGTCCAGGTGGCCGCCTTCGCCACTGATGTTCCTTCCAATCTCTACGCATTTCACCGCTACACTGGAAATTCCACCACCCTCTACAGTACTCTAGTTTGCCAGTTCAAAATGCAGTTCCA
+
DA@C<FEFD76F:B@@FEF<8FGEGF:F@FFFFDFG@FFGECC@GFGFG:FFCGFGGFGE,<,5BEF8FCFGFGGC:F:FFFCFEE<FFCFFCFFBFC@FD7+,B=FF,D=FG?FD@CFCGFEGGFGGGGCF?GF+>8E:DD3>>F6D=EFF8*=>CFFGCF@FGG,5CC89C8CE85=F585**>6799CFFFAFF5A+1;16:+)3>(25:99D?*(4(,).980?:64<AA)):,(.28:222-9-:2-6)<<AAB4<A26CC<AFFF<AA77<<BDD
@M06628:26:000000000-CRM2J:1:1102:13402:14449 2:N:0:137
TAACCTTGCGGCCGTACTCCCCAGGCGGTCTACTTATCGCGTTAGCTTCGCCACTAAGTCATTACAACCCAACGGCTAGTAGCCATCGTTTACGGCGTGGACTACCAGGGTATCTAATCCTGTTTGCTCCCCACGCTTTCGCACCTCAGTGTCAGTATCAATCCAGAGTGTCGCCTTCCCCACTGATGTTCCTTCCTATACCTACGCATTTCACCGCTACCCAGGAAATTCCACACCCCTCTAACGATCTAAAGCTCGCCAGTATCGGGTGGAATTCACAA
+
<FC9FFGGGG7@CGGGGGGGGGGGGFGG@C:FGGGGGG7@@FG7@EGGGGGGGGG8FGAFC<AF9FFGGGGG:F::>+?CF<,,,:ECDFFDFG7@@CE@F>F<D8AFEGB,=<DDDEGFEGGFFFA9EFDFCF8+CEC;3C:BF:C>:>=;AF,5;@;,?F98<DFFECF:*=5:5,,;@G50;*BEFC+1;:=A6:8;+1+3>A9(.6)+26.*)/(,((4,7(>?4*))).,((,(.4(3).(,).()).).).(-(-(56*:-(23)(-,09))).)
@M06628:26:000000000-CRM2J:1:1102:3775:14491 2:N:0:137
TAACCTTGCGGCCGTACTCCCCCGGCGGTCTACTTATCGCGTTAGCTTCGCTACTCACGACTTAAAGTCACAAACAGCTAGTAGACAGCGTTTACGGTGTGGACTACCAGGGTATCTAATCCTGTTCGCTACCCACACTTTCGCACATGAGCGTCAGTCTTTGGCCAGGGAGTCGCCTTCGCCACTGATGTTCCTCCAGTTATCTACGCATTTCACCGCTACACCTGGAATTCCACTCCCCTCTCCAAGACTCTAGTCTGCCAGTTCTAAATGACCGTCC
+
FAF<EFG<FFC@EGGG6CFE8@FEEE:FFCFGCEF@FEDFGFFE7F?EFG@:FGFAECECCC:FEFE,<,CFGFGGGCF99?FAAECF<>FFG<F7F?F>F:DDD8F8F<@>@>8,@EFCFCGFFGF8++B>3D9E<BFE,>EDDCEG<E,98::EGFEBFE<8FGGDGDFDGG=EEEGF8E<</2CCGGGGGFFF4=F++1:87CEB:64DF2AF6D>996?<?<)8<FA>B269ABB::??:B(4<<?:9:A9AA)-:<<7?6:6AA>7)).A*74:(
@M06628:26:000000000-CRM2J:1:1102:2425:14576 2:N:0:137
TAACCTTGCGGCCGTACTCCCCAGGCGGTCTACTTATCGCGTTAGCTTCGCCACTAAGCCATTACAACCCAACGGCTAGTAGACATCGTTTACGGCGTGGACTACCAGGGTATCTAATCCTGTTTGCTCCCCACGTTTTCGCCCCCCAGTGTCAGTATCAATCCAGAGTGTCGCCTTCGCCACTGATGTTCCTTCATATATCTACGCATTTCACCGCTACACAGGAAATTCCACCCTCCTCTATCGTAATCTAGCCTGCCAGTATCGGGTGCAATTCCAAG
+
,C8CFGGGGGFFFGGGGGGGGGG@GGG7CFGGGGGGGGGGCGCEGGGGGGG7FGFEFF,C<EF?AF,C=?FGGG7F7F8FFGA,,,EFGGGFAFDEGGGGGGCFGCFGGGGFFC;=DDDA;AFDFGGAAFG7=F3+5@8@C>*633=81>D@:;,2><2@DC,<?AFCG;4:5?7B/C7AGDDCF*1+=1<7D1/*+++;++++;3,6><EF7<ADD54>)4<6515)6442)6(4,(,7:4<))4,)(-4494)(6:??0.,*:>0618>?:):*-)-).
@M06628:26:000000000-CRM2J:1:1102:22440:14610 2:N:0:137
TAACCTTGCGGCCGTACTCCCCAGGCGGTCAACTTAGTGCGTTAGCTGCGCCACCCACGACTCAAGGTCACAGACGGCTAGTTGACATCGTTTACGGCGTGGACTACCAGGGTATCTAACCCTGTTTGCTCCCCACGCTTTCGTGCCTCAGTGTCAGTATTTGTCCAGGTAGCCGCCTTCGCCACTGATGTTCCTTCCAATCTCTACGCATTTCACCGCTACACTGGAAATTCCACTACCCCCTACAAAACTCTAGTTTGCCGGTTCAAAAGTGAGTTCCA
+
FGGFGGGGGGFGGGGGFGGGGGGGGGGGGFC<EFGGFFGGGGGGDGGGGGGGGGGDGDGGDEEGFFGGGGGAFCG7=BC:EFGGFGF@BFGGFGFGGGGFGE=FFFGCFGGDB,3EEDFFG8<=FGGF79EFGE@8CCCG5>BEGGGAGB@FGG769DBDFG<2@;DGGGGDFF5>5A=*;EDGGGGCGFGGGFFFFFF710+1;66()6;ED24D7*(,3141187?:9ABF9AA927F:1101(54)(.,249464:A>A()1C()-6/1))+2.-6A2
@M06628:26:000000000-CRM2J:1:1102:16159:14679 2:N:0:137
TAACCTTGCGGCCGTACTCCCCAGGCGGTCAACTTAGTGCGTTAGCTGCGCCACCCACGACTCAAGGTCACAGACGGCTAGTTGACATCGTTTACGGCGTGGACTACCAGGGTATCTACTCCTGTTTGCTCCCCACGCTTTCGTGCCTCAGTGTCAGTATTTGTCCAGGTAGCCGCCTTCGCCACTGATGTTCCTTCCAATCTCTCCGCATTTCACCGCTACACTGGAAATTCCACTACCCTCTACAATACTCTAGTTTGCCAGTTCAAAATGCAGTTCC
+
FCFCFG9,CFGC@FGGGGGA<,66@,@:FC@FFEF<:C<CFGGGG<FGEG>CC=EBFF+44:F<<,5CE5FE?=?:?>FC=ABFE?A;<FGGG?FGE:=+3C+BF@<FBD=6:@>FFC,=@FDG<<3D,=@FFG,@:3*@*@:435A>3245,5>;<@>;?FCEGGGFCGC=C?7CEC=A8897DDFE@147CAF6AA+;7CC6:*54AFFF=<4DFG9>>>8:F?8?(*6)-.6)),()8)(,5)-/6AF><A264:24:A<47*.5)49).5<*-6))
@M06628:26:000000000-CRM2J:1:1102:21359:14688 2:N:0:137
TAACCTTGCGGCCGTACTCCCCAGGCGGTCTACTTAATGCGTTAGCTTTGAAAAACAGAACCGAGGTTCCGAGCTTCTAGTAGACATCGTTTACGGCGTGGACTACCAGGGTATCTAATCCTGTTTGCTCCCCACGCTTTCGTACATGAGCGTCAGTGTTGACCCAGGTGGCTGCCTTCGCCATCGGTATTCCTTCAGATCTCTACGCATTTCACCGCTACACCTGAAATTCTACCACCCTCTATCACACTCTAGTTTGCCAGTTCGAAATGCAGTTCCCA
+
GGGGGGGGGGGGGGGGGGGGGGGGGGGGGGGGGGGGGGGGGGGGGGGGGGGGGGGGGGGGGGGGGGGGGGGGGGGGGGFGGGGGGGGGGGGGGGGGGGGGGGGGGGGGGGGGGGGGGGFGGGGGGGGGGGFGGGGGGGGGGGGGGBFFFFGGGGGGGGGGGGGGGGGGGGFGGGGGGGGFGGGGGGGGGGGGGFFFFFFGGGGFGFFFFFFFGFEFFGF>>FFFF?FFFFBFFFFFFFFFFFFFBFFFFFB?FFFFFB<A<ADFGG???2@<>AEGFBADB
@M06628:26:000000000-CRM2J:1:1102:17415:14732 2:N:0:137
TAACCTTGCGGCCGTACTCCCCAGGCGGTCAACTTAGTGCGTTAGCTGCGCCACTCACGTCTCAAGGACACAAACGGCTAGTTGACATCGTTTACGGCGTGGACTACCAGGGTATCTAATCCTGTTCGCTCCCCACGCTTTCGTTCCTCAGCGTCAGTATCTGTCCAGGTGGCCGCCTTCGCCACTGATGTTCCTTCCAATCTCTACGCATTTCACCGCTACACTGGAAATTCCACCACCCTCTACAGTACTCTAGTTTGCCAGTTCAAAATGCAGTTCCA
+
FGGGGGGGGGGGGGGGGGGGGGGGGGGGGGGGGGGGGGGGGGGGGGGGGGGGGGGGCGGGGGGGGGGGGGGGGGGGGGGGGGGGGGGGGGGGGGGGGGGGGGGGGGGGGGGDGGG9=ECFGGGGGFGGGCCFGGFGGGGGGGGGGGGGGGGFGGDGGFFGGGGGGGGFFFGFGGGGGGGFGGGGGGFCGGGGGFFFFFFCGF::DFC?F7@FGFFGFD>FBFFFFFFF?FADF42<B?BFB:BF2)6)65<9>4>BFFAAAF>:<FDBFFFFBFG>9AFA6
@M06628:26:000000000-CRM2J:1:1102:2329:14771 2:N:0:137
TAACCTTGCGGCCGTACTCCCCAGGCGGTCAACTTAGTGCGTTAGCTGCGCCACCCACGACTCAAGGTCACAGACGGCTAGTTGACATCGTTTACGGCGTGGACTACCAGGGTATCTAATCCTGTTTGCTCCCCACGCTTTCGTGCCTCAGTGTCAGTATTTGTCCAGGTAGCCGCCTTCGCCACTGATGTTCCTTCCAATCTCTACGCATTTCACCGCTACCCTGGAAATTCCCCTACCCCCTACAATACTCTAGTTTGCCAGTTCAAAATGCCTTTCC
+
GGGGGGGGGGGGGGGGGGFGGGGGGGGGFF>FGGGGACFGGGGGGGGGGGGGGGGFGGEGE=FGGGGDFCFFFGGGEGGGGGGE9FGFFCDGGGFFGGGGGGDDF8FGGFGGFGGGCDEFEFFGFGGDFGEGGGGGCCGGFA5@7FGCC8@AF@=D7@>DGGGGGGGGGGG4FGGGGGGFEEDGGGFC79AD>FFFFA=DCG>:+1;;D;@FGCEF=/149>((*.7:?F2462,481:>8(,-432*).3.).<--5:)64))*246<)9)))+*--)4
@M06628:26:000000000-CRM2J:1:1102:2316:14782 2:N:0:137
TAACCTTGCGGCCGTACTCCCCAGGCGGTCAACTTAGTGCGTTAGCTGCGCCACCCACGACTCAAGGTCACAGACGGCTAGTTGACATCGTTTACGGCGTGGACTACCAGGGTATCTAATCCTGTTTGCTCCCCACGCTTTCGTGCCTCAGTGTCAGTATTTGTCCAGGTAGCCGCCTTCGCCACTGATGTTCCTTCCAATCTCTACGCATTTCACCGCTACACTGGAAATTCCACTACCCTCTACAATACTCTAGTTTGCCAGTTAAAAATGCAGTCTC
+
DFCEFFGGGGGGGGGGGGGGGGGGGGGGGEEGGGGGGFGFEGGEGGGGFGGC>FFGGGG7>FFGFGFGGEFGEGGGGDCCCFFGGG,@FGGFGGFCCGGGGGDGE@,ABFFDGFDBEA>FCFF,>DAEGGGGGE:CGGGDFCEGCEGGGGGGFEGGGFFGCCCGFDC?:FFF9AE>5?=ACC8CDGGCEG<CF1+;A4:DGFFFGFE634<8@?):6*74;B71*,:@2?ADFF<)<2:??)8:<DA?<2:A794-6<65<A<)<*)6)-9,2<F*.()6
@M06628:26:000000000-CRM2J:1:1102:20841:14787 2:N:0:137
TAACCTTGCGGCCGTACTCCCCAGGCGGTCTACTTATCGCGTTAGCTTCGCTACTCACGGATTAAATCCACAAACAGCTAGTAGACAGCGTTTACGGTGTGGACTACCAGGGTATCTAATCCTGTTCGCTACCCACACTTTCGCACATGAGCGTCAGTTACTGACCAGGGAGTCGCCTTCGCCACTGATGTTCCTCCAGATATCTACGCATTTCACCGCTACACCTGGAATTCCACTCCCCTCTCCAAAACTCTAGCCTGCCAGTTCTAAATGCAATTCC
+
GGGGGGGGGGGGGGGGGGGGGGGGGGGGGGGGGGGGGGGGGGGGGGGGGGGGGGGGGGGGGGGGGGGGGGGGGGGGGGGGGGGGGGGFGFGGGGGGGGGGGGGGGGGGGGGGGGGGGFGGGGBFGGGGGGGGGGGGGGGGGGGGDFGGFGFGGGGGGGGGGGGGGFFGGGGGGFGGEGGFGGGGDFGDGGGGGFFFFFFGGGGFGFEFE<D8DEFGBD@FFFFFFBFF:FFFBFFFBFFFF0((4?AF40::BAFDBFFFFB?FGGFFBB@DFA?FA2AF
@M06628:26:000000000-CRM2J:1:1102:3698:14798 2:N:0:137
TAACCTTGCGGCCGTACTCCCCAGGCGGTCTACTTATCGCGTTAGCTTCGCTACTCACGGCTTAAAGCCACAAACAGCTAGTAGACAGCGTTTACGGTGTGGACTACCAGGGTATCTAATCCTGTTCGCTACCCACACTTTCGCACATGAGCGTCAGTCTTTGGCCAGGGAGTCGCCTTCGCCACTGATGTTCCTCCAGATATCTACGCATTTCACCGCTACACCTGGCATTCCACTCCCCTCTCCAAGACCCTAGTCTGCCAGTTCTAAATGACCATCCC
+
FFGGGGGGGEGEGGGGFDEFGGGGGGCEGGGGGFGGGEGGGGGEFFFGGGGGGGGGGGGGGGGGGGGGGGGGGGGGGGGGGGGGGGGGGGGGGCFGGGGGGGDGGFGGEFGGGCFGGGGFCGGGGGGGGGFGGGEG8FGGGGGGEG7AFFFGGGECEGGGGGGGGG:FEE:;CGGGGGGF:EE<DGF+19CFGGFFFFABF7<;FGFFFAD;FCCEFDGB;BF?F@FF48?BFADFA1::>,817:A(1(((.42:AA46>B04?:2466)9))5603(4:
@M06628:26:000000000-CRM2J:1:1102:28377:14805 2:N:0:137
CATTCTTGCGACCGTACTCCCCAGGCGGATTGCTTATTACTTTAGGTTAGTCACCGAGCAGTATAGCCGGCGACCTCGGGACTTCATTTTATAGCGTGTGGTATACCAGGATCTCTTCTTCTTTTTGCCCCCCGCTCTTTCGCACCTCTGCGACATTATTGTTCCTGTTCTCCGTTCGCACTCCGTGTTTTCCTTCAAATCTATACGTTTTACAGCTACACACCTGGAATTCCACTCATCTCTCTAGAACAATAGACTCATAATCTTGGACACAGTTACAG
+
,C,CEGGGGGGCFGFEGGGGGGGGF,CF7+,,:CFC,6,C<FG,C,CC,C,EFGG,@+C+,CF9,,,,+6++@++4,++8+6,5,,5,5B,,5,,8CF+4+4,,,5,5B@+A,C;,,,,3,CA5,7+>,@EEG+B7*@=,33*@3C,,,?,1*1:*17C,B2,,2,?=;,1+=**,,*=03*0**25=6*=:*+++/+1+*=+;+;()).(0C<)9F*,5:)((.())(1:4))6)4()9)6))4))*).((,.)))..4)4.9*2)-3)),((**.)65.
@M06628:26:000000000-CRM2J:1:1102:24326:14902 2:N:0:137
TAATCTTGCGACCGTACTCCCCAGGCGGAATGCTTAATCCGTTAGGTGTGTCACCGAACAGTATACTGCCCGACGACTGGCATTCATCGTTTACGGTGTGGACTACCAGGGTATCTAATCCTGTTTGCTCCCCACACTTTCGTACCTCAGCGTCAGTATCGAGCCAGTGAGCCGCCTTCGCCACTGGTGTTCCTCCAAATATCTACGAATTTCACCTCTACACTTGGAATTCCACTCACCTCTCTCGAACTCTAGACTGATAGTTTTGGAGGCAGTTCCAG
+
DGFGGGGGGGGEGGGGGGGGGGGGGCGGGGGFGGGGCFGGGGGGGFGEEFGGGGGGGEG>EFEFDGGFGGGGGCEEGBF@FFGEE<EFGGGDGGGGFCFEGCGGGDFFFEBFGGGF==6967FEGE8FGGGFGCB=FGGGGGGGGGDEFGDEGGGEGFCF5CF5@FCFDGFG6CEB:89)A:C<F*A<:;EGC;6558=FGFGAGA?@:=@FGEEF6C@FFFFFA<?6<F?FF>FFF:BF?:<?2>(/8:(<B)-:A<:2:246CGFB40?(((/95464.
@M06628:26:000000000-CRM2J:1:1102:24305:14914 2:N:0:137
TAATCTTGCGACCGTACTCCCCAGGCGGAATGCTTAATCCGTTAGGTGTGTCACCGAACAGTATACTTCCCGACGACTGGCATTCATCGTTTACGGTGTGGACTACCAGGGTATCTAATCCTGTTTGCTCCCCACACTTTCGTACCTCAGCGTCAGTATCGAGCCAGTGAGCCGCCTTCGCCACTGGTGTTCCTCCAAATATCTACGAATTTCACCTCTACACTTGGAATTCCACTCACCTCTCTCGAACTCTAGACTGATAGTTTTGGAGGCAGTTCCAG
+
FFGFGFGFGGGGGGGGGGGGGGG7FFGGGGGFGFFGGGGGDGGGGGGGGGGGGGGGGGGGGGGGGGG,EFGGGGGGGGGGGFGGGFFGGGGFFGGEGGGGGGGGGGGGGGGGGGGGGGDCFCCFGGGGGGGGGGGEGGGGGGGCFGFGGGGGDEGCGFGGDF>CEFGGGGGGF*78CGGFGC4CFFGFFGEFGFFFA;4:@9;FFF@;F<FFGFFGFG<A<E@FBF?@AF)-..6:7??>2:2????6::06<<A2<AB?B<4=CF<:6>F0<?GF44-<:
@M06628:26:000000000-CRM2J:1:1102:23427:14921 2:N:0:137
TAATCTTGCGACCGTACTCCCCAGGCGGTACACTTAATGTGTTAACTGCATTACTGCAAGGTCTAGCCTCACAACAACTAGTGTACATCGTTTAGGGCGTGGACTACTAGGGTATCTAATCCTGTTTGCTCCCCACGCTTTCGCGTCTCAGCGTCAATAATGTTCCAGTAGATCGCCTTCGCAATCGGTATTCCTTCTGATCTCTACGGATTTTACCCCTACACCAGAAATTCCATCTACCTCTCCCATATTCTAGGTAAGCAGTTTTCAAAGCAGTTCAA
+
GGGGGGGGGGGGGGGGGGGGGGGGGGGGGGGGGGGGGGGGGGGGGGGGGGGGGGGGGGGGGGGGGGGGGGGGGGGGGGGGGGGGGGGFGGGGGGGGGGGGGGGGGGGGGGGGGGGGGGGGGGGDGGGGGGGGGGGGGGGGGGGGGGGGGFFGGGGGEGGCGFGGGGGCFFGGGGGGGGE>DEGGGGGGGGGFGFFFFFFGGGGFGFFFEDD5CCEGFFFDFFFFF@FF@FFFF9?CEFFFFEF<DFFFBFFFAFFA)<AAB?AFFGFFFFFDFBGF>DAD9
@M06628:26:000000000-CRM2J:1:1102:24962:15039 2:N:0:137
TAACCTTGCGGCCGTACTCCCCAGGCGGTCAACTTAGTGCGTTAGCTGCGCCACTCACGTCTCAAGGACACAAACGGCTAGTTGACATCGTTTACGGCGTGGACTACCAGGGTATCTAATCCTGTTCGCTCCCCACGCTTTCGTTCCTCAGCGTCAGTATCTGTCCAGGTGGCCGCCTTCGCCACTGATGTTCCTTCCAATCTCTACGCATTTCACCGCTACACTGGAAATTCCACCACCCTCTACAGTACTCTAGTCTACCAGTTCAAAATGCAGTTCCA
+
GGGGGGGGGGGGGGGGGGGGGGGGGGGGGGGGGGGGFGGGGGGGGGGGGGGGGGGGGGGFGGGGGGGGGGGGGGGGGGGGGGGGGGGGGGGGGGGGGGGGGGGGGGGGGGGGGFGGGGGGGGGGGGGGGGGGGGGGGGGGGGGGGGGGGGFGGGGGGGGGGGGGGGGGGFGFGGGGGGGFGGGDDGFFGGGGGFFFFFFCGD7;FFEFFDBEGFFGFGFFFFFFFFFFFFFFAAAFFFFD??FB>AAFFFFFFFFFFFABFB?FGF<9AF432<G7><DA)
@M06628:26:000000000-CRM2J:1:1102:21417:15218 2:N:0:137
TAATCTTGCGACCGTACTCCCCAGGCGGTACACTTAATGTGTTAACTGCATTACTGCAAGGTCTAGCCTCACAACAACTAGTGTACATCGTTTAGGGCGTGGACTACCAGGGTATCTAATCCTGTTTGCTCCCCACGCTTTCGCGTCTCAGCGTCAATAATGTTCCAGTAGATCGCCTTCGCAATCGGTATTCCTTCTGATCTCTACGGATTTTACCCCTACACCAGAAATTCCATCTACCTCTCCCATATTCTAGGTAAGCAGTTTTCAAAGCAGTTCAA
+
GGGGGGGGGGGGDGGGGGGGGGGGGGGGGGGGGGGGGGGGGGGGGGGGGGGGGGGGGGGGGGGGGGGFGGGGGGGGGGGGGGGGGGGGGGGCFGGGGGGGGGGGGGGGGGGGGGGFGGGGGDEGGGGGGGGGGGGGGGGGGGDGGFECFFFGGGGGDGFCGGGGGGDFGGGCGGGGGGGFFGGDGGGEGGGGGFFFFFCCFGGFGFF28??DGFFFFG0=?DEF=;8A@4CEC75CE<<F9447<<?@>(.5<AB>2549)).5CDB99BFA<1<FDAFF6
@M06628:26:000000000-CRM2J:1:1102:13003:15229 2:N:0:137
TAATCTTGCGACCGTACTCCCCAGGCGGTCTACTTAGTGCGTTAGCTGCGCCACTAAGATCTCAAGGATCCCAACGGCTAGTAGACATCGTTTACGGCGTGGACTACCAGGGTATCTAATCCTGTTTGCTCCCAACGCTTTCGCACCTCAGCGTCAGAGTCAGCCCAGACAGTCGCCTTCGCCACTGGTGTTCCTTCTAATATCTACGCATTTCACCGCTACACTAGAAATTCCACTATCCTCTGCTGCACTCTAGTCACACAGTTTTGAAAGCAGTTCC
+
GGGGGGGGGGGGGGGGGGGGGGGGGGGGGGGGGGGGGGGGGGGGGGGGGGGGGGGGGGGGGGGGGGGGGGGGGGGGGGGGGGGGGGGGGGGGGGGGGGGGGGGGGGGGGGGGFGFFGGGGGGGGGGGGGGGGGGGGGGGGGGGGGGGGGGGGGGGGGGGGGGGGGGFFGGCDFGGGEGGFGGGGGDGFFCGGGFFFFFFGGGGFGFFFFFFFGFFGFGFFFFFFFFFFAFFFF2<<ABAF?AFB?FBFFBFFFFFBFBFFFFF>FGFF1:FB97C<<A<A
@M06628:26:000000000-CRM2J:1:1102:13531:15269 2:N:0:137
TAACCTTGCGGCCGTACTCCCCAGGCGGTCAACTTAGTGCGTTAGCTGCGCCACCCACGACTCAAGGTCACAGACGGCTAGTTGACATCGTTTACGGCGTGGACTACCAGGGTATCTAATCCTGTTTGCTCCCCACGCTTTCGTGCCTCAGTGTCAGTATTTGTCCAGGTAGCCGCCTTCGCCACTGATGTTCCTTCCAATCTCTACGCATTTCACCGCTACACTGGAAATTCCACTACCCTCTACAATACTCTAGTTTGCCAGTTCAAAATGCAGTTCC
+
GFGFGGGDGGGFGGGGGGDGGDGGGGEGGGGGGGGGGGFGGGGGGGGGGGGGGGGGGGGGGGGGGGGFFGGGGGGGGGGGGGGGGGGGGGGGGGGGGGGGGGGGGGGGGGGFGGGCGGGDGGGGGGGGGGGGGGGGGGGGGGGGGGGGGGGGGGGGGGGGGFGGGGGGGFGGGGGGEEGA;EGGGFGGGGFGGFFFFFFGGGGFGFEFF?FEGEFGFG;F9>F?FFF?:?F<A<BBA:?FB?:08<<=A<BFFBFFBFBFFFBFGGAA<<BFF<?:4<<A
@M06628:26:000000000-CRM2J:1:1102:22573:15289 2:N:0:137
TGACCTTGCGGCCGTACTCCCCAGGCGGTCTACTTATCGCGTTAGCTTCGCCACTAAAAGATCAAGTCTTCCAACGGCTAGTAGACATCGTTTACGGCGTGGACTACCAGGGTATCTAATCCTGTTTGCTCCCCACGCTTTCGCACCTCAGTGTCAATATCAGTCCAGGTAGTCGCCTTCGCCACTGGTGTTCCTTCCTATATCTACGCATTTCACCGCTACACAGGAAATTCCACTACCCTCTACTGTATTCTAGACTAGCAGTATCGGATGCGGTTCCA
+
GGGGGGGGGGGGGGGGGGGGGGGGGGGGGGGGGGGGGGGGGGGGGGGGGGGGGGGGGGGGFGGGGGGGGGGGGGGGGGGGGGGGGGGGGGGGGFGGGGGGGGGGGGGGGGGGGGGGGGGGGGGGGGGGGGGFGGGGGGCGGGEGGGGGFGFGGGGGGGGGGGFGGGGGFGFGGGGGGGGFGGGGGGGGF:EGGFFFFFAGG97FGFFFF@@FGFFGF:9B9>DF=<FFB7AB<>9AF>?F??3<AF<*.<5.5:<)-44381<BFD>B?15(7:E3:>BB6
@M06628:26:000000000-CRM2J:1:1102:26054:15342 2:N:0:137
TAACCTTGCGGCCGTACTCCCCAGGCGGTCAACTTAGTGCGTTAGCTGCGCCACTCACGTCTCTAGGACACAAACGGCTAGTTGACATCGTTTACGGCGTGGACTACCAGGGTATCTAATCCTGTTCGCTCCCCACGCTTTCGTTCCTCAGCGTCAGTATCTGTCCAGGTGGCCGCCTTCGCCACTGATGTTCCTTCCAATCTCTACGCATTTCACCGCTACACTGGAAATTCCACCACCCTCTACAGTACTCTAGTTGAACAGTTCAAAATGCAGTTCCA
+
GGGGGGGGGGDGGGGGGGGGGGGGGGGGGGGGGGGGGGGGGGGGGGGGGGGGGGGGGGGGGGGGGGGGGGGGGGGGGGGGGGGGGGGGGGGGGGGGGGGGGGGGGGGGGGGGGCCGGGGGGGGGGGEGGGGGGGGGGGGEGGGGGGGGGGGGGGGGGGGGGGGGGGFGCCFFGFEGGGGF=EGGGGFFG7CGGFFFFFFGGGGFGFE@EFFFGFFFFDF>FFFFFFFFFFA:A9<F:?BFF2??)42?<9)).:>9<A4A)2)7CCABD275-)076AA45
@M06628:26:000000000-CRM2J:1:1102:21847:15356 2:N:0:137
TAACCTTGCGGCCGTACTCCCCAGGCGGTCAACTTAGTGCGTTAGCTGCGCCACCCACGACTCAAGGTCACAGACGGCTAGTTGACATCGTTTACGGCGTGGACTACCAGGGTATCTAATCCTGTTTGCTCCCCACGCTTTCGTGCCTCAGTGTCAGTATTTGTCCAGGTAGCCGCCTTCGCCACTGATGTTCCTTCCAATCTCTACGCATTTCACCGCTACACTGGAAATTCCACTACCCTCTACAATACTCTAGTTTGCCAGTTCAAAATGCAGTTCC
+
FGGGGGGGGGGGGGGGGGGGGGGGGGGGGGGGGGGGGGGGGGGGGGGGGGGGGGGGGGGGGGGGGGGGGGGGGGGEGGGGGGGGGGGGGGGGGGGGGGGGGGGGGGGGGGGGGGGFGGGGGGGGGGGGGGGGGGGGGGGGGGGGFGGGGGGGGGGGGGGGGGGGGGGGGGGGGGGGGGGFGGGGGGGGGGGGGFFFFFFFGGGFGFCFFD?EGFEGFD9;>FFBF?F@BFFFAADAA?FFFFFFFFF?AFFFFFF4<AFFFFAFGC2)6>B47AGFA>DB
@M06628:26:000000000-CRM2J:1:1102:7292:15448 2:N:0:137
TAACCTTGCGGCCGTACTCCCCAGGCGGTCTACTTATCGCGTTAGCTTCGCTACTCACGGCTTAAAGCCACAAACAGCTAGTAGACAGCGTTTACGGTGTGGACCACCAGGGTATCTAATCCTGTTCGCTACCCACACTTTCGCACATGAGCGTCAGTCTTTGGCCAGGGAGTCGCCTTCGCCACTGATGTTCCTCCAGATATCTACGCATTTCACCGCTACACCTGGAATTCCACTCCCCTCTCCAAGACTCTAGTCTGCCAGTTCTAAATGACCGTCC
+
GGGGGGGGGGGGGGGGGGGGGGGGGGGGGGGGGGGGGGGGGGGDGGGGGGGGGGGGGGGGGGGGGGGGGGGGGGGGGGGGGGGGGGGGGGGGGGGGGGGGGGGG,FGGGGGGGGGGGGGGGGGGGGGGGGGGGGGGGGGGGGGGGGGGGGGGEGGGGGGGGGGGGGGGGGGGGGGGGGGFGGGGGGGGGGGGGFFFFFF=FFGFGFFFFFFFFFFGFGFFFF?FFFFF:FADF<>FFFFFF??<?B9?<0:AB4<<B9AAFF?F<CAADF4<BBCF>?FF
@M06628:26:000000000-CRM2J:1:1102:16272:15452 2:N:0:137
TAACCTTGCGGCCGTACTCCCCAGGCGGTCTACTTATCGCGTTAGCTTCGCCACTAAGTCATTACAACCCAACGGCTAGTAGACATCGTTTACGGCGTGGACTACCAGGGTATCTAATCCTGTTTGCTCCCCACGCTTTCGCACCTCAGTGTCAGTATCAATCCAGAGTGTCGCCTTCGCCACTGATGTTCCTTCCTATATCTACGCATTTCACCGCTACACAGGAAATTCCACACTCCTCTATCGTACTCTAGCCTGCCAGTATCGGGTGCAATTCCAAA
+
GGGGGGGGFGGGGGGGGGGGGGGGGGGGGGGGGGGGFGGGGGGGGGGGGGGGGGGGGGGGGGGGGGGGGGGGGGGGGGGGGGGGGGGGGGGGGGGGGGGGEGGGGGGGGGGGGGGGGGGGGGGGGGGGGGGGGGGGGGGGGGGGG@>@FEFGGGGGGGFGGGGGGGGGGGGCGGGGGGGFGDDFDGGGGGGGGFFFFFFGCGGFGA@FFFFA>CADEGFFFFFFFFFFBFFF)4:???B?BBBBFFF:??D>>4AFFFF<?:47FFB61:<2?DGF24<2)
@M06628:26:000000000-CRM2J:1:1102:11784:15464 2:N:0:137
TAACCTTGCGGCCGTACTCCCCAGGCGGTCAACTTAGTGCGTTAGCTGCGCCACTCACGTCTCAAGGACACAAACGGCTAGTTGACATCGTTTACGGCGTGGACTACCAGGGTATCTAATCCTGTTCGCTCCCCACGCTTTCGTTCCTCAGCGTCAGTATCTGTCCAGGTGGCCGCCTTCGCAACTGATGTTCCTTCCAATCTCTACGCATTTCACCGCTACACTGGAAATTCCCCCACCCCCTACAGTCCTCTAATTTCCCAGTCCAAAATGCATTTCCA
+
FFEFFGGDGGEGGGGGGGGGGGGGGFGGGGGGGGGGAEFGGGGDGGGGCEGGCF8FGEGFGGGGGGGCFDFFFGGGGGGGGGGGCFGGGGGGGGGGGGGGGGGGGGGGFGGGGFGGGEFGGGGGGGGGGGGGGGGGGGG6DGGGDG,@FFGGGGGEGGGGGGGG;:DF8FDFF85EGGGFGG*937C<EFFGFA=F8)@CGC+;:1)(8(4>:))29*,3(-)4@<).5=<4>.).7975((-1((./.))-.4))-)5-62))9*)-4<FF))306)566
@M06628:26:000000000-CRM2J:1:1102:6579:15615 2:N:0:137
TAACCTTGCGGCCGTACTCCCCAGGCGGTCAACTTAGTGCGTTAGCTGCGCCACCCACGACTCAAGGTCACAGACGGCTAGTTGACATCGTTTACGGCGTGGACTACCAGGGTATCTAATCCTGTTTGCTCCCCACGCTTTCGTGCCTCAGTGTCAGTATTTGTCCAGGTAGCCGCCTTCGCCACTGATGTTCCTTCCAATCTCTACGCATTTCACCGCTACACTGGAAATTCCACTACCCTCTACGATACTCTAGTTTGCCAGTTCAAAATGCAGTTCC
+
GGGGGGGGGGGGGGGGGGGGGGGGGGGGGGGGGGGGGGGGGGGGGGGGGGGGGGGGGGGGGGGGGGGGGGGGGGGGGGGGGGGGGGGGGGGGGGGGGGGGGGGGGGGGGGGGGGFFGGGGGGGGGGGGGGGGGGGGGGGGGGGGGGGGGGGGGGGGFGGGGGGGGGGGGGGGGGGGGGGFGGGGGGGGGFEFGFFFFFFFGGCCGFEFE;@EG<<GFDF>FF<?BDFFFFFAD>)6>:7F:)8:>DF52(,-)-6>B<6<D>9FFGA>BF*47>0:A46A
@M06628:26:000000000-CRM2J:1:1102:18111:15680 2:N:0:137
TAACCTTGCGGCCGTACTCCCCAGGCGGTCTACTTATCGCGTTAGCTTCGCTACTCACGGATTAAATCCACAAACAGCTAGTAGACAGCGTTTACGGTGTGGACTACCAGGGTATCTAATCCTGTTCGCTACCCACACTTTCGCACATGAGCGTCAGTTACTGACCAGGGAGTCGCCTTCGCCACTGATGTTCCTCCAGATGTCTACGCATTTCACCGCTACACCTGGAATTCCACTCCCCTCTCCAAAACTCTAGCCTGCCAGTTCTAAATGCAATTCC
+
FGGGGGGGGGGGGGGGGGGGGGGGGGGGGGGGGGGGGGGGGGGGGGGGGGGGGGGGGGGGGGGGGGGGGGGGGGGGGGGGGGGGGGGGGGGGGGGGGGGGGGGGGGGGGGGGGGGGGGGGGGGGGGGGGGGGGGGGGGGGGGGGGGGGFGGGGGGGGGGGGGGGGGGGGGGGGGGGGEEFFEGGGGGGGGGGGFFFFFFDFGGFGFF@E<@FFCCGFD@BBFFFFFFFBFFFFFAB42<><(((442?><B284A<<:<::BB)976<BB4<9)02<<AA
@M06628:26:000000000-CRM2J:1:1102:7226:15706 2:N:0:137
TAATCTTGCGACCGTACTCCCCAGGCGGTACACTTAATGTGTTAACTGCATTACTGCAAGGTCTAGCCTCACAACAACTAGTGTACATCGTTTAGGGCGTGGACTACCAGGGTATCTAATCCTGTTTGCTCCCCACGCTTTCGCGTCTCAGCGTCAATAATGTTCCAGTAGATCGCCTTCGCAATCGGTATTCCTTCTGATCTCTACGGATTTTACCCCTACACCAGAAATTCCATCTACCTCTCCCATATTCTAGGTAAGCAGTTTTCAAAGCAGTTCAA
+
GGGGGGGGGGGGGGGGGGGGGGGGGGGFGGGGGGGGGGGGGGGGGGGGGGGGGGGGGGGGGGGGGGGGGGGGGGGGGGGGGGGGGGGGGGFGGGGGGGGGGGGGGGGGFGGGGGGGFGGGGGGGGGFGGGGGGGGGGGGDGGGGGGGGGGGGGGGDGGGGGGGGGGGGGGGFGGGGGGGFGGDDGGGGGGGGGFFFFFFGGGGFGFFFFFFFGFFGFC?FFFFFFFFF@AFFFFFFFFFFE3<EFFFFBB9>>FB2<BFF<?AFF*<AA>FFF?FFA2)46
@M06628:26:000000000-CRM2J:1:1102:12537:15844 2:N:0:137
TAACCTTGCGGCCGTACTCCCCAGGCGGTCAACTTAGTGCGTTAGCTGCGCCACTCACGTCTCAAGGACACAAACGGCTAGTTGACATCGTTTACGGCGTGGACTACCAGGGTATCTAATCCTGTTCGCTCCCCACGCTTTCGTTCCTCAGCGTCAGTATCTGTCCAGGTGGCCGCCTTCGCCACTGATGTTCCTTCCACTCTCTACGCCTTTCACCGCTACACTGGAAATTCCACCACCCTCTACAGTACTCTAGTTTGCCAGTTCAAAATGCAGTTCCA
+
GFGGGGGGGGGGGGGGGGGGGGGFGGGGFGGGGGGGGGGGGGGGGGGGGGGDGGGGGGGGGGGGGGGGG8FGGGGDGGGGGGGGGGGGGGGGGGGGGGEGGGGGGGGGGCGGGGGGGGGGGGGGGGGGGGDFGGGGGGGGGGGGGGFGGGGGGGGGGGGFGGGGGG9FGGFGGGGGG8=AGGGGGGGGCGGCGFFFF4A+:C7=DFFFE(8BGFFGFDB>B>FF4?@?(7>>FBFFBFFFFBBFFFAF9>AA<5<)<))665<:<FA2:<F>7>C*)).56
@M06628:26:000000000-CRM2J:1:1102:12555:15858 2:N:0:137
TAACCTTGCGGCCGTACTCCCCAGGCGGTCAACTTAGTGCGTTAGCTGCGCCACTCACGTCTCAAGGACACAAACGGCTAGTTGACATCGTTTACGGCGTGGACTACCAGGGTATCTAATCCTGTTCGCTCCCCACGCTTTCGTTCCTCAGCGTCAGTATCTGTCCAGGTGGCCGCCTTCGCCACTGATGTTCCTTCCAATCTCTACGCATTTCACCGCTACACTGGAAATTCCACCACCCTCTACAGTACTCTAGTTTGCCAGTTCAAAATGCAGTTCCA
+
GGGGGGGGGGGGGGGGGGGGGGGGGGGGGGGGGGGGGGGGGGGGGGGGGGGGGGGGGGGGGGGGGGGGGGGGFGGGGGGGGGGGGGGGGGGGGGGGGGGGGGGGGGGGFGGGGGGGGFGGGGGGGGGGGGGGGGGGGGGGGGGGGGGFGGGGGGGGGGGGGGGGGGGGGGGGGGGGGGGFGGDGGGGFDFGGFFFFFFFGGGGFGAEFFFDFGFFGFGFFFFFF?B@FBFFBFADF?FFFFBFFFFFF<ABFFFFBFFAFFFAFFFABAAFAAFFFBAAA:
@M06628:26:000000000-CRM2J:1:1102:22323:15875 2:N:0:137
TAACCTTGCGGCCGTACTCCCCAGGCGGTCTACTTATCGCGTTAGCTTCGCCACTAAGTCATTACAACCCAACGGCTAGTAGACATCGTTTACGGCGTGGACTACCAGGGTATCTAATCCTGTTTGCTCCCCACGCTTTCGCACCTCAGTGTCAGTATCAATCCAGAGTGTCGCCTTCGCCACTGATGTTCCTTCCTATATCTACGCATTTCACCGCTACACAGGAAATTCCACACTCCTCTATCGTCCTCTAGCCTGCCAGTACCGGGTGCAATTCCAAA
+
FEGEFGGGFGGGGGGGEGGGGGGGFGGCFGGGDFGGGGGCGCFDDFGGGCF:=FAF8CCFGGGGGGG8:FGGDGGGGFFGCGFGGG,@AE=FFGGGGGGGCCDEGGF=BEDFGGEC=:FDECGGGG8DE:8FFGGGGEGGCG5EE:ACF>FGGGGGGGCF,@CEGGG5DFGGGGGGDGGFGE<FGGGGFGGG+AFFFFF7:EGFG>B;>D377<A3BD9><?FBFBFFFFB42<B:00:=:AA44(,)4:<62ABF>???B2?F7C1909@?:69:<A<AA
@M06628:26:000000000-CRM2J:1:1102:21504:15929 2:N:0:137
TAACCTTGCGGCCGTACTCCCCAGGCGGTCAACTTAGTGCGTTAGCTGCGCCACCCACGACTCAAGGTCACAGACGGCTAGTTGACATCGTTTACGGCGTGGACTACCAGGGTATCTAATCCTGTTTGCTCCCCACGCTTTCGTGCCTCAGTGTCAGTATTTGTCCAGGTAGCCGCCTTCGCCACTGATGTTCCTTCCAATCTCTACGCATTTCACCGCTACACTGGAAATTCCACTACCCTCTACAATACTCTAGTTTGCCAGTTCAAAATGCAGTTCCA
+
GGGGGGGGGGGGGGGGGGGGGGGGGGGGGGGGGGGGGGGGGGGGGGGGGGGGGGGGGGGGGGGGGGGGGGGGGGGGGGGGGGGGGGGGGGGGGGGGGGGEGGGGGGGGGGGGGGGGGGGGGGGGGGGGGGGGGGGGGGGGGGGGCFFGGGGGGGGGGGGGGGGGGGCFFGGGGGGGGGGFFGGGGGGGGFGGGFFFFFFGGGGFGFFFF?FFGFFGFGFFFFFFF?FFFFFFF>F<:2:@?8<?FF2F<<?AFA<6<><AFAAFGGAAB>FAAAG7946>)
@M06628:26:000000000-CRM2J:1:1102:10865:15987 2:N:0:137
TAACCTTGCGGCCGTACTCCCCAGGCGGTCAACTTAGTGCGTTAGCTGCGCCACCCACGACTCAAGGTCACAGACGGCTAGTTGACATCGTTTACGGCGTGGACTACCAGGGTATCTAATCCTGTTTGCTCCCCACGCTTTCGTGCCTCAGTGTCAGTATTTGTCCAGGTAGCCGCCTTCGCCACTGATGTTCCTTCCAATCTCTACGCATTTCACCGCTACACTGGAAATTCCACTACCCTCTACAATACTCTAGTTTGCCAGTTCAAAATGCAGTTCC
+
GFGGGGGGGGGGGGGGGGGGGGGGGGGGGGGGGGGGGGGGGGGGGGGGGGGGGGGGGGGGGGGGGGGGGGGGGGGGGGGGGGGGGGGGGGGGGGGGGGGGGGGGGGGGGGGGGFFGGGGGGGGGGGGGGGGGGGGGCEEGGGGGGGGGGGGGGGGGGGGGGGGGDGFDFGGGGGGECGEFCGGGGGGGGGFGGFFFFFFDFGGFGFE<D<FEGFFGF36>9>FFFFFFFFAAFFFFFFFFF7:B2<4?B>DA?AF:B<ABFAB4C>)4<BFFFF7>A<AF
@M06628:26:000000000-CRM2J:1:1102:12163:16007 2:N:0:137
TAACCTTGCGGCCGTACTCCCCAGGCGGTCTACTTATCGCGTTAGCTTCGCTACTCACGGATTAAATCCACAAACAGCTAGTAGACAGCGTTTACGGTGTGGACTACCAGGGTATCTAATCCTGTTCGCTACCCACACTTTCGCACATGAGCGTCAGTTACTGACCAGGGAGTCGCCTTCGCCACTGATGTTCCTCCAGATATCTACGCATTTCACCGCTACACCTGGAATTCCACTCCCCTCTCCAAAACTCTAGCCTGCCAGTTCTAAATGCAATTCCA
+
GGGGGGGGGGGGGGGGGGGGGGGGGGGGGGGGGGGGGGGGGGGGGGGGGGGGGGDGGGGGGGGGGGGGGFGGGGGGGGGGGGGGGGGCGGGGGGGGGGGGGGGGGGGGGGGFGFGGFGGGGGGGGGGGGGGGGGGGGGGGGGGGGGGGGGGGGGGGGGGGGGGGGGCFCGF4CGGC8EGFGGGGGGGGGGFF7:7@FFF*79D@FF6131<E7?CGFC9>;BFFFFFF:FF>D)44-18F?::3:?B?B((,444-:(-3<8:797:4>)96))+*-4<A)
@M06628:26:000000000-CRM2J:1:1102:13077:16266 2:N:0:137
TAACCTTGCGGCCGTACTCCCCAGGCGGTCAACTTAGTGCGTTAGCTGCGCCACCCACGACTCAAGGTCACAGACGGCTAGTTGACATCGTTTACGGCGTGGACTACCAGGGTATCTAATCCTGTTTGCTCCCCACGCTTTCGTGCCTCAGTGTCAGTATTTGTCCAGGTAGCCGCCTTCGCCACTGATGTTCCTTCCAATCTCTACGCATTTCACCGCTACACTGGAAATTCCACTACCCTCTACAATACTCTAGTTTGCCAGTTCAAAATGCAGTTCC
+
FGGGGGGGGGGGGGGGGGGGGGGGFGGEGGGGGGGGGGGGGGGGGGGGGGGGGGGGGGGGGGGGGGGGGGGGGGGGGGGGGGGGGGGGGGGGGGGGGGECFGGGGGGGFGGGGGGFGGGGGGGDFGGGGGGGFGGGGGGEGGGGGGGCFGGGGGGGGGGGGFGGFGEFGGGGGGGGGGGFGGGGGGGGGGGGGFFFFFFCFGCFFFF@EDFEGFFGFGFFBFFFFFFFFF9A4>>DB:2F??:144<FD9:ADFF9AADBBB>?FGA6ABF7AFG7>>>2
@M06628:26:000000000-CRM2J:1:1102:23060:16310 2:N:0:137
CAATCTTGCGATCGTACTCCCCAGGTGGGACACTTATCACTTTCGCTTAGTCACTGAGATAAATCCCAACAACTAGTGTCCATCGTTTACGGCGTGGACTACCAGGGTATCTAATCCTGTTCGCTCCCCACGCTTTCGTCCATGAGCGTCAGTACATACGTAGTAGACTGCCTTCGCAATCGGTATTCTGTGTAATATCTATGCATTTCACCGCTACACTACACATTCTATCTACTTCCATATGACTCAAGTCAACCAGTATCAAAGGCATGTCCTTAGTA
+
FEF<@CFFGGGGGGGFGGEEGGGGDFFF7CFFGGGEGGGGDGGGF>FG7EFGFGFAEGGGGFF99CE@EFGGFGG9FFF<FFFGGAEFGGDFGGGGDGGGGGGGGGGCEFGGGFGG9FGGGGDEGGGGEACBEFGGC8DEEGCECBC7FGG6FGFGGCFCGGEGC9FFGFDFGGGGGGCDGG5;DFGGGGGGGFFFFFFGFFGFC=?EFE5ACBB4AG@C;3=DA@FFFFEEEE4C4C3+9)76)7763()965)76((/<24@GGF?0()(.6:*.43-6
@M06628:26:000000000-CRM2J:1:1102:3345:16407 2:N:0:137
TAACCTTGCGGCCGTACTCCCCAGGCGGTCTACTTATCGCGTTAGCTTCGCTACTCACGGATTAAATCCACAAACAGCTAGTAGACAGCGTTTACGGTGTGGACTACCAGGGTATCTAATCCTGTTCGCTACCCACACTTTCGCACATGAGCGTCAGTTACTGACCAGGGAGTCGCCTTCGCCACTGATGTTCCTCCAGATATCTACGCATTTCACCGCTACACCTGGAATTCCACTCCCCTCTCCAAAACTCTAGCCTGCCAGTTCTAAATGCAATTCC
+
GGGGGGGGGGGGGGGGGGGGGGGGGGGGGGGGGGGGGGGGGGGGGGGGGGGGGGGGGGGGGGGGGGFGGGGGGGGGGGGGGGGGGGGGGGGGGGGGGGGGGGGGGFFGGGGGGGGGGGGGGGGGGGGGGGGGGGGGGGGGGGGGGGGGGF,EGGGGGDGGGGGGGGFFGGGGGGGGGGGFGGDGGGGGGGFGGFFAFFFGGGGFGFFFF<<BGFFGFGFFFFFFFFFF:FF?<<AFFFBFF?637?4FA0:??4<2>:A:???6FFADFA=A<AGGAA>A
@M06628:26:000000000-CRM2J:1:1102:10567:16449 2:N:0:137
TAACCTTGCGGCCGTACTCCCCAGGCGGTCTACTTATCGCGTTAGCTTCGCTACTCACGGATTAAATCCACAAACAGCTAGTAGACAGCGTTTACGGTGTGGACTACCAGGGTATCTAATCCTGTTCGCTACCCACACTTTCGCACATGAGCGTCAGTTACTGACCAGGGAGTCGCCTTCGCCACTGATGTTCCTCCAGATATCTACGCATTTCACCGCTACACCTGGAATTCCACTCCCCTCTCCAAAACTCTAGCCTGCCAGTTCTAAATGCAATTCCA
+
GGGGGGGGGGGGGGGGGGGGGGGGGGGGGGGGGGGGGGGGGGGGGGGGGGFFGGFEGGGGEEGGGGGGGGGGGGGGGGGGGGGGGGGGGGGGGGGGGGGGGGGGGGGGGGGGGGGGGGGGGGGGGGGGGGGGGGGGGCGDGGGGGGGGGFFFGGGGGGGGGGGGGGGGGGGGGGCEGGGFDGGGGGGGGFGGGCFFFF;FGGGFGFEFAF?>FFFGFGFFF>F?FFFF0?A).4<DABFFF??FFFAFA?FBBAA2A092?B?FFCA<AD6<<ACC>AFF)
@M06628:26:000000000-CRM2J:1:1102:27992:16453 2:N:0:137
TAACCTTGCGACCGTACTCCCCAGGCGGTATACTTAGTGCGTTAGCTGCGCCACTCAAGTCTCAAGGACACTAACGGCTAGTTGACATCGTTTACGGCGTGGACTACCAGGGTATCTAATCCTGTTCGCTCCCCACGCTTTCGTTCCTCAGCGTCAGTATCTGTCCAGGGGGCCGCCTTCGCCACTGATGTTCCTTCCAATCCTCACGCATTTCCCCGCTACACTTGGAATTCCCCCACCCTCTACAGTACTCTAGTCTCCCATGTTTAAATGCAGTTCCA
+
9E<6CFGGGG+@CFFGGGFGGGGEGGGG@6,6FFGG9C<EFGGGGFGF,:+BFFFEC,C<,C,<?6,CE,C,,C<,+@+,4CE,,CFBFGFFGGFGGGCFGGDC<8,ABFEE,:@,9=E,CFC9DE,3@C8:DGE>F7>EGDE6>FC@,,3DCB>8:@>3>F,5@C2>E*/)5:5==*=AGDGDC>C31+=C:CA7A;AFF*0+*/41<;FFG>)9@)46>>)4*)968@<BA2).(-(.((-3)66)-.-)-.)).44).(4**2-)-)7.).+2.)-6)
@M06628:26:000000000-CRM2J:1:1102:5460:16455 2:N:0:137
TAATCTTGCGACCGTACTCCCCAGGCGGAATGCTTAATCCGTTAGGTGTGTCACCGAACAGTATACTGCCCGACGACTGGCATTCATCGTTTACGGTGTGGACTACCAGGGTATCTAATCCTGTTTGCTCCCCACACTTTCGTACCTCAGCGTCAGTATCGAGCCAGTGAGCCGCCTTCGCCACTGGTGTTCCTCCAAATATCTACGAATTTCACCTCTACACTTGGAATTCCACTCACCTCTCTCGAACTCTAGACTGATAGTTTTGGAGGCAGTTCCAG
+
GGGGGGGGGGGGGGGGGGGGGGGGGGGGGGGGGGGGGGGGGGGDGGGGGGGGGGGGGGGGGGGGGGGFGFFGGGGGGGGGGGGGGGGGGGGGGGGGG7?FGGGGGGFGGGGGGGGGGFGGGGGGGGGGGGGGGGGEGGGGGGGGGGGGGGGGGGGGGGGGGFFGGGGGDFGGGGGGGGGFGGGGGGGGFGGGGFFFFFFGCFDCGFFDFDFFD?FFFGFFFFFFFFFFFF?AAA<AF:?@22<?2>B@:BFA:9AABBFFFBFFGGFF9:F0?BEFBFA96
@M06628:26:000000000-CRM2J:1:1102:8463:16504 2:N:0:137
TAATCTTGCGACCGTACTCCCCAGGCGGTACACTTAATGTGTTAACTGCATTACTGCAAGGTCTAGCCTCACAACAACTAGTGTACATCGTTTAGGGCGTGGACTACCAGGGTATCTAATCCTGTTTGCTCCCCACGCTTTCGCGTCTCAGCATCAATAATGTCCCAGTAGATCGCCTTCGCAATCGGTATTCCTTCTGATCTCTACGGATTTTACCCCTACACCAGAAATTCCATCTACCTCTCCCATATTCTAGGTAAGCAGTTTTCAAAGCAGTTCAA
+
GGGGGGGGGGGGGGGGGGGGGGGGGGGGGGGGGGGGGGGGGGGGGGGGGGGGGGGGGGGGGGGGGGGGGGGGGGGGGGGGGGGGGGGGGGGGGGGGGGGGGGGGGGGGFGGGFGGGGFGGFGGGGGGGGGGGGGGGGGGGGGGGGGGGGGGG9FGGGGGGGGGFCGE8EGGGGGGGGGGFGGGGGGGGGGFGGFFFFFFGGFFFGFFFFFFFGFFG=FDF@@EFF@FFFFF?CECEEEFFE==@@FFFEFFFAFF9<>94)545?C2<ABFF<:F*:4456
@M06628:26:000000000-CRM2J:1:1102:8444:16509 2:N:0:137
TAATCTTGCGACCGTACTCCCCAGGCGGTACACTTAATGTGTTAACTGCATTACTGCAAGGTCTAGCCTCACAACAACTAGTGTACATCGTTTAGGGCGTGGACTACCAGGGTATCTAATCCTGTTTGCTCCCCACGCTTTCGCGTCTCAGCGTCAATAATGTCCCAGTAGATCGCCTTCGCAATCGGTATTCCTTCTGATCTCTACGGATTTTACCCCTACACCAGAAATTCCATCTACCTCTCCCATATTCTAGGTAAGCAGTTTTCAAAGCAGTTCAA
+
GGGGGGGGGGGGGGGGGGGGGGGGGGGGGGGGGGGGGGGGGGGGGGGGGGGGGGGGGGGGGGGGGGGGGGGGGGGGGGGGGGGGGGGGGGGGGGGGGGGGGGGGGGGGGGGGGGGFGGGGGGGGGGGGGGGGGGGGGGGGGGGGDGEEFCGGGGGGGGGGGFGGGGGFGGGGGGGGDEGFGGGDGGGGGGGGGFFFFFFGGGGFGFFDFFFFGFFGFFFDDFFFF;FF@FFFFFFFFFFFFEEF@?FFB?FBB<D4<ADFFFAFGGFFFFFABFGFF<AA6
@M06628:26:000000000-CRM2J:1:1102:22115:16729 2:N:0:137
TAATCTTGCGACCGTACTCCCCAGGCGGAATGCTTAATCCGTTAGGTGTGACACCAACAAGCATGCTTGCTGACGTCTGGCATTCATCGTTTACGGTGTGGACTACCAGGGTATCTAATCCTGTTTGCCCCCACACTTTCGCACCTCAGCGTCAGTATCGAGCCAGTGAGCCGCCTTCGCCACTGGTGTTCCTCCGAATATCTACGAATTTCACCTCTACACTCGGAATTCCACTCACCTCTCTCGAACTCAAGACCAGGAGTTTACAAGGCAGTTCCAGG
+
GGGGGGGGGGGGGGGGGGGGGGGGGGGGGGGGGGGGGGGGGGGGGGGGGGGGGGGGGGGGGGGGGGGGGGGGGGGGGGGGGGGGGGGGGGGGGGGGGGGGGGGGGGGGGGGGGGGGGGGGGGGGGGGGGGGGGGGGGGGFGGGGGGGGGGGGGGGGGGGGGGGGGGGGGGGGGGGGGGGFGGGGGGGGGGGGGFFFEFFGGGGFGFFFFFFFFEEF:C@EE;>@FDFF?FFFFFFFFFFFB<B22:BF?29A2223:?FFB?FFFG2<9)0-(4:><A>4.
@M06628:26:000000000-CRM2J:1:1102:25524:16837 2:N:0:137
TAACCTTGCGGCCGTACTCCCCAGGCGGTCTACTTATCGCGTTAGCTGCGCTACTCACGGATTAAATCCACAAACAGCTAGTAGACAGCGTTTACGGTGTGGACTACCAGGGTATCTAATCCTGTTCGCTACCCACACTTTCGCACATGAGCGTCAGTCTTTGGCCAGGGAGTCGCCTTCGCCACTGATGTTCCTTCTGATATCTACGCATTTCACCGCTACACCAGAAATTCCACTCCCCTCTCCAAGACTCTAGTCTGCCAGTTCTAAATGCTATTCC
+
EFGFFGGGGGGGGGGGGGGGGGGGGGGGGGGGGGGGGGGGGGGGGGGGFGGGGGGGGGGGDGFGGGGGFGGGGGGGGGGGFGGGFGGGGGGGGGGG>FGGGGGGGGGGGFGGGGGGGGGGGGGFGGGGGGGGGGGGGGGGGGGGGGEGGGGGGGGGGFGFGGGGGGGGG74;EGECGGGFEEC459CGFEGGFCFFFF6CG9+1;A7/3(18:7<GFDF>FF??FFFF<4<ADA)6A?0<:1:??827)(3<?DA<<A<<BD7:FF>FF>B<AA77):>2
@M06628:26:000000000-CRM2J:1:1102:20119:16865 2:N:0:137
TAACCTTGCGGCCGTACTCCCCAGGCGGTCTACTTATCGCGTTAGCTTCGCCACTAAAAGATCAAGTCTTCCAACGGCTAGTAGACATCGTTTACGGCGTGGACTACCAGGGTATCTAATCCTGTTTGCTCCCCACGCTTTCGCACCTCAGTGTCAATATCAGTCCAGGTAGTCGCCTTCGCCACTGGTGTTCCTTCCTATATCTACGCATTTCACCGCTACACAGGAAATTCCACTACCCTCTACTGTATTCTAGACTAGCAGTATCAGATGCCGTTCCA
+
GGGGGGGGGGGGGGGGGGGGGGGGGGGGGGGGGGGGGGGGGGGGGGGGGGGGGGGGGGGGGGGGGGGGGGGGGGGGGGGGGFFGGGGGGGGGGGGGGGGGGGGGGGGGGGGGGGGGGGGGGGGGGGGGGGGGGGFEGGGGGGGGGGGCFFFGGFDFGGGGFGGGGGGFGGGGGGGGEEEFGDGGGGGGGCEDFCFFFFFFFCFFGFFFFFFFGFFGFDB>>FFF=(>FFFAADFF<>?BFB)(4<44@DBF>466-)-<<3<A=FG2:><=2A9+5:0826
@M06628:26:000000000-CRM2J:1:1102:19840:17212 2:N:0:137
TAACCTTGCGGCCGTACTCCCCAGGCGGTCTACTTATCGCGTTAGCTTCGCTACTCACGGATTAAATCCACAAACAGCTAGTAGACAGCGTTTACGGTGTGGACTACCAGGGTATCTAATCCTGTTCGCTACCCACACTTTCGCACATGAGCGTCAGTTACTGACCAGGGAGTCGCCTTCGCCACTGATGTTCCTCCAGATATCTACGCATTTCACCGCTACACCTGGAATTCCACTCCCCTCTCCAAAACTCTAGCCTGCCAGTTCTAAATGCAATTCCA
+
GGGGGGGGGGGGGGGGGGGGGGGGGGGGGGGGGGGGGGGGGGGGGGGGGGGGGGGGGGGGGEGGGGGGGGGGGGGGGGGGGGGGGGGGGGGGGGGGGGGGGGGGGGGGGGGGGGGGGGGGGGGGGGGGGGGGGGGGGGGGGGGGGGGGFGGGGGGGGGGGGGGGGGGGGGGGGGGGGGGFGGDGGGGG7CEFGFFFFFFFGGGFGFFF><;F75CFFG99>FFFFFFFFFFFFFFFFFFFF??2:?AFFFF?BF94<0<BFBB@GFBBA>4:<AFD>BAF2
@M06628:26:000000000-CRM2J:1:1102:15331:17251 2:N:0:137
TAACCTTGCGGCCGTACTCCCCAGGCGGTCTACTTATCGCGTTAGCTTCGCCACTAAGTCATTACAACCCAACGGCTAGTAGACATCGTTTACGGCGTGGACTACCAGGGTATCTAATCCTGTTTGCTCCCCACGCTTTCGCACCTCAGTGTCAGTAACAATCCAGAGTGTCGCCTTCGCCACTGATGTTCCTTCCTATATCTACGCATTTCACCGCTACACAGGAAATTCCACACTCCTCTATCGTACTCTAGCCTGCCAGTATCGGGTGCAATTCCAAA
+
GGGGGGGGGGGGGGGGGGGGGGGGGGGGGGGGGGGGGGGGGGGGGGGGGGGGGGGGGGGGGGGGGGGGGGGGGGGGGGGGGGGGGGGGGGGGGGGGGGGGGGGGGGGGGGGGGGGGGGGGGGGGGGGGGGGGGGGGGGGGGGGGGGFGGGGGGGGGGGGGGGGDFEGGGFGGGGGEGGGFGEGGF>FGGGGFGFFFFFFGGGGFGFFDFFCFFEFGFGFFFFFFF?:?AF29AFFF7?BFFAA>ABFFFBFFFFFFFFFF?FFFFF09BB<:>FGG<<BFB
@M06628:26:000000000-CRM2J:1:1102:21177:17500 2:N:0:137
TAACCTTGCGGCCGTACTCCCCAGGCGGTCTACTTATCGCGTTAGCTTCGCTACTCACGGATTAAATCCACAAACAGCTAGTAGACAGCGTTTACGGTGTGGACTACCAGGGTATCTAATCCTGTTCGCTACCCACACTTTCGCACATGAGCGTCAGTTACTGACCAGGGAGTCGCCTTCGCCACTGATGTTCCTCCAGATATCTACGCATTTCACCGCTACACCTGGAATTCCACTCCCCTCTCCAAAACTCTAGCCTGCCAGTTCTAAATGCAATTCC
+
FFGFGGGGGGGGGGGGGGGGGGGGGGGDEEGGGGGGGGGGGGGGGGGGGGGGGGFGGGGGGGGGGGGGGGGGGGGGGGGGGGGGGGGGGGGGGGGGGGGGGGGGGGGDGGGGEFGGFDCFGGGGGGGEEGGGGCFGGGGGGFGGGGEG>F7EEGGGGGGGGGC7FGG>E@?CEEGEEEEFGGGGGFGCCGGGGFFFFFFCGDFFF=;?:;;AG3?GFGFB09??<<F>0?B?BBFF4:?:0(-(4246)(.55<A2)1<:BBD40:<<>28<ADG*5<BF
@M06628:26:000000000-CRM2J:1:1102:26938:17502 2:N:0:137
TAATCTTGCGACCGTACTCCCCAGGCGGTACACTTAATGTGTTAACTGCATTACTGCAAGGTCTAGCCTCACAACAACTAGTGTACATCGTTTAGGGCGTGGACTACCAGGGTATCTAATCCTGTTTGCTCCCCACGCTTTCGCGTCTCAGCGTCAATAATGTTCCAGTAGATCGCCTTCGCAATCGGTATTCCTTCTGATCTCTACGGATTTTACCCCTACACCAGAAATTCCATCTACCTCTCCCATATTCTAGGTAAGCAGTTTTCAAAGCAGTTCAA
+
GGGGGGGGGGGGGGGGGDGGGGGGGGGGGGGGGGGGFGGGGGGGGGGGGEFGGGGGG9FCCAFFGGGGFGGGGGGGGGGGGGGGGGGGGGGFGGGDGGGEGGEGGGG?F,@@AFGDFGGGGFGGGGGGGGGEGGGGGGGGGGGGGGGGGFFGEEGGEGGFGFFGGEGGCGGGFEGGGGEF5EGGGGFGGGGGGFACFFA7FGFFGFFFB@FFGEFFAC@FFF1@4=:A@FEEFCCF<;EFEE<3::?:>7AB<4<4).:A2<A)*:6:44FDA07CB4>A6
@M06628:26:000000000-CRM2J:1:1102:9914:17510 2:N:0:137
TAATCTTGCGACCGTACTCCCCAGGCGGAATGCTTAATCCGTTAGGTGTGTCACCGAACAGTATACTGCCCGACGACTGGCATTCATCGTTTACGGTGTGGACTACCAGGGTATCTAATCCTGTTTGCTCCCCACACTTTCGTACCTCAGCGTCAGTATCGAGCCAGTGAGCCGCCTTCGCCACTGGTGTTCCTCCAAATATCTACGAATTTCACCTCTACACTTGGAATTCCACTCACCTCTCTCGAACTCTAGACTGATAGATTGGGAGGCAGTTCCAG
+
C9EC<CF@EGD:7FFGDGGGGCE,CFG:+6CFGDFCCFFA:F@FGGGGEEEGGA<@CGGDGFDFGEGFCCFFCGFFEGGGGF<<FDEFGA,DEDC:9D?:F<FE?BGG<F:<FGGGFDA==,CDFG?E=FGFGDE8CCFG;EGCC@AC:D88C7;8<,E,@DE>FC,>DB*4,4***4=>EGC**66:*/*3++;);F+:7<:AFC?DF<(;CC57/C)46<?A640/.92>DAD4:(.5)4)4)3:4,.2)6<4426:)-6)*2>),135(4,:262>26
@M06628:26:000000000-CRM2J:1:1102:9906:17525 2:N:0:137
TAATCTTGCGACCGTACTCCCCAGGCGGAATGCTTAATCCGTTAGGTGTGTCACCGAACAGTATACTGCCCGACGACTGGCATTCATCGTTTACGGTGTGGACTACCAGGGTATCTAATCCTGTTTGCTCCCCACACTTTCGTACCTCAGCGTCAGTATCGAGCCAGTGAGCCGCCTTCGCCACTGGTGTTCCTCCAAATATCTACGAATTTCACCTCTACACTTGGAATTCCACTCACCTCTCTCGAACTCTAGACTGATAGTTTTGGAGGCAGTTCCAG
+
FFGGGGGGGGGGGGGGGGGGGGGGGGGGGGGGGGGGGGGGGGGGGGGGGGGGGGGGGGGGGGGGGGGGGGGGGGGGGGCGGGGGGGGGGGGGGGGGGGGGGGGGGGGGGGGGFGGGGGGGGGGGGGGGGGGGGGGGGGGGGGGGGGGGGGGGGGGGGGGGGGGGGGGGGGGGGGGGGGGFGGGGGGGGGGGGGFFFFFFGGGGFGF?FFFDFGCFC9FFFFFFFFFFFFFDD<ABABBFFFFB?FFFFBB?DA<><69:BFFFFGGAB>?FB??GGF)-:<
@M06628:26:000000000-CRM2J:1:1102:9925:17531 2:N:0:137
TAATCTTGCGACCGTACTCCCCAGGCGGAATGCTTAATCCGTTAGGTGTGTCACCGAACAGTATACTGCCCGACGACTGGCATTCATCGTTTACGGTGTGGACTACCAGGGTATCTAATCCTGTTTGCTCCCCACACTTTCGTACCTCAGCGTCAGTATCGAGCCAGTGAGCCGCCTTCGCCACTGGTGTTCCTCCAAATATCTACGAATTTCACCTCTACACTTGGAATTCCACTCACCTCTCTCGAACTCTAGACTGATAGTTTTTGAGGCAGTTCCAG
+
FGGGGGGGGGGGGGGGGGGGGGGGGGGGGGGGGGGGGGGGGGGGGFGFGGGGGGGGGGGGGGGGGGGGGGGGGGGGGGGGFGGGGGGGGGGGGGGGFFFGGGGGGGGGGGGGGGGGGGGGGGGGGGGGGGGGGGGGGGGGGGGGGGGGGGGC@EGGGGGGGGGGGGGGGGGGFGGGDGGFGGGGGGGGGGGGGFAAAFFGFGGFGF?DFFFFFFCCAC)3>EFFF4FF<*3)).6A??FFFFF?)3?F?<:AABA2A<?BFFFFGGF(9B:18<CFF2>D6
@M06628:26:000000000-CRM2J:1:1102:10617:17549 2:N:0:137
TAACCTTGCGGCCGTACTCCCCAGGCGGTCTACTTATCGCGTTAGCTTCGCCACTAAGTCATTACAACCCAACGGCTAGTAGACATCGTTTACGGCGTGGACTACCAGGGTATCTAATCCTGTTTGCTCCCCACGCTTTCGCACCTCAGTGTCAGTATCAATCCAGAGTGTCGCCTTCGCCACTGATGTTCCTTCCTATATCTACGCATTTCACCGCTACACAGGAAATTCCACACTCCTCTATCGTACTCTAGCCTGCCAGTATCGGGTGCAATTCCAAG
+
EGGGGGGGGGGGGGGGGGGGGGGGGGGGGGGGGGGGGGGGGGGGGGGGGGGGGGGGGGGGGGGGGGGGGGGGGGGGGGGGGGGGGGGGGGGGGGGGGGGGGGGGGGGGGGGGGGGGGGGGGGGGGGGGGGGGGGGGGGGGGGGGGCFGGGGGGGGGGGGGGGGGGGGGGGGGGGGGGGGFGGGGGGGGGGGCFFFFFFFGFGGFGF>DF@EFGEEGFGFFFFFFF:FF9@>FFDFF?<BFFFF<AB?FF?FFFFFFFFFFFFFFGGBFFF3??<FC4ABB3
@M06628:26:000000000-CRM2J:1:1102:19173:17784 2:N:0:137
TAATCTTGCGACCGTACTCCCCAGGCGGAATGCTTAATCCGTTAGGTGTGTCACCGAACAGTATACTGCCCGACGACTGGCATTCATCGTTTACGGTGTGGACTACCAGGGTATCTAATCCTGTTTGCTCCCCACACTTTCGTACCTCAGCGTCAGTATCGAGCCAGTGAGCCGCCTTCGCCACTGGTGTTCCTCCAAATATCTACGAATTTCACCTCTACACTTGGAATTCTACTCACCTCTCTCGAACTCTAGACTGATAGTTTTGGAGGCCGTTCCAG
+
FFGGGGGFGGDCFGGGGGGFGGGGGGEGGGGGGGGGGGGFFGGGGGGGGGGGFGGGEGGGGGGGGGGFGGGECCGGGGGFGGGGGGGGGGGGGGGGGGGGFGGCCDGGGEGGDCFGGGFFGDDFFCF99>BD>F8EEGGFEEGGGGGFGDFGGGGGGGGCEGGGGGGFFGGFGGGGGGGAEEGGGGG?6F5FGFFAFFFCFGGC:A0;F<?FFEECAC379C@EFFFFFFFF)56))).<)4<?B??FF204<>2.6:87<>20>FAB9?FF((7C:78>>
@M06628:26:000000000-CRM2J:1:1102:19187:17798 2:N:0:137
TAATCTTGCGACCGTACTCCCCAGGCGGAATGCTTAATCCGTTAGGTGTGTCACCGAACAGTATACTGCCCGACGACTGGCATTCATCGTTTACGGTGTGGACTACCAGGGTATCTAATCCTGTTTGCTCCCCACACTTTCGTACCTCAGCGTCAGTATCGAGCCAGTGAGCCGCCTTCGCCACTGGTGTTCCTCCAAATATCTACGAATTTCACCTCTACACTTGGAATTCCACTCACCTCTCTCGAACTCTAGACTGATAGTTTTGGAGGCAGTTCCAG
+
GGGGGGGGGGGGGGGGGGGGGGGGGGGGGGGGGGGGGGGGGGGGGGGGGGGGGGFGGGGGGGGGGGGGGDGGGGGGGCEFGGGGGGGFGGGGGGGCGGGGGGGGGGGGGGGFFGGGGGGGGGGGGGGGGGGGGGGGGGGGGGGGGFFGGGGGGGGGGGGGGGGDFGFGGFFFGGGGGEGFGGGGGFCC?FGGGFFFFFBGCFFFFF0;ADFFGEFGFGFAC3;EFFF4:F?DFBFFF07;<BBF7B?FB??DBDA<BB>7:<<FGG<0(8F<?057<D6<A
@M06628:26:000000000-CRM2J:1:1102:2730:17809 2:N:0:137
TAACCTTGCGGCCGTACTCCCCAGGCGGTCAACTTAGTGCGTTAGCTGCGCCACCCACGACTCAAGGTCACAGACCGCTAGTTGACATCGTTTACGGCGTGGACTACCAGGGTATCTAATCCTGTTTGCTCCCCACGCTTTCGTGCCTCAGTGTCAGTATTTGTCCAGGTATCCGCCTTCGCCACTGATGTTCCTTCCAATCTCTACGCATTTCACCGCTACACTGGAAATTCCACAACCCTCTACAATACTCTATTTTGCCAGTTCAAAATGCAGTTCC
+
FFE@FGGGGGGGGGGGGGGGGGGGGFEF+@FFGGGGFCFFFGGGGGG<8@FFGGGGGGFGGDFFGGC<F?FF<EF++CF7FFDAFFD;EFFGGGGDGG7=FEGGCFAFDGG@GGGCCGGACFE,@9;DFFG7CF@ECECEGEEF*@ADFGGF?CFGGAGGGGFEGC9DFGC+=<5;8?EFFEGDDFFGF?+;@A7ABFACFEFFG6>851;>CE?CF3142(3(95>F>FF24):A0(47::<:<B9?<<>2.<<).-66>26)9:))440446+*.:)<
@M06628:26:000000000-CRM2J:1:1102:17885:17843 2:N:0:137
TAACCTTGCGGCCGTACTCCCCAGGCGGTCAACTTAGTGCGTTAGCTGCGCCACTCACGTCTCAAGGACACAAACGGCTAGTTGACATCGTTTACGGCTTGGACTACCAGGGTATCTAATCCTGTTCGCTCCCCACGCTTTCTTTCCTCAGCGTCAGTATCTGTCCATGTGGCCCCCTTCGCCACTGATGTTCCTTCAAATCCCTACGCATTTCACCGCTACACTGGAAATTCCACCACCCTCTCCAGTCCCCAAGTTTGCCATTTCAAAATGCATTTCCA
+
GFG<EFGGGG+FFGGGGGGGGGGGGGGG@+6CFFGG9F,EFGGGGFGG?FEGGGC<FF69,E8,C,,4E,CEG<4+++48,5B,:,99=4AFC7AC@@+4CB,B=<F@=FE7A8,=CD,,E;5,CFDCC:DFG7,+5+@@>,,7,@,3,,3@>3***7,,57C,FF;,>@+2=,*>8E66*=79*0<,,1=1C677A*;+++*)**(()(6=:))@**,6,,,3*377?/92A9)486:E?16?:?2).)))((-.)55))))*:D2)).1.-)0*6.4))
@M06628:26:000000000-CRM2J:1:1102:24393:17853 2:N:0:137
TAACCTTGCGGCCGTACTCCCCAGGCGGTCAACTTAGTGCGTTAGCTGCGCCACCCACGACTCAAGGTCACAGACGGCTAGTTGACATCGTTTACGGCGTGGACTACCAGGGTATCTAATCCTGTTTGCTCCCCACGCTTTCGTGCCTCAGTGTCAGTATTTGTCCAGGTAGCCGCCTTCGCCACTGATGTTCCTTCCAATCTCTACGCATTTCACCGCTACACTGGAAATTCCACTACCCTCTACAATACTCTAGTTTGCCAGTTCAAAATGCATTTCC
+
FGGGGGGGGGGGGGGGGFGFFEGGGGGGGG@FFCFGGGGGGGGEGGGGGGGGEGGGGGGFGGGGGGGGGGGGGGGGGGGGGFGGGGGGGGGGFGGGEGGGGGGGGGGGGGGGGGFGGGFGGGGGGGGGGGGGFGGGGGGGGGDFFGFGGGG7=BGGGGGGFGGGCD;DGGGFFCGGGGD4*C49CGGFCFGGGFFFFFF77EF@DFEFFFFE>3.;ADBBB>2(*55?>?<>F<446:27:7?:7AF449?<<AAB<>A6<79@CDADFA62<BF*6>AB
@M06628:26:000000000-CRM2J:1:1102:24395:17871 2:N:0:137
CAACCTTGCGGCCGTACTCCCCAGGCGGTCAACTTAGTGCGTTAGCTGCGCCACCCACCACTCAAGGCCACAGACGGCTAGTTGACATCGTTTACGGCGTGGACCACCAGGGCATCTAATCCTGTCTGCTCCCCCCTCTTCCGTGCCTCAGTGGCAGCATTTGTCCAGGTAGCCGCCTTCGCCACTGCTGTTCCTTCCAATCCCCACGCTTTTCACCCCTCCACTTGATACTCCACTCCCCTCCTCAATCCTCCAGTTCGCCCTTCCAACATGCTCTACA
+
,CEGGGFGGGFEGFGGGGGGGGGED<FF+8,CFFFG9FAFGGG@FGFGGGGGGGGFCB,,C,C,?9,,CCEA,,B>4==C8E,9,C?@?:+,44FECE:4+=+F,3A:3,+@++,,9,7@,7,,@,@,@,@CFC3@*6,@,;*63@*5D,?5,,*,**6,,7,177;,,2+24=**:**;*=9*7;++=+=CGFA7451++2*)*.6(0(()*6):7*42(8(4*)/*)*)-4:)4<((58<60(.))-)(-.(((.6-(-,(.**())()((.+2...)
@M06628:26:000000000-CRM2J:1:1102:15209:17924 2:N:0:137
TAACCTTGCGGCCGTACTCCCCAGGCGGTCAACTTAGTGCGTTAGCTGCGCCACTCACGTCTCAAGGACACAAACGGCTAGTTGACATCGTTTACGGCGTGGACTACCAGGGTATCTAATCCTGTTCGCTCCCCACGCTTTCGTTCCTCAGCGTCAGTATCTGTCCAGGTGGCCGCCTTCGCCACTGATGTTCCTTCCAATCTCTACGCATTTCACCGCTACACTGGAAATTCCACCACCCTCTACAGTACTCTAGTTTGCCAGTTCAAAATGCAGTTCCA
+
GGGGGGGGGGGGGGGGGGGGGGGGGGGGGGGGGGGGGGGGGGGGGGGGGGGGGGGGGGGGGGGGGGGGGGGGGGGGGGGGGGGGGGGGGGGGGGGGGGGGGGGGGGGGGGGGGGGGGGGGGGGGGG8EGGGGGGGGGGGGGGGGGGGGGGGGGGGGGGGGGGGGGGGGDGGGGGGGGGGFGGGGGGGGGGGGGFFFFFFFGFFFGFE1BD@EGAFGFDBBFFFFFFFF:FFFFFFF??B:::B?AB466))6<AFBFAB>A246CD49AD?3A2C:9-4<-
@M06628:26:000000000-CRM2J:1:1102:10380:17935 2:N:0:137
TAACCTTGCGGCCGTACTCCCCAGGCGGTCTACTTATCGCGTTAGCTTCGCTACTCACGGATTAAATCCACAAACAGCTAGTAGACAGCGTTTACGGTGTGGACTACCAGGGTATCTAATCCTGTTCGCTACCCACACTTTCGCACATGAGCGTCAGTTACTGACCAGGGAGTCGCCTTCGCCACTGATGTTCCTCCAGATATCTACGCATTTCACCGCTACACCTGGAATTCCACTCCCCTCTCCAAAACTCTAGCCTGCCAGTTCTAAATGCAATTCC
+
GGGGGGGGGGGGGGGGGGGGGGGGGGGGGGGGGGGGGGGGGGGGGGGGGGGFGGGGGGGGGGGGGGGGGGGGGGGGGGGGGGGGGGGGGGGGGGGGGGGGDGGGGGGGGGGGGGGGGGGGGGGFGGGGGGGGGGGGGGGGGGGGGGGGGGGGCEGGGGGGGGGGGGGGGGFGGGGGGGGFGGGGGGGGGGGDCFFFFFFFGGGFGFFDF?@FGEFGFGFBBFFFFBFFFFFFFDBFFFBFF???FF<490:?FFF9)8BFF?FFGGFFBB?A<AFGB<BF
@M06628:26:000000000-CRM2J:1:1102:15224:17936 2:N:0:137
TAACCTTGCGGCCGTACTCCCCAGGCGGTCAACTTAGTGCGTTAGCTGCGCCACTCACGTCTCAAGGACACAAACGGCTAGTTGACATCGTTTACGGCGTGGACTACCAGGGTATCTAATCCTGTTCGCTCCCCACGCTTTCGTTCCTCAGCGTCAGTATCTGTCCAGGTGGCCGCCTTCGCCACTGATGTTCCTTCCAATCTCTACGCATTTCACCGCTACACTGGAAATTCCACCACCCTCTACAGTACTCTAGTTTGCCAGTTCAAAATGCAGTTCCA
+
GGGGGGGGGGGGGDGGGGGGGGGGGGGGFEGGGGGGGDEFGGGGGGGGGGGGGGGGGGGGGGGGGGGGGGGGGGGGGGGGGGGGGGFGGGGGGGGGGGDGGGGGGGGGGGGGGGGAFFGGGGGFGGGGGGGGGGGGGGGGDFGGGGGFGGGGGGGGGGGGGGGGCGGGGGGGGGGGGGGFGGGGGGGGGGFGGFFFFFFFGGGFFFFFE0<EGFFGFGFFFFFFF?FF?FFBF<<BFFFFBBF?A>2?BAF>9AF<BBF4AAAFGGF22<=42AF>A5AF<
@M06628:26:000000000-CRM2J:1:1102:3648:17960 2:N:0:137
TAATCTTGCGACCGTACTCCCCAGGCGGTACACTTAATGTGTTAACTGCATTACTGCAAGGTCTAGCCTCACAACAACTAGTGTACATCGTTTAGGGCGTGGACTACCAGGGTATCTAATCCTGTTTGCTCACCACGCTTTCGCGTCTCAGCGTCAATAATGTTCCAGTAGATCGCCTTCGCAATCGGTATTCCTTCTGATCTCTACGGATTTTACCCCTACACCAGAAATTCCATCTACCTCTCCCATATTCTAGGTAAGCAGTTTTCAAAGCAGTTCAA
+
FGGGGGGGGGGGGGG@GGGGGGGGGGGGGGGGGFGFCFGGGGGGGGGGGGGFGGGGGGAFGGGGGGGGGGFGGFG<FGG?FFFGDFCFGGGGGGGGGFGGGGEFDGGGGFGGGGGGGGGGGGGGGGGGGFGGGDFGEEGGGG>6FGGGGGFGGGGGGGFGGGGGGA;FGFGCEGDEGEGFGGGGGGGGGFGGGFFFFFADGCFFGFEDE2@FFFFGFD@DDFFD4?FFFFE)6)<EEEFF4<EE@;8A<<DA2AB)85A9<>A@CD254<FDB0<D4--.-
@M06628:26:000000000-CRM2J:1:1102:9007:18111 2:N:0:137
TAACCTTGCGGCCGTACTCCCCAGGCGGTCAACTTAGTGCGTTAGCTGCGCCACCCACGACTCAAGGTCACAGACGGCTAGTTGACATCGTTTACGGCGTGGACTACCAGGGTATCTAATCCTGTTTGCTCCCCACGCTTTCGTGCCTCAGTGTCAGTATTTGTCCAGGTAGCCGCCTTCGCCACTGATGTTCCTTCCAATCTCTACGCATTTCACCGCTACACTGGAAATTCCACTACCCTCTACAATACTCTAGTTTGCCAGTTCAAAATGCAGTTCC
+
GGGGGGGGGGGGGGGGGGGGGGGGFGGGGGCGGGGGGGGGGDGGGGGGGGGGEGGGGGGGGGGGGGFGGGGGGGGGGGGGGGGGGGGGGGGGGGGGGGGGGGGGGGGGGGGG<D8FGGGGGGG9FGGGFGGGGGGDFGGG8DEGCC>EGGFFFFEFGGGGGGGGGGEGGGG4CFGGDGGFCCGGGG69FGGGGFFFFF6::C:1@AEFF@@EGFFGFGF6>F?B=77F>FDFF2))),4???:(4A)65<?<<:A:A<A><>66>7:<AAFAA>+0646)
@M06628:26:000000000-CRM2J:1:1102:10579:18178 2:N:0:137
TAACCTTGCGGCCGTACTCCCCAGGCGGTCTACTTATCGCGTTAGCTTCGCTACTCACGGATTAAATCCACAAACAGCTAGTAGACAGCGTTTACGGTGTGGACTACCAGGGTATCTAATCCTGTTCGCTACCCACACTTTCGCACATGAGCGTCAGTTACTGACCAGGGAGTCGCCTTCGCCACTGATGTTCCTCCAGATATCTACGCATTTCACCGCTACACCTGGAATTCCACTCCCCTCTCCAAAACTCTAGCCTGCCAGTTCTAAATGCAATTCC
+
GGGGGGGGGGGGGGGGGGGGGGGGGGGGGGGGGGGGGGGGGGGGGGGGGGGGGGGGGGGGGGGGGGGGGGGGGGGGGGGGGGGGGGGGGGGGGGGGGGGGGGGGGGDGGGGGGGGDGGGGGGGFGGFGGGGGGGGGGGGFGGGGGGGGGGGGEEGGGGGGGGGGGGGGGGDDEGGGGGGFGGGGGGGCGGFGCFFFFFF7CFGFGFFFEDFEGFFGFGFBFFFFF?FF<FB?A:9>4(4:<0?<?F))62?B?)6))(64:439>>)6>A*).:0*5A2:
@M06628:26:000000000-CRM2J:1:1102:12996:18225 2:N:0:137
CAATCTTGCGATCGTACTCCCCAGGTGGGACACTTATCACTTTCGCTTAGTCACTGAGATAAATCCCAACAACTAGTGTCCATCGTTTACGGCGTGGACTACCAGGGTATCTAATCCTGTTCGCTCCCCACGCTTTCGTCCATGAGCGTCAGTACATACGTAGTAGACTGCCTTCGCAATCGGTATTCTGTGTAATATCTATGCATTTCACCGCTACACTACACATTCTATCTACTTCCATATGACTCAAGTCAACCAGTATCAAAGGCAGTTCCATAGTT
+
GGGGGGGGGGGGGGGGGGGGGGGGGGGGGGGGGGGGGGGGGGGGGGGGGGGGGGGGGGGGGGGGGGGGGGGGGGGGGGGGGGGGGGGGGGGGGGGGGGGGGGGGGGGGGGGGGGGGGGGGGGGGGGGGGGGGGGGGGGGGGGGGGFGGGGGGGGGGGGGGGGGGGGGFGGGGGGGGGGCBGFDGGGGGGGGGGFFFFFFFGGGACFFFFFFFGFFGFGFFFFFFFFFFFFFFFFFFFFFFFFFEFEEFFFFE4CEFF?BFF9AFGGB?<<<?AA?C<BDA9
@M06628:26:000000000-CRM2J:1:1102:2859:18275 2:N:0:137
TAACCTTGCGGCCGTACTCCCCAGGCGGTCTACTTATCGCGTTAGCTTCGCCACTAAGTCATTACAACCCAACGGCTAGTAGACATCGTTTACGGCGTGGACTACCAGGGTATCTAATCCTGTTTGCTCCCCACGCTTTCGCACCTCAGTGTCAGTATCAATCCAGAGTGTCGCCTTCGCCACTGATGTTCCTTCCTATATCTACGCATTTCACCGCTACACAGGAAATTCCACACTCCTCTATCGTACTCTAGCCTGCCAGTATCGGGTGCAATTCCAAG
+
FFGGGGGGGGGGGGGGGGGGGGGGGGGGGGGGGGGGGGGGGGGGGFFGGGGGGGGGGGGGGGGGGGGGGGGGGGGCFGGGGGGGGGECFGGGGGGGDGDF7FGGGG8FGD<=FGGFFFFGGGGGGGF9=@FGGGGGGGGGGDGGGGFFFGFCFGFGGGFFGGGGGF,:D>EGGFGGEFFFGGGGGGGGGGGDFFFFFFFFFFGFFFBFB?CFGF<DEGFFFFB:F:FFFFFA<A::?<BFB4>9<?<:64AFFFFBAF?()35FG7?>F63605<7):>B4
@M06628:26:000000000-CRM2J:1:1102:7801:18582 2:N:0:137
TAACCTTGCGGCCGTACTCCCCAGGCGGTCAACTTAGTGCGTTAGCTGCGCCACCCACGACTCAAGGTCACAGACGCCTAGTTGACATCGTTTATGGCGTGGACTACCAGGGTACCTAATCCTGTTTGCTCCCCACGCTTTCGTCCCTCAGTGTCAGTATTTGTCCAGGTAGCCGCCTTCCCCACTGATGTTCCTTCCATTCTCTCCGCATTTCACCGCTCAACTGGAAATTCCACTACCCTCCACAATCTCCTAGTCTGCCAGTTCAAAATGAATTCCC
+
EFGAFFGGGG7@FFEGGFGGGGGGGGGG66,<FFFG9F,EFGGGGDGGGG7FGGGEGC=B@F@,E=EEFCFEAEE7+@,C,9CBB=5C9BDF++,A,=+CF>+8,,A3:DC736,63EBAD3<BFFAB9;=F6FB7+4C>?,+,+@@,,3>,@5,,<@;9EAF=FFC,DF8*=,4>1=*;,=*0/CFC7>C+B88;6)A+1<+;2*,(.3;:+));=5(3(()(*.<@:*6-:)--6::)4)-(.427).))--)).).66),)9C4A22*--)+26)))
@M06628:26:000000000-CRM2J:1:1102:7809:18611 2:N:0:137
TAACCTTGCGGCCGTACTCCCCAGGCGGTCAACTTAGTGCGTTAGCTGCGCCACCCACGACTCAAGGTCACAGACGGCTAGTTGACATCGTTTACGGCGTGGACTACCAGGGTATCTAATCCTGTTTGCTCCCCACGCTTTCGTGCCTCAGTGTCAGTATTTGTCCAGGTAGCCGCCTTCGCCACTGATGTTCCTTCCAATCTCTACGCATTTCACCGCTACACTGGAAATTCCACTACCCTCTACAATACTCTAGTTTGCCAGTTCAAAATGCAGTTCC
+
DFGGGGGGGGGECFEGGGGCFGGFFFCFCFGFGGGGAGFGCGGGGGGFGGGGGGGGGGGCGGGFGGGGGGGGGGGG@GGGGGGGGGGGGGGC=BFGEGGGFGGGGGGGGGGGGGGGGGGGGFFFDFGGGGCF6FCEFGGEGGGGGGGGGGDFGGGGGGGGFFFFGGFGGGF?FFGEGGGFCEGGGFGC:CGGDAAFFFFFGGCAFFE7D?;D:ECCFC;BFF2:FF4?072<B<9<BBBFF??02<)949?DFFB65:4:A<BFGFAAFAFBAFC7<AA<
@M06628:26:000000000-CRM2J:1:1102:21950:18630 2:N:0:137
TAACCTTGCGGCCGTACTCCCCAGGCGGTCTACTTATCGCGTTAGCTTCGCCACTAAGTCATTACAACCCAACGGCTAGTAGACATCGTTTACGGCGTGGACTACCAGGGTATCTAATCCTGTTTGCTCCCCACGCTTTCGCACCTCAGTGTCAGTATCAATCCAGAGTGTCGCCTTCGCCACTGATGTTCCTTCCTATATCTACGCATTTCACCGCTACACAGGAAATTCCACACTCCTCTATCGTACTCTAGCCTGCCAGTATCGGGGGCAATTCCAAG
+
FGGGGGGGGGEECEGGGGGGGGGGGGGGGGFFGGGGGGGDGGGGGGGGGGG@FGGGGGGGFFGGGGGGGGGGGGGCGCAFGGGGGGGGGGGGGCFGGGG7EGGGGGGEGGFGGGGGGGGGGGGGGGGFFGGGGGDGGGGGGGDGGCFGGGGFC;?@:DCFGGG6F:,:FGG74**B8:FDECDGGDFG@CFGFFFFF8AG+AFFGFBDFDCF>C3>><;F21>0>?FF<@AF<9?BB?:?:AB9A?F>((64).4<B03:).,9**-(-(.(,(6::69).
@M06628:26:000000000-CRM2J:1:1102:21794:18686 2:N:0:137
TAACCTTGCGGCCGTACTCCCCAGGCGGTCAACTTAGTGCGTTAGCTGCGCCACCCACGACTCAAGGACACAGACGGCGAGTTGACATGGTTTACGGCGTGGACTACCAGGTTATCTAATCCTGTTTGCTCCCCACGCTTTCGTGCCTCGGGTTCAGTATTTGTCAATGTAGCCGCCTTCGCCACTGATGTTCCTTCCATTCTCTACGCATTTCACCGCTACACCGGAAATTCAACTACCCCCTACGATACCCTAACTTGCCATTTCAAAATGCATTTCC
+
GGG9FGGGGG7CGGGGGGGGGGGGGGGG7+66EFGG9FEGGGGGGDGG8F+FFGG,F::F:7,5?<,,E@F<<E<4B++4+8B555,7,,CF?E,B:+38F:+==3@<,@C:7CC;;C,,@,38@FF69=DGGC73*4BE5;8>:C*,,***4*,4,7,4?,B4F,2,?@@7E:/:8::9*=**/*30++=7D+13/=F7+1211*4()(4B*)):/*(,(-.(.4:D>3<4A-)-.3:?1(4(,4(81(-)(.(((6)).4)*2?2<AF43)4:7<)-4
@M06628:26:000000000-CRM2J:1:1102:21803:18703 2:N:0:137
TAACCTTGCGGCCGTACTCCCCAGGCGGTCAACTTAGTGCGTTAGCTGCGCCACCCACGACTCAAGGACACAGACGGCTAGTTGACATCGTTTACGGCGTGGACTACCAGGGTATCTAATCCTGTTTGCTCCCCACGCTTTCGTGCCTCAGTGTCAGTATTTGTCCAGGTAGCCGCCTTCGCCACTGATGTTCCTTCCAATCTCTACGCATTTCACCGCTACACTGGAAATTCCACTACCCTCTACAATACTCTAGTTTGCCAGTTCAAAATGCCGTTCC
+
GGGGGGGGGGEGGGGGGGGGGGGGGGGGGGGGGGGGGGGGGGGGGGGGGGGGGGGGGGGGGGGGGGG,EEGGGGGGGGGGGGGGGGGGGGGGGGGGGGGGGGGGGGGGGGGGFGGCFGGGGGGGGGGGGFGGGGGGGGGGEGGGGGGGGGFFGGGGGGGGGGGGGGGGGG5CFCEEEGGFFGGGGGGGGFEDGFFFFFFCFCGFGFF;ADFFFFFGFG0>BF7BF?4??FAAD9<9A::FF<BBBFFFF>?AFFA9AA>>AA4?CDABDF?3))+)-2:<
@M06628:26:000000000-CRM2J:1:1102:17138:18769 2:N:0:137
TAATCTTGCGACCGTACTCCCCAGGCGGTACACTTAATGTGTTAACTGCATTACTGCAAGGTCTAGCCTCACAACAACTAGTGTACATCGTTTAGGGCGTGGACTACCAGGGTATCTAATCCTGTTTGCTCCCCACGCTTTCGCGTCTCAGCGTCAATAATGTTCCAGTAGATCGCCTTCGCAATCGGTATTCCTTCTGATCTCTACGGATTTTACCCCTACACCAGAAATTCCATCTACCTCTCCCATATTCTAGGTAAGCAGTTTTCAAAGCAGTTCAA
+
GGGGGGGGGGGGGGGGGGGGGGGGGGGGGGGGGGGGGGGGGGGGGGGGGGGGGGGGGGGGGGGGGGGGGGGGGGGGGGGGGGGGGGGGGGGFGGGGGGGGGGGGGGGGGGGGGGGGGGGGGGGGGGGGGGGGGGFEGGGGGGGGGGGGGGGGGEGGDGGEGGGGGGGGGGGFGGGGGGGFGGGGGGGEEFGGGFFFFFF7FGGFGFEF>@FFGFFGFGFFFFFF;?FF@AEEEE5?EEEF><EFFFF>A:BBDB<D2<<A<29:CDBD<<FFFBGCD<AB9
@M06628:26:000000000-CRM2J:1:1102:22217:18769 2:N:0:137
TAACCTTGCGGCCGTACTCCCCAGGCGGTCTACTTATCGCGTTAGCTTCGCCACTAAGTCATTACAACCCAACGGCTAGTAGACATCGTTTACGGCGTGGACTACCAGGGTATCTAATCCTGTTTGCTCCCCACGCTTTCGCACCTCAGTGTCAGTATCAATCCAGAGTGTCGCCTTCGCCACTGATGTTCCTTCCTATATCTACGCATTTCACCGCTACACAGGAAATTCCACACTCCTCTATCGTACTCTAGCCTGCCAGTATCGGGTGCAATTCCAAG
+
FGGGGGGGGGGGGGGGGGGGGGGGGGGGGGGGGGGGGGGGGGGGGGGGGGGGGGGGGGGGGGGGGGGGGGGGGGGGGGGGGGGGGGGGGGGGGGGGGGGGGGGGFGFGGGGGGGGGGGGGGGGGGDGGDFGGGGCCFGFCBEGGGEFGGGGGGGGGGGG@FFGGGGGGGGGGEFGGGGGFGGGGGGGGGGCGGFFFFFFG>EGFGF>@EFFFFFFGF39BFFDFFBFFFFF>BF7?14?FFF2A<61>62:><AA7AFFBFFFFGG6>>FFFFF7*:2)64
@M06628:26:000000000-CRM2J:1:1102:8571:18796 2:N:0:137
CAATCTTGCGATCGTACTCCCCAGGTGGGACACTTATCACTTTCGCTTAGTCACTGAGATAAATCCCAACAACTAGTGTCCATCGTTTACGGCGTGGACTACCAGGGTATCTAATCCTGTTCGCTCCCCACGCTTTCGTCCATGAGCGTCAGTACATACGTAGTAGACTGCCTTCGCAATCGGTATTCTGTGTAATATCTATGCATTTCACCGCTACACTACACATTCTATCTACTTCCATATGACTCAAGTCAACCAGTATCAAAGGCAGTTCCATAGTT
+
GGGGGGGGGGGGGGGGGGGGGGGGGGGGGGGGGGGGGGGGGGGGGGGGEEFFGGGGGGGGGGGGGGGGGGGGGGGGGGGGGGGGGGGGGGGGGGGGGGGGGGGGGGGGGGGGGGGGGGGGGGGGGGGGGGGGGGGGGGGGDEFFGFGGGGGGGGGGGGGGGGGGGGGGGFGGGGFGGGEBGGCGGGGGGGGGFFFFFFFGGGFFGFFFFFFFGF=GEGDFFF@FFEFFFFFECCFFFEFFCFECEFFA@FFCFEEE(4:9A:AFCGF2(471)6+:4::A-
@M06628:26:000000000-CRM2J:1:1102:13309:18858 2:N:0:137
TAACCTTGCGGCCGTACTCCCCAGGCGGTCTACTTATCGCGTTAGCTTCGCTACTCACGGATTAAATCCACAAACAGCTAGTAGACAGCGTTTACGGTGTGGACTACCAGGGTATCTAATCCTGTTCGCTACCCACACTTTCGCACATGAGCGTCAGTTACTGACCAGGGAGTCGCCTTCGCCACTGATGTTCCTCCAGATATCTACGCATTTCACCGCTACACCTGGAATTCCACTCCCCTCTCCAAAACTCTAGCCTGCCATGTCTAAATGCAATTCC
+
GGGGGGGGGGGGGGGGGGGGGGGGGGGGGGGGGGGGGGGGGGGGGGGGGGGGGG,=FGGGGGGFGGGGG@FGCGGGDGGGGGGGGGGGGGGEGGGGGGGGGGGGGGGGGGGGGGGFAEGGGGGGGGGGGGGGGGGGGGGGGGGGGGGGFGGGGGDEEFGGFGGGGGGGGGGGGGGG5EGFGGGGGGGGGGGGGFFFFFFGGGGFGFFFFF<ED?CGFG@9>FFF52?F?@FBDB9AFFFFF7?0::26<2??B>>>AFFFFF7/*04).4/6>B+::7AA
@M06628:26:000000000-CRM2J:1:1102:7773:18915 2:N:0:137
CAATCTTGCGGTCGTACTCCCCAGGTGGGACACTTATCACTTTCGCTTAGTCACTGAGATAAATCCCAACAACTAGTGTCCATCGTTTACGGCGTGGACTACCAGGGTATCTAATCCTGTTCGCTCCCCACGCTTTCGTCCATGAGCGTCAGTACATACGTAGTAGACTGCCTTCGCAATCGGTATTCTGTGTAATATCTATACATTTCACCGCTACACTACACATTCTATCTACTTCCATATGACTCAAGTCAACCAGTATCAAAGCTATTTCCATAGTT
+
F<CF<,EF9CCF:C@FC8FCFFEC,C6,CDFCFFFGFFF@FFFGGDEFGGFFDEFFCGFGDFFGGGGGGGGGGFG?FFFGFGGGF@FCFF,FFEGGGGGGGC8A=CGAEECC<FGGGGGGGFFGGGGFGGGGGFEGGGGGGDEBEGGEBEDEGGGGGGGDFGG8=FFFG:DG?FG>E5CDFGDGGGGGG7CFFFFFAC=CCCF=FBEE84CFDBFCBD;C8;=@FFFFEF??EFEFFF@A76?3<6?8;@39C?33::24>B<8>>>.))/5))0262)..
@M06628:26:000000000-CRM2J:1:1102:7756:18922 2:N:0:137
CAATCTTGCGGTCGTACTCCCCAGGTGGGACACTTATCACTTTCGCTTAGTCACTGAGATAAATCCCAACAACTAGTGTCCATCGTTTACGGCGTGGACTACCAGGGTATCTAATCCTGTTCGCTCCCCACGCTTTCGTCCATGAGCGTCAGTACATACGTAGTAGACTGCCTTCGCAATCGGTATTCTGTGTAATATCTATACATTTCACCGCTACACTACACATTCTATCTACTTCCATATGACTCAAGTCAACCAGTATCAAAGGCAGTTCCATCGTT
+
GDFGGGGEGGGGGDGGGGGGGGGDFFEGGGGGGGGGGGFGGGGGGGGGGDFGGGGGF8EFCFFGGGFFGEGGGGGCFDFGGFFGC=FGGFGEEGGG7FGFFA8FG=CFCEA<5<EFGEGFFG=C7AC++8CCECEFECDG8B>,>D8EFGGCFFFGGGGDGFFGFFCEGECFFGFBCE7:F*;DFGGGGGFGGFCFFFFGFGGFGFFEF?CF59>:DG@F1;@@4;AA?+56?EFFEF8C??C)).9;)6))1.)).2,9A4>F>7)(,1).4A7*5)(,2
@M06628:26:000000000-CRM2J:1:1102:4739:18981 2:N:0:137
TAACCTTGCGGCCGTACTCCCCAGGCGGTCTACTTATCGCGTTAGCTTCGCTACTCACGGCTTAAAGCCACAAACAGCTAGTAGACAGCGTTTACGGTGTGGACTACCAGGGTATCTAATCCTGTTCGCTACCCACACTTTCGCACATGAGCGTCAGTCTTTGGCCAGGGAGTCGCCTTCGCCACTGATGTTCCTCCAGATATCTACGCATTTCACCGCTACACCTGGAATTCCACTCCCCTCTCCAAGACTCTAGTCTGCCAGTTCTAAATGACCGTCC
+
GGGGGGGGGGGGGGGGGGGGGGGGGGGGGGGGGGGGGGGGGGGGGGGGGGGGGGGGGGGGGGGGGFGFGGGGGGGGGGGGGGGGGGGGGGGGGGGGGGGGGGGGGGGFGGFGBEGGGGGGGAFDGGFGGGGGFGGGGGGGGGGGGGGGGFFFGGGGGGGGGGGGGFGGGEGGGGGG5EEFGGGGDGGGGGGGGFFFFFFCFGGFGFFFF<1AG?EGFGFB>B?FFFFF<FDFA6<A>??46:BB<?<F??:<B<BD9:<>>),6>D>A<<*.-)37(410
@M06628:26:000000000-CRM2J:1:1102:4736:18999 2:N:0:137
TAACCTTGCGGCCGTACTCCCCAGGCGGTCTACTTATCGCGTTAGCTTCGCTACTCACGGCTTAAAGCCACAAACAGCTAGTAGACAGCGTTTACGGTGTGGACTACCAGGGTATCTAATCCTGTTCGCTACCCACACTTTCGCACATGAGCGTCAGTCTTTGGCCAGGGAGTCGCCTTCGCCACTGCTGTTCCTCCAGATATCTACGCATTTCACCGCTACACCAGGAATTCCACTCCCCTCTCTCAGACTCTAGTCTGCCAGTTCTAAATGCCCTTCC
+
AFFDGGGCFGDEGDGGFFGGCGGFGGEGGDGGGGGGGFGG@GCBF<EFFGEC@FEFF,=FEECDGFFGCFFGDFGGGGGGEFG,,CAFFGGGGGGGGC@FFGFFFGGGG@E=BFDFC:DFGGF9FFFGGGGGGGFGGGGGGGGGGGGGFGGFGGGGGGFGGGDFGFGGC:?;=FGGGGGFFGGGD4<<98:CCFFF4)6:8CGFGC)6A?<AGCEGFC>;(()253)807>2>FFFA?B><7613))0).57:<<AA4<248::7CA9))*6))29(((.
@M06628:26:000000000-CRM2J:1:1102:11246:19040 2:N:0:137
TAACCTTGCGGCCGTACTCCCCAGGCGGTCAACTTAGTGCGTTAGCTGCGCCACCCACGACTCAAGGTCACAGACGGCTAGTTGACATCGTTTACGGCGTGGACTACCAGGGTATCTAATCCTGTTTGCTCCCCACGCTTTCGTGCCTCAGTGTCAGTATTTGTCCAGGTAGCCGCCTTCGCCACTGATGTTCCTTCCAATCTCTACGCATTTCACCGCTACACTGGAAATTCCACTACCCTCTACAATACTCTAGTTTGCCAGTTCAAAATGCAGTTCC
+
GGGGGGGGGGGGGGGGGGGGGGGGGGGGGGCGGGGGGGGGGGGGGGGGGGGGGGGGGGGGGGGGGGGGGGGGGGGGGGGGGGFGGGGGGGGGGGGGGGGGGGGGGGGGGGGGGGGGGGGGGGGGGGGGGGFGFGGGGGGGGGGGGGGGGGGGGGGGGGGGGGGGGGCFGGGFFGGGGGGFCEGGGGGGGGGGGFFFFF=F@FFFGACFEF?FFFFGFC>BBB)4687:?6<9>BF4:((<<7?<<>B=940:>DA2<>44<DAFGG2<>BBAB>CFFBBD
@M06628:26:000000000-CRM2J:1:1102:3059:19042 2:N:0:137
TAACCTTGCGGCCGTACTCCCCAGGCGGTCAACTTAGTGCGTTAGCTGCGCCACTCACGTCTCAAGGACACAAACGGCTAGTTGACATCGTTTACGGCGTGGACTACCAGGGTATCTAATCCTGTTCGCTCCCCACGCTTTCGTTCCTCAGCGTCAGTATCTGTCCAGGTGGCCGCCTTCGCCACTGATGTTCCTTCCAATCTCTACGCATTTCACCGCTACACTGGAAATTCCACCACCCTCTACAGTACTCTAGTTTGCCAGTTCAAAATGCAGTTCCA
+
GGGGGGGGGGGGGGGGGGGGGGGGGGGGFGGGGGGGGGGGGGGGGGGGGGGGGGGGGGGGGGGGGGGGGGGGGGGGGGGGGGGGGGGGGGFGGGGDEGGEGGEGGGGGGGGGGGGGGGDEFFGCGGGGGGGGGGGGGGGGGGDGGGGAFCFGGGGGDFFFGGGGGFFGGFFGGGGGEGGFFGGGGGGEFD9CGCFFFAFGGGFFGFE<508BGFAGFG>BFFFFFFFFFFBAF94A<66B:4?22<2).:>2455.6<<<AFA@GGFA>F?-))0*.4):-
@M06628:26:000000000-CRM2J:1:1102:3718:19108 2:N:0:137
TAACCTTGCGGCCGTACTTCCCAGGCGGTCAACTTAGTGCGTTAGCTGCGCCACCCACGACTCAAGGTCACAGACGGCTAGTTGACATCGTTTACGGCGTGGACTACCAGGGTATCCAATCCTGTTTGCTTCCCACGCTTTCGTGCCTCAGTGTCAGTATTTGTCCAGGTAGCCGCCTTCCCCACTGATGTTCCTTCCAATCTTTACGCCTTTCACCTCTACACTGGAAATTCCACTACCCTCTACACTACTCTAGTTTTCCAGTTCAACATTCAGTTCC
+
@,CCEFGGGC@7@CCCEG,,CFFGFF@FFGCA<FFFFGFF76FCGFGFGF>F+89CFGGGDFC8BFFF<EFFEFG+BCCFFEBFBFGGFC4,?<E@?FCC:7:=9<AB<=+FGFDD,7,@=FFFGGGGGG,@,D,><@EEG9BF3F*37,:@:@7DFGECEFCFFG,,6D7*A:55CCG6,5885<EF77A>@F+@F;6:;C>+++1(:(/)296+;*(.-69(*.54(6<45<4-4.(0(4,3)4))-5(.4))-6<))))-9*:.-6)9().0*.464
@M06628:26:000000000-CRM2J:1:1102:3734:19115 2:N:0:137
AACCTTGCGGCCGTACTCCCCAGGCGGTCAACTTAGTTCGTTAGCTGCGCCACCCACGACTCAAGGTCACAGACGGCTAGTTGACATCGTTTACGGCGTGGACTACCAGGGTATCTAATCCTGTTTGCTCTCCACGCTTTCGTTCCTCAGTGTCAGTATTTTTCCAGGTATCCGCCTTCGCCACTGATGTTCCTTCCAATCTCTACGCATTCCACCGCTACACTGGAAATTCCACTACCCTCTACAATACTCTACTTTGCCAGTTCAAAATGCAGTTCC
+
CCF9;,C9+@BEG:;@,F<FGG:<C+CF@GC<D<FGG9E7@F@F9FGGD@BFEF7F:F+=?:AFFG,C=FFGCF:FGGEGFGCAFFFBFFFEFF7+@F7@+@8F=D,<A@+@<=BDGCAD,3BF=8>FFG;9,5BFGEE>@*@,@CBFFCDA=<E7CBF@D,>EF,,6?B+2=?FC87;4851*?CC9?E7;7186)@+;A>+;+7(=;;F3<<CA5>F99):FD)8(7)4<A)-6(:437?72:)1.-84246).)-).4A)9*6<A2=>-)+06))6
@M06628:26:000000000-CRM2J:1:1102:11815:19168 2:N:0:137
TAACCTTGCGGCCGTACTCCCCAGGCGGTCAACTTAGTGCGTTAGCTGCGCCACCCACGACTCAAGGTCACAGACGGCTAGTTGACATCGTTTACGGCGTGGACTACCAGGGTATCTAATCCTGTTTGCTCCCCACGCTTTCGTGCCTCAGTGTCAGTATTTGTCCAGGTAGCCGCCTTCGCCACTGATGTTCCTTCCAATCTCTACGCATTTCACCGCTACACTGGAAATTCCACTACCCCCTACAATACTCTAGTTTGCCAGTTCAAAATGCAGTTCC
+
GGGGGGGGGGGGGGGGGGGGGGFGGGGGGGGGGGGGGGGGGGGGGGGGGGGGGGGGFE@FCGGGFGGGGGGGGGGGEGCFGGGGGGFGGGGDGFGGGG>FFGGGGGGGGGGGG<CFFDCFGGCFGGDCDFDBGEGG@EDGFFEGGGFCC,:DGFGGGFGGDFFFGG988FGFGGGGDEEF:CD:GFGFG?:CFFFFFF6@GGDAFAE6DFF:DECC?C696><?=?>FF*44:))6:(4?1(-30::6))463>95>4.-:769FCA<A:FF<20264<6
@M06628:26:000000000-CRM2J:1:1102:10121:19197 2:N:0:137
TAACCTTGCGGCCGTACTCCCCAGGCGGTCTACTTATCGCGTTAGCTTCGCTACTCACGGATTAAATCCACAAACAGCTAGTAGACAGCGTTTACGGTGTGGACTACCAGGGTATCTAATCCTGTTCGCTACCCACACTTTCGCACATGAGCGTCAGTTACTGACCAGGGAGTCGCCTTCGCCACTGATGTTCCTCCAGATATCTACGCATTTCACCGCTACACCTGGAATTCCACTCCCCTCTCCAAAACTCTAGCCTGCCAGTTCTAAATGCAATTCC
+
GGGGGGGGGGGGGGGGGGGGGGGFGGGGGGGGGGGGGGGGGGGGGGGGGGGGGGFGGGGGGGGGGGGGGGGGGGGGGGGGGGGGGGGGGGGGGGGGGGGGGGGGGGGGGGGGGGGFGGGGGGGGGGGGGGGGGGGGGGGGGGGGGGGGGGGGGGGGGGGGGGGCGGGGGGGGGGGGGGGFGGGGGGGGGGGGGFFFFFFGGGGFGFEF>7<EFECGFCB>>F?FF?FFFFFFFFFFF11;??B4:?944<BFFFA24:BFBFFFGCAFF<45<AC7>ABF
@M06628:26:000000000-CRM2J:1:1102:4989:19308 2:N:0:137
TAACCTTGCGGCCGTACTCCCCAGGCGGTCTACTTATCGCGTTAGCTTCGCTACTCACGGATTAAATCCACAAACAGCTAGTAGACAGCGTTTACGGTGTGGACTACCAGGGTATCTAATCCTGTTCGCTACCCACACTTTCGCACATGAGCGTCAGTTACTGACCAGGGAGTCGCCTTCGCCACTGGTGTTCCTCCAGATATCTACGCATTTCACCGCTACACCTGGAATTCCACTCCCCTCTCCAAAACTCTAGCCTGCAAGTTCTAAATGCACATCC
+
FGAEGGGGGGGGGCFGGFFGGGGGGGGGFEGGGGGGGGGGGGGGGGGGGCFGGGGGGGGGGGGGGGFGC<FFCFFGGGGFFF9FFGGGDEFGGGE7FGCGGGGGGGCFGGGGGG,@FGFFGGFGGGGDGGCEGGGGG>FGGFCEGGGGGG8FGGG8AFDGFGGGGGGGGGGGEFGEGGEFCEGGGGECGGGCCFFFF4A77:FFF6>@B3<DGEE7AC>BBB2(?<FF1?.56:<A>3:51:??F?>498228<>4A<9(4(-9CFAD<2646AG*)632
@M06628:26:000000000-CRM2J:1:1102:7834:19345 2:N:0:137
TAACCTTGCGGCCGTACTCCCCAGGCGGTCAACTTAGTGCGTTAGCTGCGCCACCCACGACTCAAGGTCACAGACGGCTAGTTGACATCGTTTACGGCGTGGACTACCAGGGTATCTAATCCTGTTTGCTCCCCACGCTTTCGTGCCTCAGTGTCAGTATTTGTCCAGGTAGCCGCCTTCGCCACTGATGTTCCTTCCAATCTCTACGCATTTCACCGCTACACTGGAGATTCCACTACCCTCTACAATACTCTAGTTTGCCAGTTCAAAATGCAGTTCC
+
FGFGGGGGGGGEGGGGGGGGGGGGGGGGF:CGGGGG@FAFEGGGGGGFGGGGGGGGGGGGGGGGGGGGGGGGGGGEGGGGGGGFFGGGGGGGGGGGGGGGGGGGGGGGGGGGGGGGGGGGFGGGGGGGGGGGGGGGGGGDGGGGFGGGGGGCGGGGGGGG@GGG@DFD?>BGGGGGGGEF=CDGGGGCFFEFGAAFFFFGGGGFGF6?FFF:FFFGFGBFFFFFFF)<<FFDFFFFFFFFFFB?F>966A?AFFD264<AFFFFFCBD<<?2<AF*<<AB
@M06628:26:000000000-CRM2J:1:1102:17780:19376 2:N:0:137
TAACCTTGCGGCCGTACTCCCCAGGCGGTCTACTTATCGCGTTAGCTTCGCCACTAAGTCATTACAACCCAACGGCTAGTAGACATCGTTTACGGCGTGGACTACCAGGGTATCTAATCCTGTTTGCTCCCCACGCTTTCGCACCTCAGTGTCAGTATCAATCCAGAGTGTCGCCTTCGCCACTGATGTTCCTTCCTATATCTACGCATTTCACCGCTACACAGGAAATTCCACACTCCCCTATCGTACTCTAGCCTGCCAGTATCGGGTGCAATTCCAAG
+
GGGGGGGGGGGGGGGGGGGGGGGGGGGGGGGGGGGGGGGGGGGGGGGGGGGGGGGGGGGGGGGGGGGGGGGGGGGGGGFGGGGGGGGGGGGGGGGGEGGGGGGGGGGGGGGGGFFGGGGGGGGGGFGGGGGGFGGGGGGGGGGGGFGFGGGFCGGGGGGGFGFGGDFGGGGGEGGEGGGFGCDGFGGGGGGGGFFFFFF>7FGFGFFFFFFFGFFGFG>>BF?BFFFFFFF)4>4?4?:)48?7?B?FF?FAFAAFDFF<?B?4*::9>63<:AGFF>AF4
@M06628:26:000000000-CRM2J:1:1102:17794:19394 2:N:0:137
TAACCTTGCGGCCGTACTCCCCAGGCGGTCTACTTATCGCGTTAGCTTCGCCACTAAGTCATTACAACCCAACGGCTAGTAGACAACGTTTACGGCGTGGACTACCAGGGTATCTAATCCTGTTTGCTCCCCACGCTTTCGCACCTCAGTGTCAGTATCAATCCAGAGTGTCGCCTTCGCCACTGATGTTCCTTCCTATATCTACCCATTTCCCCCCTACACACGAAATTCCCCACTCCTCTATCGTCACCTAGCCTGCCACTATCGGGTGCAATTCCAAG
+
DFCE<EEEFG7F:FCEGGGEAFFGGGGG:@:,CCFGC,CFGFG:FAF<FCCCECE8F89CF<EF5C<<CGGGC,:77==E<E,5?,9+?EFD9+F:=F:BE8,>,B,:BF<3,?,@DDEEA=CFDFG@,FFG6F7BFEEA:BEGG7,::@CE7@;,>F9,2@94,76,6DCC5:CEGCF>ECD467:=+>+CC7=5+:A7+C7@7+,707C8+)6)091:?3,(71.8(9<:),((((,*,.8)6((0((.)(4:2)80(3.(/*2,3(..())22)654.
@M06628:26:000000000-CRM2J:1:1102:18434:19427 2:N:0:137
TAACCTTGCGGCCGTACTCCCCAGGCGGTCTACTTATCGCGTTAGCTTCGCTACTCACGGATTAAATCCACAAACAGCTAGTAGACAGCGTTTACGGTGTGGACTACCAGGGTATCTAATCCTGTTCGCTACCCACACTTTCGCACATGAGCGTCAGTTACTGACCAGGGAGTCGCCTTCGCCACTGATGTTCCTCCAGATATCTACGCATTTCACCGCTACACCTGGAATTCCACTCCCCTCTCCAAAACTCTAGCCTGCCAGTTCTAAATGCAATTCC
+
GGGGGGGGGGGGGGGGGGGGGGGGGGGGGGGGGGGGGGGGGGGGGGGGGGGGGGFEGGGGGGGGGGGGGGGGGGGGGGGGGGFFGGGGGGGGGGGGGGGGGGGGGGGGGGGGGGGGGGGGGGGCGFGGGGGGGGGGEGGGGGGGGGGGGGGGGGGGGGGFGGGFGGGGGGGGGGGGGGGFGGGGGDGGGGGGGFFFFFFGGFGFGFFFEFFFGFFGF3;9>FFFFBFFFFFFFFFA4:?FF70(8:9FFB?FFAB441<?FFFFGGAADBFFAD?7:4AF
@M06628:26:000000000-CRM2J:1:1102:20059:19522 2:N:0:137
TAACCTTGCGGCCGTACTCCCCAGGCGGTCTACTTATCGCGTTAGCTTCGCCACTAAGTCATTACAACCCAACGGCTAGTAGACATCGTTTACGGCGTGGACTACCAGGGTATCTAATCCCGTTTGCTCCCCACGCTTTCGCACCTCAGTGTCAGTATCAATCCAGAGTGTCGCCTTCGCCACTGATGTTCCTTCCTATATCTACGCATTTAACCGCTACACAGGAAATTCCACACTCCTCCATCGTCCTCTAGCCTGCCAGTATCGGGTGCAATTCCAAG
+
GGGGGGGGGGDGGGGGGGGGGGGGGGGGFGGGGGGGGDGGGGGGGGGGGGGGGGGGGGGGGFGGGGGFGGGGGGGCEGGGAFFDFGFGFFDFFGGDCGGDGGGGGGGFGEGGGGDG9AFDGGEGGGGFDGGGDG>E7EGGCCCEE,@D7FAAA@FCFGG,>2:<?DC>;FGGGFGC8AFEGCGGFDF?CF::FFBAF6@++<CFG302)3)++9))8C>;2().444<4F2)6)4::B:/4(.-633)-1::2)48ABF?B7:=0C:12<)47-0*).).,
@M06628:26:000000000-CRM2J:1:1102:12166:19524 2:N:0:137
TAACCTTGCGGCCGTACTCCCCAGGCGGTCAACTTAGTGCGTTAGCTGCGCCACTCACGTCTCAAGGACACAAACGGCTAGTTGACATCGTTTACGGCGTGGACTACCAGGGTATCTAATCCTGTTCGCTCCCCACGCTTTCGTTCCTCAGCGTCAGTATCTGTCCAGGTGGCCGCCTTCGCCACTGATGTTCCTTCCAATCTCTACGCATTTCACCGCTACACTGGAAATTCCACCACCCTCTACAGTACTCTAGTTTGCCAGTTCAAAATGCAGTTCCA
+
GGGGGGGGGGGGGGGGGGGGGGGGGGGGGGGGGGGGGGGGGGGGGGGGGGGGGGGGGGGGGGGGGGGGGGGGGGGGGGGGGGGGGGGGGGGGGGGGGGGGGGGGGGGGGGGGGGGGGGGGGGGGGGGGGGGGGGGGGGGGGGGGGGGGGGGGGGGGGFGGGGGGGGGGFFGGGGGGGGGFFGDGGGGGGGGGGCFFFFFGGGFCGFF@FDFFCAFGFGFB>>FF=<>??FFFB2>B?BFFF?BFAFF:>2<AFFB4AAAAFBAFGGDFFAFFFAGGF92:4
@M06628:26:000000000-CRM2J:1:1102:17938:19585 2:N:0:137
TAACCTTGCGGCCGTACTCCCCAGGCGGTCAACTTAGTGCGTTAGCTGCGCCACCCACGACTCAAGGTCACAGACGGCTAGTTGACATCGTTTACGGCGTGGACTACCAGGGTATCTAATCCTGTTTGCTCCCCACGCTTTCGTGCCTCAGTGTCAGTATTTGTCCAGGTACCCGCCTTCGCCACTGATGTTCCTTCCAATCTCTACGCATTTCACCGCTACACTGGAAATTCCACTACCCTCTACAATACTCTAGTCTGCCATTTCAAAATGCATTTCC
+
GFGCCF@AEG7:CFC@B@CEFGGGGGGG@@EE9CFGEG9FECGEGEGGFGEGGEGGGGD@FG>FF9EGGDGFFFGGDG7FEEGFE,<@E:FCFDCF>E:FE7FGGFGFFGGDGD83=DF,ECCCFFEEG;EG8FCC7+BC5CCD:FCFF?CFGCCEGGGGCGG7CF?,?DD+,<?CCEDF85**:>GF79EGGFFFA5;+1=+13;)45(:52.7C85((4;2:?87?:?A4<9)-.,8F1??2>F)0<)))))..4)..940*2*-.649A<<F*:>>9
@M06628:26:000000000-CRM2J:1:1102:16263:19603 2:N:0:137
TAATCTTGCGACCGTACTCCCCAGGCGGAATGCTTAATCCGTTAGGTGTGTCACCGAACAGTATACTGCCCGACGACTGGCATTCATCGTTTACGGTGTGGACTACCAGGGTATCTAATCCTGTTTGCTCCCCACACTTTCGTACCTCAGCGTCAGTATCGAGCCAGTGAGCCGCCTTCGCCACTGGTGTTCCTCCAAATATCTACGAATTTCACCTCACACTTGGAATTCCACTCACCTCTCTCGAACTCTAGACTGATAGTTTTGGAGGCAGTTCCAGG
+
[truncated: 7,847,334 more chars]
